# Supplementary material for: Synthesis of flower-like MnO2 nanostructure with freshly prepared Cu particles and electrochemical performance in supercapacitors
Source: PLoS One. 2022 Jun 2;17(6):e0269086. doi: 10.1371/journal.pone.0269086 (PMC9162354; doi:10.1371/journal.pone.0269086)
Supplement: S1 Data — (ZIP) [file pone.0269086.s001.zip]

Archive with 19 entries (18 files):
- Data/
- Data/Fig.1(a)-1.xlsx
- Data/Fig.1(a)-2.txt
- Data/Fig.1(a)-3.txt
- Data/Fig.1(e).xlsx
- Data/Fig.4(a).xlsx
- Data/Fig.6 (a).xlsx
- Data/Fig.6(b).xlsx
- Data/Fig.6(c).xlsx
- Data/Fig.6(d).xlsx
- Data/Fig.6(e).xlsx
- Data/Fig.7(a).xlsx
- Data/Fig.7(b).xlsx
- Data/Fig.7(c).xlsx
- Data/Fig.7(d).xlsx
- Data/Fig.7(e).xlsx
- Data/Fig.8.xls
- Data/Fig.9-EIS.xlsx
- Data/Fig.9-cycing.xlsx
