# Supplementary material for: Synthesis of flower-like MnO2 nanostructure with freshly prepared Cu particles and electrochemical performance in supercapacitors
Source: PLoS One. 2022 Jun 2;17(6):e0269086. doi: 10.1371/journal.pone.0269086 (PMC9162354; doi:10.1371/journal.pone.0269086)
Supplement: S1 Data — (ZIP) [file pone.0269086.s001.zip › Data/Fig.1(a)-1.xlsx]

## Sheet: Sheet1
2	10
2.02	9
2.04	8
2.06	7
2.08	8
2.1	5
2.12	5
2.14	4
2.16	7
2.18	7
2.2	8
2.22	11
2.24	7
2.26	14
2.28	8
2.3	8
2.32	11
2.34	14
2.36	10
2.38	9
2.4	10
2.42	5
2.44	14
2.46	9
2.48	9
2.5	8
2.52	12
2.54	10
2.56	12
2.58	13
2.6	8
2.62	17
2.64	12
2.66	12
2.68	14
2.7	19
2.72	18
2.74	17
2.76	13
2.78	9
2.8	13
2.82	14
2.84	14
2.86	14
2.88	15
2.9	18
2.92	21
2.94	14
2.96	14
2.98	9
3	15
3.02	21
3.04	19
3.06	36
3.08	54
3.1	70
3.12	83
3.14	104
3.16	102
3.18	104
3.2	113
3.22	119
3.24	126
3.26	132
3.28	146
3.3	151
3.32	157
3.34	192
3.36	185
3.38	175
3.4	178
3.42	200
3.44	196
3.46	246
3.48	218
3.5	234
3.52	217
3.54	252
3.56	261
3.58	283
3.6	254
3.62	270
3.64	280
3.66	315
3.68	309
3.7	326
3.72	339
3.74	356
3.76	333
3.78	388
3.8	471
3.82	621
3.84	798
3.86	959
3.88	1067
3.9	1175
3.92	1269
3.94	1333
3.96	1348
3.98	1359
4	1399
4.02	1410
4.04	1391
4.06	1407
4.08	1429
4.1	1375
4.12	1338
4.14	1334
4.16	1415
4.18	1303
4.2	1356
4.22	1388
4.24	1416
4.26	1321
4.28	1390
4.3	1396
4.32	1339
4.34	1367
4.36	1299
4.38	1327
4.4	1321
4.42	1331
4.44	1336
4.46	1308
4.48	1307
4.5	1303
4.52	1340
4.54	1342
4.56	1316
4.58	1308
4.6	1316
4.62	1329
4.64	1326
4.66	1290
4.68	1306
4.7	1284
4.72	1343
4.74	1311
4.76	1256
4.78	1272
4.8	1276
4.82	1273
4.84	1284
4.86	1281
4.88	1247
4.9	1284
4.92	1292
4.94	1293
4.96	1266
4.98	1283
5	1279
5.02	1251
5.04	1281
5.06	1255
5.08	1304
5.1	1303
5.12	1285
5.14	1277
5.16	1212
5.18	1247
5.2	1246
5.22	1266
5.24	1209
5.26	1229
5.28	1269
5.3	1232
5.32	1172
5.34	1209
5.36	1285
5.38	1291
5.4	1184
5.42	1261
5.44	1271
5.46	1224
5.48	1179
5.5	1223
5.52	1271
5.54	1238
5.56	1239
5.58	1258
5.6	1260
5.62	1240
5.64	1251
5.66	1258
5.68	1275
5.7	1300
5.72	1250
5.74	1222
5.76	1206
5.78	1209
5.8	1287
5.82	1207
5.84	1292
5.86	1298
5.88	1289
5.9	1276
5.92	1248
5.94	1326
5.96	1266
5.98	1182
6	1288
6.02	1275
6.04	1330
6.06	1338
6.08	1272
6.1	1303
6.12	1276
6.14	1322
6.16	1283
6.18	1329
6.2	1290
6.22	1322
6.24	1317
6.26	1307
6.28	1280
6.3	1325
6.32	1291
6.34	1315
6.36	1362
6.38	1368
6.4	1304
6.42	1346
6.44	1350
6.46	1329
6.48	1302
6.5	1404
6.52	1310
6.54	1356
6.56	1330
6.58	1325
6.6	1330
6.62	1348
6.64	1408
6.66	1355
6.68	1365
6.7	1377
6.72	1371
6.74	1395
6.76	1432
6.78	1387
6.8	1414
6.82	1453
6.84	1483
6.86	1396
6.88	1413
6.9	1449
6.92	1408
6.94	1421
6.96	1465
6.98	1481
7	1448
7.02	1494
7.04	1510
7.06	1437
7.08	1455
7.1	1423
7.12	1462
7.14	1484
7.16	1471
7.18	1479
7.2	1507
7.22	1508
7.24	1499
7.26	1463
7.28	1490
7.3	1487
7.32	1539
7.34	1509
7.36	1522
7.38	1456
7.4	1444
7.42	1504
7.44	1552
7.46	1566
7.48	1546
7.5	1487
7.52	1511
7.54	1549
7.56	1498
7.58	1569
7.6	1516
7.62	1568
7.64	1520
7.66	1507
7.68	1568
7.7	1585
7.72	1556
7.74	1569
7.76	1560
7.78	1555
7.8	1646
7.82	1641
7.84	1595
7.86	1583
7.88	1605
7.9	1564
7.92	1583
7.94	1590
7.96	1564
7.98	1593
8	1616
8.02	1645
8.04	1585
8.06	1649
8.08	1609
8.1	1639
8.12	1604
8.14	1619
8.16	1672
8.18	1659
8.2	1693
8.22	1712
8.24	1673
8.26	1638
8.28	1695
8.3	1656
8.32	1697
8.34	1594
8.36	1674
8.38	1808
8.4	1682
8.42	1709
8.44	1734
8.46	1803
8.48	1782
8.5	1716
8.52	1755
8.54	1749
8.56	1782
8.58	1834
8.6	1715
8.62	1717
8.64	1767
8.66	1699
8.68	1753
8.7	1797
8.72	1721
8.74	1789
8.76	1719
8.78	1821
8.8	1804
8.82	1789
8.84	1886
8.86	1816
8.88	1786
8.9	1861
8.92	1898
8.94	1879
8.96	1876
8.98	1878
9	1754
9.02	1796
9.04	1843
9.06	1842
9.08	1880
9.1	1896
9.12	1900
9.14	1876
9.16	1831
9.18	1859
9.2	1918
9.22	1904
9.24	1951
9.26	1883
9.28	1979
9.3	1871
9.32	1966
9.34	1908
9.36	1953
9.38	2007
9.4	1953
9.42	1954
9.44	1926
9.46	1964
9.48	1968
9.5	1941
9.52	1949
9.54	2036
9.56	2032
9.58	2020
9.6	2031
9.62	1962
9.64	2021
9.66	2036
9.68	2047
9.7	1948
9.72	2012
9.74	2041
9.76	2114
9.78	2003
9.8	2027
9.82	2040
9.84	2056
9.86	2071
9.88	2105
9.9	2104
9.92	2110
9.94	2099
9.96	2072
9.98	2103
10	2203
10.02	2117
10.04	2152
10.06	2208
10.08	2129
10.1	2090
10.12	2192
10.14	2130
10.16	2141
10.18	2188
10.2	2117
10.22	2167
10.24	2107
10.26	2182
10.28	2219
10.3	2262
10.32	2269
10.34	2216
10.36	2240
10.38	2254
10.4	2238
10.42	2277
10.44	2302
10.46	2246
10.48	2242
10.5	2284
10.52	2286
10.54	2282
10.56	2239
10.58	2324
10.6	2304
10.62	2336
10.64	2336
10.66	2276
10.68	2286
10.7	2348
10.72	2370
10.74	2459
10.76	2409
10.78	2355
10.8	2324
10.82	2357
10.84	2406
10.86	2373
10.88	2425
10.9	2444
10.92	2427
10.94	2403
10.96	2418
10.98	2367
11	2393
11.02	2515
11.04	2522
11.06	2554
11.08	2440
11.1	2452
11.12	2471
11.14	2484
11.16	2546
11.18	2456
11.2	2515
11.22	2515
11.24	2538
11.26	2574
11.28	2536
11.3	2518
11.32	2490
11.34	2528
11.36	2552
11.38	2579
11.4	2525
11.42	2484
11.44	2560
11.46	2642
11.48	2635
11.5	2619
11.52	2668
11.54	2698
11.56	2665
11.58	2686
11.6	2696
11.62	2727
11.64	2603
11.66	2709
11.68	2790
11.7	2646
11.72	2754
11.74	2710
11.76	2717
11.78	2845
11.8	2688
11.82	2687
11.84	2719
11.86	2794
11.88	2747
11.9	2831
11.92	2809
11.94	2773
11.96	2871
11.98	2812
12	2777
12.02	2881
12.04	2765
12.06	2848
12.08	2867
12.1	2810
12.12	2966
12.14	2910
12.16	2900
12.18	2855
12.2	2908
12.22	2924
12.24	2936
12.26	2953
12.28	2890
12.3	2935
12.32	2928
12.34	3087
12.36	3003
12.38	3026
12.4	2960
12.42	3033
12.44	3068
12.46	3002
12.48	2961
12.5	3045
12.52	3069
12.54	3017
12.56	3035
12.58	3043
12.6	3015
12.62	3073
12.64	3126
12.66	3135
12.68	3108
12.7	3075
12.72	3157
12.74	3113
12.76	3164
12.78	3120
12.8	3177
12.82	3219
12.84	3154
12.86	3200
12.88	3136
12.9	3223
12.92	3180
12.94	3167
12.96	3180
12.98	3162
13	3258
13.02	3307
13.04	3372
13.06	3273
13.08	3169
13.1	3205
13.12	3296
13.14	3246
13.16	3345
13.18	3426
13.2	3443
13.22	3306
13.24	3445
13.26	3351
13.28	3240
13.3	3332
13.32	3413
13.34	3482
13.36	3397
13.38	3510
13.4	3421
13.42	3491
13.44	3507
13.46	3483
13.48	3465
13.5	3499
13.52	3569
13.54	3527
13.56	3600
13.58	3572
13.6	3605
13.62	3511
13.64	3523
13.66	3605
13.68	3589
13.7	3577
13.72	3589
13.74	3570
13.76	3607
13.78	3643
13.8	3669
13.82	3583
13.84	3712
13.86	3736
13.88	3823
13.9	3729
13.92	3698
13.94	3758
13.96	3837
13.98	3744
14	3798
14.02	3781
14.04	3773
14.06	3769
14.08	3866
14.1	3781
14.12	3849
14.14	3819
14.16	3952
14.18	3934
14.2	3923
14.22	3903
14.24	3847
14.26	3930
14.28	4016
14.3	4005
14.32	3957
14.34	4043
14.36	4012
14.38	4111
14.4	3994
14.42	3905
14.44	3944
14.46	4093
14.48	4042
14.5	4093
14.52	4061
14.54	4193
14.56	4132
14.58	4220
14.6	4183
14.62	4233
14.64	4187
14.66	4269
14.68	4267
14.7	4213
14.72	4148
14.74	4272
14.76	4350
14.78	4234
14.8	4249
14.82	4325
14.84	4288
14.86	4336
14.88	4293
14.9	4315
14.92	4366
14.94	4369
14.96	4383
14.98	4407
15	4382
15.02	4460
15.04	4444
15.06	4440
15.08	4399
15.1	4530
15.12	4447
15.14	4526
15.16	4618
15.18	4560
15.2	4484
15.22	4545
15.24	4505
15.26	4564
15.28	4651
15.3	4471
15.32	4666
15.34	4740
15.36	4697
15.38	4636
15.4	4665
15.42	4719
15.44	4637
15.46	4760
15.48	4792
15.5	4736
15.52	4871
15.54	4809
15.56	4663
15.58	4878
15.6	4735
15.62	4739
15.64	4834
15.66	4888
15.68	4916
15.7	4751
15.72	4892
15.74	4919
15.76	4970
15.78	4952
15.8	5041
15.82	4963
15.84	4979
15.86	5024
15.88	5011
15.9	4989
15.92	5065
15.94	5084
15.96	5096
15.98	5222
16	5191
16.02	5330
16.04	5262
16.06	5348
16.08	5378
16.1	5450
16.12	5611
16.14	5643
16.16	5714
16.18	5772
16.2	5827
16.22	5800
16.24	5953
16.26	5844
16.28	5916
16.3	5842
16.32	5685
16.34	5802
16.36	5663
16.38	5641
16.4	5525
16.42	5611
16.44	5593
16.46	5498
16.48	5503
16.5	5466
16.52	5524
16.54	5440
16.56	5409
16.58	5377
16.6	5336
16.62	5500
16.64	5597
16.66	5521
16.68	5468
16.7	5518
16.72	5467
16.74	5492
16.76	5567
16.78	5503
16.8	5446
16.82	5551
16.84	5474
16.86	5542
16.88	5514
16.9	5535
16.92	5507
16.94	5539
16.96	5545
16.98	5566
17	5503
17.02	5601
17.04	5437
17.06	5580
17.08	5717
17.1	5670
17.12	5690
17.14	5836
17.16	5742
17.18	5676
17.2	5608
17.22	5675
17.24	5652
17.26	5725
17.28	5703
17.3	5747
17.32	5619
17.34	5557
17.36	5630
17.38	5648
17.4	5709
17.42	5780
17.44	5708
17.46	5556
17.48	5749
17.5	5808
17.52	5688
17.54	5641
17.56	5679
17.58	5834
17.6	5751
17.62	5843
17.64	5750
17.66	5672
17.68	5705
17.7	5867
17.72	5771
17.74	5831
17.76	5640
17.78	5668
17.8	5731
17.82	5773
17.84	5790
17.86	5683
17.88	5697
17.9	5611
17.92	5671
17.94	5733
17.96	5585
17.98	5580
18	5620
18.02	5709
18.04	5693
18.06	5763
18.08	5710
18.1	5717
18.12	5644
18.14	5559
18.16	5601
18.18	5661
18.2	5613
18.22	5526
18.24	5508
18.26	5573
18.28	5539
18.3	5607
18.32	5567
18.34	5644
18.36	5619
18.38	5522
18.4	5485
18.42	5509
18.44	5592
18.46	5527
18.48	5555
18.5	5572
18.52	5571
18.54	5597
18.56	5538
18.58	5401
18.6	5469
18.62	5532
18.64	5503
18.66	5456
18.68	5441
18.7	5512
18.72	5484
18.74	5495
18.76	5429
18.78	5587
18.8	5329
18.82	5416
18.84	5600
18.86	5422
18.88	5397
18.9	5411
18.92	5368
18.94	5394
18.96	5453
18.98	5463
19	5492
19.02	5568
19.04	5449
19.06	5214
19.08	5427
19.1	5442
19.12	5320
19.14	5187
19.16	5226
19.18	5205
19.2	5140
19.22	5321
19.24	5331
19.26	5282
19.28	5169
19.3	5172
19.32	5066
19.34	5162
19.36	5184
19.38	5250
19.4	5137
19.42	5010
19.44	5043
19.46	5152
19.48	5141
19.5	5159
19.52	5153
19.54	5078
19.56	5092
19.58	5021
19.6	5082
19.62	5153
19.64	5031
19.66	5022
19.68	5055
19.7	5030
19.72	4904
19.74	5073
19.76	5077
19.78	4943
19.8	4949
19.82	4809
19.84	5018
19.86	4860
19.88	4914
19.9	4844
19.92	4868
19.94	4691
19.96	4830
19.98	4861
20	4760
20.02	4774
20.04	4726
20.06	4821
20.08	4708
20.1	4680
20.12	4829
20.14	4627
20.16	4675
20.18	4562
20.2	4612
20.22	4619
20.24	4545
20.26	4689
20.28	4628
20.3	4591
20.32	4580
20.34	4509
20.36	4632
20.38	4502
20.4	4383
20.42	4643
20.44	4480
20.46	4508
20.48	4492
20.5	4606
20.52	4451
20.54	4464
20.56	4454
20.58	4374
20.6	4488
20.62	4353
20.64	4396
20.66	4414
20.68	4446
20.7	4364
20.72	4424
20.74	4404
20.76	4451
20.78	4414
20.8	4320
20.82	4310
20.84	4329
20.86	4218
20.88	4283
20.9	4253
20.92	4245
20.94	4229
20.96	4274
20.98	4217
21	4216
21.02	4249
21.04	4181
21.06	4116
21.08	4283
21.1	4156
21.12	4167
21.14	4147
21.16	4270
21.18	4179
21.2	4239
21.22	4343
21.24	4277
21.26	4346
21.28	4484
21.3	4441
21.32	4506
21.34	4584
21.36	4772
21.38	4790
21.4	4828
21.42	4930
21.44	4823
21.46	4738
21.48	4620
21.5	4391
21.52	4227
21.54	4195
21.56	4115
21.58	4116
21.6	4039
21.62	3930
21.64	4002
21.66	3874
21.68	3799
21.7	3851
21.72	3804
21.74	3809
21.76	3709
21.78	3741
21.8	3904
21.82	3734
21.84	3825
21.86	3826
21.88	3706
21.9	3730
21.92	3659
21.94	3598
21.96	3598
21.98	3641
22	3566
22.02	3614
22.04	3616
22.06	3612
22.08	3527
22.1	3649
22.12	3647
22.14	3615
22.16	3606
22.18	3547
22.2	3587
22.22	3613
22.24	3681
22.26	3557
22.28	3618
22.3	3503
22.32	3569
22.34	3440
22.36	3549
22.38	3440
22.4	3411
22.42	3494
22.44	3400
22.46	3419
22.48	3403
22.5	3323
22.52	3423
22.54	3369
22.56	3419
22.58	3350
22.6	3409
22.62	3299
22.64	3325
22.66	3352
22.68	3430
22.7	3319
22.72	3261
22.74	3260
22.76	3224
22.78	3283
22.8	3307
22.82	3293
22.84	3262
22.86	3258
22.88	3181
22.9	3118
22.92	3175
22.94	3179
22.96	3131
22.98	3251
23	3253
23.02	3229
23.04	3141
23.06	3254
23.08	3159
23.1	3137
23.12	3173
23.14	3216
23.16	3146
23.18	3161
23.2	3080
23.22	3144
23.24	3113
23.26	3045
23.28	3078
23.3	2998
23.32	3073
23.34	3026
23.36	3126
23.38	3152
23.4	3173
23.42	3106
23.44	3092
23.46	3056
23.48	2929
23.5	3044
23.52	3039
23.54	3055
23.56	3021
23.58	3049
23.6	3061
23.62	3069
23.64	3062
23.66	3063
23.68	3097
23.7	3125
23.72	3177
23.74	3182
23.76	3232
23.78	3254
23.8	3377
23.82	3320
23.84	3261
23.86	3142
23.88	3076
23.9	2986
23.92	2976
23.94	2956
23.96	2957
23.98	2870
24	2882
24.02	2870
24.04	2844
24.06	2892
24.08	2809
24.1	2806
24.12	2785
24.14	2805
24.16	2821
24.18	2857
24.2	2795
24.22	2783
24.24	2768
24.26	2738
24.28	2698
24.3	2770
24.32	2865
24.34	2735
24.36	2695
24.38	2784
24.4	2755
24.42	2671
24.44	2682
24.46	2599
24.48	2672
24.5	2693
24.52	2660
24.54	2727
24.56	2692
24.58	2702
24.6	2712
24.62	2659
24.64	2697
24.66	2682
24.68	2640
24.7	2615
24.72	2617
24.74	2690
24.76	2656
24.78	2629
24.8	2656
24.82	2544
24.84	2587
24.86	2527
24.88	2545
24.9	2570
24.92	2659
24.94	2641
24.96	2661
24.98	2593
25	2561
25.02	2574
25.04	2595
25.06	2462
25.08	2523
25.1	2537
25.12	2498
25.14	2481
25.16	2527
25.18	2591
25.2	2508
25.22	2489
25.24	2485
25.26	2479
25.28	2533
25.3	2493
25.32	2466
25.34	2512
25.36	2525
25.38	2535
25.4	2411
25.42	2534
25.44	2454
25.46	2436
25.48	2459
25.5	2514
25.52	2426
25.54	2367
25.56	2467
25.58	2448
25.6	2451
25.62	2318
25.64	2392
25.66	2422
25.68	2422
25.7	2370
25.72	2429
25.74	2393
25.76	2391
25.78	2483
25.8	2345
25.82	2380
25.84	2395
25.86	2335
25.88	2391
25.9	2330
25.92	2335
25.94	2389
25.96	2352
25.98	2403
26	2297
26.02	2348
26.04	2354
26.06	2372
26.08	2368
26.1	2376
26.12	2361
26.14	2299
26.16	2276
26.18	2221
26.2	2347
26.22	2384
26.24	2327
26.26	2289
26.28	2333
26.3	2316
26.32	2232
26.34	2358
26.36	2270
26.38	2264
26.4	2193
26.42	2243
26.44	2224
26.46	2283
26.48	2223
26.5	2227
26.52	2230
26.54	2258
26.56	2214
26.58	2227
26.6	2202
26.62	2191
26.64	2257
26.66	2222
26.68	2202
26.7	2289
26.72	2239
26.74	2231
26.76	2288
26.78	2223
26.8	2202
26.82	2218
26.84	2215
26.86	2240
26.88	2175
26.9	2172
26.92	2221
26.94	2185
26.96	2128
26.98	2150
27	2126
27.02	2179
27.04	2242
27.06	2191
27.08	2201
27.1	2085
27.12	2166
27.14	2116
27.16	2147
27.18	2141
27.2	2077
27.22	2106
27.24	2054
27.26	2097
27.28	2068
27.3	2102
27.32	2098
27.34	2046
27.36	2010
27.38	2139
27.4	2162
27.42	2061
27.44	2078
27.46	2089
27.48	2019
27.5	2005
27.52	2062
27.54	2079
27.56	2039
27.58	2081
27.6	2028
27.62	2013
27.64	2106
27.66	2081
27.68	2069
27.7	2079
27.72	2069
27.74	1983
27.76	2027
27.78	2034
27.8	2037
27.82	2063
27.84	2004
27.86	1975
27.88	2041
27.9	2069
27.92	1986
27.94	2010
27.96	2033
27.98	1959
28	1990
28.02	2023
28.04	1976
28.06	1955
28.08	1965
28.1	1974
28.12	1984
28.14	1980
28.16	2018
28.18	2016
28.2	2000
28.22	1989
28.24	2062
28.26	2014
28.28	2019
28.3	1980
28.32	1932
28.34	1955
28.36	2012
28.38	2017
28.4	1924
28.42	1960
28.44	2007
28.46	2043
28.48	1970
28.5	1954
28.52	1909
28.54	1931
28.56	1910
28.58	1914
28.6	1936
28.62	1982
28.64	1956
28.66	1926
28.68	1941
28.7	1943
28.72	1937
28.74	1979
28.76	1940
28.78	1962
28.8	1936
28.82	1911
28.84	1986
28.86	1860
28.88	1896
28.9	1874
28.92	1860
28.94	1968
28.96	1931
28.98	1966
29	1883
29.02	1896
29.04	1895
29.06	1902
29.08	1889
29.1	1913
29.12	1951
29.14	1922
29.16	1934
29.18	1870
29.2	1947
29.22	1917
29.24	1869
29.26	1910
29.28	1922
29.3	1912
29.32	1881
29.34	1897
29.36	1941
29.38	1899
29.4	1928
29.42	1922
29.44	1850
29.46	1905
29.48	1911
29.5	1896
29.52	1949
29.54	1868
29.56	1880
29.58	1866
29.6	1902
29.62	1858
29.64	1910
29.66	1920
29.68	1879
29.7	1870
29.72	1915
29.74	1882
29.76	1815
29.78	1865
29.8	1804
29.82	1862
29.84	1856
29.86	1803
29.88	1869
29.9	1918
29.92	1814
29.94	1775
29.96	1783
29.98	1886
30	1886
30.02	1884
30.04	1791
30.06	1840
30.08	1750
30.1	1880
30.12	1869
30.14	1776
30.16	1818
30.18	1798
30.2	1823
30.22	1783
30.24	1797
30.26	1844
30.28	1865
30.3	1783
30.32	1736
30.34	1785
30.36	1763
30.38	1865
30.4	1823
30.42	1849
30.44	1753
30.46	1859
30.48	1849
30.5	1837
30.52	1778
30.54	1772
30.56	1854
30.58	1754
30.6	1797
30.62	1851
30.64	1765
30.66	1816
30.68	1793
30.7	1857
30.72	1827
30.74	1785
30.76	1813
30.78	1824
30.8	1812
30.82	1831
30.84	1843
30.86	1844
30.88	1922
30.9	1866
30.92	1832
30.94	1889
30.96	1836
30.98	1870
31	1875
31.02	1851
31.04	1900
31.06	1861
31.08	1785
31.1	1768
31.12	1793
31.14	1844
31.16	1762
31.18	1827
31.2	1763
31.22	1838
31.24	1870
31.26	1789
31.28	1811
31.3	1809
31.32	1750
31.34	1751
31.36	1768
31.38	1828
31.4	1801
31.42	1762
31.44	1868
31.46	1880
31.48	1846
31.5	1889
31.52	1860
31.54	1847
31.56	1858
31.58	1868
31.6	1809
31.62	1896
31.64	1911
31.66	1933
31.68	1781
31.7	1851
31.72	1772
31.74	1825
31.76	1817
31.78	1754
31.8	1773
31.82	1836
31.84	1769
31.86	1763
31.88	1813
31.9	1830
31.92	1830
31.94	1810
31.96	1772
31.98	1845
32	1809
32.02	1775
32.04	1844
32.06	1860
32.08	1808
32.1	1879
32.12	1888
32.14	1931
32.16	1959
32.18	1955
32.2	2004
32.22	2003
32.24	2085
32.26	2056
32.28	1999
32.3	2106
32.32	2047
32.34	2043
32.36	2124
32.38	2135
32.4	2093
32.42	2065
32.44	2094
32.46	2068
32.48	2045
32.5	2015
32.52	2036
32.54	2044
32.56	2075
32.58	1993
32.6	1975
32.62	1934
32.64	1916
32.66	1905
32.68	1926
32.7	1942
32.72	1865
32.74	1887
32.76	1818
32.78	1904
32.8	1895
32.82	1785
32.84	1824
32.86	1786
32.88	1783
32.9	1831
32.92	1777
32.94	1745
32.96	1789
32.98	1760
33	1808
33.02	1753
33.04	1714
33.06	1709
33.08	1711
33.1	1723
33.12	1720
33.14	1744
33.16	1724
33.18	1683
33.2	1725
33.22	1628
33.24	1633
33.26	1626
33.28	1687
33.3	1652
33.32	1652
33.34	1692
33.36	1745
33.38	1690
33.4	1697
33.42	1692
33.44	1656
33.46	1661
33.48	1740
33.5	1757
33.52	1687
33.54	1709
33.56	1747
33.58	1702
33.6	1742
33.62	1677
33.64	1612
33.66	1631
33.68	1668
33.7	1680
33.72	1721
33.74	1689
33.76	1684
33.78	1672
33.8	1667
33.82	1676
33.84	1643
33.86	1627
33.88	1688
33.9	1655
33.92	1625
33.94	1663
33.96	1728
33.98	1638
34	1669
34.02	1713
34.04	1680
34.06	1617
34.08	1729
34.1	1670
34.12	1704
34.14	1655
34.16	1690
34.18	1680
34.2	1661
34.22	1685
34.24	1597
34.26	1649
34.28	1592
34.3	1697
34.32	1653
34.34	1682
34.36	1605
34.38	1610
34.4	1741
34.42	1663
34.44	1695
34.46	1676
34.48	1671
34.5	1576
34.52	1654
34.54	1691
34.56	1687
34.58	1649
34.6	1664
34.62	1699
34.64	1631
34.66	1660
34.68	1631
34.7	1666
34.72	1590
34.74	1637
34.76	1613
34.78	1622
34.8	1611
34.82	1638
34.84	1721
34.86	1663
34.88	1648
34.9	1619
34.92	1675
34.94	1648
34.96	1691
34.98	1659
35	1624
35.02	1617
35.04	1677
35.06	1677
35.08	1706
35.1	1696
35.12	1625
35.14	1584
35.16	1598
35.18	1574
35.2	1646
35.22	1653
35.24	1661
35.26	1623
35.28	1617
35.3	1618
35.32	1661
35.34	1696
35.36	1663
35.38	1629
35.4	1634
35.42	1617
35.44	1681
35.46	1633
35.48	1646
35.5	1657
35.52	1665
35.54	1690
35.56	1665
35.58	1654
35.6	1671
35.62	1653
35.64	1675
35.66	1663
35.68	1634
35.7	1642
35.72	1677
35.74	1702
35.76	1669
35.78	1646
35.8	1670
35.82	1721
35.84	1742
35.86	1665
35.88	1751
35.9	1703
35.92	1740
35.94	1702
35.96	1718
35.98	1740
36	1691
36.02	1772
36.04	1744
36.06	1671
36.08	1764
36.1	1764
36.12	1693
36.14	1737
36.16	1764
36.18	1739
36.2	1813
36.22	1723
36.24	1788
36.26	1771
36.28	1700
36.3	1807
36.32	1747
36.34	1751
36.36	1721
36.38	1726
36.4	1750
36.42	1807
36.44	1766
36.46	1851
36.48	1791
36.5	1706
36.52	1761
36.54	1873
36.56	1828
36.58	1774
36.6	1787
36.62	1937
36.64	1904
36.66	1852
36.68	1800
36.7	1810
36.72	1846
36.74	1830
36.76	1804
36.78	1859
36.8	1886
36.82	1847
36.84	1874
36.86	1908
36.88	1821
36.9	1870
36.92	1907
36.94	1835
36.96	1849
36.98	1835
37	1813
37.02	1796
37.04	1779
37.06	1832
37.08	1802
37.1	1809
37.12	1759
37.14	1842
37.16	1814
37.18	1766
37.2	1791
37.22	1840
37.24	1750
37.26	1718
37.28	1821
37.3	1784
37.32	1744
37.34	1719
37.36	1737
37.38	1782
37.4	1730
37.42	1754
37.44	1770
37.46	1767
37.48	1817
37.5	1767
37.52	1738
37.54	1726
37.56	1726
37.58	1772
37.6	1726
37.62	1684
37.64	1709
37.66	1745
37.68	1700
37.7	1747
37.72	1744
37.74	1785
37.76	1779
37.78	1741
37.8	1777
37.82	1693
37.84	1764
37.86	1733
37.88	1773
37.9	1812
37.92	1799
37.94	1735
37.96	1711
37.98	1772
38	1663
38.02	1754
38.04	1777
38.06	1732
38.08	1706
38.1	1727
38.12	1712
38.14	1732
38.16	1731
38.18	1734
38.2	1739
38.22	1735
38.24	1736
38.26	1752
38.28	1732
38.3	1716
38.32	1716
38.34	1728
38.36	1741
38.38	1733
38.4	1787
38.42	1712
38.44	1743
38.46	1758
38.48	1766
38.5	1739
38.52	1798
38.54	1701
38.56	1796
38.58	1766
38.6	1758
38.62	1712
38.64	1778
38.66	1784
38.68	1728
38.7	1729
38.72	1726
38.74	1763
38.76	1752
38.78	1682
38.8	1784
38.82	1761
38.84	1766
38.86	1743
38.88	1763
38.9	1679
38.92	1733
38.94	1803
38.96	1768
38.98	1764
39	1783
39.02	1713
39.04	1674
39.06	1724
39.08	1748
39.1	1767
39.12	1755
39.14	1787
39.16	1751
39.18	1740
39.2	1807
39.22	1812
39.24	1758
39.26	1763
39.28	1753
39.3	1768
39.32	1724
39.34	1717
39.36	1791
39.38	1774
39.4	1749
39.42	1871
39.44	1798
39.46	1810
39.48	1875
39.5	1844
39.52	1822
39.54	1906
39.56	1924
39.58	1855
39.6	1951
39.62	1897
39.64	1910
39.66	1881
39.68	1978
39.7	1999
39.72	1982
39.74	1995
39.76	2012
39.78	1940
39.8	2010
39.82	1931
39.84	1975
39.86	1969
39.88	1976
39.9	1893
39.92	1899
39.94	1864
39.96	1933
39.98	1910
40	1891
40.02	1906
40.04	1899
40.06	1854
40.08	1856
40.1	1844
40.12	1875
40.14	1868
40.16	1894
40.18	1770
40.2	1790
40.22	1719
40.24	1809
40.26	1746
40.28	1685
40.3	1742
40.32	1707
40.34	1724
40.36	1763
40.38	1741
40.4	1736
40.42	1808
40.44	1752
40.46	1754
40.48	1701
40.5	1690
40.52	1690
40.54	1725
40.56	1707
40.58	1715
40.6	1717
40.62	1715
40.64	1690
40.66	1665
40.68	1680
40.7	1721
40.72	1685
40.74	1655
40.76	1685
40.78	1644
40.8	1645
40.82	1645
40.84	1718
40.86	1657
40.88	1662
40.9	1640
40.92	1661
40.94	1697
40.96	1670
40.98	1645
41	1588
41.02	1634
41.04	1660
41.06	1704
41.08	1754
41.1	1659
41.12	1652
41.14	1687
41.16	1647
41.18	1611
41.2	1636
41.22	1655
41.24	1641
41.26	1730
41.28	1694
41.3	1623
41.32	1708
41.34	1647
41.36	1653
41.38	1669
41.4	1623
41.42	1637
41.44	1667
41.46	1655
41.48	1643
41.5	1671
41.52	1660
41.54	1624
41.56	1673
41.58	1605
41.6	1655
41.62	1625
41.64	1590
41.66	1601
41.68	1653
41.7	1608
41.72	1606
41.74	1710
41.76	1683
41.78	1657
41.8	1645
41.82	1662
41.84	1609
41.86	1612
41.88	1633
41.9	1626
41.92	1665
41.94	1601
41.96	1580
41.98	1588
[truncated: 2,401 more rows]
