# Supplementary material for: Synthesis of flower-like MnO2 nanostructure with freshly prepared Cu particles and electrochemical performance in supercapacitors
Source: PLoS One. 2022 Jun 2;17(6):e0269086. doi: 10.1371/journal.pone.0269086 (PMC9162354; doi:10.1371/journal.pone.0269086)
Supplement: S1 Data — (ZIP) [file pone.0269086.s001.zip › Data/Fig.1(a)-2.txt]

PDF#12-0141: QM=Uncommon(?); d=Film/Visual; I=(Unknown)
Manganese Oxide
MnO2	
Radiation=CuKa1	Lambda=1.5406	Filter=
Calibration=	2T=19.756-56.402	I/Ic(RIR)=
Ref: Level-1 PDF

	Z=	mp=
	P.S=
Density(c)=	Density(m)=	Mwt=	Vol=	
Ref: Ibid.

Strong Lines: 3.71/X  2.12/9  3.89/8  2.43/8  2.37/8  2.69/7  4.49/7  1.63/7

2-Theta    d(?)   I(f)  ( h k l)   Theta  1/(2d)   2pi/d  n^2  
 19.756  4.4900   70.0             9.878  0.1114  1.3994     
 22.842  3.8900   80.0            11.421  0.1285  1.6152     
 23.966  3.7100  100.0            11.983  0.1348  1.6936     
 31.589  2.8300   55.0            15.794  0.1767  2.2202     
 33.279  2.6900   70.0            16.640  0.1859  2.3358     
 36.962  2.4300   80.0            18.481  0.2058  2.5857     
 37.933  2.3700   80.0            18.966  0.2110  2.6511     
 39.855  2.2600   10.0            19.928  0.2212  2.7802     
 42.611  2.1200   90.0            21.305  0.2358  2.9638     
 44.141  2.0500   20.0            22.070  0.2439  3.0650     
 46.788  1.9400   10.0            23.394  0.2577  3.2388     
 50.673  1.8000   10.0            25.336  0.2778  3.4907     
 54.935  1.6700   55.0            27.468  0.2994  3.7624     
 56.402  1.6300   70.0            28.201  0.3067  3.8547     
