# Supplementary material for: Synthesis of flower-like MnO2 nanostructure with freshly prepared Cu particles and electrochemical performance in supercapacitors
Source: PLoS One. 2022 Jun 2;17(6):e0269086. doi: 10.1371/journal.pone.0269086 (PMC9162354; doi:10.1371/journal.pone.0269086)
Supplement: S1 Data — (ZIP) [file pone.0269086.s001.zip › Data/Fig.1(a)-3.txt]

PDF#42-1316: QM=Common(+); d=Diffractometer; I=(Unknown)
Ramsdellite
MnO2	
Radiation=CuKa1	Lambda=1.5406	Filter=
Calibration=	2T=18.602-69.235	I/Ic(RIR)=3.0
Ref: Level-1 PDF

Orthorhombic,  Pnma(62)	Z=4	mp=
CELL: 9.531 x 2.864 x 4.7 <90.0 x 90.0 x 90.0>	P.S=
Density(c)=4.5	Density(m)=	Mwt=	Vol=128.3	
Ref: Ibid.

Strong Lines: 4.22/X  2.63/4  2.37/3  2.45/3  2.18/2  1.70/2  1.43/1  3.35/1

2-Theta    d(?)   I(f)  ( h k l)   Theta  1/(2d)   2pi/d  n^2  
 18.602  4.7660    3.0  ( 2 0 0)   9.301  0.1049  1.3183     
 21.060  4.2150  100.0  ( 1 0 1)  10.530  0.1186  1.4907     
 26.619  3.3460   12.0  ( 2 0 1)  13.309  0.1494  1.8778     
 34.034  2.6320   37.0  ( 3 0 1)  17.017  0.1900  2.3872     
 36.572  2.4550   30.0  ( 2 1 0)  18.286  0.2037  2.5593     
 37.718  2.3830    4.0  ( 4 0 0)  18.859  0.2098  2.6367     
 37.949  2.3690   32.0  ( 1 1 1)  18.975  0.2111  2.6523     
 38.268  2.3500    2.0  ( 0 0 2)  19.134  0.2128  2.6737     
 41.463  2.1760   20.0  ( 2 1 1)  20.731  0.2298  2.8875     
 42.506  2.1250    2.0  ( 4 0 1)  21.253  0.2353  2.9568     
 42.865  2.1080    2.0  ( 2 0 2)  21.433  0.2372  2.9806     
 46.839  1.9380   10.0  ( 3 1 1)  23.420  0.2580  3.2421     
 48.122  1.8893    5.0  ( 3 0 2)  24.061  0.2646  3.3257     
 49.736  1.8317    2.0  ( 4 1 0)  24.868  0.2730  3.4302     
 51.142  1.7846    2.0  ( 1 1 2)  25.571  0.2802  3.5208     
 53.972  1.6975   15.0  ( 2 1 2)  26.986  0.2946  3.7014     
 54.821  1.6732    9.0  ( 4 0 2)  27.411  0.2988  3.7552     
 58.473  1.5771    5.0  ( 3 1 2)  29.236  0.3170  3.9840     
 61.638  1.5035    7.0  ( 5 1 1)  30.819  0.3326  4.1790     
 62.337  1.4883    1.0  ( 2 0 3)  31.169  0.3360  4.2217     
 62.707  1.4804    1.0  ( 5 0 2)  31.354  0.3377  4.2442     
 64.441  1.4447    1.0  ( 4 1 2)  32.220  0.3461  4.3491     
 65.082  1.4320   13.0  ( 0 2 0)  32.541  0.3492  4.3877     
 66.488  1.4051    1.0  ( 3 0 3)  33.244  0.3558  4.4717     
 67.355  1.3891    3.0  ( 6 1 0)  33.677  0.3599  4.5232     
 68.974  1.3604    7.0  ( 1 1 3)  34.487  0.3675  4.6186     
 69.235  1.3559    6.0  ( 1 2 1)  34.617  0.3688  4.6340     
