# Supplementary material for: Synthesis of flower-like MnO2 nanostructure with freshly prepared Cu particles and electrochemical performance in supercapacitors
Source: PLoS One. 2022 Jun 2;17(6):e0269086. doi: 10.1371/journal.pone.0269086 (PMC9162354; doi:10.1371/journal.pone.0269086)
Supplement: S1 Data — (ZIP) [file pone.0269086.s001.zip › Data/Fig.1(e).xlsx]

## Sheet: Sheet1
635.061	1711.71
635.266	1356.98
635.742	1769.14
636.015	1532.34
636.355	1767.7
636.696	1589.77
637.103	2061.13
637.241	1588.48
637.649	1646.56
638.058	1763.67
638.329	1940.15
638.806	1879.99
638.944	1525.42
639.146	2056.31
639.418	2232.79
639.69	2291.18
639.961	2644.79
640.028	2880.79
640.231	3352.64
640.298	3529.6
640.228	3884.01
640.295	4179.05
640.362	4474.1
640.497	4887.07
640.495	5241.31
640.562	5595.4
640.629	5890.44
640.694	6421.65
640.693	6657.82
640.827	7188.87
640.894	7601.99
641.165	8014.64
641.163	8427.93
641.23	8663.93
641.365	8899.77
641.5	9253.7
641.566	9725.87
641.632	10139
641.699	10434
641.629	10847.5
641.765	11083.3
641.763	11437.6
641.898	11850.5
641.896	12145.8
641.963	12499.8
641.962	12795
642.165	13030.7
642.233	13148.6
642.436	13325.3
642.573	13206.9
642.779	12911.2
642.78	12675
642.781	12379.8
642.918	12261.4
643.055	11965.9
643.125	11552.4
643.195	11198
643.195	11080
643.332	11020.6
643.47	10607
643.471	10311.8
643.472	10016.6
643.609	9839.12
643.814	9661.52
643.815	9366.31
643.816	9130.15
643.817	9012.07
643.954	8893.66
643.955	8657.5
643.887	8539.58
644.023	8539.25
644.23	8066.44
644.435	7947.88
644.436	7534.59
644.574	7120.98
644.576	6825.77
644.713	6589.29
644.917	6706.89
644.918	6293.6
645.192	6056.79
645.464	6056.15
645.602	5819.66
645.739	5524.13
645.74	5347.01
645.809	5169.72
646.218	5168.76
646.353	5286.52
646.695	5108.59
646.899	5167.15
646.968	4812.74
647.377	4870.82
647.582	4752.25
648.126	4869.05
648.263	4632.56
648.535	4809.04
648.603	4926.96
649.012	4689.83
649.217	4689.35
649.693	4806.31
649.898	4805.82
650.443	4686.45
650.51	4863.42
650.646	5040.22
650.85	5039.74
650.985	5275.58
651.325	5451.9
651.597	5628.38
651.664	5923.42
652.004	6040.7
652.003	6335.91
652.069	6808.08
652.34	7102.64
652.475	7397.52
652.61	7751.45
652.541	7928.73
652.745	8105.37
652.949	8045.85
653.014	8695.14
653.013	8990.35
653.149	9167.15
653.352	9343.79
653.487	9697.72
653.486	9933.88
653.758	9992.28
653.894	10110
654.03	10227.8
654.097	10522.8
654.234	10227.3
654.439	9990.67
654.712	9930.98
654.714	9576.74
655.056	9221.69
655.125	8867.28
655.263	8453.67
655.47	7980.86
655.538	7862.61
655.674	8098.46
655.744	7685.01
655.812	7566.76
655.813	7330.6
656.086	7270.91
656.155	7093.63
656.155	6975.55
656.361	6679.86
656.633	6738.26
656.907	6442.41
657.317	6087.19
657.657	6263.51
657.658	5968.31
657.998	6203.67
658.066	6203.51
658.271	5966.86
658.476	5848.29
658.885	5847.33
659.226	5787.48
659.431	5550.84
659.771	5786.2
659.772	5550.03
