# Supplementary material for: Synthesis of flower-like MnO2 nanostructure with freshly prepared Cu particles and electrochemical performance in supercapacitors
Source: PLoS One. 2022 Jun 2;17(6):e0269086. doi: 10.1371/journal.pone.0269086 (PMC9162354; doi:10.1371/journal.pone.0269086)
Supplement: S1 Data — (ZIP) [file pone.0269086.s001.zip › Data/Fig.4(a).xlsx]

## Sheet: Sheet1
5	1248
5.02	1173
5.04	1177
5.06	1172
5.08	1229
5.1	1185
5.12	1180
5.14	1146
5.16	1166
5.18	1149
5.2	1220
5.22	1194
5.24	1148
5.26	1211
5.28	1215
5.3	1214
5.32	1213
5.34	1233
5.36	1231
5.38	1240
5.4	1193
5.42	1292
5.44	1309
5.46	1260
5.48	1258
5.5	1228
5.52	1282
5.54	1298
5.56	1274
5.58	1348
5.6	1310
5.62	1318
5.64	1348
5.66	1300
5.68	1305
5.7	1345
5.72	1310
5.74	1376
5.76	1302
5.78	1366
5.8	1331
5.82	1418
5.84	1385
5.86	1397
5.88	1356
5.9	1352
5.92	1422
5.94	1389
5.96	1370
5.98	1424
6	1340
6.02	1411
6.04	1400
6.06	1412
6.08	1414
6.1	1446
6.12	1437
6.14	1480
6.16	1486
6.18	1493
6.2	1454
6.22	1546
6.24	1547
6.26	1516
6.28	1503
6.3	1477
6.32	1511
6.34	1543
6.36	1516
6.38	1555
6.4	1580
6.42	1580
6.44	1587
6.46	1546
6.48	1543
6.5	1591
6.52	1523
6.54	1594
6.56	1595
6.58	1588
6.6	1585
6.62	1558
6.64	1617
6.66	1616
6.68	1646
6.7	1610
6.72	1686
6.74	1702
6.76	1636
6.78	1675
6.8	1726
6.82	1680
6.84	1725
6.86	1695
6.88	1641
6.9	1728
6.92	1729
6.94	1758
6.96	1758
6.98	1736
7	1801
7.02	1796
7.04	1774
7.06	1708
7.08	1684
7.1	1752
7.12	1752
7.14	1821
7.16	1716
7.18	1782
7.2	1847
7.22	1816
7.24	1760
7.26	1822
7.28	1867
7.3	1807
7.32	1847
7.34	1851
7.36	1808
7.38	1890
7.4	1840
7.42	1850
7.44	1836
7.46	1773
7.48	1877
7.5	1872
7.52	1919
7.54	1908
7.56	2000
7.58	1892
7.6	1875
7.62	1898
7.64	1944
7.66	1988
7.68	1947
7.7	2000
7.72	1893
7.74	1959
7.76	1982
7.78	2054
7.8	2002
7.82	1961
7.84	2027
7.86	2043
7.88	2018
7.9	1986
7.92	2023
7.94	2006
7.96	2056
7.98	1961
8	2078
8.02	2078
8.04	2033
8.06	2037
8.08	2072
8.1	2058
8.12	2068
8.14	2068
8.16	2068
8.18	2085
8.2	2090
8.22	2091
8.24	2153
8.26	2054
8.28	2101
8.3	2139
8.32	2134
8.34	2163
8.36	2128
8.38	2173
8.4	2215
8.42	2141
8.44	2176
8.46	2189
8.48	2177
8.5	2244
8.52	2242
8.54	2244
8.56	2215
8.58	2209
8.6	2233
8.62	2283
8.64	2286
8.66	2279
8.68	2282
8.7	2227
8.72	2315
8.74	2300
8.76	2277
8.78	2310
8.8	2332
8.82	2410
8.84	2391
8.86	2326
8.88	2376
8.9	2428
8.92	2347
8.94	2394
8.96	2325
8.98	2329
9	2343
9.02	2396
9.04	2426
9.06	2352
9.08	2416
9.1	2447
9.12	2454
9.14	2430
9.16	2400
9.18	2413
9.2	2464
9.22	2467
9.24	2338
9.26	2483
9.28	2567
9.3	2505
9.32	2520
9.34	2532
9.36	2535
9.38	2624
9.4	2508
9.42	2483
9.44	2560
9.46	2593
9.48	2605
9.5	2699
9.52	2597
9.54	2550
9.56	2601
9.58	2522
9.6	2589
9.62	2488
9.64	2563
9.66	2613
9.68	2624
9.7	2642
9.72	2671
9.74	2646
9.76	2540
9.78	2618
9.8	2620
9.82	2621
9.84	2699
9.86	2726
9.88	2723
9.9	2731
9.92	2688
9.94	2779
9.96	2726
9.98	2814
10	2667
10.02	2806
10.04	2784
10.06	2725
10.08	2799
10.1	2724
10.12	2741
10.14	2727
10.16	2701
10.18	2832
10.2	2855
10.22	2808
10.24	2781
10.26	2824
10.28	2790
10.3	2803
10.32	2828
10.34	2880
10.36	2879
10.38	2945
10.4	2881
10.42	2810
10.44	2875
10.46	2863
10.48	2821
10.5	2973
10.52	2874
10.54	2891
10.56	2875
10.58	2867
10.6	2960
10.62	3028
10.64	2955
10.66	2914
10.68	3042
10.7	3001
10.72	2903
10.74	2982
10.76	2991
10.78	3014
10.8	2905
10.82	3017
10.84	3048
10.86	3015
10.88	3128
10.9	3043
10.92	3047
10.94	2980
10.96	2989
10.98	3144
11	3053
11.02	3017
11.04	3108
11.06	3076
11.08	3096
11.1	3126
11.12	3122
11.14	3070
11.16	3117
11.18	3153
11.2	3114
11.22	3170
11.24	3185
11.26	3161
11.28	3209
11.3	3150
11.32	3173
11.34	3234
11.36	3191
11.38	3160
11.4	3173
11.42	3255
11.44	3253
11.46	3145
11.48	3337
11.5	3276
11.52	3336
11.54	3168
11.56	3276
11.58	3306
11.6	3249
11.62	3266
11.64	3237
11.66	3300
11.68	3323
11.7	3304
11.72	3373
11.74	3298
11.76	3260
11.78	3227
11.8	3363
11.82	3279
11.84	3300
11.86	3330
11.88	3334
11.9	3435
11.92	3364
11.94	3439
11.96	3382
11.98	3457
12	3414
12.02	3427
12.04	3299
12.06	3424
12.08	3465
12.1	3490
12.12	3450
12.14	3429
12.16	3465
12.18	3445
12.2	3487
12.22	3542
12.24	3545
12.26	3512
12.28	3563
12.3	3639
12.32	3521
12.34	3570
12.36	3550
12.38	3551
12.4	3597
12.42	3598
12.44	3596
12.46	3670
12.48	3584
12.5	3563
12.52	3622
12.54	3635
12.56	3664
12.58	3666
12.6	3652
12.62	3534
12.64	3620
12.66	3691
12.68	3532
12.7	3679
12.72	3699
12.74	3619
12.76	3722
12.78	3702
12.8	3699
12.82	3678
12.84	3799
12.86	3786
12.88	3805
12.9	3802
12.92	3758
12.94	3664
12.96	3776
12.98	3760
13	3780
13.02	3730
13.04	3705
13.06	3765
13.08	3688
13.1	3834
13.12	3769
13.14	3804
13.16	3812
13.18	3795
13.2	3873
13.22	3875
13.24	3848
13.26	3809
13.28	3851
13.3	3829
13.32	3896
13.34	3768
13.36	3863
13.38	3826
13.4	3812
13.42	3917
13.44	3909
13.46	3815
13.48	3814
13.5	3796
13.52	3960
13.54	3929
13.56	3918
13.58	3902
13.6	3931
13.62	3921
13.64	4001
13.66	3963
13.68	3934
13.7	4012
13.72	4004
13.74	3998
13.76	3960
13.78	3941
13.8	3945
13.82	4028
13.84	4116
13.86	3985
13.88	3959
13.9	4002
13.92	3992
13.94	4048
13.96	4086
13.98	4105
14	4087
14.02	4041
14.04	4039
14.06	4131
14.08	4163
14.1	4044
14.12	4100
14.14	4250
14.16	4133
14.18	4120
14.2	4158
14.22	4056
14.24	4218
14.26	4186
14.28	4078
14.3	4102
14.32	4246
14.34	4206
14.36	4151
14.38	4275
14.4	4226
14.42	4223
14.44	4274
14.46	4317
14.48	4339
14.5	4233
14.52	4210
14.54	4259
14.56	4365
14.58	4252
14.6	4306
14.62	4321
14.64	4346
14.66	4295
14.68	4395
14.7	4321
14.72	4203
14.74	4244
14.76	4319
14.78	4201
14.8	4357
14.82	4328
14.84	4372
14.86	4349
14.88	4398
14.9	4436
14.92	4374
14.94	4352
14.96	4413
14.98	4372
15	4323
15.02	4336
15.04	4426
15.06	4395
15.08	4362
15.1	4428
15.12	4337
15.14	4329
15.16	4324
15.18	4442
15.2	4520
15.22	4464
15.24	4427
15.26	4410
15.28	4431
15.3	4455
15.32	4340
15.34	4505
15.36	4465
15.38	4389
15.4	4445
15.42	4538
15.44	4506
15.46	4418
15.48	4385
15.5	4533
15.52	4476
15.54	4445
15.56	4423
15.58	4481
15.6	4404
15.62	4359
15.64	4488
15.66	4487
15.68	4421
15.7	4572
15.72	4474
15.74	4567
15.76	4464
15.78	4562
15.8	4511
15.82	4474
15.84	4576
15.86	4588
15.88	4684
15.9	4633
15.92	4567
15.94	4541
15.96	4599
15.98	4570
16	4454
16.02	4567
16.04	4616
16.06	4624
16.08	4598
16.1	4658
16.12	4656
16.14	4528
16.16	4644
16.18	4739
16.2	4668
16.22	4780
16.24	4639
16.26	4640
16.28	4633
16.3	4666
16.32	4689
16.34	4750
16.36	4775
16.38	4701
16.4	4698
16.42	4693
16.44	4773
16.46	4718
16.48	4722
16.5	4748
16.52	4677
16.54	4695
16.56	4595
16.58	4567
16.6	4906
16.62	4697
16.64	4737
16.66	4711
16.68	4695
16.7	4691
16.72	4718
16.74	4756
16.76	4826
16.78	4861
16.8	4898
16.82	4741
16.84	4799
16.86	4813
16.88	4775
16.9	4827
16.92	4766
16.94	4790
16.96	4916
16.98	4873
17	4789
17.02	4783
17.04	4745
17.06	4724
17.08	4843
17.1	4871
17.12	4852
17.14	5007
17.16	4780
17.18	4827
17.2	4804
17.22	4898
17.24	4828
17.26	4862
17.28	4903
17.3	4817
17.32	4945
17.34	4819
17.36	4843
17.38	4931
17.4	4793
17.42	4881
17.44	4894
17.46	4850
17.48	4922
17.5	4923
17.52	4945
17.54	4987
17.56	4898
17.58	4922
17.6	4906
17.62	4974
17.64	4922
17.66	4954
17.68	5060
17.7	4928
17.72	4919
17.74	4981
17.76	5180
17.78	4993
17.8	4989
17.82	4964
17.84	4956
17.86	4911
17.88	4985
17.9	4983
17.92	5042
17.94	4921
17.96	5059
17.98	4954
18	5094
18.02	5022
18.04	5061
18.06	5068
18.08	5046
18.1	4974
18.12	5047
18.14	5059
18.16	5107
18.18	5133
18.2	5109
18.22	4925
18.24	4994
18.26	5072
18.28	5095
18.3	5089
18.32	4956
18.34	5081
18.36	5062
18.38	5091
18.4	5043
18.42	5045
18.44	5074
18.46	5087
18.48	5129
18.5	5168
18.52	5227
18.54	5098
18.56	5030
18.58	5107
18.6	5207
18.62	5168
18.64	5125
18.66	5137
18.68	5108
18.7	5275
18.72	5143
18.74	5197
18.76	5123
18.78	5147
18.8	5060
18.82	5152
18.84	5191
18.86	5110
18.88	5206
18.9	5185
18.92	5000
18.94	5184
18.96	5132
18.98	5171
19	5202
19.02	5201
19.04	5285
19.06	5171
19.08	5165
19.1	5179
19.12	5227
19.14	5181
19.16	5252
19.18	5201
19.2	5211
19.22	5177
19.24	5203
19.26	5117
19.28	5136
19.3	5175
19.32	5308
19.34	5201
19.36	5153
19.38	5243
19.4	5216
19.42	5230
19.44	5382
19.46	5270
19.48	5222
19.5	5277
19.52	5246
19.54	5296
19.56	5154
19.58	5288
19.6	5236
19.62	5267
19.64	5336
19.66	5193
19.68	5258
19.7	5276
19.72	5270
19.74	5387
19.76	5363
19.78	5355
19.8	5429
19.82	5345
19.84	5292
19.86	5152
19.88	5338
19.9	5373
19.92	5270
19.94	5341
19.96	5306
19.98	5292
20	5283
20.02	5189
20.04	5314
20.06	5300
20.08	5361
20.1	5339
20.12	5198
20.14	5296
20.16	5498
20.18	5333
20.2	5444
20.22	5328
20.24	5377
20.26	5434
20.28	5454
20.3	5371
20.32	5319
20.34	5301
20.36	5414
20.38	5315
20.4	5287
20.42	5307
20.44	5337
20.46	5402
20.48	5395
20.5	5444
20.52	5363
20.54	5342
20.56	5391
20.58	5361
20.6	5237
20.62	5407
20.64	5391
20.66	5422
20.68	5365
20.7	5230
20.72	5417
20.74	5292
20.76	5470
20.78	5424
20.8	5467
20.82	5482
20.84	5400
20.86	5287
20.88	5338
20.9	5447
20.92	5297
20.94	5397
20.96	5418
20.98	5340
21	5509
21.02	5349
21.04	5419
21.06	5305
21.08	5529
21.1	5451
21.12	5458
21.14	5539
21.16	5443
21.18	5427
21.2	5510
21.22	5478
21.24	5422
21.26	5391
21.28	5444
21.3	5400
21.32	5359
21.34	5416
21.36	5439
21.38	5452
21.4	5446
21.42	5431
21.44	5449
21.46	5464
21.48	5464
21.5	5470
21.52	5449
21.54	5587
21.56	5416
21.58	5318
21.6	5439
21.62	5494
21.64	5319
21.66	5324
21.68	5442
21.7	5453
21.72	5369
21.74	5467
21.76	5446
21.78	5511
21.8	5412
21.82	5326
21.84	5479
21.86	5461
21.88	5419
21.9	5487
21.92	5399
21.94	5353
21.96	5418
21.98	5422
22	5319
22.02	5466
22.04	5427
22.06	5341
22.08	5392
22.1	5466
22.12	5424
22.14	5474
22.16	5582
22.18	5477
22.2	5458
22.22	5457
22.24	5430
22.26	5339
22.28	5387
22.3	5346
22.32	5424
22.34	5412
22.36	5338
22.38	5400
22.4	5509
22.42	5397
22.44	5474
22.46	5458
22.48	5498
22.5	5443
22.52	5464
22.54	5387
22.56	5372
22.58	5405
22.6	5455
22.62	5372
22.64	5396
22.66	5431
22.68	5413
22.7	5541
22.72	5441
22.74	5450
22.76	5400
22.78	5385
22.8	5522
22.82	5414
22.84	5412
22.86	5361
22.88	5442
22.9	5337
22.92	5382
22.94	5553
22.96	5529
22.98	5433
23	5299
23.02	5457
23.04	5384
23.06	5402
23.08	5410
23.1	5504
23.12	5265
23.14	5434
23.16	5443
23.18	5459
23.2	5458
23.22	5529
23.24	5395
23.26	5605
23.28	5577
23.3	5493
23.32	5502
23.34	5375
23.36	5372
23.38	5370
23.4	5371
23.42	5408
23.44	5506
23.46	5426
23.48	5557
23.5	5483
23.52	5539
23.54	5496
23.56	5604
23.58	5431
23.6	5500
23.62	5411
23.64	5477
23.66	5501
23.68	5486
23.7	5365
23.72	5445
23.74	5491
23.76	5496
23.78	5426
23.8	5391
23.82	5368
23.84	5516
23.86	5678
23.88	5450
23.9	5493
23.92	5454
23.94	5387
23.96	5476
23.98	5317
24	5349
24.02	5422
24.04	5343
24.06	5325
24.08	5469
24.1	5422
24.12	5352
24.14	5387
24.16	5428
24.18	5356
24.2	5409
24.22	5510
24.24	5501
24.26	5472
24.28	5449
24.3	5409
24.32	5403
24.34	5548
24.36	5480
24.38	5368
24.4	5481
24.42	5454
24.44	5457
24.46	5522
24.48	5560
24.5	5383
24.52	5405
24.54	5491
24.56	5400
24.58	5389
24.6	5352
24.62	5598
24.64	5494
24.66	5419
24.68	5422
24.7	5430
24.72	5429
24.74	5442
24.76	5413
24.78	5471
24.8	5414
24.82	5290
24.84	5349
24.86	5455
24.88	5407
24.9	5519
24.92	5359
24.94	5297
24.96	5468
24.98	5368
25	5468
25.02	5373
25.04	5351
25.06	5329
25.08	5297
25.1	5523
25.12	5365
25.14	5416
25.16	5426
25.18	5420
25.2	5373
25.22	5425
25.24	5386
25.26	5465
25.28	5379
25.3	5454
25.32	5362
25.34	5447
25.36	5335
25.38	5392
25.4	5365
25.42	5397
25.44	5379
25.46	5464
25.48	5340
25.5	5337
25.52	5349
25.54	5441
25.56	5374
25.58	5414
25.6	5516
25.62	5463
25.64	5371
25.66	5385
25.68	5351
25.7	5263
25.72	5356
25.74	5469
25.76	5348
25.78	5476
25.8	5488
25.82	5434
25.84	5324
25.86	5444
25.88	5404
25.9	5402
25.92	5463
25.94	5411
25.96	5404
25.98	5397
26	5393
26.02	5434
26.04	5374
26.06	5354
26.08	5479
26.1	5346
26.12	5469
26.14	5439
26.16	5370
26.18	5424
26.2	5411
26.22	5325
26.24	5416
26.26	5363
26.28	5544
26.3	5355
26.32	5398
26.34	5523
26.36	5501
26.38	5432
26.4	5406
26.42	5323
26.44	5425
26.46	5310
26.48	5365
26.5	5359
26.52	5380
26.54	5498
26.56	5323
26.58	5422
26.6	5481
26.62	5423
26.64	5451
26.66	5443
26.68	5237
26.7	5430
26.72	5413
26.74	5449
26.76	5319
26.78	5402
26.8	5495
26.82	5405
26.84	5395
26.86	5468
26.88	5338
26.9	5409
26.92	5391
26.94	5389
26.96	5283
26.98	5349
27	5364
27.02	5391
27.04	5251
27.06	5419
27.08	5467
27.1	5454
27.12	5344
27.14	5332
27.16	5459
27.18	5455
27.2	5343
27.22	5297
27.24	5387
27.26	5433
27.28	5426
27.3	5455
27.32	5446
27.34	5462
27.36	5447
27.38	5334
27.4	5391
27.42	5396
27.44	5270
27.46	5175
27.48	5291
27.5	5454
27.52	5244
27.54	5355
27.56	5508
27.58	5443
27.6	5439
27.62	5389
27.64	5377
27.66	5336
27.68	5363
27.7	5390
27.72	5435
27.74	5336
27.76	5505
27.78	5396
27.8	5313
27.82	5421
27.84	5449
27.86	5425
27.88	5414
27.9	5322
27.92	5472
27.94	5477
27.96	5384
27.98	5441
28	5397
28.02	5301
28.04	5358
28.06	5501
28.08	5424
28.1	5460
28.12	5456
28.14	5388
28.16	5361
28.18	5466
28.2	5313
28.22	5365
28.24	5357
28.26	5368
28.28	5465
28.3	5406
28.32	5385
28.34	5429
28.36	5345
28.38	5463
28.4	5399
28.42	5344
28.44	5333
28.46	5374
28.48	5336
28.5	5485
28.52	5339
28.54	5325
28.56	5364
28.58	5388
28.6	5403
28.62	5453
28.64	5345
28.66	5475
28.68	5391
28.7	5371
28.72	5325
28.74	5329
28.76	5360
28.78	5445
28.8	5369
28.82	5436
28.84	5390
28.86	5358
28.88	5409
28.9	5351
28.92	5360
28.94	5396
28.96	5425
28.98	5294
29	5397
29.02	5334
29.04	5376
29.06	5462
29.08	5411
29.1	5379
29.12	5335
29.14	5394
29.16	5345
29.18	5353
29.2	5353
29.22	5247
29.24	5302
29.26	5404
29.28	5404
29.3	5372
29.32	5361
29.34	5470
29.36	5390
29.38	5573
29.4	5389
29.42	5438
29.44	5462
29.46	5359
29.48	5297
29.5	5441
29.52	5350
29.54	5467
29.56	5450
29.58	5401
29.6	5423
29.62	5415
29.64	5393
29.66	5412
29.68	5374
29.7	5444
29.72	5418
29.74	5391
29.76	5376
29.78	5486
29.8	5421
29.82	5496
29.84	5432
29.86	5430
29.88	5518
29.9	5572
29.92	5418
29.94	5433
29.96	5526
29.98	5360
30	5414
30.02	5364
30.04	5386
30.06	5427
30.08	5402
30.1	5479
30.12	5529
30.14	5440
30.16	5362
30.18	5475
30.2	5470
30.22	5322
30.24	5418
30.26	5489
30.28	5399
30.3	5297
30.32	5310
30.34	5388
30.36	5343
30.38	5391
30.4	5396
30.42	5342
30.44	5462
30.46	5372
30.48	5398
30.5	5309
30.52	5391
30.54	5316
30.56	5270
30.58	5288
30.6	5263
30.62	5339
30.64	5473
30.66	5403
30.68	5404
30.7	5343
30.72	5274
30.74	5310
30.76	5412
30.78	5385
30.8	5380
30.82	5418
30.84	5366
30.86	5265
30.88	5319
30.9	5311
30.92	5382
30.94	5391
30.96	5421
30.98	5406
31	5338
31.02	5326
31.04	5345
31.06	5335
31.08	5335
31.1	5391
31.12	5467
31.14	5357
31.16	5286
31.18	5414
31.2	5374
31.22	5442
31.24	5406
31.26	5412
31.28	5305
31.3	5358
31.32	5439
31.34	5364
31.36	5393
31.38	5390
31.4	5330
31.42	5371
31.44	5300
31.46	5377
31.48	5366
31.5	5315
31.52	5474
31.54	5417
31.56	5321
31.58	5384
31.6	5368
31.62	5386
31.64	5415
31.66	5335
31.68	5361
31.7	5317
31.72	5390
31.74	5395
31.76	5263
31.78	5476
31.8	5453
31.82	5501
31.84	5573
31.86	5286
31.88	5315
31.9	5354
31.92	5411
31.94	5396
31.96	5375
31.98	5285
32	5295
32.02	5462
32.04	5456
32.06	5337
32.08	5290
32.1	5482
32.12	5393
32.14	5382
32.16	5303
32.18	5282
32.2	5428
32.22	5402
32.24	5394
32.26	5415
32.28	5542
32.3	5521
32.32	5367
32.34	5376
32.36	5349
32.38	5379
32.4	5363
32.42	5386
32.44	5279
32.46	5284
32.48	5345
32.5	5327
32.52	5342
32.54	5408
32.56	5494
32.58	5272
32.6	5402
32.62	5399
32.64	5462
32.66	5382
32.68	5305
32.7	5329
32.72	5401
32.74	5447
32.76	5326
32.78	5402
32.8	5420
32.82	5326
32.84	5331
32.86	5475
32.88	5451
32.9	5351
32.92	5403
32.94	5471
32.96	5581
32.98	5374
33	5237
33.02	5254
33.04	5310
33.06	5355
33.08	5337
33.1	5392
33.12	5402
33.14	5380
33.16	5338
33.18	5328
33.2	5377
33.22	5470
33.24	5277
33.26	5481
33.28	5360
33.3	5323
33.32	5277
33.34	5286
33.36	5403
33.38	5417
33.4	5347
33.42	5394
33.44	5411
33.46	5369
33.48	5438
33.5	5363
33.52	5265
33.54	5363
33.56	5369
33.58	5435
33.6	5395
33.62	5388
33.64	5441
33.66	5336
33.68	5376
33.7	5434
33.72	5272
33.74	5412
33.76	5503
33.78	5347
33.8	5397
33.82	5453
33.84	5358
33.86	5351
33.88	5426
33.9	5439
33.92	5468
33.94	5393
33.96	5404
33.98	5400
34	5388
34.02	5351
34.04	5365
34.06	5381
34.08	5364
34.1	5418
34.12	5384
34.14	5409
34.16	5551
34.18	5407
34.2	5367
34.22	5442
34.24	5366
34.26	5366
34.28	5419
34.3	5466
34.32	5447
34.34	5466
34.36	5436
34.38	5386
34.4	5405
34.42	5298
34.44	5406
34.46	5425
34.48	5486
34.5	5291
34.52	5390
34.54	5423
34.56	5334
34.58	5444
34.6	5367
34.62	5381
34.64	5368
34.66	5409
34.68	5318
34.7	5432
34.72	5311
34.74	5387
34.76	5412
34.78	5336
34.8	5435
34.82	5419
34.84	5342
34.86	5340
34.88	5461
34.9	5389
34.92	5392
34.94	5443
34.96	5497
34.98	5440
35	5526
35.02	5478
35.04	5379
35.06	5414
35.08	5579
35.1	5325
35.12	5379
35.14	5373
35.16	5562
35.18	5354
35.2	5468
35.22	5522
35.24	5475
35.26	5467
35.28	5440
35.3	5448
35.32	5536
35.34	5484
35.36	5641
35.38	5436
35.4	5387
35.42	5457
35.44	5490
35.46	5486
35.48	5580
35.5	5497
35.52	5485
35.54	5555
35.56	5500
35.58	5596
35.6	5626
35.62	5458
35.64	5453
35.66	5534
35.68	5467
35.7	5486
35.72	5523
35.74	5553
35.76	5577
35.78	5672
35.8	5624
35.82	5568
35.84	5653
35.86	5538
35.88	5637
35.9	5646
35.92	5531
35.94	5641
35.96	5651
35.98	5599
36	5628
36.02	5578
36.04	5512
36.06	5663
36.08	5737
36.1	5647
36.12	5686
36.14	5674
36.16	5694
36.18	5652
36.2	5780
36.22	5774
36.24	5696
36.26	5654
36.28	5763
36.3	5781
36.32	5977
36.34	5893
36.36	5879
36.38	5894
36.4	5996
36.42	5991
36.44	5898
36.46	6019
36.48	6037
36.5	6113
36.52	6157
36.54	6170
36.56	6119
36.58	6213
36.6	6321
36.62	6527
36.64	6553
36.66	6449
36.68	6544
36.7	6599
36.72	6595
36.74	6672
36.76	6601
36.78	6467
36.8	6523
36.82	6533
36.84	6528
36.86	6479
36.88	6441
36.9	6434
36.92	6275
36.94	6221
36.96	6195
36.98	6041
37	6071
37.02	6045
37.04	6037
37.06	5960
37.08	5912
37.1	5917
37.12	5877
37.14	5775
37.16	5721
37.18	5863
37.2	5829
37.22	5647
37.24	5769
37.26	5728
37.28	5673
37.3	5636
37.32	5645
37.34	5658
37.36	5662
37.38	5796
37.4	5605
37.42	5529
37.44	5613
37.46	5606
37.48	5708
37.5	5681
37.52	5651
37.54	5570
37.56	5596
37.58	5630
37.6	5692
37.62	5674
37.64	5657
37.66	5717
37.68	5754
37.7	5646
37.72	5718
37.74	5584
37.76	5670
37.78	5644
37.8	5619
37.82	5562
37.84	5601
37.86	5627
37.88	5514
37.9	5713
37.92	5684
37.94	5625
37.96	5526
37.98	5626
38	5716
38.02	5603
38.04	5703
38.06	5692
38.08	5786
38.1	5921
38.12	6203
38.14	6371
38.16	6362
38.18	6415
38.2	6217
38.22	6111
38.24	6081
38.26	6077
38.28	6057
38.3	5904
38.32	5778
38.34	5600
38.36	5588
38.38	5617
38.4	5658
38.42	5563
38.44	5706
38.46	5612
38.48	5731
38.5	5739
38.52	5633
38.54	5486
38.56	5629
38.58	5515
38.6	5518
38.62	5702
38.64	5717
38.66	5636
38.68	5580
38.7	5681
38.72	5683
38.74	5624
38.76	5690
38.78	5742
38.8	5700
38.82	5688
38.84	5682
38.86	5721
38.88	5853
38.9	5872
38.92	5960
38.94	5955
38.96	6019
38.98	6155
39	6018
39.02	6098
39.04	6157
39.06	6190
39.08	6210
39.1	6125
39.12	6066
39.14	5953
39.16	5911
39.18	5907
39.2	5806
39.22	5684
39.24	5686
39.26	5772
39.28	5645
39.3	5731
39.32	5623
39.34	5778
39.36	5698
39.38	5563
39.4	5810
39.42	5608
39.44	5636
39.46	5637
39.48	5659
39.5	5681
39.52	5630
39.54	5643
39.56	5600
39.58	5598
39.6	5653
39.62	5549
39.64	5597
39.66	5662
39.68	5693
39.7	5760
39.72	5573
39.74	5660
39.76	5681
39.78	5722
39.8	5689
39.82	5709
39.84	5634
39.86	5682
39.88	5625
39.9	5575
39.92	5614
39.94	5633
39.96	5603
39.98	5568
40	5585
40.02	5664
40.04	5662
40.06	5575
40.08	5679
40.1	5657
40.12	5512
40.14	5509
40.16	5637
40.18	5555
40.2	5582
40.22	5712
40.24	5615
40.26	5553
40.28	5494
40.3	5509
40.32	5704
40.34	5672
40.36	5678
40.38	5614
40.4	5703
40.42	5790
40.44	5603
40.46	5583
40.48	5574
40.5	5700
40.52	5725
40.54	5569
40.56	5739
40.58	5636
40.6	5726
40.62	5651
40.64	5681
40.66	5616
40.68	5586
40.7	5680
40.72	5700
40.74	5851
40.76	5713
40.78	5728
40.8	5833
40.82	5762
40.84	5793
40.86	5855
40.88	5806
40.9	5715
40.92	5742
40.94	5903
40.96	5916
40.98	5818
41	5920
41.02	5918
41.04	5878
41.06	5716
41.08	5900
41.1	5744
41.12	5803
41.14	5922
41.16	5847
41.18	5950
41.2	5755
41.22	5901
41.24	5901
41.26	5775
41.28	5780
41.3	5973
41.32	5958
41.34	5961
41.36	5967
41.38	5961
41.4	5813
41.42	5836
41.44	6102
41.46	5954
41.48	5977
41.5	5977
41.52	5885
41.54	6085
41.56	6077
41.58	5986
41.6	6046
41.62	6031
41.64	6114
41.66	5897
41.68	6080
41.7	6173
41.72	6142
41.74	6277
41.76	6259
41.78	6239
41.8	6273
41.82	6347
41.84	6272
41.86	6478
41.88	6577
41.9	6622
41.92	6587
41.94	6712
41.96	6578
41.98	6759
42	6854
42.02	6821
42.04	6748
42.06	6830
42.08	6795
42.1	6811
42.12	6859
42.14	6928
42.16	6907
42.18	6953
42.2	7079
42.22	6953
42.24	7067
42.26	7188
42.28	7330
42.3	7169
42.32	7153
42.34	7120
42.36	7264
42.38	7442
42.4	7510
42.42	7481
42.44	7607
42.46	7727
42.48	7766
42.5	7828
42.52	7921
42.54	8067
42.56	8033
42.58	8121
42.6	8151
42.62	8477
42.64	8574
42.66	8827
42.68	8656
42.7	8892
42.72	9223
42.74	9307
42.76	9503
42.78	9685
42.8	9802
42.82	10153
42.84	10530
42.86	10849
42.88	11143
42.9	11546
42.92	11814
42.94	12395
42.96	12804
42.98	13443
43	13969
43.02	14794
43.04	15621
43.06	16823
43.08	18324
43.1	19699
43.12	21361
43.14	23237
43.16	26039
43.18	29503
43.2	33441
43.22	38486
43.24	44902
43.26	52067
43.28	61522
43.3	71735
43.32	83572
43.34	94223
43.36	105282
43.38	113558
43.4	117829
43.42	118484
43.44	115358
43.46	110449
43.48	102718
43.5	94299
43.52	85194
43.54	76266
43.56	65867
43.58	57008
43.6	48537
43.62	41185
43.64	35561
43.66	30757
43.68	26740
43.7	24208
43.72	21669
43.74	19959
43.76	18277
43.78	16961
43.8	16068
43.82	15077
43.84	13928
43.86	13321
43.88	12778
43.9	12262
43.92	11602
43.94	11167
43.96	10679
43.98	10453
44	10168
44.02	9852
44.04	9530
44.06	9487
44.08	9267
44.1	9040
44.12	8869
44.14	8607
44.16	8681
44.18	8420
44.2	8339
44.22	8190
44.24	8233
44.26	8073
44.28	7901
44.3	7772
44.32	7867
44.34	7845
44.36	7831
44.38	7773
44.4	7567
44.42	7488
44.44	7554
44.46	7547
44.48	7318
44.5	7198
44.52	7238
44.54	7172
44.56	7167
44.58	7087
44.6	7030
44.62	6882
44.64	6883
44.66	7007
44.68	6792
44.7	6890
44.72	6920
44.74	6881
44.76	6888
44.78	6822
44.8	6683
44.82	6785
44.84	6742
44.86	6635
44.88	6630
44.9	6652
44.92	6674
44.94	6596
44.96	6547
44.98	6558
[truncated: 2,251 more rows]
