# Supplementary material for: Synthesis of flower-like MnO2 nanostructure with freshly prepared Cu particles and electrochemical performance in supercapacitors
Source: PLoS One. 2022 Jun 2;17(6):e0269086. doi: 10.1371/journal.pone.0269086 (PMC9162354; doi:10.1371/journal.pone.0269086)
Supplement: S1 Data — (ZIP) [file pone.0269086.s001.zip › Data/Fig.6(b).xlsx]

## Sheet: Sheet1
0.99998	0.00129	--	--	0.99281	0.03287	0.99772	0.00599	--	--	--	--
0.99906	0.00117	--	--	0.99128	0.03258	0.99649	0.00575	--	--	--	--
0.99806	0.00107	--	--	0.99066	0.0323	0.99557	0.00553	0.99434	0.011	--	--
0.99706	0.000990786	--	--	0.98974	0.03206	0.99465	0.00531	0.99404	0.01075	--	--
0.99614	0.000914456	0.98943	0.0273	0.98851	0.0318	0.99373	0.00511	0.99312	0.01051	--	--
0.99499	0.000838817	0.98821	0.02703	0.9879	0.03155	0.99281	0.00491	0.9922	0.01027	0.99005	0.01978
0.99429	0.00079554	0.98759	0.02676	0.98698	0.0313	0.99189	0.00473	0.99097	0.01004	0.98913	0.01949
0.99322	0.000740887	0.98667	0.0265	0.98606	0.03106	0.99066	0.00455	0.98974	0.00981	0.98821	0.01921
0.99214	0.000683082	0.98545	0.02625	0.98514	0.03082	0.98974	0.00437	0.98913	0.00959	0.98698	0.01892
0.99114	0.000647415	0.98483	0.02597	0.98391	0.03058	0.98882	0.00421	0.98821	0.00938	0.98637	0.01862
0.99006	0.000573622	0.98391	0.02573	0.98299	0.03036	0.9879	0.00404	0.98729	0.00916	0.98483	0.01835
0.98907	0.000541798	0.98269	0.02548	0.98207	0.03012	0.98698	0.00389	0.98606	0.00896	0.98422	0.01808
0.98799	0.000492065	0.98177	0.02522	0.98085	0.02989	0.98545	0.00374	0.98514	0.00875	0.9833	0.0178
0.98714	0.000468312	0.98085	0.02498	0.97993	0.02967	0.98483	0.00359	0.98453	0.00855	0.98238	0.01753
0.98599	0.000417963	0.98023	0.02474	0.97931	0.02943	0.98391	0.00345	0.98361	0.00836	0.98146	0.01727
0.98499	0.000385371	0.97901	0.02449	0.97809	0.02923	0.98269	0.0033	0.98207	0.00817	0.98023	0.017
0.98407	0.000357314	0.97809	0.02425	0.97747	0.029	0.98207	0.00317	0.98146	0.00798	0.97931	0.01674
0.98322	0.000358852	0.97686	0.024	0.97594	0.02879	0.98085	0.00304	0.98054	0.00779	0.97839	0.01649
0.98199	0.00029851	0.97625	0.02377	0.97533	0.02857	0.97962	0.00291	0.97901	0.00761	0.97747	0.01623
0.98122	0.000306966	0.97533	0.02354	0.97441	0.02835	0.9787	0.00279	0.9787	0.00743	0.97655	0.01599
0.98015	0.000282906	0.97441	0.02331	0.97318	0.02812	0.97778	0.00267	0.97717	0.00725	0.97563	0.01574
0.97892	0.000206729	0.97318	0.02307	0.97257	0.02791	0.97686	0.00255	0.97655	0.00707	0.97502	0.01548
0.97799	0.000218413	0.97226	0.02283	0.97134	0.02771	0.97563	0.00244	0.97533	0.00691	0.97349	0.01524
0.97707	0.000197582	0.97134	0.0226	0.97073	0.02748	0.97533	0.00233	0.97441	0.00674	0.97257	0.015
0.97599	0.000161608	0.97011	0.02238	0.9695	0.02728	0.9741	0.00222	0.97349	0.00657	0.97165	0.01477
0.97507	0.00015492	0.96919	0.02216	0.96889	0.02706	0.97318	0.00211	0.97257	0.00641	0.97073	0.01453
0.97415	0.000139393	0.96827	0.02192	0.96735	0.02686	0.97195	0.00201	0.97134	0.00625	0.96981	0.0143
0.973	0.00010411	0.96735	0.0217	0.96674	0.02665	0.97103	0.00191	0.96981	0.00609	0.96889	0.01406
0.97215	0.000102023	0.96674	0.02148	0.96551	0.02644	0.97011	0.00181	0.96919	0.00594	0.96827	0.01384
0.9713	0.000103399	0.9652	0.02126	0.96428	0.02625	0.9695	0.00172	0.96858	0.00578	0.96766	0.01375
0.97	3.79376e-05	0.9649	0.02104	0.96367	0.02604	0.96797	0.00162	0.96705	0.00563	0.96643	0.01351
0.96938	9.46049e-05	0.96367	0.02082	0.96275	0.02584	0.96705	0.00153	0.96582	0.00548	0.96582	0.01328
0.96815	4.13198e-05	0.96244	0.0206	0.96214	0.02563	0.96643	0.00144	0.9652	0.00534	0.96459	0.01305
0.96715	3.88292e-05	0.96183	0.02039	0.96091	0.02543	0.9649	0.00135	0.96398	0.00519	0.96367	0.01283
0.96608	7.16719e-06	0.96122	0.02018	0.95999	0.02522	0.96367	0.00127	0.96398	0.00505	0.96275	0.01261
0.965	-2.17242e-05	0.95999	0.01995	0.95907	0.02503	0.96306	0.00118	0.96275	0.00491	0.96214	0.01239
0.96392	-4.30432e-05	0.95876	0.01975	0.95815	0.02483	0.96244	0.0011	0.96152	0.00477	0.96091	0.01217
0.96315	-7.74526e-06	0.95784	0.01954	0.95662	0.02464	0.96091	0.00102	0.9606	0.00464	0.9603	0.01196
0.962	-2.52202e-05	0.95692	0.01933	0.9557	0.02443	0.95999	0.000944594	0.95938	0.00451	0.95876	0.01175
0.96108	-7.78799e-05	0.95631	0.01913	0.95539	0.02425	0.95876	0.000866507	0.95846	0.00437	0.95815	0.01154
0.95993	-7.76108e-05	0.95508	0.01892	0.95447	0.02405	0.95815	0.000793695	0.95815	0.00424	0.95662	0.01133
0.95908	-9.24848e-05	0.95355	0.01872	0.95324	0.02386	0.95754	0.000718613	0.95692	0.00411	0.956	0.01112
0.95808	-9.54135e-05	0.95324	0.01851	0.95232	0.02366	0.95631	0.000648316	0.9557	0.00398	0.95508	0.01092
0.95693	-0.000139813	0.95263	0.01832	0.9514	0.02348	0.95539	0.000577467	0.95447	0.00386	0.95355	0.01072
0.95616	-0.000127429	0.95048	0.01811	0.95018	0.02328	0.95478	0.000506985	0.95386	0.00374	0.95294	0.01052
0.95501	-0.00014733	0.95018	0.0179	0.94956	0.02308	0.95324	0.000441534	0.95324	0.00362	0.95232	0.01032
0.95408	-0.000137837	0.94956	0.01771	0.94834	0.0229	0.95232	0.000373998	0.95202	0.0035	0.9511	0.01012
0.95301	-0.000167062	0.94834	0.0175	0.94742	0.0227	0.9511	0.000310264	0.95048	0.00338	0.95018	0.00993
0.95208	-0.000162766	0.94711	0.01731	0.94619	0.02252	0.95048	0.000245733	0.94956	0.00326	0.94864	0.00974
0.95108	-0.000179538	0.9465	0.01711	0.94496	0.02233	0.94926	0.000185925	0.94895	0.00315	0.94834	0.00955
0.95001	-0.000192514	0.94558	0.01692	0.94496	0.02214	0.94803	0.000123725	0.94772	0.00304	0.94742	0.00936
0.94908	-0.000198894	0.94435	0.01672	0.94282	0.02196	0.94711	6.40219e-05	0.9468	0.00292	0.9468	0.00917
0.94816	-0.000190084	0.94312	0.01653	0.9422	0.02176	0.9465	6.20773e-06	0.94619	0.00281	0.94527	0.00899
0.94693	-0.000227389	0.94251	0.01634	0.94128	0.02159	0.94558	-2.01028e-05	0.94496	0.0027	0.94435	0.0088
0.94601	-0.00022527	0.94159	0.01615	0.94036	0.02141	0.94404	-0.000109347	0.94404	0.0026	0.94374	0.00862
0.94516	-0.000205438	0.94067	0.01596	0.94006	0.02122	0.94312	-0.00016564	0.94343	0.00249	0.9422	0.00844
0.94401	-0.000239798	0.93913	0.01577	0.93852	0.02105	0.9422	-0.000201028	0.9419	0.00239	0.94128	0.00826
0.94293	-0.000268855	0.93883	0.01558	0.93729	0.02086	0.94098	-0.000275361	0.94098	0.00228	0.94067	0.00808
0.94201	-0.000248484	0.9376	0.01539	0.93637	0.02068	0.94006	-0.000328237	0.93975	0.00219	0.93944	0.00791
0.94094	-0.000259707	0.93668	0.01522	0.93607	0.0205	0.93913	-0.000378782	0.93883	0.00209	0.93852	0.00773
0.94001	-0.000266702	0.93545	0.01503	0.93484	0.02033	0.93821	-0.000428898	0.9376	0.00199	0.93729	0.00756
0.93909	-0.000258477	0.93484	0.01484	0.93331	0.02014	0.93729	-0.000479627	0.93729	0.00189	0.93637	0.00739
0.93794	-0.000307673	0.93361	0.01465	0.93208	0.01997	0.93637	-0.000527658	0.93607	0.0018	0.93515	0.00722
0.93709	-0.000282921	0.93239	0.01448	0.93177	0.0198	0.93515	-0.000574338	0.93484	0.0017	0.93453	0.00705
0.93601	-0.000307366	0.93177	0.0143	0.93085	0.01961	0.93453	-0.000623411	0.93392	0.00161	0.93361	0.00688
0.93494	-0.000324046	0.93055	0.01412	0.93024	0.01944	0.93269	-0.000669111	0.93269	0.00152	0.93239	0.00672
0.93394	-0.000334577	0.92963	0.01392	0.92901	0.01926	0.93239	-0.00071297	0.93239	0.00143	0.93177	0.00655
0.93309	-0.000321971	0.92963	0.01391	0.92809	0.01908	0.93147	-0.000758301	0.93116	0.00134	0.93024	0.00639
0.93202	-0.000324892	0.92871	0.01372	0.92656	0.01891	0.93055	-0.000804798	0.92993	0.00125	0.92963	0.00623
0.93094	-0.000337114	0.92748	0.01353	0.92595	0.01874	0.92932	-0.000848902	0.92871	0.00116	0.92871	0.00607
0.93009	-0.000322816	0.92687	0.01335	0.92503	0.01857	0.9284	-0.00089043	0.92809	0.00108	0.92748	0.00591
0.92909	-0.000349336	0.92595	0.01317	0.92411	0.0184	0.92779	-0.000935577	0.92748	0.000987349	0.92595	0.00576
0.92802	-0.000357022	0.92503	0.013	0.92319	0.01824	0.92656	-0.000973302	0.92595	0.00090509	0.92564	0.0056
0.92702	-0.00034972	0.92349	0.01282	0.92196	0.01807	0.92503	-0.00102	0.92472	0.000820685	0.92503	0.00545
0.9261	-0.000350873	0.92288	0.01265	0.92135	0.0179	0.92441	-0.00106	0.92411	0.000739592	0.92349	0.0053
0.92479	-0.000386156	0.92135	0.01248	0.92012	0.01772	0.92319	-0.0011	0.92349	0.000657517	0.92257	0.00514
0.92402	-0.000364479	0.92073	0.01231	0.9192	0.01757	0.92227	-0.00114	0.92227	0.00057808	0.92165	0.005
0.92302	-0.0003674	0.91951	0.01214	0.91859	0.0174	0.92165	-0.00118	0.92104	0.000496864	0.92043	0.00485
0.92194	-0.000386309	0.91859	0.01197	0.91675	0.01722	0.92043	-0.00122	0.92012	0.000419758	0.91981	0.0047
0.92095	-0.000401068	0.91828	0.0118	0.91644	0.01707	0.91951	-0.00126	0.91889	0.000343695	0.91859	0.00455
0.91987	-0.00041721	0.91644	0.01164	0.91521	0.01689	0.91797	-0.00129	0.91828	0.000268491	0.91767	0.00441
0.9191	-0.000377777	0.91613	0.01147	0.91399	0.01673	0.91736	-0.00133	0.91736	0.00019482	0.91644	0.00427
0.91795	-0.00041967	0.91491	0.0113	0.91337	0.01656	0.91613	-0.00136	0.91613	0.000116487	0.91583	0.00412
0.91679	-0.000429048	0.91368	0.01114	0.91245	0.01641	0.91552	-0.0014	0.91521	4.43191e-05	0.91491	0.00398
0.91595	-0.000405911	0.91368	0.01098	0.91153	0.01624	0.91399	-0.00144	0.91429	-2.70147e-05	0.91399	0.00384
0.91495	-0.000426742	0.91214	0.01082	0.91061	0.01608	0.91306	-0.00147	0.91337	-0.000100035	0.91245	0.0037
0.91395	-0.000423744	0.91122	0.01066	0.90969	0.01592	0.91245	-0.00151	0.91245	-0.000168278	0.91153	0.00356
0.91303	-0.000416826	0.90938	0.0105	0.90846	0.01576	0.91122	-0.00154	0.91092	-0.000201028	0.91092	0.00343
0.9121	-0.000407371	0.90938	0.01034	0.90754	0.01561	0.9103	-0.00157	0.9103	-0.000305664	0.91	0.00329
0.91103	-0.000436274	0.90816	0.01018	0.90632	0.01543	0.90938	-0.0016	0.90938	-0.000377494	0.90877	0.00316
0.90987	-0.000447035	0.90724	0.01002	0.9054	0.01527	0.90846	-0.00164	0.90846	-0.000441903	0.90816	0.00302
0.90895	-0.000442884	0.90601	0.00987	0.90478	0.01512	0.90754	-0.00167	0.90724	-0.000511525	0.90724	0.00289
0.90811	-0.000425512	0.90509	0.00971	0.90386	0.01496	0.90662	-0.0017	0.90632	-0.000578448	0.9057	0.00276
0.90711	-0.000425281	0.90417	0.00956	0.90233	0.0148	0.9054	-0.00173	0.9054	-0.000641936	0.90478	0.00263
0.90618	-0.000426973	0.90294	0.0094	0.90172	0.01465	0.90478	-0.00176	0.90417	-0.000706222	0.90386	0.0025
0.90495	-0.000442346	0.90202	0.00925	0.90049	0.01449	0.90325	-0.00179	0.90294	-0.00077014	0.90325	0.00238
0.90395	-0.000464715	0.9008	0.0091	0.89988	0.01434	0.90233	-0.00182	0.90233	-0.000835714	0.90172	0.00225
0.90303	-0.00045772	0.90049	0.00895	0.89926	0.01418	0.90141	-0.00185	0.90141	-0.000892822	0.9011	0.00212
0.9018	-0.000485931	0.89896	0.0088	0.89773	0.01403	0.9008	-0.00187	0.90018	-0.00095674	0.90018	0.00199
0.9008	-0.000482164	0.89834	0.00865	0.89773	0.01404	0.89957	-0.0019	0.89896	-0.00102	0.89896	0.00188
0.89972	-0.000482548	0.89742	0.00851	0.89681	0.01386	0.89865	-0.00193	0.89804	-0.00108	0.89804	0.00175
0.89873	-0.000488237	0.8962	0.00836	0.89589	0.0137	0.89773	-0.00196	0.89712	-0.00114	0.89681	0.00163
0.89796	-0.000466406	0.89528	0.00822	0.89436	0.01355	0.8962	-0.00199	0.8962	-0.0012	0.8962	0.00151
0.89696	-0.000473401	0.89374	0.00807	0.89344	0.01339	0.89528	-0.00201	0.89528	-0.00125	0.89528	0.00139
0.89588	-0.000477629	0.89313	0.00793	0.89221	0.01324	0.89436	-0.00204	0.89405	-0.00131	0.89374	0.00127
0.89488	-0.000482933	0.89282	0.00778	0.8916	0.01308	0.89344	-0.00206	0.89344	-0.00137	0.89282	0.00115
0.89388	-0.000492234	0.8916	0.00764	0.89068	0.01293	0.89282	-0.00209	0.89221	-0.00142	0.8919	0.00104
0.89304	-0.000462178	0.89037	0.0075	0.88945	0.01278	0.8916	-0.00211	0.89129	-0.00148	0.89129	0.00092061
0.89181	-0.000512066	0.88884	0.00736	0.88853	0.01263	0.89006	-0.00214	0.89037	-0.00153	0.89037	0.000806024
0.89088	-0.000496154	0.88853	0.00722	0.88761	0.01248	0.88945	-0.00216	0.88945	-0.00159	0.88822	0.000689905
0.88988	-0.000495923	0.88761	0.00708	0.88669	0.01233	0.88853	-0.00219	0.88822	-0.00164	0.88791	0.000578264
0.88881	-0.000501458	0.88638	0.00694	0.88577	0.01218	0.88761	-0.00221	0.88699	-0.00169	0.8873	0.000466562
0.88812	-0.000490389	0.88546	0.0068	0.88485	0.01204	0.88607	-0.00223	0.88638	-0.00175	0.88638	0.000353755
0.88689	-0.00052275	0.88423	0.00667	0.88423	0.01189	0.88577	-0.00225	0.88515	-0.0018	0.88546	0.000245181
0.88581	-0.00052252	0.88331	0.00653	0.8827	0.01175	0.88454	-0.00228	0.88423	-0.00185	0.88454	0.000133417
0.88481	-0.000521674	0.88209	0.0064	0.88209	0.0116	0.88331	-0.0023	0.88362	-0.0019	0.88331	2.66037e-05
0.88389	-0.000522366	0.88147	0.00627	0.88086	0.01146	0.88209	-0.00232	0.88239	-0.00195	0.88209	-8.02099e-05
0.88281	-0.000509913	0.88025	0.00613	0.87994	0.01132	0.88147	-0.00234	0.88147	-0.00201	0.88147	-0.000186637
0.88196	-0.000489082	0.87963	0.006	0.87902	0.01117	0.88055	-0.00236	0.88025	-0.00205	0.88025	-0.000296769
0.88081	-0.000517985	0.87871	0.00587	0.87779	0.01103	0.87963	-0.00238	0.87963	-0.0021	0.87933	-0.000400497
0.87997	-0.000500305	0.87779	0.00574	0.87687	0.01089	0.87841	-0.0024	0.87871	-0.00215	0.87841	-0.000503919
0.87881	-0.000528439	0.87657	0.00561	0.87595	0.01075	0.87718	-0.00242	0.87749	-0.0022	0.87687	-0.000607892
0.87781	-0.000541583	0.87534	0.00549	0.87473	0.01061	0.87687	-0.00244	0.87595	-0.00225	0.87626	-0.000711375
0.87681	-0.000526978	0.87442	0.00535	0.87381	0.01047	0.87534	-0.00246	0.87534	-0.00229	0.87503	-0.000813692
0.87589	-0.000525057	0.8735	0.00522	0.8735	0.01033	0.87473	-0.00247	0.87473	-0.00233	0.87442	-0.000914046
0.87489	-0.000527824	0.87258	0.0051	0.87166	0.01019	0.87319	-0.00249	0.87319	-0.00239	0.87381	-0.00101
0.87397	-0.000505071	0.87166	0.00498	0.87074	0.01006	0.87258	-0.00251	0.87289	-0.00243	0.87289	-0.00112
0.87282	-0.000544504	0.87074	0.00485	0.87013	0.00992	0.87197	-0.00253	0.87135	-0.00248	0.87135	-0.00122
0.87189	-0.000539585	0.86982	0.00473	0.8689	0.00978	0.87074	-0.00255	0.87043	-0.00252	0.87013	-0.00131
0.87089	-0.0005402	0.86859	0.0046	0.86767	0.00964	0.86982	-0.00256	0.86982	-0.00257	0.86982	-0.00141
0.86982	-0.000541891	0.86798	0.00448	0.86706	0.00951	0.86829	-0.00258	0.86859	-0.00261	0.86829	-0.00151
0.86912	-0.000494617	0.86675	0.00436	0.86645	0.00938	0.86798	-0.00259	0.86706	-0.00265	0.86798	-0.0016
0.86797	-0.000543274	0.86583	0.00424	0.86522	0.00924	0.86614	-0.00261	0.86645	-0.0027	0.86675	-0.0017
0.86689	-0.000556649	0.86491	0.00412	0.8643	0.00911	0.86553	-0.00262	0.86553	-0.00274	0.86614	-0.00179
0.8659	-0.000515602	0.86369	0.004	0.86338	0.00898	0.86461	-0.00264	0.86461	-0.00278	0.8643	-0.00188
0.86482	-0.000560416	0.86246	0.00388	0.86215	0.00885	0.86338	-0.00265	0.86338	-0.00283	0.86338	-0.00198
0.86382	-0.000555035	0.86184	0.00376	0.86092	0.00871	0.86215	-0.00267	0.86246	-0.00287	0.86246	-0.00207
0.8629	-0.000542275	0.86062	0.00364	0.86062	0.00858	0.86123	-0.00268	0.86154	-0.00291	0.86123	-0.00216
0.86182	-0.000558341	0.86	0.00353	0.8597	0.00845	0.86062	-0.00269	0.86031	-0.00295	0.86031	-0.00225
0.86074	-0.000574637	0.85939	0.00341	0.85786	0.00832	0.8597	-0.00271	0.8597	-0.00299	0.8597	-0.00235
0.85974	-0.000569486	0.85786	0.0033	0.85755	0.00819	0.85816	-0.00272	0.85878	-0.00303	0.85847	-0.00243
0.85882	-0.000555419	0.85694	0.00318	0.85663	0.00806	0.85755	-0.00274	0.85786	-0.00307	0.85755	-0.00253
0.85782	-0.000541199	0.85632	0.00307	0.85571	0.00794	0.85632	-0.00275	0.85663	-0.00311	0.85663	-0.00261
0.85675	-0.000572407	0.85448	0.00295	0.85448	0.00781	0.85571	-0.00276	0.85602	-0.00315	0.85571	-0.0027
0.85575	-0.000574867	0.85418	0.00284	0.85356	0.00768	0.85448	-0.00277	0.85479	-0.00319	0.85448	-0.00278
0.85482	-0.000555035	0.85264	0.00273	0.85264	0.00756	0.85326	-0.00279	0.85326	-0.00322	0.85387	-0.00287
0.85382	-0.000564874	0.85203	0.00262	0.85111	0.00743	0.85326	-0.0028	0.85295	-0.00326	0.85264	-0.00296
0.85275	-0.000564182	0.85111	0.00251	0.84988	0.00731	0.85142	-0.0028	0.85142	-0.0033	0.85142	-0.00304
0.85183	-0.000557649	0.8505	0.0024	0.84927	0.00719	0.8508	-0.00282	0.84988	-0.00333	0.8505	-0.00313
0.85075	-0.000568256	0.84896	0.00229	0.84835	0.00706	0.84988	-0.00283	0.84988	-0.00337	0.84988	-0.00321
0.84967	-0.000575405	0.84743	0.00218	0.84774	0.00694	0.84835	-0.00284	0.84896	-0.00341	0.84866	-0.00329
0.8489	-0.000552883	0.84712	0.00208	0.84651	0.00681	0.84774	-0.00285	0.84743	-0.00344	0.84835	-0.00338
0.84775	-0.000576789	0.8459	0.00197	0.84559	0.00669	0.84651	-0.00286	0.84651	-0.00348	0.84651	-0.00346
0.84683	-0.000564874	0.84467	0.00186	0.84436	0.00657	0.84528	-0.00287	0.8459	-0.00351	0.84559	-0.00354
0.84575	-0.000552345	0.84467	0.00176	0.84344	0.00645	0.84436	-0.00288	0.84406	-0.00355	0.84467	-0.00362
0.84475	-0.00056941	0.84314	0.00166	0.84252	0.00633	0.84375	-0.00289	0.84406	-0.00358	0.84344	-0.0037
0.84383	-0.000560416	0.8416	0.00155	0.84191	0.00621	0.84252	-0.0029	0.84283	-0.00361	0.84252	-0.00378
0.84275	-0.000569333	0.84099	0.00145	0.84038	0.00609	0.8413	-0.00291	0.8416	-0.00365	0.8416	-0.00386
0.84183	-0.000560339	0.84038	0.00134	0.83946	0.00597	0.84068	-0.00291	0.84038	-0.00368	0.84068	-0.00394
0.84075	-0.000565412	0.83915	0.00124	0.83823	0.00585	0.83946	-0.00292	0.83946	-0.00371	0.83946	-0.00401
0.83991	-0.000550577	0.83792	0.00114	0.83762	0.00574	0.83854	-0.00293	0.83854	-0.00374	0.83854	-0.00409
0.83876	-0.000546733	0.837	0.00104	0.837	0.00562	0.83762	-0.00294	0.83762	-0.00378	0.83762	-0.00417
0.83799	-0.000523519	0.83608	0.00093754	0.83547	0.0055	0.8367	-0.00295	0.83731	-0.00381	0.837	-0.00425
0.83668	-0.000594699	0.83485	0.000837492	0.83455	0.00539	0.83608	-0.00295	0.83547	-0.00384	0.83577	-0.00432
0.83576	-0.000575482	0.83424	0.000738181	0.83424	0.00527	0.83424	-0.00296	0.83455	-0.00387	0.83485	-0.0044
0.83476	-0.000584783	0.83301	0.000638501	0.83332	0.00516	0.83332	-0.00297	0.83332	-0.0039	0.83393	-0.00447
0.83376	-0.000557649	0.8324	0.000542318	0.83148	0.00504	0.83271	-0.00298	0.8324	-0.00393	0.83301	-0.00455
0.83283	-0.000540815	0.83087	0.00044638	0.83056	0.00493	0.83148	-0.00298	0.83148	-0.00396	0.83179	-0.00462
0.83176	-0.000574944	0.82995	0.000347191	0.82964	0.00482	0.83056	-0.00299	0.83056	-0.00398	0.83117	-0.00469
0.83076	-0.000570947	0.82933	0.000250027	0.82872	0.0047	0.82995	-0.003	0.82933	-0.00401	0.82995	-0.00476
0.82953	-0.000587704	0.82811	0.000156911	0.82811	0.00459	0.82872	-0.003	0.82841	-0.00404	0.82903	-0.00483
0.82891	-0.000532205	0.82719	5.78447e-05	0.82688	0.00448	0.82719	-0.00301	0.8278	-0.00407	0.82749	-0.0049
0.82776	-0.000564644	0.82627	-3.26826e-05	0.82565	0.00437	0.82657	-0.00302	0.82688	-0.0041	0.82749	-0.00498
0.82668	-0.000587627	0.82473	-0.000127075	0.82504	0.00426	0.82565	-0.00303	0.82535	-0.00412	0.82565	-0.00505
0.82584	-0.000566489	0.82412	-0.000201028	0.82351	0.00415	0.82443	-0.00303	0.82473	-0.00415	0.82565	-0.00511
0.82461	-0.000572254	0.8232	-0.00031235	0.82289	0.00404	0.82412	-0.00303	0.82412	-0.00417	0.82381	-0.00518
0.82369	-0.000583861	0.82289	-0.000405711	0.82136	0.00394	0.82259	-0.00304	0.82289	-0.0042	0.82289	-0.00525
0.82284	-0.000568026	0.82105	-0.000498889	0.82044	0.00382	0.82136	-0.00305	0.82167	-0.00422	0.82197	-0.00532
0.82192	-0.000519983	0.82044	-0.000590226	0.81952	0.00372	0.82013	-0.00305	0.82013	-0.00425	0.82136	-0.00539
0.82069	-0.000578326	0.81921	-0.000679784	0.81921	0.00361	0.81952	-0.00306	0.81952	-0.00427	0.81983	-0.00546
0.81976	-0.000571331	0.8186	-0.000771673	0.81768	0.0035	0.8186	-0.00306	0.81891	-0.0043	0.8186	-0.00552
0.81861	-0.000573253	0.81768	-0.000860373	0.81676	0.0034	0.81768	-0.00307	0.81768	-0.00432	0.81768	-0.00559
0.81769	-0.000590395	0.81645	-0.000948336	0.81584	0.00329	0.81676	-0.00307	0.81707	-0.00434	0.81737	-0.00565
0.81669	-0.000565797	0.81492	-0.00104	0.81492	0.00319	0.81553	-0.00307	0.81553	-0.00437	0.81553	-0.00572
0.81569	-0.0005392	0.81431	-0.00112	0.81369	0.00308	0.81461	-0.00308	0.81492	-0.00439	0.81523	-0.00578
0.81461	-0.000566181	0.81308	-0.00121	0.81308	0.00298	0.81339	-0.00308	0.81339	-0.00441	0.814	-0.00584
0.81361	-0.00059493	0.81216	-0.0013	0.81216	0.00287	0.81247	-0.00308	0.81277	-0.00443	0.81277	-0.00591
0.81269	-0.000582708	0.81093	-0.00138	0.81093	0.00277	0.81155	-0.00309	0.81155	-0.00446	0.81216	-0.00597
0.81169	-0.000583015	0.81001	-0.00147	0.81001	0.00267	0.81062	-0.00309	0.81032	-0.00447	0.81093	-0.00603
0.81085	-0.000539738	0.80909	-0.00156	0.80909	0.00257	0.8097	-0.00309	0.8097	-0.0045	0.81001	-0.00609
0.80969	-0.000570255	0.80848	-0.00164	0.80817	0.00246	0.80848	-0.00309	0.80909	-0.00452	0.80909	-0.00616
0.80862	-0.000584629	0.80725	-0.00172	0.80725	0.00236	0.80786	-0.0031	0.80756	-0.00454	0.80786	-0.00621
0.80769	-0.000572638	0.80633	-0.00181	0.80572	0.00226	0.80694	-0.0031	0.80633	-0.00456	0.80725	-0.00628
0.80669	-0.000580402	0.80572	-0.00189	0.8048	0.00216	0.80572	-0.00311	0.80541	-0.00458	0.80602	-0.00634
0.80577	-0.000569563	0.80418	-0.00197	0.80418	0.00206	0.8048	-0.0031	0.8048	-0.0046	0.8051	-0.0064
0.80454	-0.000589626	0.80357	-0.00206	0.80296	0.00196	0.80357	-0.00311	0.80357	-0.00462	0.80418	-0.00645
0.8037	-0.000579249	0.80265	-0.00214	0.80234	0.00186	0.80296	-0.00311	0.80204	-0.00464	0.80326	-0.00651
0.80262	-0.000587243	0.80142	-0.00222	0.80112	0.00177	0.80204	-0.00311	0.80173	-0.00465	0.80173	-0.00657
0.80177	-0.000550884	0.8005	-0.0023	0.8002	0.00167	0.80081	-0.00312	0.80081	-0.00467	0.80081	-0.00663
0.80054	-0.000563952	0.79989	-0.00238	0.79928	0.00157	0.79989	-0.00311	0.79958	-0.00469	0.8002	-0.00668
0.79977	-0.000547271	0.79866	-0.00246	0.79774	0.00148	0.79836	-0.00312	0.79928	-0.00471	0.79897	-0.00674
0.79854	-0.000576789	0.79774	-0.00254	0.79682	0.00138	0.79774	-0.00312	0.79866	-0.00472	0.79836	-0.00679
0.79747	-0.000588857	0.79682	-0.00262	0.7959	0.00128	0.79652	-0.00312	0.79652	-0.00474	0.79682	-0.00685
0.79662	-0.000563029	0.7956	-0.00269	0.79498	0.00119	0.7956	-0.00312	0.7956	-0.00475	0.7959	-0.0069
0.79578	-0.00055688	0.79468	-0.00278	0.79406	0.00109	0.79468	-0.00312	0.79468	-0.00477	0.79498	-0.00696
0.79462	-0.00058217	0.79284	-0.00286	0.79284	0.000995937	0.79314	-0.00312	0.79345	-0.00479	0.79406	-0.00701
0.7937	-0.000563029	0.79253	-0.00293	0.79253	0.00090417	0.79253	-0.00313	0.79253	-0.0048	0.79314	-0.00706
0.79262	-0.000572023	0.79161	-0.00301	0.7913	0.000810073	0.79161	-0.00312	0.7913	-0.00482	0.79161	-0.00712
0.79162	-0.000552729	0.79069	-0.00309	0.79038	0.00071481	0.79008	-0.00312	0.79161	-0.00483	0.79069	-0.00717
0.79055	-0.00058217	0.78946	-0.00316	0.78916	0.000622859	0.78977	-0.00312	0.78977	-0.00485	0.79008	-0.00722
0.78978	-0.00053136	0.78885	-0.00323	0.78854	0.000530602	0.78854	-0.00312	0.78916	-0.00486	0.78885	-0.00727
0.78863	-0.000567872	0.78762	-0.00331	0.78701	0.000436688	0.78732	-0.00312	0.78793	-0.00488	0.78824	-0.00732
0.78763	-0.000565566	0.7867	-0.00338	0.7864	0.000350259	0.7867	-0.00312	0.78701	-0.00489	0.78701	-0.00737
0.78663	-0.000560954	0.78548	-0.00346	0.78548	0.000258308	0.78548	-0.00312	0.78578	-0.0049	0.78609	-0.00742
0.7857	-0.000548117	0.78455	-0.00353	0.78455	0.000167094	0.78455	-0.00312	0.78455	-0.00492	0.78517	-0.00747
0.7847	-0.000542813	0.78363	-0.00361	0.78302	7.63698e-05	0.78394	-0.00312	0.78394	-0.00493	0.78394	-0.00752
0.78355	-0.000583861	0.78271	-0.00367	0.78179	-1.0974e-05	0.78241	-0.00312	0.78302	-0.00494	0.78333	-0.00757
0.78255	-0.000573022	0.78179	-0.00375	0.78118	-2.01028e-05	0.78118	-0.00312	0.78179	-0.00496	0.7821	-0.00762
0.78155	-0.000589856	0.78026	-0.00382	0.77965	-0.000187606	0.78026	-0.00311	0.78057	-0.00497	0.78149	-0.00766
0.78063	-0.000561338	0.77934	-0.00389	0.77934	-0.00028033	0.77965	-0.00311	0.77995	-0.00498	0.78026	-0.00771
0.77971	-0.000558417	0.77842	-0.00396	0.77842	-0.000364981	0.77842	-0.00312	0.77842	-0.00499	0.77934	-0.00776
0.77863	-0.000558725	0.77781	-0.00403	0.77689	-0.000456563	0.7775	-0.00312	0.7775	-0.005	0.77811	-0.0078
0.77748	-0.000569102	0.77689	-0.0041	0.77627	-0.000538208	0.77658	-0.00311	0.77627	-0.00502	0.77689	-0.00785
0.77679	-0.000525902	0.77566	-0.00417	0.77535	-0.000627644	0.77566	-0.00311	0.77535	-0.00503	0.77627	-0.00789
0.77563	-0.000536894	0.77474	-0.00424	0.77413	-0.000713399	0.77443	-0.00311	0.77443	-0.00504	0.77535	-0.00794
0.77456	-0.000574022	0.77351	-0.00431	0.77351	-0.000800074	0.77351	-0.00311	0.77351	-0.00505	0.77505	-0.00798
0.77348	-0.00058978	0.7729	-0.00438	0.77259	-0.000883989	0.77259	-0.00311	0.7729	-0.00506	0.77351	-0.00803
0.77263	-0.000557572	0.77198	-0.00445	0.77106	-0.00096999	0.77167	-0.0031	0.77198	-0.00507	0.77198	-0.00807
0.77148	-0.000572945	0.77075	-0.00452	0.77045	-0.00105	0.77106	-0.0031	0.77075	-0.00508	0.77137	-0.00811
0.77071	-0.000514372	0.76983	-0.00458	0.76922	-0.00114	0.76983	-0.0031	0.76953	-0.00509	0.77014	-0.00816
0.76964	-0.000547502	0.76891	-0.00465	0.7683	-0.00122	0.76891	-0.0031	0.7683	-0.0051	0.76922	-0.00819
0.76856	-0.000564259	0.76769	-0.00472	0.76707	-0.00131	0.76769	-0.0031	0.76799	-0.00511	0.76799	-0.00824
0.76741	-0.000583784	0.76677	-0.00478	0.76646	-0.00139	0.76646	-0.00309	0.76677	-0.00512	0.76738	-0.00828
0.76679	-0.000534127	0.76585	-0.00485	0.76523	-0.00147	0.76554	-0.00309	0.76554	-0.00512	0.76677	-0.00832
0.76564	-0.000546656	0.76462	-0.00491	0.76462	-0.00155	0.76523	-0.00309	0.76493	-0.00513	0.76554	-0.00836
0.76456	-0.000542044	0.76431	-0.00498	0.76339	-0.00164	0.7637	-0.00308	0.7637	-0.00514	0.76462	-0.0084
0.76348	-0.000577558	0.76309	-0.00505	0.76247	-0.00171	0.76247	-0.00308	0.76278	-0.00515	0.76278	-0.00844
0.76241	-0.000564106	0.76217	-0.00511	0.76155	-0.0018	0.76186	-0.00308	0.76186	-0.00516	0.76247	-0.00847
0.76156	-0.000549193	0.76125	-0.00518	0.76033	-0.00188	0.76063	-0.00308	0.76063	-0.00517	0.76094	-0.00851
0.76064	-0.000543966	0.75971	-0.00523	0.75941	-0.00196	0.75971	-0.00307	0.76002	-0.00517	0.76033	-0.00855
0.75949	-0.000569179	0.7591	-0.0053	0.75787	-0.00204	0.75879	-0.00307	0.75848	-0.00518	0.7591	-0.00859
0.75849	-0.000566642	0.75848	-0.00536	0.75787	-0.00212	0.75726	-0.00307	0.75756	-0.00519	0.75818	-0.00862
0.75756	-0.0005289	0.75726	-0.00542	0.75634	-0.0022	0.75634	-0.00306	0.75664	-0.00519	0.75726	-0.00866
0.75641	-0.000579402	0.75603	-0.00549	0.75542	-0.00228	0.75603	-0.00307	0.75572	-0.0052	0.75634	-0.0087
0.75549	-0.000542659	0.75511	-0.00555	0.7545	-0.00235	0.75511	-0.00306	0.7548	-0.0052	0.75542	-0.00873
0.75449	-0.000540507	0.75419	-0.00561	0.75327	-0.00243	0.75388	-0.00306	0.75358	-0.00522	0.75388	-0.00877
0.75364	-0.00053036	0.75327	-0.00567	0.75266	-0.00251	0.75266	-0.00305	0.75235	-0.00522	0.75327	-0.0088
0.75249	-0.000552575	0.75174	-0.00573	0.75143	-0.00259	0.75174	-0.00305	0.75143	-0.00522	0.75235	-0.00884
0.75157	-0.000560493	0.75051	-0.00579	0.7502	-0.00266	0.75051	-0.00305	0.75082	-0.00523	0.75112	-0.00887
0.75049	-0.000521059	0.74959	-0.00586	0.74959	-0.00274	0.74959	-0.00304	0.74959	-0.00523	0.75051	-0.0089
0.74941	-0.000557726	0.74898	-0.00591	0.74898	-0.00282	0.74836	-0.00304	0.74867	-0.00524	0.74928	-0.00893
0.74842	-0.000566335	0.74806	-0.00597	0.74744	-0.00289	0.74806	-0.00303	0.74806	-0.00524	0.74867	-0.00897
0.74734	-0.000557649	0.74714	-0.00603	0.74683	-0.00297	0.74652	-0.00303	0.74683	-0.00525	0.74744	-0.009
0.74665	-0.000510836	0.74652	-0.00609	0.7453	-0.00304	0.74591	-0.00302	0.74622	-0.00526	0.74652	-0.00903
0.74549	-0.000545734	0.74438	-0.00615	0.74438	-0.00311	0.74468	-0.00302	0.74438	-0.00527	0.7456	-0.00906
0.74449	-0.000542582	0.74376	-0.0062	0.74407	-0.00319	0.74376	-0.00302	0.74376	-0.00526	0.74407	-0.0091
0.74365	-0.000529745	0.74284	-0.00626	0.74254	-0.00327	0.74254	-0.00301	0.74315	-0.00527	0.74346	-0.00913
0.7425	-0.000542659	0.74162	-0.00632	0.74192	-0.00334	0.74131	-0.00301	0.74192	-0.00528	0.74223	-0.00915
0.7415	-0.000539738	0.741	-0.00638	0.741	-0.00341	0.741	-0.00301	0.7407	-0.00528	0.74131	-0.00919
0.74034	-0.000560493	0.73978	-0.00643	0.73947	-0.00349	0.73947	-0.003	0.73947	-0.00528	0.7407	-0.00922
0.7395	-0.000529438	0.73886	-0.00649	0.73824	-0.00356	0.73824	-0.003	0.73855	-0.00528	0.73947	-0.00924
0.73842	-0.000554267	0.73794	-0.00655	0.73763	-0.00363	0.73794	-0.003	0.73794	-0.00528	0.73886	-0.00927
0.73742	-0.00054435	0.73702	-0.0066	0.7364	-0.0037	0.73671	-0.00299	0.73671	-0.00529	0.73763	-0.0093
0.73642	-0.000533435	0.73579	-0.00665	0.73548	-0.00378	0.73548	-0.00299	0.7361	-0.00529	0.73671	-0.00933
0.73542	-0.00055173	0.73456	-0.00671	0.73456	-0.00384	0.73518	-0.00299	0.73487	-0.00529	0.73518	-0.00936
0.73442	-0.0005289	0.73426	-0.00677	0.73395	-0.00392	0.73364	-0.00298	0.73395	-0.0053	0.73395	-0.00939
0.73342	-0.000544965	0.73272	-0.00682	0.73272	-0.00399	0.73211	-0.00298	0.73303	-0.0053	0.73303	-0.00941
0.73242	-0.000544197	0.7318	-0.00687	0.73149	-0.00406	0.73149	-0.00298	0.7318	-0.0053	0.73149	-0.00944
0.73142	-0.000545734	0.73057	-0.00693	0.73027	-0.00413	0.73088	-0.00298	0.73119	-0.00531	0.7318	-0.00947
0.73035	-0.000572792	0.72996	-0.00698	0.72965	-0.0042	0.72996	-0.00297	0.72965	-0.0053	0.73027	-0.00949
0.72935	-0.000549808	0.72935	-0.00704	0.72843	-0.00427	0.72873	-0.00297	0.72904	-0.00531	0.72965	-0.00952
0.7285	-0.000531437	0.72781	-0.00709	0.72751	-0.00434	0.7272	-0.00296	0.72812	-0.00531	0.72843	-0.00954
0.72758	-0.000492464	0.7272	-0.00714	0.72689	-0.00441	0.72659	-0.00296	0.72689	-0.00531	0.7272	-0.00957
0.72635	-0.000542121	0.72628	-0.00719	0.72567	-0.00447	0.72597	-0.00295	0.72567	-0.00531	0.72628	-0.00959
0.72558	-0.00049208	0.72536	-0.00724	0.72475	-0.00454	0.72413	-0.00295	0.72475	-0.00532	0.72567	-0.00962
0.7245	-0.000528823	0.72444	-0.00729	0.72413	-0.00461	0.72383	-0.00295	0.72413	-0.00532	0.72444	-0.00964
0.72343	-0.000539662	0.72352	-0.00735	0.7226	-0.00467	0.72352	-0.00294	0.72229	-0.00532	0.72321	-0.00967
0.72227	-0.000552575	0.72229	-0.00739	0.72137	-0.00474	0.72199	-0.00294	0.72229	-0.00532	0.72229	-0.00969
0.72143	-0.000540968	0.72076	-0.00745	0.72076	-0.00481	0.72076	-0.00293	0.72107	-0.00532	0.72107	-0.00971
0.72035	-0.000556342	0.72015	-0.0075	0.71984	-0.00488	0.71953	-0.00293	0.72015	-0.00533	0.72076	-0.00974
0.71951	-0.000521136	0.71923	-0.00755	0.71892	-0.00494	0.71861	-0.00292	0.71892	-0.00532	0.71923	-0.00976
0.71851	-0.000515755	0.71831	-0.0076	0.718	-0.00501	0.71769	-0.00292	0.718	-0.00533	0.71831	-0.00978
0.71728	-0.00055296	0.71677	-0.00764	0.71708	-0.00507	0.71647	-0.00292	0.71677	-0.00533	0.71739	-0.0098
0.71635	-0.000549885	0.71585	-0.00769	0.71585	-0.00514	0.71585	-0.00291	0.71616	-0.00533	0.71616	-0.00983
0.71535	-0.000517293	0.71524	-0.00774	0.71401	-0.00521	0.71463	-0.00291	0.71493	-0.00533	0.71555	-0.00984
0.71436	-0.000537432	0.71401	-0.00779	0.71371	-0.00527	0.7134	-0.00291	0.71401	-0.00533	0.71463	-0.00987
0.71351	-0.000532128	0.71279	-0.00784	0.71279	-0.00533	0.71279	-0.0029	0.71279	-0.00533	0.71371	-0.00989
0.71236	-0.000538047	0.71248	-0.00788	0.71095	-0.0054	0.71156	-0.0029	0.71217	-0.00534	0.71248	-0.00991
0.71128	-0.000526594	0.71125	-0.00793	0.71064	-0.00546	0.71064	-0.00289	0.71095	-0.00534	0.71125	-0.00993
0.71051	-0.000528285	0.71033	-0.00798	0.70941	-0.00553	0.70941	-0.0029	0.71003	-0.00533	0.71095	-0.00995
0.70928	-0.000536817	0.70972	-0.00803	0.70911	-0.00559	0.70849	-0.00289	0.7088	-0.00534	0.70911	-0.00997
0.70828	-0.000552499	0.70788	-0.00807	0.70788	-0.00565	0.70726	-0.00289	0.70757	-0.00533	0.70849	-0.00999
0.70728	-0.00054535	0.70696	-0.00812	0.70634	-0.00572	0.70665	-0.00288	0.70696	-0.00533	0.70726	-0.01
0.70621	-0.000559417	0.70634	-0.00816	0.70604	-0.00578	0.70573	-0.00288	0.70604	-0.00533	0.70634	-0.01003
0.70536	-0.000531283	0.70481	-0.00821	0.70512	-0.00584	0.70481	-0.00287	0.70481	-0.00533	0.70573	-0.01004
0.70444	-0.000536817	0.70389	-0.00826	0.70358	-0.0059	0.70389	-0.00287	0.70389	-0.00532	0.7045	-0.01006
0.70344	-0.000516601	0.70297	-0.0083	0.70328	-0.00596	0.70266	-0.00287	0.70297	-0.00532	0.70358	-0.01008
0.70236	-0.000527978	0.70205	-0.00834	0.70205	-0.00602	0.70144	-0.00287	0.70144	-0.00533	0.70266	-0.0101
0.70128	-0.000530437	0.70144	-0.00839	0.70113	-0.00608	0.70082	-0.00286	0.70113	-0.00533	0.70144	-0.01011
0.70044	-0.000542736	0.70021	-0.00843	0.6999	-0.00615	0.69929	-0.00286	0.6999	-0.00532	0.70082	-0.01013
0.69929	-0.000531513	0.69868	-0.00848	0.69868	-0.00621	0.69868	-0.00285	0.69868	-0.00533	0.6996	-0.01015
0.69836	-0.000532667	0.69776	-0.00852	0.69806	-0.00627	0.69806	-0.00285	0.69806	-0.00532	0.69806	-0.01016
0.69729	-0.000535203	0.69714	-0.00856	0.69684	-0.00633	0.69622	-0.00285	0.69684	-0.00532	0.69745	-0.01018
0.69636	-0.00050361	0.69592	-0.00861	0.69561	-0.00639	0.6953	-0.00284	0.6953	-0.00532	0.69653	-0.0102
0.69536	-0.000515832	0.695	-0.00865	0.695	-0.00645	0.69408	-0.00284	0.69469	-0.00532	0.6953	-0.01021
0.69437	-0.000517677	0.69438	-0.00869	0.69377	-0.0065	0.69346	-0.00284	0.69346	-0.00532	0.69469	-0.01023
0.69344	-0.000513987	0.69346	-0.00873	0.69316	-0.00656	0.69285	-0.00283	0.69285	-0.00532	0.69316	-0.01025
0.69221	-0.00053282	0.69193	-0.00877	0.69224	-0.00662	0.69132	-0.00283	0.69224	-0.00532	0.69254	-0.01026
0.69137	-0.000530437	0.69101	-0.00881	0.6907	-0.00668	0.6904	-0.00283	0.69101	-0.00533	0.69132	-0.01028
0.69021	-0.000539969	0.6904	-0.00886	0.69009	-0.00673	0.68948	-0.00282	0.68948	-0.00532	0.6907	-0.01029
0.68937	-0.000531283	0.68917	-0.0089	0.68886	-0.0068	0.68825	-0.00282	0.68886	-0.00533	0.68948	-0.01031
0.68837	-0.000527286	0.68856	-0.00894	0.68794	-0.00685	0.68733	-0.00282	0.68794	-0.00532	0.68886	-0.01032
0.68737	-0.000523827	0.68672	-0.00898	0.68733	-0.00691	0.68641	-0.00281	0.68733	-0.00532	0.68794	-0.01034
0.68622	-0.000540507	0.68672	-0.00902	0.6861	-0.00697	0.68549	-0.00281	0.6858	-0.00532	0.68641	-0.01036
0.68537	-0.000502073	0.68518	-0.00906	0.68518	-0.00702	0.68457	-0.00281	0.68488	-0.00533	0.68549	-0.01037
0.68429	-0.000525364	0.68457	-0.0091	0.68365	-0.00708	0.68365	-0.00281	0.68365	-0.00532	0.68426	-0.01039
0.68329	-0.000548194	0.68334	-0.00914	0.68273	-0.00714	0.68212	-0.00281	0.68304	-0.00532	0.68365	-0.0104
0.68245	-0.000479704	0.68212	-0.00917	0.68212	-0.00719	0.68181	-0.0028	0.68181	-0.00532	0.68273	-0.01041
0.68122	-0.000541506	0.68119	-0.00922	0.68089	-0.00725	0.68058	-0.0028	0.68119	-0.00532	0.6815	-0.01042
0.68037	-0.000515832	0.68058	-0.00926	0.67966	-0.0073	0.67935	-0.0028	0.67966	-0.00532	0.68058	-0.01044
0.6793	-0.000526594	0.67935	-0.00929	0.67874	-0.00736	0.67813	-0.0028	0.67905	-0.00532	0.67935	-0.01045
0.6783	-0.000517831	0.67813	-0.00933	0.67813	-0.00741	0.67782	-0.00279	0.67782	-0.00532	0.67843	-0.01046
0.67737	-0.000516063	0.6769	-0.00937	0.67751	-0.00747	0.67629	-0.00279	0.67721	-0.00532	0.67721	-0.01047
0.67645	-0.000502918	0.67629	-0.00941	0.67629	-0.00752	0.67567	-0.00279	0.67598	-0.00532	0.67629	-0.01048
0.67507	-0.000551653	0.67537	-0.00944	0.67506	-0.00758	0.67445	-0.00278	0.67506	-0.00531	0.67537	-0.01049
0.67414	-0.000531283	0.67383	-0.00948	0.67414	-0.00763	0.67383	-0.00278	0.67353	-0.00531	0.67475	-0.0105
0.67338	-0.000496769	0.67322	-0.00952	0.67322	-0.00768	0.67261	-0.00278	0.67291	-0.00531	0.67383	-0.01052
0.67222	-0.00053282	0.6723	-0.00955	0.67199	-0.00774	0.67169	-0.00278	0.6723	-0.00531	0.6723	-0.01053
0.67153	-0.000476706	0.67169	-0.00959	0.67138	-0.00779	0.67077	-0.00277	0.67077	-0.00531	0.67169	-0.01054
0.67015	-0.000544504	0.67046	-0.00963	0.66985	-0.00784	0.66985	-0.00277	0.66985	-0.00531	0.67077	-0.01055
0.66922	-0.000524749	0.66923	-0.00966	0.66923	-0.0079	0.66862	-0.00277	0.66893	-0.00531	0.66954	-0.01056
0.66822	-0.000540353	0.66801	-0.0097	0.66831	-0.00795	0.6677	-0.00277	0.6677	-0.00531	0.66862	-0.01057
0.66746	-0.000515064	0.66709	-0.00973	0.66739	-0.008	0.66647	-0.00277	0.66739	-0.00531	0.66739	-0.01058
0.66638	-0.000518215	0.66617	-0.00977	0.66617	-0.00805	0.66555	-0.00276	0.66555	-0.0053	0.66678	-0.0106
0.66515	-0.000548117	0.66525	-0.0098	0.66463	-0.00811	0.66433	-0.00276	0.66494	-0.0053	0.66494	-0.01061
0.66423	-0.000525595	0.66433	-0.00984	0.66402	-0.00816	0.66341	-0.00276	0.66371	-0.0053	0.66463	-0.01062
0.66323	-0.000506454	0.66341	-0.00987	0.66249	-0.00821	0.66218	-0.00276	0.6631	-0.0053	0.66371	-0.01063
0.66215	-0.000540968	0.66218	-0.00991	0.66218	-0.00826	0.66157	-0.00276	0.66187	-0.0053	0.66249	-0.01064
0.66115	-0.000537125	0.66157	-0.00994	0.66095	-0.00831	0.66095	-0.00276	0.66095	-0.0053	0.66126	-0.01066
0.66031	-0.000493925	0.66034	-0.00997	0.66003	-0.00836	0.65911	-0.00275	0.65973	-0.0053	0.66065	-0.01067
0.65946	-0.00049085	0.65942	-0.01001	0.65881	-0.00841	0.6585	-0.00275	0.6585	-0.0053	0.66003	-0.01068
0.65823	-0.000525671	0.6585	-0.01004	0.65789	-0.00846	0.65819	-0.00275	0.65758	-0.0053	0.6585	-0.01069
0.65715	-0.00052644	0.65758	-0.01007	0.65727	-0.00851	0.65635	-0.00275	0.65727	-0.0053	0.65727	-0.0107
0.65615	-0.000540353	0.65666	-0.01011	0.65604	-0.00856	0.65543	-0.00275	0.65574	-0.0053	0.65635	-0.01071
0.65515	-0.000540123	0.65543	-0.01014	0.65512	-0.00861	0.65512	-0.00274	0.65482	-0.0053	0.65604	-0.01072
0.65415	-0.000547963	0.6542	-0.01017	0.65451	-0.00866	0.65359	-0.00274	0.6539	-0.0053	0.65512	-0.01073
0.65331	-0.000497922	0.65359	-0.0102	0.65298	-0.00871	0.65298	-0.00274	0.65298	-0.0053	0.6539	-0.01074
0.65231	-0.000506916	0.65267	-0.01024	0.65236	-0.00876	0.65114	-0.00274	0.65175	-0.00529	0.65236	-0.01075
0.65139	-0.000507146	0.65175	-0.01027	0.65114	-0.00881	0.65052	-0.00274	0.65083	-0.00529	0.65144	-0.01076
0.65016	-0.000525671	0.65022	-0.0103	0.64991	-0.00885	0.64991	-0.00273	0.65022	-0.00529	0.65052	-0.01077
0.64916	-0.000540353	0.6493	-0.01033	0.64899	-0.0089	0.64899	-0.00273	0.64868	-0.00529	0.6496	-0.01078
0.64823	-0.000523442	0.64838	-0.01036	0.64746	-0.00895	0.64715	-0.00273	0.64807	-0.00529	0.64868	-0.01079
0.64716	-0.000512834	0.64715	-0.01039	0.64715	-0.009	0.64623	-0.00273	0.64654	-0.00529	0.64746	-0.0108
0.64608	-0.000544274	0.64654	-0.01042	0.64592	-0.00904	0.64592	-0.00273	0.64562	-0.00529	0.64654	-0.0108
0.64547	-0.000504686	0.64562	-0.01046	0.645	-0.00909	0.64439	-0.00273	0.6447	-0.00529	0.64592	-0.01081
0.64416	-0.000522443	0.64439	-0.01048	0.64439	-0.00914	0.64378	-0.00273	0.64439	-0.00529	0.64439	-0.01081
0.64301	-0.000553882	0.64378	-0.01051	0.64347	-0.00918	0.64255	-0.00272	0.64286	-0.00529	0.64378	-0.01082
0.64231	-0.000500382	0.64286	-0.01054	0.64224	-0.00923	0.64163	-0.00272	0.64163	-0.00528	0.64316	-0.01082
0.64108	-0.000538201	0.64132	-0.01057	0.64102	-0.00928	0.6404	-0.00272	0.64071	-0.00529	0.64132	-0.01083
0.64016	-0.00052275	0.6404	-0.0106	0.63948	-0.00933	0.63979	-0.00272	0.63948	-0.00529	0.6404	-0.01084
0.63916	-0.000535741	0.63979	-0.01063	0.63918	-0.00937	0.63887	-0.00272	0.63887	-0.00529	0.63948	-0.01084
0.63809	-0.0005402	0.63856	-0.01066	0.63826	-0.00942	0.63734	-0.00272	0.63795	-0.00528	0.63826	-0.01085
0.63724	-0.000524749	0.63734	-0.01069	0.63672	-0.00946	0.63642	-0.00272	0.63734	-0.00528	0.63764	-0.01086
0.63632	-0.000508607	0.63672	-0.01072	0.63642	-0.00951	0.6355	-0.00271	0.6358	-0.00528	0.63611	-0.01087
0.63516	-0.000529284	0.6355	-0.01075	0.63519	-0.00956	0.63458	-0.00272	0.63488	-0.00528	0.6355	-0.01088
0.63416	-0.000530745	0.63427	-0.01077	0.63396	-0.0096	0.63366	-0.00271	0.63396	-0.00528	0.63427	-0.01089
0.63332	-0.000520368	0.63335	-0.0108	0.63335	-0.00964	0.63243	-0.00271	0.63274	-0.00528	0.63335	-0.0109
0.63217	-0.000528208	0.63243	-0.01083	0.63212	-0.00969	0.63151	-0.00271	0.63212	-0.00528	0.63243	-0.01091
0.63109	-0.000529284	0.6312	-0.01086	0.63151	-0.00973	0.62997	-0.00271	0.6309	-0.00528	0.63151	-0.01092
0.63024	-0.000525979	0.63059	-0.01089	0.6309	-0.00978	0.62967	-0.00271	0.62967	-0.00528	0.63059	-0.01093
0.62917	-0.000521213	0.62936	-0.01091	0.62967	-0.00982	0.62844	-0.00271	0.62875	-0.00528	0.62967	-0.01094
0.62801	-0.000548886	0.62875	-0.01094	0.62875	-0.00986	0.62752	-0.00271	0.62783	-0.00528	0.62844	-0.01095
0.62709	-0.000538816	0.62752	-0.01097	0.62752	-0.00991	0.62691	-0.00271	0.62691	-0.00528	0.62752	-0.01095
0.62617	-0.000534665	0.62691	-0.011	0.6266	-0.00995	0.62568	-0.0027	0.62599	-0.00528	0.62691	-0.01096
0.62502	-0.00055442	0.62507	-0.01102	0.62537	-0.00999	0.62476	-0.0027	0.62445	-0.00528	0.62537	-0.01097
0.62417	-0.000551499	0.62445	-0.01105	0.62415	-0.01004	0.62353	-0.0027	0.62353	-0.00528	0.62415	-0.01098
0.62317	-0.000548271	0.62384	-0.01108	0.62353	-0.01008	0.62292	-0.0027	0.62292	-0.00528	0.62384	-0.01099
0.62225	-0.000504533	0.62231	-0.01111	0.622	-0.01012	0.62139	-0.0027	0.62169	-0.00528	0.62231	-0.01099
0.62109	-0.000523904	0.62108	-0.01113	0.62139	-0.01017	0.62077	-0.0027	0.62016	-0.00528	0.62139	-0.011
0.62017	-0.000543812	0.62047	-0.01116	0.62047	-0.0102	0.62016	-0.0027	0.61985	-0.00528	0.62047	-0.011
0.61925	-0.000523058	0.61924	-0.01118	0.61955	-0.01025	0.61832	-0.0027	0.61832	-0.00528	0.61924	-0.01101
0.61802	-0.000543351	0.61863	-0.01121	0.61863	-0.01029	0.61709	-0.0027	0.6174	-0.00528	0.61832	-0.01102
0.61702	-0.000550192	0.6174	-0.01124	0.61679	-0.01033	0.61679	-0.0027	0.61679	-0.00528	0.61832	-0.01103
0.61633	-0.00050461	0.61679	-0.01126	0.61648	-0.01037	0.61556	-0.0027	0.61587	-0.00528	0.61648	-0.01104
0.6151	-0.000509145	0.61525	-0.01129	0.61525	-0.01041	0.61495	-0.0027	0.61464	-0.00528	0.61556	-0.01104
0.61394	-0.000555112	0.61464	-0.01132	0.61433	-0.01046	0.61341	-0.0027	0.61372	-0.00528	0.61495	-0.01105
0.61325	-0.0005176	0.61341	-0.01134	0.61372	-0.0105	0.6128	-0.0027	0.61311	-0.00528	0.61341	-0.01105
0.61218	-0.000526825	0.61219	-0.01137	0.61249	-0.01054	0.61127	-0.00269	0.61157	-0.00528	0.6128	-0.01106
0.6111	-0.000541122	0.61127	-0.01139	0.61157	-0.01058	0.61065	-0.0027	0.61096	-0.00528	0.61188	-0.01106
0.61002	-0.000550654	0.61065	-0.01141	0.61035	-0.01062	0.60943	-0.00269	0.60973	-0.00528	0.61065	-0.01107
0.60918	-0.000528439	0.60943	-0.01144	0.60912	-0.01066	0.60851	-0.00269	0.60881	-0.00528	0.60943	-0.01108
0.60818	-0.000542813	0.60851	-0.01146	0.60881	-0.0107	0.60728	-0.00269	0.60789	-0.00528	0.60851	-0.01108
0.6071	-0.000532513	0.60789	-0.01149	0.60728	-0.01074	0.60667	-0.00269	0.60667	-0.00528	0.60789	-0.01109
0.6061	-0.00055319	0.60667	-0.01151	0.60667	-0.01078	0.60605	-0.00269	0.60605	-0.00528	0.60636	-0.01109
0.60518	-0.000516908	0.60575	-0.01153	0.60575	-0.01082	0.60452	-0.00269	0.60483	-0.00528	0.60605	-0.0111
0.60395	-0.000556803	0.60452	-0.01155	0.60483	-0.01086	0.60329	-0.00269	0.60421	-0.00528	0.60483	-0.01111
0.6031	-0.00054781	0.6039	-0.01157	0.60329	-0.01089	0.60237	-0.00269	0.60329	-0.00528	0.6036	-0.01111
0.60195	-0.000553652	0.60298	-0.0116	0.60206	-0.01093	0.60114	-0.00269	0.60176	-0.00528	0.60268	-0.01112
0.60103	-0.000539815	0.60145	-0.01162	0.60114	-0.01097	0.60053	-0.00269	0.60053	-0.00528	0.60206	-0.01112
0.6001	-0.000513449	0.60053	-0.01165	0.60053	-0.01101	0.5993	-0.00269	0.5993	-0.00528	0.60053	-0.01113
0.59895	-0.00055296	0.5993	-0.01167	0.59992	-0.01105	0.599	-0.00269	0.5993	-0.00528	0.5993	-0.01114
0.59803	-0.000538816	0.59869	-0.01169	0.59869	-0.01109	0.59746	-0.00269	0.59777	-0.00528	0.59869	-0.01114
0.59703	-0.000546887	0.59777	-0.01171	0.59685	-0.01112	0.59685	-0.00269	0.59716	-0.00528	0.59777	-0.01114
0.59595	-0.000566565	0.59654	-0.01174	0.59593	-0.01116	0.59593	-0.00269	0.59532	-0.00528	0.59624	-0.01115
0.59495	-0.000556265	0.59593	-0.01176	0.59593	-0.0112	0.5947	-0.00269	0.59532	-0.00529	0.59562	-0.01115
0.59403	-0.000550116	0.5947	-0.01179	0.5944	-0.01124	0.59378	-0.00269	0.59378	-0.00528	0.59501	-0.01116
0.59311	-0.00053897	0.59317	-0.01181	0.59378	-0.01127	0.59225	-0.00269	0.59256	-0.00528	0.59348	-0.01117
0.59188	-0.000566489	0.59256	-0.01183	0.59256	-0.01131	0.59194	-0.00269	0.59225	-0.00528	0.59286	-0.01117
0.59119	-0.000530207	0.59133	-0.01185	0.59133	-0.01135	0.59041	-0.00269	0.59041	-0.00529	0.59133	-0.01118
0.58996	-0.000572023	0.59041	-0.01188	0.59041	-0.01138	0.58918	-0.00269	0.59041	-0.00528	0.5901	-0.01118
0.58903	-0.000541968	0.5898	-0.0119	0.58918	-0.01142	0.58888	-0.00269	0.58857	-0.00529	0.58918	-0.01119
0.58796	-0.000564336	0.58826	-0.01192	0.58826	-0.01146	0.58734	-0.00269	0.58796	-0.00529	0.58857	-0.01119
0.58688	-0.000581401	0.58765	-0.01194	0.58765	-0.01149	0.58673	-0.00269	0.58673	-0.00529	0.58765	-0.0112
0.58603	-0.000560262	0.58642	-0.01197	0.58673	-0.01153	0.5855	-0.00269	0.58612	-0.00529	0.58612	-0.0112
0.58496	-0.000566565	0.58612	-0.01199	0.5855	-0.01156	0.58458	-0.00269	0.5855	-0.00529	0.5855	-0.01121
0.58411	-0.000530745	0.58397	-0.01201	0.58397	-0.0116	0.58336	-0.00269	0.58366	-0.00529	0.58489	-0.01122
0.58296	-0.000563491	0.58366	-0.01203	0.58336	-0.01163	0.58274	-0.00269	0.58305	-0.00529	0.58336	-0.01122
0.58211	-0.000537279	0.58274	-0.01205	0.58274	-0.01167	0.58121	-0.00269	0.58182	-0.00529	0.58336	-0.01123
0.58096	-0.000571101	0.58121	-0.01208	0.58152	-0.0117	0.58029	-0.00269	0.5806	-0.00529	0.58182	-0.01123
0.57988	-0.000558955	0.58029	-0.0121	0.58029	-0.01174	0.57968	-0.00269	0.57998	-0.00529	0.5809	-0.01123
0.57904	-0.000552191	0.57937	-0.01212	0.57937	-0.01178	0.57845	-0.00269	0.57875	-0.00529	0.57968	-0.01124
0.57812	-0.000537663	0.57875	-0.01214	0.57814	-0.01181	0.57814	-0.00269	0.57814	-0.00529	0.57845	-0.01125
0.57712	-0.000532743	0.57783	-0.01216	0.57783	-0.01184	0.57661	-0.0027	0.57661	-0.00529	0.57753	-0.01125
0.57612	-0.00055688	0.57691	-0.01219	0.5763	-0.01188	0.57569	-0.00269	0.57569	-0.00529	0.5763	-0.01126
0.57489	-0.000566719	0.57569	-0.01221	0.57569	-0.01191	0.57477	-0.00269	0.57477	-0.00529	0.57538	-0.01126
0.57396	-0.000562491	0.57477	-0.01223	0.57446	-0.01195	0.57385	-0.00269	0.57385	-0.0053	0.57446	-0.01127
0.57289	-0.000563952	0.57354	-0.01225	0.57354	-0.01198	0.57262	-0.00269	0.57231	-0.0053	0.57323	-0.01127
0.57212	-0.000526825	0.57262	-0.01227	0.57293	-0.01201	0.5717	-0.00269	0.5717	-0.00529	0.57262	-0.01127
0.57112	-0.000546042	0.57139	-0.01228	0.5717	-0.01205	0.57047	-0.00269	0.57109	-0.0053	0.5717	-0.01128
0.56973	-0.000586859	0.57109	-0.0123	0.57017	-0.01208	0.56894	-0.00269	0.57017	-0.0053	0.57078	-0.01128
0.56904	-0.000552499	0.56955	-0.01232	0.56925	-0.01211	0.56833	-0.00269	0.56894	-0.0053	0.56955	-0.01129
0.56789	-0.000565105	0.56833	-0.01234	0.56863	-0.01214	0.56771	-0.0027	0.56802	-0.0053	0.56863	-0.0113
0.56704	-0.000560262	0.56771	-0.01235	0.56741	-0.01218	0.56649	-0.00269	0.56649	-0.0053	0.56741	-0.0113
0.56597	-0.000567565	0.56618	-0.01237	0.56649	-0.01221	0.56557	-0.0027	0.56587	-0.0053	0.56679	-0.01131
0.56489	-0.000578941	0.56618	-0.01239	0.56526	-0.01224	0.56465	-0.0027	0.56465	-0.0053	0.56557	-0.01131
0.56389	-0.000552114	0.56434	-0.01241	0.56434	-0.01228	0.56403	-0.00269	0.56373	-0.0053	0.56434	-0.01132
0.56297	-0.000571024	0.56373	-0.01243	0.56342	-0.01231	0.56189	-0.00269	0.56281	-0.00531	0.56342	-0.01132
0.56212	-0.000520829	0.5625	-0.01245	0.56281	-0.01234	0.56189	-0.00269	0.56158	-0.00531	0.5625	-0.01133
0.56089	-0.000572484	0.56158	-0.01247	0.56127	-0.01237	0.56035	-0.0027	0.56066	-0.00531	0.56158	-0.01133
0.55982	-0.000588242	0.56097	-0.01249	0.56066	-0.0124	0.55943	-0.0027	0.56005	-0.00531	0.56035	-0.01134
0.55882	-0.000584783	0.55943	-0.01251	0.55913	-0.01244	0.55851	-0.0027	0.55882	-0.00531	0.55943	-0.01134
0.55797	-0.000571869	0.55913	-0.01253	0.55882	-0.01247	0.55729	-0.00269	0.55759	-0.00531	0.55851	-0.01135
0.55705	-0.000548501	0.55759	-0.01256	0.5579	-0.0125	0.55637	-0.0027	0.55667	-0.00531	0.55759	-0.01135
0.55582	-0.000589933	0.55637	-0.01258	0.55667	-0.01253	0.55545	-0.0027	0.55575	-0.00531	0.55667	-0.01136
0.55482	-0.000597082	0.55606	-0.0126	0.55606	-0.01257	0.55453	-0.0027	0.55483	-0.00531	0.55514	-0.01136
0.55413	-0.000549116	0.55483	-0.01262	0.55453	-0.01259	0.55361	-0.0027	0.55361	-0.00532	0.55483	-0.01137
0.55282	-0.00058978	0.55391	-0.01264	0.55391	-0.01263	0.55238	-0.0027	0.55268	-0.00532	0.55361	-0.01137
0.5519	-0.000571178	0.55268	-0.01266	0.55268	-0.01266	0.55176	-0.0027	0.55176	-0.00532	0.55238	-0.01138
0.55097	-0.000568487	0.55176	-0.01268	0.55146	-0.01269	0.55054	-0.0027	0.55084	-0.00532	0.55176	-0.01138
0.5499	-0.000589626	0.55054	-0.0127	0.55054	-0.01271	0.54962	-0.0027	0.54962	-0.00532	0.55054	-0.01139
0.54882	-0.000601694	0.54992	-0.01272	0.54962	-0.01275	0.54839	-0.0027	0.5487	-0.00532	0.54992	-0.01139
0.5479	-0.000566412	0.549	-0.01274	0.5487	-0.01278	0.54778	-0.0027	0.54839	-0.00532	0.5487	-0.0114
0.54682	-0.000591471	0.54747	-0.01276	0.54778	-0.01281	0.54686	-0.0027	0.54624	-0.00532	0.54778	-0.0114
0.54598	-0.000573714	0.54686	-0.01278	0.54655	-0.01284	0.54532	-0.0027	0.54594	-0.00533	0.54594	-0.01141
0.5449	-0.000556111	0.54594	-0.0128	0.54563	-0.01287	0.5441	-0.0027	0.54471	-0.00533	0.54563	-0.01141
0.5439	-0.000554881	0.54471	-0.01281	0.54471	-0.01291	0.54318	-0.00271	0.54348	-0.00533	0.54471	-0.01142
0.54283	-0.000578787	0.5444	-0.01283	0.54379	-0.01294	0.54256	-0.00271	0.54318	-0.00533	0.54348	-0.01142
0.54183	-0.000570947	0.54256	-0.01285	0.54226	-0.01296	0.54134	-0.00271	0.54195	-0.00533	0.54287	-0.01143
0.54083	-0.000587243	0.54134	-0.01287	0.54164	-0.01299	0.54072	-0.00271	0.54042	-0.00533	0.54134	-0.01143
0.54006	-0.000547271	0.54042	-0.01289	0.54072	-0.01302	0.53919	-0.0027	0.54011	-0.00533	0.54042	-0.01144
0.53875	-0.000609381	0.5398	-0.0129	0.53919	-0.01305	0.53888	-0.00271	0.53888	-0.00534	0.5395	-0.01144
0.53783	-0.000587243	0.53888	-0.01292	0.53858	-0.01308	0.53735	-0.00271	0.53796	-0.00534	0.53888	-0.01145
0.53683	-0.000597928	0.53766	-0.01294	0.53796	-0.01311	0.53674	-0.00271	0.53704	-0.00534	0.53735	-0.01145
0.53591	-0.000572715	0.53643	-0.01296	0.53612	-0.01313	0.5352	-0.00271	0.53612	-0.00534	0.53674	-0.01146
0.53483	-0.000590471	0.53551	-0.01297	0.5352	-0.01317	0.53398	-0.00271	0.5349	-0.00534	0.5352	-0.01146
0.53375	-0.000608382	0.53459	-0.01299	0.53428	-0.01319	0.53367	-0.00271	0.53428	-0.00534	0.53459	-0.01147
0.53291	-0.000591624	0.53336	-0.01301	0.53336	-0.01322	0.53275	-0.00271	0.53275	-0.00534	0.53336	-0.01147
0.53183	-0.000605384	0.53244	-0.01303	0.53306	-0.01324	0.53183	-0.00271	0.53183	-0.00534	0.53244	-0.01148
0.53083	-0.0005834	0.53214	-0.01304	0.53183	-0.01327	0.5306	-0.00271	0.53091	-0.00534	0.53183	-0.01148
0.52983	-0.000602847	0.53091	-0.01306	0.5306	-0.0133	0.52938	-0.00271	0.52938	-0.00534	0.5306	-0.01149
0.52883	-0.000589088	0.52968	-0.01307	0.52968	-0.01333	0.52876	-0.00271	0.52876	-0.00535	0.52907	-0.01149
0.52783	-0.000579633	0.52876	-0.01309	0.52876	-0.01335	0.52754	-0.00272	0.52815	-0.00535	0.52846	-0.0115
0.52691	-0.000575021	0.52692	-0.01311	0.52784	-0.01338	0.52631	-0.00272	0.52723	-0.00535	0.52754	-0.0115
0.52568	-0.000612302	0.52661	-0.01312	0.52723	-0.01341	0.52539	-0.00272	0.52569	-0.00535	0.52692	-0.01151
0.52506	-0.000537432	0.52539	-0.01314	0.52569	-0.01343	0.52477	-0.00272	0.52477	-0.00535	0.52569	-0.01151
0.52376	-0.000606229	0.52477	-0.01316	0.52477	-0.01346	0.52355	-0.00272	0.52385	-0.00535	0.52508	-0.01152
0.52283	-0.000599849	0.52385	-0.01318	0.52416	-0.01349	0.52263	-0.00272	0.52293	-0.00536	0.52355	-0.01152
0.52184	-0.000600618	0.52263	-0.0132	0.52324	-0.01352	0.52109	-0.00272	0.52171	-0.00536	0.52263	-0.01153
0.52076	-0.000597082	0.52201	-0.01321	0.52171	-0.01355	0.52048	-0.00272	0.52109	-0.00536	0.52171	-0.01154
0.51976	-0.000576251	0.52079	-0.01323	0.52079	-0.01357	0.51987	-0.00272	0.51956	-0.00536	0.52079	-0.01154
0.51884	-0.000594545	0.51987	-0.01324	0.51987	-0.01361	0.51864	-0.00272	0.51895	-0.00536	0.51987	-0.01155
0.51791	-0.000559801	0.51833	-0.01326	0.51895	-0.01363	0.51803	-0.00273	0.51772	-0.00536	0.51864	-0.01155
0.51676	-0.000609689	0.51803	-0.01328	0.51803	-0.01366	0.5168	-0.00272	0.51711	-0.00536	0.51772	-0.01156
0.51592	-0.000589242	0.51649	-0.0133	0.51711	-0.01369	0.51557	-0.00273	0.51588	-0.00537	0.51649	-0.01156
0.51484	-0.000593085	0.51588	-0.01331	0.51619	-0.01372	0.51465	-0.00272	0.51496	-0.00537	0.51527	-0.01157
0.51407	-0.000575252	0.51465	-0.01333	0.51496	-0.01374	0.51343	-0.00273	0.51404	-0.00537	0.51465	-0.01157
0.51284	-0.000591932	0.51373	-0.01334	0.51343	-0.01377	0.51281	-0.00273	0.51281	-0.00537	0.51404	-0.01158
0.51169	-0.000616299	0.51281	-0.01336	0.51281	-0.0138	0.51189	-0.00273	0.51128	-0.00537	0.51281	-0.01158
0.51061	-0.000625831	0.51159	-0.01338	0.51189	-0.01383	0.51097	-0.00273	0.51097	-0.00538	0.51159	-0.01159
0.50976	-0.000614992	0.51067	-0.01339	0.51097	-0.01385	0.51005	-0.00273	0.50975	-0.00537	0.51036	-0.01159
0.50869	-0.000615146	0.51005	-0.01341	0.50944	-0.01388	0.50883	-0.00273	0.50883	-0.00538	0.51005	-0.0116
0.50777	-0.000619835	0.50913	-0.01342	0.50821	-0.0139	0.50729	-0.00273	0.5076	-0.00538	0.50852	-0.01161
0.50684	-0.000568795	0.50791	-0.01344	0.50791	-0.01393	0.50607	-0.00273	0.50699	-0.00538	0.5076	-0.01161
0.50577	-0.000616991	0.50637	-0.01345	0.50668	-0.01395	0.50545	-0.00273	0.50576	-0.00538	0.50668	-0.01162
0.50484	-0.000606229	0.50545	-0.01347	0.50545	-0.01398	0.50453	-0.00274	0.50453	-0.00538	0.50576	-0.01162
0.50369	-0.000623371	0.50515	-0.01349	0.50515	-0.01401	0.503	-0.00274	0.50392	-0.00538	0.50484	-0.01162
0.50277	-0.000622218	0.50392	-0.0135	0.50392	-0.01403	0.503	-0.00274	0.50239	-0.00538	0.50423	-0.01163
0.50185	-0.000601156	0.503	-0.01352	0.50269	-0.01405	0.50146	-0.00274	0.50146	-0.00539	0.50239	-0.01164
0.50077	-0.000616069	0.50146	-0.01353	0.50177	-0.01408	0.50085	-0.00274	0.50054	-0.00539	0.50146	-0.01164
0.49985	-0.000604692	0.50085	-0.01355	0.50085	-0.01411	0.49962	-0.00274	0.49993	-0.00539	0.50054	-0.01165
0.49885	-0.000583015	0.49993	-0.01356	0.49993	-0.01413	0.49809	-0.00274	0.49901	-0.00539	0.49932	-0.01165
0.49769	-0.000622295	0.4984	-0.01358	0.49901	-0.01416	0.49748	-0.00274	0.49748	-0.0054	0.4984	-0.01166
0.49677	-0.000606076	0.49748	-0.01359	0.49748	-0.01418	0.49656	-0.00274	0.49656	-0.0054	0.49778	-0.01166
0.49569	-0.000626215	0.49686	-0.01361	0.49686	-0.01421	0.49594	-0.00274	0.49594	-0.0054	0.49656	-0.01167
0.49485	-0.000613763	0.49564	-0.01363	0.49594	-0.01423	0.49472	-0.00274	0.49472	-0.0054	0.49533	-0.01167
0.49385	-0.000579479	0.49472	-0.01364	0.49502	-0.01426	0.49349	-0.00274	0.49318	-0.0054	0.49472	-0.01168
0.4927	-0.000602232	0.4938	-0.01366	0.49441	-0.01428	0.49226	-0.00275	0.49257	-0.0054	0.4938	-0.01168
0.49177	-0.000600772	0.49318	-0.01367	0.49257	-0.0143	0.49165	-0.00275	0.49134	-0.00541	0.49288	-0.01169
0.49077	-0.000592931	0.49165	-0.01369	0.49165	-0.01433	0.49042	-0.00275	0.49073	-0.00541	0.49165	-0.0117
0.48985	-0.000607306	0.49073	-0.0137	0.49073	-0.01435	0.4892	-0.00275	0.48981	-0.00541	0.49012	-0.0117
0.48885	-0.000610918	0.4895	-0.01372	0.48981	-0.01438	0.48858	-0.00275	0.48889	-0.00541	0.48889	-0.01171
0.48778	-0.000628137	0.4892	-0.01373	0.48889	-0.0144	0.48766	-0.00275	0.48797	-0.00541	0.48858	-0.01171
0.48678	-0.00061015	0.48766	-0.01375	0.48797	-0.01442	0.48644	-0.00275	0.48644	-0.00541	0.48766	-0.01172
0.48578	-0.000608151	0.48644	-0.01376	0.48674	-0.01445	0.48552	-0.00275	0.48552	-0.00542	0.48705	-0.01173
0.48478	-0.000608074	0.48582	-0.01378	0.48582	-0.01447	0.4846	-0.00275	0.4849	-0.00542	0.48582	-0.01173
0.4837	-0.000624217	0.4846	-0.01379	0.4846	-0.0145	0.48337	-0.00275	0.48398	-0.00542	0.4849	-0.01174
0.4827	-0.000611533	0.48398	-0.01381	0.48368	-0.01452	0.48276	-0.00275	0.48306	-0.00542	0.48398	-0.01174
0.48155	-0.000629674	0.48276	-0.01382	0.48214	-0.01455	0.48153	-0.00276	0.48184	-0.00542	0.48276	-0.01175
0.48063	-0.0006266	0.48184	-0.01384	0.48184	-0.01457	0.48061	-0.00276	0.4803	-0.00542	0.48184	-0.01175
0.47986	-0.000561723	0.48061	-0.01385	0.48061	-0.0146	0.47938	-0.00276	0.47969	-0.00543	0.48092	-0.01176
0.47855	-0.000638668	0.47969	-0.01387	0.4803	-0.01462	0.47816	-0.00276	0.47877	-0.00543	0.47969	-0.01176
0.4777	-0.000615607	0.47908	-0.01388	0.47846	-0.01465	0.47785	-0.00276	0.47754	-0.00543	0.47846	-0.01177
0.47663	-0.000625523	0.47785	-0.0139	0.47816	-0.01467	0.47662	-0.00276	0.47662	-0.00543	0.47754	-0.01177
0.47563	-0.000623755	0.47632	-0.01391	0.47662	-0.01469	0.4757	-0.00276	0.47601	-0.00543	0.47662	-0.01178
0.47471	-0.000606153	0.47601	-0.01393	0.47601	-0.01472	0.47447	-0.00276	0.47509	-0.00543	0.4757	-0.01178
0.47363	-0.000633595	0.47417	-0.01394	0.47509	-0.01474	0.47355	-0.00276	0.47417	-0.00543	0.47478	-0.01179
0.47278	-0.00060892	0.47386	-0.01395	0.47386	-0.01477	0.47202	-0.00277	0.47263	-0.00544	0.47325	-0.0118
0.47163	-0.000637976	0.47294	-0.01397	0.47294	-0.01479	0.47202	-0.00276	0.47171	-0.00544	0.47263	-0.0118
0.47063	-0.000623755	0.47141	-0.01399	0.47202	-0.01481	0.47018	-0.00277	0.4711	-0.00544	0.47171	-0.01181
0.46963	-0.000634056	0.47079	-0.014	0.47079	-0.01484	0.46926	-0.00277	0.46987	-0.00544	0.47079	-0.01181
0.46855	-0.000634824	0.46957	-0.01402	0.46987	-0.01486	0.46834	-0.00277	0.46865	-0.00545	0.46957	-0.01182
0.46763	-0.000645586	0.46865	-0.01403	0.46926	-0.01488	0.46742	-0.00277	0.46773	-0.00545	0.46865	-0.01182
0.46679	-0.000601002	0.46803	-0.01404	0.46773	-0.01491	0.46681	-0.00277	0.46681	-0.00545	0.46773	-0.01183
0.46571	-0.000619912	0.46681	-0.01406	0.46711	-0.01493	0.46558	-0.00278	0.46558	-0.00545	0.4665	-0.01184
0.46471	-0.00062806	0.46589	-0.01407	0.46589	-0.01495	0.46405	-0.00277	0.46466	-0.00545	0.46619	-0.01184
0.46363	-0.000615838	0.46466	-0.01408	0.46466	-0.01497	0.46343	-0.00278	0.46405	-0.00545	0.46435	-0.01185
0.46271	-0.000618298	0.46435	-0.0141	0.46374	-0.01499	0.46282	-0.00278	0.46282	-0.00545	0.46374	-0.01185
0.46171	-0.000592547	0.46282	-0.01412	0.46251	-0.01502	0.4619	-0.00278	0.46159	-0.00546	0.46221	-0.01186
0.46064	-0.000631058	0.46221	-0.01413	0.46282	-0.01504	0.46037	-0.00278	0.46098	-0.00546	0.46221	-0.01186
0.45964	-0.000601771	0.46067	-0.01414	0.46098	-0.01506	0.45975	-0.00278	0.45945	-0.00546	0.46098	-0.01187
0.45871	-0.000598312	0.45975	-0.01416	0.46037	-0.01509	0.45853	-0.00278	0.45853	-0.00546	0.45975	-0.01188
0.45764	-0.000616376	0.45914	-0.01417	0.45883	-0.0151	0.45761	-0.00278	0.45699	-0.00546	0.45883	-0.01188
0.45664	-0.000605615	0.45822	-0.01419	0.45822	-0.01513	0.45638	-0.00278	0.45699	-0.00546	0.45761	-0.01188
0.45564	-0.000629213	0.45699	-0.0142	0.45638	-0.01515	0.45515	-0.00278	0.45577	-0.00547	0.45638	-0.01189
0.45448	-0.000636362	0.45607	-0.01422	0.45607	-0.01517	0.45454	-0.00278	0.45485	-0.00547	0.45546	-0.0119
0.45372	-0.000596237	0.45485	-0.01422	0.45485	-0.01519	0.45331	-0.00279	0.45393	-0.00547	0.45454	-0.0119
0.45272	-0.00060769	0.45362	-0.01424	0.45362	-0.01522	0.45239	-0.00279	0.45301	-0.00547	0.45393	-0.01191
0.45156	-0.000618605	0.45239	-0.01425	0.45301	-0.01524	0.45178	-0.00279	0.45209	-0.00547	0.4527	-0.01191
0.45064	-0.000600234	0.45209	-0.01427	0.45239	-0.01526	0.45025	-0.00279	0.45086	-0.00547	0.45178	-0.01192
0.44956	-0.000619374	0.45086	-0.01428	0.45055	-0.01528	0.44963	-0.00279	0.45025	-0.00547	0.45025	-0.01192
0.44864	-0.000605538	0.45025	-0.01429	0.45025	-0.0153	0.4484	-0.00279	0.44871	-0.00547	0.44963	-0.01193
0.4478	-0.000589395	0.4484	-0.01431	0.44871	-0.01532	0.44687	-0.00279	0.44779	-0.00548	0.44902	-0.01193
0.44664	-0.0006266	0.4484	-0.01432	0.44779	-0.01535	0.44656	-0.00279	0.44718	-0.00548	0.44748	-0.01194
0.44564	-0.000611841	0.44656	-0.01434	0.44626	-0.01536	0.44534	-0.0028	0.44564	-0.00548	0.44656	-0.01194
0.44457	-0.00063444	0.44564	-0.01435	0.44595	-0.01539	0.44442	-0.00279	0.44472	-0.00548	0.44564	-0.01195
0.44341	-0.000636669	0.44442	-0.01436	0.44472	-0.01541	0.4435	-0.0028	0.4438	-0.00549	0.44411	-0.01196
0.44249	-0.000634978	0.4438	-0.01437	0.4438	-0.01543	0.44288	-0.0028	0.44288	-0.00549	0.4435	-0.01196
0.4418	-0.000586397	0.44288	-0.01439	0.44288	-0.01545	0.44196	-0.0028	0.44166	-0.00549	0.44258	-0.01197
0.44041	-0.000630904	0.44166	-0.0144	0.44196	-0.01547	0.44012	-0.0028	0.44135	-0.00549	0.44135	-0.01197
0.43949	-0.000642972	0.44043	-0.01442	0.44074	-0.01549	0.43951	-0.0028	0.43982	-0.00549	0.44074	-0.01198
0.43872	-0.000599158	0.44043	-0.01443	0.43982	-0.01551	0.43859	-0.0028	0.43859	-0.00549	0.43982	-0.01198
0.43757	-0.000617913	0.4389	-0.01444	0.4389	-0.01553	0.43736	-0.0028	0.43798	-0.00549	0.43859	-0.01199
0.43657	-0.000625754	0.43798	-0.01446	0.43828	-0.01555	0.43644	-0.00281	0.43644	-0.00549	0.43767	-0.01199
0.43557	-0.000616607	0.43675	-0.01447	0.43706	-0.01557	0.43552	-0.0028	0.43614	-0.00549	0.43706	-0.012
0.43457	-0.000610918	0.43552	-0.01449	0.43614	-0.0156	0.4343	-0.00281	0.4346	-0.00549	0.43552	-0.01201
0.43357	-0.000625754	0.4346	-0.01449	0.43491	-0.01562	0.43338	-0.00281	0.43399	-0.0055	0.4346	-0.01201
0.43265	-0.000608766	0.4343	-0.01451	0.43368	-0.01564	0.43215	-0.00281	0.43307	-0.0055	0.43368	-0.01202
0.43173	-0.000575559	0.43276	-0.01452	0.43307	-0.01566	0.43154	-0.00281	0.43246	-0.0055	0.43276	-0.01202
0.43065	-0.000600849	0.43184	-0.01454	0.43184	-0.01568	0.43062	-0.00281	0.43123	-0.0055	0.43123	-0.01203
0.42942	-0.000637669	0.43092	-0.01455	0.43092	-0.0157	0.42939	-0.00281	0.4297	-0.00551	0.43031	-0.01203
0.42873	-0.000569333	0.4297	-0.01456	0.43	-0.01572	0.42816	-0.00281	0.42908	-0.00551	0.4297	-0.01204
0.4275	-0.000625908	0.42878	-0.01458	0.42908	-0.01574	0.42724	-0.00281	0.42816	-0.00551	0.42847	-0.01204
0.4265	-0.000624063	0.42786	-0.01459	0.42816	-0.01576	0.42632	-0.00282	0.42694	-0.00551	0.42755	-0.01205
0.42558	-0.000625062	0.42663	-0.0146	0.42632	-0.01578	0.4254	-0.00282	0.42602	-0.00551	0.42663	-0.01205
0.42442	-0.000632518	0.42571	-0.01461	0.42602	-0.0158	0.42479	-0.00282	0.42417	-0.00551	0.42571	-0.01205
0.4235	-0.000618913	0.42479	-0.01463	0.42479	-0.01582	0.42356	-0.00282	0.42325	-0.00552	0.42479	-0.01206
0.4225	-0.000622602	0.42387	-0.01464	0.42417	-0.01584	0.42264	-0.00282	0.42233	-0.00552	0.42356	-0.01207
0.42158	-0.000605153	0.42264	-0.01465	0.42264	-0.01586	0.42172	-0.00282	0.42203	-0.00552	0.42264	-0.01207
0.4205	-0.000626215	0.42141	-0.01467	0.42172	-0.01588	0.42049	-0.00282	0.4208	-0.00552	0.42172	-0.01208
0.41958	-0.000622602	0.42049	-0.01468	0.4208	-0.0159	0.41957	-0.00282	0.41957	-0.00552	0.4208	-0.01208
0.41858	-0.000593623	0.41957	-0.01469	0.42019	-0.01592	0.41835	-0.00282	0.41896	-0.00552	0.42019	-0.01209
0.41766	-0.000588319	0.41896	-0.0147	0.41865	-0.01594	0.41743	-0.00282	0.41773	-0.00552	0.41865	-0.0121
0.41643	-0.000640282	0.41743	-0.01472	0.41804	-0.01596	0.41651	-0.00282	0.41681	-0.00552	0.41773	-0.0121
0.41566	-0.000601848	0.41681	-0.01473	0.41712	-0.01598	0.41559	-0.00283	0.4162	-0.00553	0.4162	-0.0121
0.4145	-0.000622218	0.41589	-0.01474	0.41559	-0.016	0.41436	-0.00283	0.41467	-0.00553	0.41589	-0.01211
0.41358	-0.000620604	0.41467	-0.01476	0.41467	-0.01602	0.41375	-0.00283	0.41344	-0.00553	0.41436	-0.01211
0.41258	-0.000592547	0.41375	-0.01477	0.41405	-0.01604	0.41221	-0.00283	0.41283	-0.00553	0.41375	-0.01212
0.41143	-0.000624832	0.41252	-0.01478	0.41283	-0.01606	0.4116	-0.00283	0.4116	-0.00553	0.41252	-0.01212
0.41043	-0.000626215	0.41191	-0.01479	0.41191	-0.01608	0.41068	-0.00283	0.41068	-0.00553	0.4116	-0.01213
0.40958	-0.000615607	0.41099	-0.0148	0.41099	-0.0161	0.40945	-0.00283	0.40976	-0.00553	0.41007	-0.01214
0.40858	-0.000591471	0.41007	-0.01481	0.40976	-0.01611	0.40853	-0.00283	0.40853	-0.00553	0.40976	-0.01214
0.40751	-0.000606153	0.40884	-0.01483	0.40884	-0.01613	0.40731	-0.00283	0.40792	-0.00554	0.40884	-0.01214
0.40651	-0.000590164	0.40792	-0.01484	0.40792	-0.01615	0.40669	-0.00284	0.407	-0.00554	0.40761	-0.01215
0.40543	-0.000623294	0.40669	-0.01486	0.407	-0.01617	0.40547	-0.00284	0.40577	-0.00554	0.40669	-0.01215
0.40443	-0.000626446	0.40547	-0.01487	0.40577	-0.01619	0.40485	-0.00284	0.40485	-0.00554	0.40516	-0.01216
0.40343	-0.000606537	0.40485	-0.01488	0.40516	-0.01621	0.40332	-0.00284	0.40393	-0.00554	0.40455	-0.01216
0.40236	-0.000643126	0.40363	-0.01489	0.40424	-0.01623	0.40209	-0.00284	0.40271	-0.00554	0.40393	-0.01216
0.40136	-0.000618144	0.40332	-0.0149	0.40271	-0.01625	0.40179	-0.00284	0.40179	-0.00554	0.4024	-0.01217
0.40043	-0.000614608	0.40148	-0.01492	0.40209	-0.01627	0.40056	-0.00284	0.40056	-0.00554	0.40179	-0.01218
0.39951	-0.000612609	0.40087	-0.01493	0.40087	-0.01628	0.39964	-0.00284	0.39964	-0.00555	0.40056	-0.01218
0.39851	-0.000598696	0.39995	-0.01494	0.39995	-0.0163	0.39872	-0.00285	0.39841	-0.00555	0.39964	-0.01218
0.39751	-0.000609458	0.39903	-0.01495	0.39933	-0.01632	0.39749	-0.00285	0.3978	-0.00555	0.39872	-0.01219
0.39667	-0.000571639	0.3978	-0.01496	0.3981	-0.01634	0.39657	-0.00285	0.39626	-0.00555	0.39749	-0.0122
0.39544	-0.00060254	0.39657	-0.01498	0.39688	-0.01636	0.39534	-0.00285	0.39565	-0.00555	0.39657	-0.0122
0.39451	-0.000612763	0.39596	-0.01499	0.39596	-0.01638	0.39473	-0.00285	0.39442	-0.00555	0.39596	-0.0122
0.39336	-0.000619835	0.39504	-0.015	0.39504	-0.0164	0.3935	-0.00285	0.3935	-0.00556	0.39473	-0.01221
0.39244	-0.0006153	0.39412	-0.01501	0.39381	-0.01642	0.39258	-0.00285	0.3932	-0.00556	0.3935	-0.01221
0.39144	-0.000615607	0.39289	-0.01502	0.39289	-0.01644	0.39197	-0.00285	0.39166	-0.00556	0.39258	-0.01222
0.39052	-0.000598004	0.39197	-0.01504	0.39197	-0.01646	0.39136	-0.00285	0.39044	-0.00556	0.39166	-0.01222
0.38952	-0.0005721	0.39074	-0.01505	0.39074	-0.01647	0.38921	-0.00285	0.38952	-0.00556	0.39105	-0.01223
0.38844	-0.000627829	0.39013	-0.01506	0.39013	-0.01649	0.3886	-0.00286	0.3889	-0.00556	0.38952	-0.01223
0.38775	-0.000564413	0.3889	-0.01507	0.38921	-0.01651	0.38768	-0.00285	0.38768	-0.00556	0.3886	-0.01224
0.38636	-0.000624293	0.38798	-0.01508	0.38768	-0.01653	0.38706	-0.00286	0.38676	-0.00557	0.38768	-0.01224
0.38544	-0.000604077	0.38676	-0.01509	0.38706	-0.01654	0.38522	-0.00285	0.38584	-0.00556	0.38676	-0.01225
0.38429	-0.000622833	0.38584	-0.01511	0.38645	-0.01656	0.38461	-0.00286	0.38492	-0.00557	0.38584	-0.01225
0.38329	-0.000631442	0.38461	-0.01512	0.38492	-0.01658	0.38338	-0.00286	0.38461	-0.00557	0.3843	-0.01225
0.38252	-0.00056941	0.38461	-0.01513	0.3843	-0.0166	0.38246	-0.00286	0.38277	-0.00557	0.38369	-0.01226
0.38144	-0.000609996	0.38277	-0.01514	0.38338	-0.01662	0.38185	-0.00286	0.38185	-0.00557	0.38308	-0.01226
0.38044	-0.000585321	0.38216	-0.01515	0.38216	-0.01664	0.38062	-0.00286	0.38093	-0.00557	0.38154	-0.01226
0.37937	-0.000628982	0.38062	-0.01516	0.38062	-0.01665	0.3797	-0.00287	0.3797	-0.00557	0.38032	-0.01227
0.37845	-0.000581555	0.38032	-0.01517	0.38001	-0.01667	0.37848	-0.00287	0.37878	-0.00557	0.3797	-0.01227
0.37745	-0.00061799	0.37848	-0.01519	0.37909	-0.01669	0.37756	-0.00287	0.37756	-0.00558	0.37909	-0.01228
0.37629	-0.000611918	0.37786	-0.01519	0.37786	-0.01671	0.37633	-0.00287	0.37664	-0.00558	0.37725	-0.01228
0.37529	-0.00062168	0.37664	-0.01521	0.37694	-0.01672	0.37541	-0.00287	0.37602	-0.00558	0.37633	-0.01228
0.37445	-0.000606921	0.37633	-0.01522	0.37602	-0.01674	0.3748	-0.00287	0.3748	-0.00558	0.37572	-0.01229
0.37337	-0.00060892	0.3748	-0.01523	0.3751	-0.01676	0.37326	-0.00287	0.37357	-0.00558	0.37449	-0.01229
0.37245	-0.000592854	0.37418	-0.01524	0.37418	-0.01678	0.37234	-0.00287	0.37296	-0.00559	0.37388	-0.0123
0.37137	-0.000605768	0.37326	-0.01525	0.37296	-0.0168	0.37173	-0.00288	0.37203	-0.00558	0.37326	-0.0123
0.37022	-0.000613916	0.37203	-0.01526	0.37234	-0.01681	0.3705	-0.00288	0.3705	-0.00559	0.37173	-0.0123
0.36937	-0.000609842	0.37111	-0.01527	0.37142	-0.01683	0.36897	-0.00288	0.37019	-0.00559	0.37081	-0.01231
0.3683	-0.000589703	0.36989	-0.01529	0.36989	-0.01685	0.36866	-0.00288	0.36927	-0.00559	0.36927	-0.01231
0.36737	-0.000590164	0.36897	-0.0153	0.36927	-0.01687	0.36774	-0.00288	0.36774	-0.00559	0.36866	-0.01232
0.36637	-0.000589011	0.36805	-0.01531	0.36835	-0.01688	0.36651	-0.00288	0.36651	-0.00559	0.36774	-0.01232
0.3653	-0.000609304	0.36651	-0.01532	0.36713	-0.0169	0.36498	-0.00288	0.36559	-0.00559	0.36651	-0.01232
0.36445	-0.000579249	0.3659	-0.01533	0.3659	-0.01692	0.36437	-0.00288	0.36498	-0.00559	0.3659	-0.01233
0.36338	-0.000608535	0.36498	-0.01534	0.36467	-0.01693	0.36375	-0.00289	0.36345	-0.00559	0.36529	-0.01233
0.36245	-0.000609919	0.36345	-0.01535	0.36406	-0.01695	0.36222	-0.00288	0.36314	-0.00559	0.36375	-0.01234
0.36145	-0.000581478	0.36283	-0.01536	0.36314	-0.01697	0.3613	-0.00289	0.36161	-0.00559	0.36253	-0.01234
0.36022	-0.000603616	0.36191	-0.01537	0.36222	-0.01699	0.36038	-0.00289	0.36069	-0.0056	0.36161	-0.01235
0.35938	-0.000602232	0.36099	-0.01538	0.3613	-0.017	0.35915	-0.00289	0.35977	-0.0056	0.36038	-0.01235
0.35838	-0.000587089	0.35977	-0.01539	0.35977	-0.01702	0.35823	-0.00289	0.35885	-0.0056	0.35946	-0.01235
0.3573	-0.000607536	0.35885	-0.0154	0.35915	-0.01704	0.35762	-0.00289	0.35793	-0.0056	0.35885	-0.01235
0.35646	-0.000558033	0.35793	-0.01541	0.35793	-0.01705	0.35639	-0.00289	0.35639	-0.00561	0.35762	-0.01236
0.3553	-0.000626138	0.3567	-0.01542	0.35701	-0.01707	0.35547	-0.0029	0.35547	-0.0056	0.35701	-0.01236
0.3543	-0.000609074	0.35609	-0.01543	0.35578	-0.01709	0.35455	-0.0029	0.35455	-0.00561	0.35547	-0.01237
0.3533	-0.000596083	0.35517	-0.01545	0.35517	-0.0171	0.35363	-0.00289	0.35425	-0.00561	0.35486	-0.01237
0.3523	-0.000605384	0.35394	-0.01545	0.35425	-0.01712	0.35271	-0.0029	0.35241	-0.00561	0.35363	-0.01237
0.35138	-0.000590702	0.35302	-0.01546	0.35271	-0.01714	0.35149	-0.0029	0.35149	-0.00561	0.35271	-0.01238
0.35031	-0.000573484	0.35241	-0.01548	0.3521	-0.01715	0.35026	-0.0029	0.35087	-0.00561	0.35149	-0.01238
0.34938	-0.000596237	0.35087	-0.01549	0.35118	-0.01717	0.34995	-0.0029	0.34965	-0.00561	0.35057	-0.01238
0.34815	-0.000616684	0.34995	-0.0155	0.35026	-0.01719	0.34873	-0.0029	0.34873	-0.00562	0.34934	-0.01239
0.34738	-0.000590087	0.34903	-0.01551	0.34965	-0.0172	0.34719	-0.0029	0.34811	-0.00561	0.34873	-0.01239
0.34623	-0.000607306	0.3475	-0.01552	0.34781	-0.01722	0.34658	-0.0029	0.34719	-0.00561	0.34781	-0.01239
0.34531	-0.000605999	0.34719	-0.01552	0.34688	-0.01724	0.34535	-0.00291	0.34596	-0.00562	0.34627	-0.01239
0.34446	-0.000578941	0.34535	-0.01554	0.34627	-0.01725	0.34412	-0.00291	0.34504	-0.00562	0.34566	-0.0124
0.34339	-0.000587089	0.34474	-0.01555	0.34474	-0.01727	0.3432	-0.00291	0.34382	-0.00562	0.34474	-0.0124
0.34223	-0.000605076	0.34382	-0.01556	0.34382	-0.01729	0.34228	-0.00291	0.3429	-0.00562	0.3432	-0.01241
0.34131	-0.000599004	0.34259	-0.01557	0.3432	-0.0173	0.34136	-0.00292	0.34167	-0.00562	0.34228	-0.01241
0.34016	-0.000614377	0.34198	-0.01558	0.34228	-0.01732	0.34014	-0.00291	0.34106	-0.00562	0.34167	-0.01242
0.33923	-0.000592931	0.34075	-0.01559	0.34106	-0.01734	0.33922	-0.00291	0.33952	-0.00563	0.34075	-0.01241
0.33823	-0.000598927	0.33983	-0.0156	0.34014	-0.01735	0.3386	-0.00292	0.33891	-0.00563	0.34014	-0.01242
0.33731	-0.000594007	0.33922	-0.01561	0.33922	-0.01737	0.33768	-0.00292	0.33768	-0.00563	0.3386	-0.01242
0.33631	-0.000586321	0.3383	-0.01562	0.33799	-0.01738	0.33676	-0.00292	0.33676	-0.00563	0.33768	-0.01243
0.33524	-0.000601002	0.33676	-0.01563	0.33676	-0.0174	0.33554	-0.00292	0.33615	-0.00564	0.33676	-0.01243
0.33431	-0.000594853	0.33584	-0.01564	0.33615	-0.01742	0.33431	-0.00292	0.33492	-0.00563	0.33554	-0.01243
0.33331	-0.000590625	0.33523	-0.01564	0.33523	-0.01743	0.3337	-0.00293	0.3337	-0.00564	0.33492	-0.01244
0.33224	-0.000603385	0.3337	-0.01565	0.334	-0.01745	0.33278	-0.00293	0.33216	-0.00564	0.33339	-0.01244
0.33139	-0.000577634	0.33308	-0.01567	0.33308	-0.01746	0.33124	-0.00293	0.33186	-0.00564	0.33247	-0.01244
0.33024	-0.000612302	0.33186	-0.01568	0.33186	-0.01748	0.33002	-0.00293	0.33094	-0.00564	0.33186	-0.01245
0.32924	-0.00058878	0.33094	-0.01569	0.33094	-0.01749	0.32971	-0.00293	0.3294	-0.00564	0.33063	-0.01245
0.32832	-0.000592547	0.33002	-0.01569	0.33002	-0.01751	0.32848	-0.00293	0.32848	-0.00564	0.32971	-0.01245
0.32716	-0.000609227	0.3291	-0.0157	0.3291	-0.01753	0.32756	-0.00294	0.32787	-0.00565	0.32879	-0.01245
0.32632	-0.00056941	0.32787	-0.01571	0.32787	-0.01754	0.32695	-0.00293	0.32664	-0.00565	0.32787	-0.01246
0.32524	-0.000612379	0.32695	-0.01572	0.32726	-0.01756	0.32542	-0.00294	0.32603	-0.00565	0.32664	-0.01246
0.32424	-0.000603616	0.32603	-0.01573	0.32572	-0.01757	0.3248	-0.00294	0.3248	-0.00565	0.32542	-0.01246
0.32324	-0.000591855	0.3245	-0.01574	0.32511	-0.01759	0.32327	-0.00294	0.32388	-0.00566	0.32511	-0.01247
0.32232	-0.000603001	0.32388	-0.01575	0.32419	-0.01761	0.32235	-0.00294	0.32296	-0.00565	0.32358	-0.01247
0.32124	-0.000588473	0.32266	-0.01576	0.32358	-0.01762	0.32204	-0.00294	0.32204	-0.00566	0.32266	-0.01247
0.32017	-0.000599388	0.32204	-0.01577	0.32174	-0.01764	0.31989	-0.00295	0.32051	-0.00566	0.32112	-0.01248
0.31924	-0.000593546	0.32051	-0.01578	0.32112	-0.01765	0.31928	-0.00295	0.31989	-0.00566	0.32051	-0.01248
0.31824	-0.000581785	0.3202	-0.01579	0.32051	-0.01767	0.31836	-0.00295	0.31897	-0.00566	0.31959	-0.01248
0.31717	-0.000602155	0.31897	-0.0158	0.31897	-0.01768	0.31775	-0.00295	0.31744	-0.00566	0.31836	-0.01249
0.31625	-0.000587243	0.31805	-0.01581	0.31805	-0.0177	0.31621	-0.00295	0.31652	-0.00566	0.31775	-0.01249
0.31525	-0.000583246	0.31652	-0.01582	0.31713	-0.01771	0.3156	-0.00295	0.31591	-0.00567	0.31683	-0.01249
0.31409	-0.000615223	0.31591	-0.01583	0.31621	-0.01773	0.31437	-0.00296	0.31468	-0.00567	0.3156	-0.0125
0.31325	-0.000608612	0.31468	-0.01583	0.31499	-0.01775	0.31345	-0.00296	0.31407	-0.00567	0.31468	-0.0125
0.31232	-0.000579172	0.31376	-0.01584	0.31407	-0.01776	0.31284	-0.00296	0.31284	-0.00567	0.31376	-0.0125
0.31125	-0.000592931	0.31284	-0.01586	0.31315	-0.01777	0.31161	-0.00296	0.31131	-0.00568	0.31253	-0.0125
0.31017	-0.000583784	0.31131	-0.01586	0.31223	-0.01779	0.31069	-0.00296	0.311	-0.00567	0.31131	-0.01251
0.30909	-0.000605076	0.311	-0.01587	0.311	-0.0178	0.30916	-0.00296	0.31008	-0.00568	0.31069	-0.01251
0.30817	-0.000578019	0.31008	-0.01588	0.31008	-0.01782	0.30855	-0.00296	0.30855	-0.00568	0.30977	-0.01251
0.30725	-0.000593085	0.30916	-0.01589	0.30916	-0.01784	0.30701	-0.00296	0.30793	-0.00568	0.30916	-0.01251
0.3061	-0.000618913	0.30793	-0.0159	0.30793	-0.01785	0.30609	-0.00297	0.30671	-0.00568	0.30763	-0.01252
0.3051	-0.000594776	0.30701	-0.01591	0.30763	-0.01786	0.30548	-0.00297	0.30579	-0.00568	0.30671	-0.01252
0.30425	-0.000597005	0.30579	-0.01592	0.30609	-0.01788	0.30456	-0.00297	0.30487	-0.00569	0.30579	-0.01253
0.30317	-0.000593854	0.30548	-0.01593	0.30517	-0.0179	0.30333	-0.00297	0.30395	-0.00569	0.30425	-0.01253
0.30233	-0.000572638	0.30395	-0.01593	0.30425	-0.01791	0.30303	-0.00298	0.30272	-0.00569	0.30364	-0.01253
0.3011	-0.000603078	0.30272	-0.01594	0.30333	-0.01792	0.30149	-0.00298	0.3018	-0.00569	0.30272	-0.01253
0.30025	-0.000590471	0.3018	-0.01595	0.30211	-0.01794	0.30088	-0.00298	0.30088	-0.00569	0.30149	-0.01254
0.2991	-0.000604923	0.30149	-0.01596	0.30119	-0.01795	0.29965	-0.00298	0.29996	-0.0057	0.30088	-0.01254
0.29833	-0.000567872	0.30027	-0.01597	0.30057	-0.01797	0.29812	-0.00298	0.29843	-0.0057	0.29935	-0.01254
0.29718	-0.000578634	0.29873	-0.01598	0.29935	-0.01798	0.29751	-0.00298	0.29751	-0.0057	0.29873	-0.01254
0.29626	-0.000600003	0.29812	-0.01598	0.29873	-0.018	0.29689	-0.00299	0.2972	-0.0057	0.29751	-0.01255
0.29518	-0.000590933	0.2972	-0.01599	0.29689	-0.01801	0.29567	-0.00299	0.29597	-0.00571	0.29659	-0.01255
0.29418	-0.00058486	0.29628	-0.016	0.29567	-0.01803	0.29413	-0.00299	0.29474	-0.00571	0.29567	-0.01256
0.2931	-0.000604538	0.29474	-0.01601	0.29505	-0.01804	0.29352	-0.00299	0.29382	-0.00571	0.29444	-0.01256
0.29203	-0.000612302	0.29444	-0.01602	0.29413	-0.01806	0.29229	-0.00299	0.2929	-0.00571	0.29352	-0.01256
0.2911	-0.000619066	0.2929	-0.01603	0.2926	-0.01807	0.29137	-0.00299	0.29198	-0.00572	0.2926	-0.01256
0.29018	-0.000592854	0.29198	-0.01604	0.2926	-0.01809	0.29076	-0.003	0.29076	-0.00571	0.29168	-0.01257
0.28903	-0.000600772	0.29076	-0.01604	0.29076	-0.0181	0.28984	-0.003	0.28984	-0.00572	0.29076	-0.01257
0.28826	-0.0005834	0.29014	-0.01605	0.29106	-0.0179	0.2883	-0.003	0.28892	-0.00572	0.28953	-0.01257
0.28718	-0.000593469	0.28892	-0.01606	0.29076	-0.01794	0.28738	-0.00301	0.288	-0.00572	0.28922	-0.01257
0.28611	-0.00060154	0.2883	-0.01607	0.28922	-0.01797	0.28616	-0.00301	0.28708	-0.00573	0.288	-0.01258
0.28518	-0.000579249	0.28646	-0.01608	0.28769	-0.01799	0.28554	-0.00301	0.28554	-0.00573	0.28708	-0.01258
0.28418	-0.00058486	0.28616	-0.01609	0.28677	-0.018	0.28462	-0.00301	0.28462	-0.00573	0.28554	-0.01258
0.28303	-0.000607613	0.28554	-0.0161	0.28616	-0.01802	0.28309	-0.00301	0.28432	-0.00573	0.28462	-0.01259
0.28203	-0.000610918	0.28401	-0.0161	0.28524	-0.01805	0.28248	-0.00302	0.28248	-0.00573	0.2837	-0.01259
0.28111	-0.00058732	0.28278	-0.01611	0.2837	-0.01806	0.28156	-0.00301	0.28186	-0.00574	0.28278	-0.01259
0.28011	-0.000585091	0.28217	-0.01612	0.2834	-0.01808	0.28064	-0.00302	0.28125	-0.00574	0.28186	-0.0126
0.27926	-0.000589703	0.28125	-0.01613	0.28217	-0.01811	0.2791	-0.00302	0.27941	-0.00574	0.28033	-0.0126
0.27819	-0.00056941	0.28002	-0.01614	0.28186	-0.01812	0.27849	-0.00302	0.2788	-0.00575	0.27972	-0.0126
0.27703	-0.000601925	0.2788	-0.01614	0.28064	-0.01813	0.27757	-0.00303	0.27757	-0.00575	0.2788	-0.01261
0.27603	-0.000617606	0.27818	-0.01615	0.27941	-0.01814	0.27665	-0.00302	0.27696	-0.00575	0.27757	-0.01261
0.27511	-0.000592701	0.27665	-0.01616	0.27818	-0.01816	0.27573	-0.00303	0.27604	-0.00575	0.27696	-0.01261
0.27427	-0.000588319	0.27604	-0.01617	0.27726	-0.01818	0.27512	-0.00303	0.27481	-0.00575	0.27573	-0.01261
0.27327	-0.000592701	0.27481	-0.01618	0.27604	-0.0182	0.27358	-0.00304	0.27389	-0.00576	0.27481	-0.01262
0.27219	-0.000556573	0.2742	-0.01619	0.27542	-0.01821	0.27266	-0.00303	0.27266	-0.00576	0.27358	-0.01262
0.27088	-0.000618452	0.27266	-0.01619	0.27389	-0.01822	0.27144	-0.00304	0.27174	-0.00576	0.27297	-0.01262
0.27027	-0.000561415	0.27174	-0.0162	0.27389	-0.01824	0.27052	-0.00304	0.27082	-0.00576	0.27144	-0.01263
0.26911	-0.000597082	0.27113	-0.01621	0.27236	-0.01826	0.26959	-0.00304	0.26959	-0.00577	0.27082	-0.01263
0.26796	-0.000606229	0.27021	-0.01622	0.27144	-0.01827	0.26867	-0.00304	0.26837	-0.00577	0.2699	-0.01263
0.26727	-0.00054804	0.26898	-0.01623	0.27021	-0.01828	0.26714	-0.00304	0.26806	-0.00577	0.26867	-0.01264
0.26589	-0.000614531	0.26775	-0.01623	0.26898	-0.0183	0.26683	-0.00305	0.26714	-0.00577	0.26806	-0.01264
0.26519	-0.000579172	0.26745	-0.01624	0.26837	-0.01832	0.26591	-0.00305	0.2653	-0.00578	0.26653	-0.01264
0.26412	-0.000577558	0.26591	-0.01625	0.26745	-0.01834	0.26469	-0.00306	0.26438	-0.00578	0.26561	-0.01265
0.26312	-0.000591932	0.2653	-0.01626	0.26653	-0.01834	0.26346	-0.00305	0.26407	-0.00578	0.26438	-0.01265
0.26204	-0.000609458	0.26377	-0.01627	0.2653	-0.01835	0.26254	-0.00306	0.26254	-0.00579	0.26407	-0.01265
0.26104	-0.000598543	0.26254	-0.01628	0.26469	-0.01837	0.26162	-0.00306	0.26193	-0.00579	0.26315	-0.01266
0.2602	-0.000583553	0.26193	-0.01628	0.26346	-0.01839	0.26039	-0.00306	0.2607	-0.00579	0.26162	-0.01266
0.25897	-0.000583092	0.26101	-0.01629	0.26254	-0.01841	0.25947	-0.00306	0.25947	-0.00579	0.26039	-0.01266
0.25812	-0.000589165	0.25978	-0.0163	0.26101	-0.01843	0.25886	-0.00306	0.25917	-0.00579	0.25978	-0.01267
0.25704	-0.000612379	0.25947	-0.01631	0.26039	-0.01844	0.25763	-0.00307	0.25763	-0.0058	0.25947	-0.01267
0.25627	-0.000593392	0.25825	-0.01631	0.25886	-0.01845	0.2561	-0.00307	0.25671	-0.0058	0.25763	-0.01267
0.2552	-0.000576866	0.25733	-0.01632	0.25825	-0.01846	0.25549	-0.00307	0.25579	-0.00581	0.25671	-0.01268
0.25405	-0.000619912	0.25641	-0.01633	0.25733	-0.01847	0.25487	-0.00308	0.25457	-0.00581	0.2561	-0.01268
0.25305	-0.000606921	0.25549	-0.01634	0.25641	-0.01849	0.25334	-0.00308	0.25395	-0.00581	0.25457	-0.01268
0.25205	-0.00059124	0.25426	-0.01635	0.25518	-0.01851	0.25273	-0.00308	0.25273	-0.00582	0.25365	-0.01269
0.2512	-0.000564951	0.25303	-0.01635	0.25426	-0.01852	0.25119	-0.00308	0.25181	-0.00582	0.25273	-0.01269
0.24997	-0.000618144	0.25211	-0.01636	0.25365	-0.01853	0.25058	-0.00308	0.25089	-0.00582	0.25181	-0.0127
0.24897	-0.00058755	0.25119	-0.01637	0.25211	-0.01856	0.24935	-0.00309	0.24997	-0.00582	0.25089	-0.0127
0.24797	-0.000614301	0.24997	-0.01638	0.25119	-0.01857	0.24905	-0.00309	0.24874	-0.00583	0.24966	-0.0127
0.24705	-0.000581555	0.24905	-0.01639	0.25027	-0.01857	0.24751	-0.00309	0.24782	-0.00583	0.24874	-0.0127
0.2459	-0.000612917	0.24751	-0.01639	0.24935	-0.0186	0.24659	-0.00309	0.2469	-0.00583	0.24782	-0.01271
0.24497	-0.000590395	0.24721	-0.0164	0.24813	-0.0186	0.24537	-0.0031	0.24567	-0.00583	0.24659	-0.01271
0.2442	-0.000583707	0.24598	-0.01641	0.24721	-0.01861	0.24445	-0.0031	0.24475	-0.00584	0.24537	-0.01271
0.24297	-0.000608382	0.24475	-0.01642	0.24659	-0.01864	0.24352	-0.0031	0.24383	-0.00584	0.24506	-0.01272
0.2419	-0.000614147	0.24414	-0.01642	0.24537	-0.01865	0.2426	-0.0031	0.2426	-0.00584	0.24352	-0.01272
0.24097	-0.000610995	0.2426	-0.01643	0.24445	-0.01865	0.24138	-0.00311	0.24168	-0.00585	0.24291	-0.01273
0.24005	-0.000591394	0.2423	-0.01644	0.24383	-0.01868	0.24046	-0.00311	0.24107	-0.00585	0.24168	-0.01273
0.23882	-0.000617298	0.24107	-0.01645	0.2423	-0.01869	0.23954	-0.00311	0.24015	-0.00586	0.24076	-0.01273
0.2379	-0.000604	0.23954	-0.01645	0.24168	-0.0187	0.23862	-0.00311	0.23892	-0.00586	0.23984	-0.01274
0.23721	-0.000554574	0.23923	-0.01646	0.24046	-0.01872	0.238	-0.00312	0.23708	-0.00586	0.23892	-0.01274
0.23598	-0.000617529	0.238	-0.01647	0.23892	-0.01873	0.23678	-0.00312	0.23708	-0.00586	0.238	-0.01275
0.2349	-0.000590933	0.23678	-0.01648	0.23862	-0.01874	0.23555	-0.00312	0.23586	-0.00587	0.23678	-0.01275
0.2339	-0.000606383	0.23647	-0.01649	0.2377	-0.01875	0.23463	-0.00312	0.23432	-0.00587	0.23555	-0.01276
0.23298	-0.000618836	0.23524	-0.0165	0.23647	-0.01876	0.23371	-0.00313	0.2334	-0.00587	0.23463	-0.01276
0.23221	-0.000572561	0.23402	-0.0165	0.23524	-0.01878	0.23248	-0.00313	0.23279	-0.00588	0.23371	-0.01276
0.23098	-0.000594622	0.23248	-0.01651	0.23463	-0.01879	0.23156	-0.00313	0.23187	-0.00588	0.2331	-0.01277
0.22998	-0.000604846	0.23187	-0.01652	0.2334	-0.01881	0.23064	-0.00314	0.23126	-0.00588	0.23218	-0.01277
0.22906	-0.000576328	0.23064	-0.01653	0.23248	-0.01881	0.23003	-0.00314	0.23003	-0.00589	0.23064	-0.01277
0.22798	-0.00061038	0.23034	-0.01653	0.23187	-0.01884	0.2285	-0.00314	0.2285	-0.00589	0.22972	-0.01277
0.22706	-0.000607152	0.22911	-0.01654	0.23095	-0.01885	0.22727	-0.00314	0.22758	-0.0059	0.2285	-0.01278
0.22583	-0.000619297	0.22788	-0.01655	0.22942	-0.01887	0.22635	-0.00314	0.22727	-0.0059	0.22758	-0.01278
0.22514	-0.000590241	0.22635	-0.01656	0.2288	-0.01887	0.22543	-0.00315	0.22574	-0.0059	0.22635	-0.01279
0.22391	-0.000614301	0.22635	-0.01657	0.22788	-0.01889	0.22451	-0.00315	0.22482	-0.00591	0.22543	-0.01279
0.22306	-0.000602847	0.22543	-0.01657	0.22635	-0.01891	0.22359	-0.00315	0.2239	-0.00591	0.22482	-0.0128
0.22183	-0.000629444	0.2239	-0.01658	0.22543	-0.01892	0.22267	-0.00316	0.22267	-0.00591	0.2239	-0.0128
0.22098	-0.00058609	0.22298	-0.01659	0.22482	-0.01892	0.22144	-0.00316	0.22175	-0.00592	0.22298	-0.01281
0.21983	-0.00062045	0.22206	-0.01659	0.22359	-0.01895	0.22052	-0.00316	0.22083	-0.00592	0.22206	-0.01281
0.21876	-0.000626215	0.22114	-0.0166	0.22236	-0.01896	0.21991	-0.00316	0.2196	-0.00593	0.22083	-0.01281
0.21783	-0.000598158	0.22022	-0.01661	0.22206	-0.01897	0.21868	-0.00317	0.21899	-0.00593	0.21991	-0.01282
0.21691	-0.000598696	0.21899	-0.01662	0.22052	-0.01899	0.21745	-0.00317	0.21838	-0.00593	0.21838	-0.01282
0.21576	-0.000628444	0.21838	-0.01663	0.2196	-0.019	0.21715	-0.00317	0.21715	-0.00594	0.21745	-0.01283
0.21491	-0.000594007	0.21684	-0.01664	0.21838	-0.01902	0.21561	-0.00318	0.21623	-0.00594	0.21653	-0.01284
0.21391	-0.000624447	0.21592	-0.01664	0.21745	-0.01902	0.21469	-0.00318	0.21469	-0.00594	0.21592	-0.01284
0.21291	-0.000618298	0.21469	-0.01665	0.21623	-0.01903	0.21347	-0.00318	0.21439	-0.00595	0.21531	-0.01284
0.21199	-0.000605999	0.21408	-0.01666	0.21531	-0.01906	0.21285	-0.00318	0.21285	-0.00595	0.21347	-0.01285
0.21091	-0.000610918	0.21285	-0.01667	0.21439	-0.01906	0.21163	-0.00319	0.21193	-0.00595	0.21255	-0.01285
0.20999	-0.000603001	0.21193	-0.01667	0.21377	-0.01907	0.21101	-0.00319	0.2104	-0.00596	0.21193	-0.01285
0.20884	-0.00060646	0.21101	-0.01668	0.21255	-0.01909	0.20948	-0.00319	0.20948	-0.00596	0.21101	-0.01286
0.20799	-0.00059762	0.2104	-0.01669	0.21163	-0.0191	0.20887	-0.0032	0.20887	-0.00597	0.20979	-0.01286
0.20699	-0.00058878	0.20917	-0.0167	0.2104	-0.01912	0.20764	-0.0032	0.20795	-0.00597	0.20887	-0.01287
0.20576	-0.00063444	0.20795	-0.01671	0.20979	-0.01913	0.20703	-0.0032	0.20672	-0.00597	0.20733	-0.01287
0.20492	-0.000605307	0.20733	-0.01671	0.20887	-0.01914	0.20549	-0.00321	0.20549	-0.00598	0.20672	-0.01288
0.20392	-0.000596083	0.20611	-0.01672	0.20764	-0.01915	0.20427	-0.00321	0.20457	-0.00598	0.2058	-0.01288
0.20292	-0.000621911	0.20549	-0.01673	0.20641	-0.01919	0.20365	-0.00321	0.20396	-0.00599	0.20457	-0.01289
0.20192	-0.000604154	0.20365	-0.01674	0.20549	-0.01919	0.20243	-0.00322	0.20273	-0.00599	0.20396	-0.01289
0.20092	-0.000607075	0.20335	-0.01675	0.20457	-0.01918	0.2012	-0.00322	0.20151	-0.006	0.20273	-0.0129
0.19992	-0.000590087	0.20243	-0.01675	0.20365	-0.01921	0.20089	-0.00322	0.20089	-0.006	0.20181	-0.0129
0.19884	-0.000629059	0.2012	-0.01676	0.20243	-0.01922	0.19936	-0.00322	0.19967	-0.006	0.20089	-0.01291
0.19807	-0.000589472	0.19967	-0.01677	0.20151	-0.01922	0.19844	-0.00323	0.19936	-0.00601	0.20028	-0.01291
0.197	-0.00058978	0.19905	-0.01678	0.20059	-0.01925	0.19752	-0.00323	0.19813	-0.00601	0.19905	-0.01292
0.19584	-0.000637515	0.19813	-0.01678	0.19967	-0.01926	0.19599	-0.00324	0.19691	-0.00602	0.19813	-0.01292
0.19477	-0.000615146	0.19752	-0.01679	0.19813	-0.01929	0.19568	-0.00324	0.19629	-0.00602	0.19691	-0.01292
0.19369	-0.000638975	0.19629	-0.0168	0.19752	-0.01929	0.19476	-0.00324	0.19476	-0.00603	0.19568	-0.01293
0.19269	-0.00063052	0.19537	-0.01681	0.1966	-0.01929	0.19353	-0.00324	0.19353	-0.00603	0.19507	-0.01294
0.19185	-0.000632057	0.19384	-0.01682	0.19568	-0.01931	0.1923	-0.00325	0.1923	-0.00604	0.19415	-0.01294
0.191	-0.000590548	0.19323	-0.01682	0.19445	-0.01932	0.19138	-0.00325	0.19169	-0.00604	0.1923	-0.01295
0.18985	-0.000613224	0.192	-0.01683	0.19384	-0.01933	0.19108	-0.00326	0.19077	-0.00605	0.19169	-0.01295
0.18877	-0.000624217	0.19138	-0.01684	0.19261	-0.01935	0.18954	-0.00326	0.18985	-0.00605	0.19046	-0.01296
0.18769	-0.000642358	0.19077	-0.01685	0.19169	-0.01935	0.18862	-0.00326	0.18862	-0.00605	0.18985	-0.01296
0.18685	-0.000591855	0.18924	-0.01686	0.19108	-0.01937	0.1877	-0.00327	0.1877	-0.00606	0.18832	-0.01297
0.18577	-0.000621987	0.18801	-0.01687	0.18954	-0.01938	0.18648	-0.00327	0.18678	-0.00606	0.1877	-0.01297
0.18477	-0.00062537	0.1874	-0.01687	0.18862	-0.01939	0.18586	-0.00328	0.18586	-0.00607	0.18648	-0.01297
0.18362	-0.000647123	0.18586	-0.01688	0.1874	-0.01941	0.18464	-0.00328	0.18494	-0.00607	0.18556	-0.01298
0.18285	-0.00060892	0.18525	-0.01689	0.18648	-0.01942	0.18341	-0.00328	0.18402	-0.00608	0.18464	-0.01298
0.18185	-0.000604385	0.18402	-0.0169	0.18586	-0.01943	0.18249	-0.00328	0.1828	-0.00608	0.18372	-0.01299
0.1807	-0.000656271	0.18249	-0.0169	0.18464	-0.01945	0.18157	-0.00329	0.18157	-0.00608	0.18249	-0.013
0.18008	-0.000581401	0.18218	-0.01691	0.18372	-0.01947	0.18096	-0.00329	0.18096	-0.00609	0.18126	-0.013
0.17893	-0.000635977	0.18065	-0.01692	0.18249	-0.01948	0.17942	-0.0033	0.18004	-0.00609	0.18096	-0.01301
0.17762	-0.000643511	0.18004	-0.01693	0.18157	-0.01949	0.1785	-0.0033	0.17912	-0.0061	0.18004	-0.01301
0.17701	-0.000576558	0.17912	-0.01694	0.18065	-0.0195	0.17789	-0.0033	0.17758	-0.0061	0.1785	-0.01302
0.17578	-0.000625985	0.17789	-0.01695	0.17973	-0.01951	0.17666	-0.00331	0.17666	-0.00611	0.17789	-0.01303
0.17485	-0.00061038	0.17728	-0.01695	0.1785	-0.01952	0.17574	-0.00331	0.17574	-0.00611	0.17666	-0.01303
0.17378	-0.000629982	0.17605	-0.01696	0.17728	-0.01954	0.17452	-0.00331	0.17482	-0.00612	0.17605	-0.01303
0.17285	-0.000629213	0.17482	-0.01697	0.17697	-0.01955	0.1736	-0.00332	0.17421	-0.00613	0.17544	-0.01304
0.17178	-0.000608459	0.17421	-0.01697	0.17574	-0.01956	0.17268	-0.00332	0.17268	-0.00613	0.1739	-0.01305
0.17078	-0.000641128	0.17329	-0.01698	0.17452	-0.01958	0.17145	-0.00333	0.17237	-0.00614	0.17298	-0.01305
0.16986	-0.000604077	0.17237	-0.01699	0.1736	-0.01959	0.17084	-0.00333	0.17053	-0.00614	0.17145	-0.01306
0.16878	-0.00064082	0.17114	-0.017	0.17268	-0.0196	0.16992	-0.00333	0.16992	-0.00615	0.17084	-0.01306
0.16778	-0.000632826	0.16961	-0.01701	0.17176	-0.01961	0.16869	-0.00334	0.169	-0.00615	0.16992	-0.01307
0.1667	-0.000634901	0.169	-0.01702	0.17084	-0.01962	0.16716	-0.00334	0.16746	-0.00616	0.16869	-0.01307
0.16586	-0.00062683	0.16777	-0.01703	0.16961	-0.01964	0.16654	-0.00335	0.16716	-0.00616	0.16777	-0.01308
0.16478	-0.000627983	0.16685	-0.01703	0.169	-0.01965	0.16562	-0.00335	0.16531	-0.00617	0.16685	-0.01308
0.16378	-0.000620066	0.16623	-0.01704	0.16716	-0.01967	0.1647	-0.00335	0.1647	-0.00617	0.16562	-0.01309
0.16278	-0.00063052	0.16531	-0.01705	0.16716	-0.01967	0.16378	-0.00336	0.16409	-0.00618	0.16501	-0.0131
0.16178	-0.000627906	0.16439	-0.01706	0.16593	-0.01968	0.16255	-0.00336	0.16286	-0.00618	0.16409	-0.01311
0.16086	-0.000622526	0.16317	-0.01707	0.16439	-0.01971	0.16163	-0.00336	0.16194	-0.00619	0.16286	-0.01311
0.15971	-0.000638207	0.16225	-0.01708	0.16378	-0.01971	0.16041	-0.00337	0.16071	-0.00619	0.16225	-0.01311
0.15886	-0.000617837	0.16133	-0.01709	0.16255	-0.01972	0.15979	-0.00337	0.15979	-0.0062	0.16071	-0.01312
0.15779	-0.000636977	0.1601	-0.01709	0.16163	-0.01973	0.15887	-0.00338	0.15887	-0.0062	0.15949	-0.01312
0.15671	-0.000641666	0.15887	-0.0171	0.16071	-0.01975	0.15734	-0.00338	0.15795	-0.00621	0.15887	-0.01313
0.15579	-0.000625677	0.15826	-0.01711	0.15979	-0.01976	0.15673	-0.00338	0.15673	-0.00621	0.15765	-0.01314
0.15486	-0.000619143	0.15703	-0.01712	0.15887	-0.01978	0.15581	-0.00339	0.15581	-0.00622	0.15673	-0.01315
0.15379	-0.000613763	0.15581	-0.01712	0.15795	-0.01978	0.15427	-0.00339	0.15458	-0.00623	0.1555	-0.01315
0.15263	-0.000643511	0.15489	-0.01714	0.15673	-0.0198	0.15397	-0.0034	0.15397	-0.00623	0.15458	-0.01315
0.15179	-0.000630289	0.15397	-0.01714	0.15581	-0.01981	0.15305	-0.0034	0.15305	-0.00624	0.15397	-0.01316
0.15071	-0.000637515	0.15274	-0.01715	0.15489	-0.01983	0.15182	-0.00341	0.15151	-0.00624	0.15305	-0.01317
0.14987	-0.000607306	0.15213	-0.01716	0.15427	-0.01983	0.1509	-0.00341	0.15121	-0.00625	0.15182	-0.01317
0.14864	-0.000660806	0.15059	-0.01717	0.15243	-0.01985	0.14967	-0.00341	0.15029	-0.00625	0.15059	-0.01318
0.14771	-0.000633595	0.15029	-0.01718	0.15182	-0.01986	0.14845	-0.00342	0.14967	-0.00626	0.14998	-0.01319
0.14679	-0.000623371	0.14906	-0.01719	0.15059	-0.01988	0.14783	-0.00342	0.14814	-0.00626	0.14937	-0.01319
0.14564	-0.000650813	0.14783	-0.0172	0.14937	-0.01989	0.14691	-0.00343	0.14722	-0.00627	0.14753	-0.0132
0.14479	-0.000611841	0.14753	-0.0172	0.14875	-0.01991	0.14569	-0.00343	0.14569	-0.00627	0.14661	-0.0132
0.14372	-0.000643049	0.1463	-0.01721	0.14753	-0.01991	0.14477	-0.00343	0.14507	-0.00628	0.14569	-0.01321
0.14272	-0.000639898	0.14477	-0.01722	0.1463	-0.01992	0.14385	-0.00343	0.14385	-0.00629	0.14477	-0.01322
0.14179	-0.000627368	0.14415	-0.01723	0.14538	-0.01994	0.14293	-0.00344	0.14323	-0.00629	0.14385	-0.01323
0.14072	-0.000631519	0.14293	-0.01724	0.14446	-0.01994	0.1417	-0.00345	0.1417	-0.0063	0.14293	-0.01323
0.13972	-0.000638591	0.14231	-0.01724	0.14385	-0.01995	0.14078	-0.00345	0.14078	-0.00631	0.14201	-0.01324
0.13841	-0.000657577	0.14139	-0.01725	0.14231	-0.01998	0.13986	-0.00346	0.13955	-0.00631	0.14078	-0.01324
0.13795	-0.000601771	0.14016	-0.01726	0.14201	-0.01998	0.13863	-0.00346	0.13894	-0.00632	0.13986	-0.01325
0.1368	-0.000635977	0.13924	-0.01727	0.14078	-0.01999	0.1374	-0.00346	0.13802	-0.00632	0.13894	-0.01326
0.13564	-0.000632441	0.13771	-0.01728	0.13924	-0.02	0.13679	-0.00346	0.13679	-0.00633	0.1374	-0.01326
0.13464	-0.000653734	0.13648	-0.01729	0.13863	-0.02002	0.13587	-0.00347	0.13618	-0.00634	0.13679	-0.01327
0.13364	-0.000642434	0.13648	-0.0173	0.13771	-0.02003	0.13464	-0.00347	0.13495	-0.00634	0.13556	-0.01328
0.13264	-0.000627676	0.13495	-0.0173	0.13648	-0.02005	0.13372	-0.00348	0.13403	-0.00635	0.13464	-0.01328
0.13157	-0.000645355	0.13434	-0.01732	0.13587	-0.02006	0.1328	-0.00348	0.13342	-0.00635	0.13372	-0.01329
0.13065	-0.000641281	0.13342	-0.01732	0.13464	-0.02007	0.13188	-0.00349	0.13219	-0.00636	0.13219	-0.01329
0.12972	-0.000634901	0.1325	-0.01733	0.13403	-0.02007	0.13066	-0.00349	0.13096	-0.00637	0.13188	-0.0133
0.12865	-0.000639206	0.13127	-0.01734	0.13311	-0.02008	0.13004	-0.00349	0.13035	-0.00637	0.13066	-0.01331
0.12757	-0.000641743	0.13004	-0.01735	0.13127	-0.0201	0.12851	-0.0035	0.12882	-0.00638	0.12943	-0.01332
0.12657	-0.000642972	0.12912	-0.01736	0.13066	-0.02011	0.12759	-0.0035	0.1279	-0.00638	0.12882	-0.01332
0.12565	-0.00065458	0.1282	-0.01737	0.12974	-0.02012	0.12667	-0.00351	0.12667	-0.00639	0.1279	-0.01333
0.12472	-0.000642588	0.12728	-0.01737	0.12882	-0.02014	0.12544	-0.00351	0.12575	-0.00639	0.12698	-0.01333
0.12373	-0.000650813	0.12606	-0.01738	0.12759	-0.02015	0.12422	-0.00351	0.12483	-0.0064	0.12575	-0.01334
0.1228	-0.000627522	0.12514	-0.01739	0.12698	-0.02016	0.12391	-0.00352	0.12422	-0.00641	0.12514	-0.01335
0.12157	-0.000654349	0.12391	-0.0174	0.12544	-0.02018	0.12238	-0.00352	0.12268	-0.00641	0.12391	-0.01336
0.12065	-0.000644587	0.12299	-0.01741	0.12483	-0.02019	0.12176	-0.00353	0.12238	-0.00642	0.12268	-0.01336
0.11973	-0.000647123	0.12207	-0.01742	0.12391	-0.0202	0.12115	-0.00353	0.12084	-0.00643	0.12207	-0.01337
0.11857	-0.000662113	0.12115	-0.01743	0.12299	-0.02021	0.11992	-0.00353	0.12023	-0.00643	0.12084	-0.01337
0.11765	-0.000643434	0.12023	-0.01743	0.12176	-0.02022	0.11839	-0.00353	0.1187	-0.00644	0.12023	-0.01338
0.11665	-0.00064574	0.11931	-0.01744	0.12115	-0.02023	0.11808	-0.00354	0.11778	-0.00644	0.1187	-0.01339
0.11565	-0.000645817	0.11778	-0.01745	0.11992	-0.02025	0.11686	-0.00354	0.11716	-0.00645	0.11778	-0.01339
0.11481	-0.000641819	0.11686	-0.01746	0.11808	-0.02026	0.11563	-0.00355	0.11563	-0.00645	0.11655	-0.0134
0.11365	-0.000642972	0.11594	-0.01747	0.11808	-0.02027	0.11471	-0.00355	0.11532	-0.00647	0.11594	-0.01341
0.11281	-0.000606537	0.11502	-0.01748	0.11686	-0.02029	0.11317	-0.00355	0.1144	-0.00647	0.11471	-0.01341
0.1115	-0.000659269	0.1144	-0.01749	0.11563	-0.0203	0.11256	-0.00355	0.11225	-0.00648	0.11348	-0.01342
0.11065	-0.000625062	0.11317	-0.0175	0.11471	-0.0203	0.11164	-0.00356	0.11225	-0.00648	0.11317	-0.01343
0.1095	-0.000654503	0.11256	-0.01751	0.11379	-0.02032	0.11072	-0.00356	0.11103	-0.00649	0.11195	-0.01343
0.1085	-0.000656886	0.11072	-0.01751	0.11256	-0.02033	0.11011	-0.00357	0.1098	-0.00649	0.11072	-0.01344
0.10766	-0.000624063	0.11011	-0.01752	0.11133	-0.02034	0.10888	-0.00357	0.10919	-0.0065	0.1098	-0.01345
0.1065	-0.000662651	0.10919	-0.01753	0.11103	-0.02035	0.10765	-0.00357	0.10765	-0.0065	0.10888	-0.01346
0.10558	-0.000661037	0.10827	-0.01754	0.1098	-0.02037	0.10735	-0.00357	0.10673	-0.00651	0.10765	-0.01347
0.10458	-0.000652043	0.10704	-0.01755	0.10888	-0.02038	0.10581	-0.00358	0.10612	-0.00652	0.10704	-0.01347
0.10358	-0.000631289	0.10612	-0.01756	0.10827	-0.02038	0.10459	-0.00358	0.10489	-0.00652	0.10581	-0.01348
0.10258	-0.000636592	0.1052	-0.01757	0.10704	-0.0204	0.10367	-0.00359	0.10397	-0.00653	0.10489	-0.01349
0.10158	-0.000653273	0.10428	-0.01758	0.10551	-0.02041	0.10275	-0.00359	0.10275	-0.00654	0.10397	-0.01349
0.10043	-0.000660114	0.10367	-0.01759	0.10459	-0.02043	0.10183	-0.00359	0.10244	-0.00654	0.10336	-0.0135
0.09958	-0.000631519	0.10244	-0.01759	0.10367	-0.02044	0.10091	-0.00359	0.10091	-0.00655	0.10183	-0.01351
0.09851	-0.000672182	0.10091	-0.0176	0.10305	-0.02044	0.09937	-0.00359	0.10029	-0.00656	0.10091	-0.01351
0.09758	-0.000646816	0.10029	-0.01761	0.10183	-0.02046	0.09876	-0.0036	0.09937	-0.00656	0.09968	-0.01352
0.09658	-0.000643203	0.09907	-0.01762	0.1006	-0.02047	0.09784	-0.0036	0.09845	-0.00657	0.09845	-0.01353
0.09558	-0.000652043	0.09784	-0.01763	0.09968	-0.02048	0.09661	-0.0036	0.09723	-0.00657	0.09753	-0.01353
0.09451	-0.00064843	0.09723	-0.01764	0.09876	-0.0205	0.09569	-0.0036	0.096	-0.00658	0.09661	-0.01354
0.09359	-0.000663573	0.096	-0.01765	0.09784	-0.02051	0.09447	-0.00361	0.09539	-0.00659	0.09569	-0.01355
0.09266	-0.000623525	0.09508	-0.01766	0.09661	-0.02051	0.09355	-0.00361	0.09416	-0.00659	0.09477	-0.01356
0.09151	-0.000670184	0.09416	-0.01767	0.09569	-0.02052	0.09232	-0.00361	0.09263	-0.0066	0.09385	-0.01356
0.09051	-0.000655656	0.09324	-0.01767	0.09447	-0.02054	0.0914	-0.00361	0.09232	-0.0066	0.09324	-0.01357
0.08966	-0.000638898	0.09201	-0.01768	0.09385	-0.02055	0.09017	-0.00362	0.09109	-0.00661	0.09171	-0.01358
0.08851	-0.000666571	0.0914	-0.01769	0.09324	-0.02057	0.08925	-0.00362	0.09017	-0.00662	0.09079	-0.01359
0.08751	-0.000661959	0.09017	-0.0177	0.09201	-0.02058	0.08864	-0.00362	0.08894	-0.00662	0.09048	-0.01359
0.08659	-0.000662266	0.08925	-0.01771	0.09079	-0.02059	0.08772	-0.00362	0.08802	-0.00663	0.08894	-0.0136
0.08543	-0.00066219	0.08833	-0.01772	0.08987	-0.0206	0.08649	-0.00362	0.0871	-0.00663	0.08802	-0.01361
0.08451	-0.0006698	0.0871	-0.01773	0.08894	-0.02062	0.08557	-0.00363	0.08618	-0.00664	0.0871	-0.01362
0.08351	-0.000667417	0.08588	-0.01774	0.08772	-0.02062	0.08496	-0.00363	0.08496	-0.00664	0.08618	-0.01362
0.08243	-0.000652965	0.08496	-0.01775	0.0868	-0.02062	0.08404	-0.00363	0.08434	-0.00665	0.08465	-0.01363
0.08151	-0.000678793	0.08373	-0.01776	0.08557	-0.02065	0.08281	-0.00363	0.08281	-0.00665	0.08465	-0.01364
0.08043	-0.000654656	0.08312	-0.01776	0.08526	-0.02066	0.08128	-0.00363	0.08189	-0.00666	0.08281	-0.01364
0.07944	-0.000666955	0.08158	-0.01777	0.08373	-0.02066	0.08097	-0.00363	0.08128	-0.00666	0.0822	-0.01365
0.07867	-0.000649737	0.08158	-0.01778	0.08281	-0.02067	0.07944	-0.00363	0.07974	-0.00667	0.08097	-0.01366
0.07751	-0.0006585	0.08005	-0.01779	0.08158	-0.02069	0.07882	-0.00364	0.07852	-0.00668	0.07974	-0.01366
0.07659	-0.000654349	0.07974	-0.0178	0.08066	-0.02069	0.0779	-0.00363	0.0776	-0.00668	0.07882	-0.01367
0.07551	-0.000671644	0.0779	-0.01781	0.07944	-0.02071	0.07668	-0.00364	0.07729	-0.00669	0.07821	-0.01368
0.07444	-0.000677102	0.0776	-0.01782	0.07913	-0.02073	0.07545	-0.00364	0.07576	-0.00669	0.07698	-0.01369
0.07351	-0.000662574	0.07668	-0.01783	0.0779	-0.02073	0.07484	-0.00364	0.07514	-0.0067	0.07576	-0.0137
0.07259	-0.000642896	0.07514	-0.01784	0.07698	-0.02074	0.07361	-0.00364	0.07422	-0.0067	0.07484	-0.0137
0.07144	-0.000665649	0.07422	-0.01784	0.07545	-0.02076	0.07269	-0.00364	0.0733	-0.00671	0.07392	-0.01371
0.07059	-0.000640974	0.0733	-0.01786	0.07514	-0.02076	0.07146	-0.00364	0.07208	-0.00671	0.073	-0.01372
0.06959	-0.00065212	0.07208	-0.01787	0.07392	-0.02077	0.07054	-0.00364	0.07054	-0.00672	0.07177	-0.01373
0.06844	-0.000690938	0.07116	-0.01787	0.073	-0.02079	0.06962	-0.00364	0.07024	-0.00672	0.07054	-0.01373
0.06759	-0.000644433	0.07054	-0.01788	0.07208	-0.02081	0.06901	-0.00364	0.06901	-0.00673	0.06993	-0.01374
0.06636	-0.000677486	0.06932	-0.01789	0.07085	-0.02081	0.06778	-0.00364	0.06778	-0.00673	0.06901	-0.01375
0.06536	-0.000677256	0.0684	-0.0179	0.06993	-0.02081	0.06656	-0.00364	0.06686	-0.00673	0.06778	-0.01376
0.06452	-0.00064597	0.06717	-0.01791	0.06901	-0.02083	0.06564	-0.00364	0.06625	-0.00674	0.06686	-0.01377
0.06352	-0.000644587	0.06594	-0.01792	0.06809	-0.02084	0.06441	-0.00365	0.06441	-0.00675	0.06594	-0.01377
0.06252	-0.000667955	0.06564	-0.01792	0.06717	-0.02086	0.0638	-0.00364	0.0638	-0.00675	0.06502	-0.01378
0.06144	-0.000683713	0.0638	-0.01793	0.06564	-0.02086	0.06226	-0.00365	0.06257	-0.00676	0.0638	-0.01379
0.06059	-0.000675718	0.06318	-0.01794	0.06502	-0.02087	0.06195	-0.00364	0.06226	-0.00676	0.06287	-0.01379
0.05952	-0.000668877	0.06257	-0.01795	0.0638	-0.02088	0.06073	-0.00365	0.06073	-0.00676	0.06165	-0.0138
0.05844	-0.000666571	0.06134	-0.01796	0.06287	-0.02089	0.0595	-0.00364	0.05981	-0.00677	0.06073	-0.01381
0.05744	-0.000687864	0.06011	-0.01797	0.06165	-0.02089	0.05858	-0.00364	0.05889	-0.00677	0.0595	-0.01382
0.0566	-0.000646201	0.05889	-0.01798	0.06073	-0.02091	0.05797	-0.00365	0.05797	-0.00677	0.05889	-0.01383
0.05552	-0.000672029	0.05797	-0.01799	0.06042	-0.02092	0.05705	-0.00365	0.05643	-0.00678	0.05797	-0.01383
0.05444	-0.000692399	0.05735	-0.018	0.05919	-0.02094	0.05521	-0.00365	0.05582	-0.00678	0.05674	-0.01384
0.05367	-0.000648584	0.05613	-0.01801	0.05797	-0.02095	0.05459	-0.00364	0.05521	-0.00679	0.05551	-0.01385
0.05252	-0.000687787	0.05521	-0.01802	0.05705	-0.02095	0.05367	-0.00365	0.05398	-0.0068	0.05459	-0.01386
0.05144	-0.000679562	0.05398	-0.01802	0.05551	-0.02096	0.05245	-0.00365	0.05245	-0.0068	0.05398	-0.01386
0.05029	-0.000694782	0.05337	-0.01803	0.0549	-0.02097	0.05183	-0.00365	0.05183	-0.0068	0.05275	-0.01387
0.04952	-0.00068648	0.05214	-0.01804	0.05337	-0.021	0.0503	-0.00365	0.05061	-0.0068	0.05183	-0.01388
0.04837	-0.000697549	0.05153	-0.01805	0.05245	-0.02098	0.04969	-0.00365	0.04999	-0.00681	0.05091	-0.01389
0.04737	-0.000689324	0.0503	-0.01806	0.05153	-0.021	0.04877	-0.00365	0.04877	-0.00681	0.04969	-0.01389
0.04637	-0.00069655	0.04907	-0.01807	0.05122	-0.02101	0.04785	-0.00365	0.04754	-0.00681	0.04969	-0.0139
0.04544	-0.000683328	0.04785	-0.01807	0.04969	-0.02103	0.04631	-0.00365	0.04723	-0.00682	0.04754	-0.01391
0.04444	-0.000687556	0.04723	-0.01808	0.04907	-0.02103	0.0457	-0.00365	0.0457	-0.00682	0.04662	-0.01391
0.04329	-0.000694474	0.04631	-0.01809	0.04785	-0.02104	0.04509	-0.00365	0.04478	-0.00682	0.0457	-0.01392
0.04252	-0.000694474	0.0457	-0.0181	0.04662	-0.02106	0.04325	-0.00365	0.04417	-0.00682	0.04509	-0.01393
0.04137	-0.000694167	0.04539	-0.01794	0.04539	-0.02105	0.04294	-0.00365	0.04325	-0.00683	0.04386	-0.01394
0.04052	-0.000671183	0.04447	-0.01797	0.04478	-0.02108	0.04141	-0.00365	0.04202	-0.00683	0.04233	-0.01395
0.03945	-0.000697241	0.04355	-0.01797	0.04386	-0.02108	0.04079	-0.00365	0.04079	-0.00683	0.04171	-0.01395
0.03837	-0.00070416	0.04263	-0.01799	0.04294	-0.02108	0.03926	-0.00365	0.03987	-0.00684	0.0411	-0.01396
0.03745	-0.000684251	0.0411	-0.018	0.04171	-0.0211	0.03865	-0.00365	0.03926	-0.00684	0.03957	-0.01397
0.03637	-0.000708772	0.03987	-0.018	0.0411	-0.0211	0.03772	-0.00365	0.03834	-0.00684	0.03865	-0.01398
0.03537	-0.000702084	0.03926	-0.01803	0.03987	-0.02111	0.03619	-0.00365	0.03711	-0.00684	0.03803	-0.01398
0.03429	-0.000721686	0.03865	-0.01804	0.03926	-0.02112	0.03558	-0.00365	0.03558	-0.00685	0.03742	-0.01399
0.03345	-0.000698471	0.03742	-0.01805	0.03834	-0.02114	0.03435	-0.00365	0.03496	-0.00685	0.03558	-0.014
0.03237	-0.000718918	0.0365	-0.01805	0.0368	-0.02115	0.03374	-0.00365	0.03404	-0.00686	0.03466	-0.014
0.03129	-0.000722992	0.03527	-0.01806	0.03558	-0.02116	0.03251	-0.00365	0.03312	-0.00685	0.03404	-0.01401
0.03037	-0.000714076	0.03466	-0.01807	0.03496	-0.02116	0.03159	-0.00365	0.0322	-0.00686	0.03282	-0.01402
0.02937	-0.000711385	0.03312	-0.01808	0.03374	-0.02117	0.03128	-0.00365	0.03098	-0.00686	0.03159	-0.01403
0.0283	-0.00070954	0.0322	-0.0181	0.03251	-0.02118	0.02944	-0.00364	0.03006	-0.00686	0.03098	-0.01403
0.02745	-0.00069409	0.03159	-0.0181	0.03128	-0.02118	0.02852	-0.00365	0.02914	-0.00687	0.03006	-0.01404
0.02637	-0.000699778	0.03006	-0.01811	0.03067	-0.02121	0.0276	-0.00365	0.02791	-0.00687	0.02883	-0.01404
0.02522	-0.000717688	0.02944	-0.01812	0.02975	-0.02121	0.02668	-0.00365	0.02668	-0.00687	0.02852	-0.01405
0.02437	-0.000720071	0.02852	-0.01813	0.02852	-0.02122	0.02576	-0.00365	0.02546	-0.00687	0.02638	-0.01406
0.02337	-0.000730449	0.0276	-0.01814	0.02791	-0.02122	0.02454	-0.00365	0.02515	-0.00687	0.02576	-0.01407
0.02245	-0.000705697	0.02607	-0.01816	0.02699	-0.02123	0.02331	-0.00365	0.02362	-0.00688	0.02515	-0.01407
0.02122	-0.000736905	0.02576	-0.01816	0.02546	-0.02124	0.02239	-0.00365	0.0227	-0.00688	0.02392	-0.01408
0.02045	-0.000712615	0.02392	-0.01817	0.02484	-0.02124	0.02147	-0.00365	0.02208	-0.00688	0.02239	-0.01409
0.0193	-0.000714229	0.02362	-0.01818	0.02392	-0.02125	0.02024	-0.00365	0.02116	-0.00688	0.02239	-0.01409
0.01845	-0.000708311	0.02239	-0.01818	0.023	-0.02125	0.01963	-0.00365	0.01994	-0.00689	0.02086	-0.0141
0.01738	-0.000721071	0.02116	-0.01819	0.02178	-0.02126	0.01871	-0.00365	0.01902	-0.00689	0.01994	-0.01411
0.01638	-0.000728604	0.02024	-0.01821	0.02086	-0.02127	0.01779	-0.00365	0.01779	-0.00689	0.01871	-0.01412
0.0153	-0.000733216	0.01932	-0.01821	0.02024	-0.02129	0.01656	-0.00365	0.01687	-0.00689	0.0181	-0.01412
0.01438	-0.000718073	0.0184	-0.01821	0.01902	-0.02129	0.01564	-0.00365	0.01564	-0.00689	0.01656	-0.01413
0.01315	-0.000744054	0.01718	-0.01823	0.0181	-0.0213	0.01534	-0.00365	0.01472	-0.00689	0.01595	-0.01413
0.01245	-0.000719533	0.01626	-0.01824	0.01687	-0.02131	0.0138	-0.00365	0.0138	-0.00689	0.01472	-0.01414
0.01122	-0.000742901	0.01564	-0.01825	0.01626	-0.0213	0.01319	-0.00365	0.01319	-0.0069	0.0138	-0.01415
0.01038	-0.000731832	0.01442	-0.01826	0.01534	-0.02132	0.01196	-0.00365	0.01227	-0.0069	0.01288	-0.01415
0.0093	-0.000753048	0.01288	-0.01826	0.0138	-0.02132	0.01073	-0.00365	0.01073	-0.0069	0.01165	-0.01416
0.00822	-0.000744592	0.01288	-0.01826	0.01258	-0.02133	0.00951	-0.00365	0.00981	-0.0069	0.01104	-0.01417
0.0073	-0.000748205	0.01165	-0.01828	0.01135	-0.02134	0.00859	-0.00365	0.0092	-0.0069	0.00981	-0.01417
0.0063	-0.000751587	0.01043	-0.01829	0.01043	-0.02134	0.00797	-0.00365	0.00828	-0.0069	0.00859	-0.01418
0.00538	-0.000743209	0.00951	-0.0183	0.00981	-0.02135	0.00675	-0.00365	0.00675	-0.0069	0.00828	-0.01419
0.0043	-0.00073337	0.00767	-0.0183	0.0092	-0.02135	0.00583	-0.00366	0.00583	-0.0069	0.00675	-0.01419
0.00315	-0.00077434	0.00797	-0.01831	0.00797	-0.02137	0.00429	-0.00365	0.0046	-0.00691	0.00613	-0.01419
0.00223	-0.000760197	0.00644	-0.01832	0.00644	-0.02137	0.00368	-0.00366	0.00399	-0.00691	0.00491	-0.0142
0.00115	-0.000764424	0.00552	-0.01832	0.00583	-0.02138	0.00245	-0.00366	0.00307	-0.00691	0.00368	-0.01421
0.000379751	-0.000761042	0.00491	-0.01833	0.00491	-0.02138	0.00184	-0.00366	0.00153	-0.00691	0.00307	-0.01421
-0.000850682	-0.000774033	0.00337	-0.01835	0.00399	-0.02139	0.000613532	-0.00366	0.00123	-0.00691	0.00184	-0.01422
-0.000543074	-0.000638514	0.00368	-0.01814	0.0046	-0.02117	0.000920238	-0.00348	0.00123	-0.00675	0.00215	-0.01403
0.000533555	-0.000493002	0.0046	-0.01788	0.00521	-0.02092	0.00215	-0.00327	0.00184	-0.00653	0.00368	-0.01375
0.00161	-0.000386924	0.00552	-0.01764	0.00613	-0.02067	0.00337	-0.00308	0.00337	-0.00634	0.00399	-0.01349
0.00261	-0.000313746	0.00644	-0.01741	0.00736	-0.02043	0.00368	-0.0029	0.00399	-0.00615	0.00491	-0.01324
0.00361	-0.0002481	0.00767	-0.01719	0.00828	-0.0202	0.0046	-0.00274	0.00552	-0.00598	0.00613	-0.013
0.00461	-0.000196368	0.00859	-0.01697	0.00951	-0.01997	0.00552	-0.00259	0.00583	-0.00581	0.00675	-0.01278
0.00553	-0.000158164	0.00951	-0.01675	0.00981	-0.01976	0.00736	-0.00245	0.00705	-0.00565	0.00828	-0.01255
0.00653	-0.000134796	0.01043	-0.01654	0.01073	-0.01952	0.00767	-0.00232	0.00828	-0.00549	0.00859	-0.01233
0.00753	-0.000104038	0.01165	-0.01634	0.01196	-0.01931	0.00859	-0.0022	0.0092	-0.00535	0.00951	-0.01212
0.00845	-7.62656e-05	0.01258	-0.01614	0.01319	-0.01909	0.00981	-0.00208	0.01043	-0.0052	0.01073	-0.0119
0.00938	-6.11687e-05	0.01319	-0.01594	0.0135	-0.01889	0.01012	-0.00197	0.01104	-0.00506	0.01196	-0.0117
0.01053	-1.76536e-05	0.01472	-0.01572	0.01534	-0.01869	0.01165	-0.00186	0.01227	-0.00493	0.01288	-0.0115
0.01145	5.83737e-06	0.01534	-0.01555	0.01595	-0.01848	0.01319	-0.00176	0.01258	-0.0048	0.01411	-0.0113
0.01276	2.51555e-05	0.01626	-0.01535	0.01656	-0.01829	0.0138	-0.00166	0.01411	-0.00467	0.01472	-0.01111
0.01376	8.62185e-05	0.01718	-0.01517	0.0181	-0.0181	0.01472	-0.00157	0.01472	-0.00455	0.01534	-0.01092
0.01453	5.9453e-05	0.0184	-0.01497	0.01871	-0.0179	0.01564	-0.00147	0.01595	-0.00443	0.01687	-0.01074
0.01576	0.000106389	0.01902	-0.0148	0.01963	-0.01772	0.01687	-0.00139	0.01656	-0.00431	0.01748	-0.01055
0.01661	8.32822e-05	0.01994	-0.01462	0.02086	-0.01753	0.01779	-0.00131	0.01779	-0.00419	0.0184	-0.01037
0.01761	8.98083e-05	0.02086	-0.01444	0.02208	-0.01734	0.01902	-0.00122	0.0184	-0.00408	0.01963	-0.01019
0.01876	0.000132639	0.02178	-0.01427	0.02239	-0.01715	0.02024	-0.00115	0.01963	-0.00397	0.02055	-0.01002
0.01953	0.000124876	0.02331	-0.01409	0.023	-0.01699	0.02116	-0.00107	0.02055	-0.00387	0.02208	-0.00985
0.02053	0.000133708	0.023	-0.01404	0.02423	-0.01681	0.02147	-0.001	0.02208	-0.00376	0.02239	-0.00968
0.02153	0.0001445	0.02423	-0.01387	0.02576	-0.01662	0.023	-0.000931651	0.02331	-0.00366	0.02362	-0.00952
0.02268	0.000158429	0.02515	-0.0137	0.02638	-0.01646	0.02362	-0.000861968	0.02362	-0.00355	0.02454	-0.00935
0.02345	0.000142855	0.02607	-0.01353	0.0276	-0.01629	0.02454	-0.000800749	0.02484	-0.00346	0.02576	-0.00919
0.02445	0.000149227	0.02638	-0.01336	0.02852	-0.01612	0.02576	-0.00073401	0.02576	-0.00336	0.02638	-0.00903
0.02553	0.000178614	0.02791	-0.0132	0.02975	-0.01594	0.02668	-0.000676042	0.02699	-0.00327	0.02791	-0.00887
0.02653	0.00017969	0.02914	-0.01304	0.03036	-0.01578	0.02791	-0.00061556	0.02822	-0.00318	0.02883	-0.00872
0.02745	0.000183864	0.03036	-0.01288	0.03159	-0.01561	0.02852	-0.000559923	0.02852	-0.00309	0.02944	-0.00856
0.0286	0.000200975	0.03128	-0.01272	0.0319	-0.01545	0.02944	-0.000501158	0.02975	-0.003	0.03036	-0.00841
0.02945	0.000188722	0.0322	-0.01256	0.03312	-0.01529	0.03036	-0.000448159	0.03067	-0.00291	0.03128	-0.00827
0.03068	0.000217917	0.03312	-0.01241	0.03404	-0.01513	0.03159	-0.000397737	0.0319	-0.00283	0.03251	-0.00812
0.03168	0.000226715	0.03374	-0.01226	0.03588	-0.01496	0.03251	-0.000342346	0.03251	-0.00274	0.03343	-0.00797
0.0326	0.000212571	0.03496	-0.01211	0.03588	-0.01482	0.03343	-0.000299345	0.03374	-0.00266	0.03404	-0.00783
0.0336	0.000232096	0.03619	-0.01196	0.0368	-0.01467	0.03466	-0.000248616	0.03496	-0.00258	0.03558	-0.00769
0.03483	0.000265303	0.03711	-0.01181	0.03834	-0.0145	0.03558	-0.000205248	0.03619	-0.0025	0.0365	-0.00755
0.03552	0.000220181	0.03834	-0.01167	0.03895	-0.01436	0.0365	-0.00016053	0.0368	-0.00242	0.03772	-0.00741
0.0366	0.000232865	0.03865	-0.01153	0.03987	-0.0142	0.03772	-0.000115935	0.03772	-0.00235	0.03834	-0.00728
0.03752	0.000231174	0.03987	-0.01138	0.0411	-0.01405	0.03895	-7.14012e-05	0.03895	-0.00227	0.03957	-0.00714
0.03852	0.000247239	0.04049	-0.01124	0.0411	-0.01402	0.03957	-3.06216e-05	0.04018	-0.0022	0.04018	-0.00701
0.03975	0.000269685	0.04171	-0.0111	0.04202	-0.01387	0.04018	9.79619e-06	0.04049	-0.00212	0.0411	-0.00687
0.04068	0.000258231	0.04294	-0.01096	0.04294	-0.01372	0.04141	2.00972e-05	0.04171	-0.00205	0.04202	-0.00674
0.04152	0.000238322	0.04355	-0.01083	0.04478	-0.01357	0.04202	8.81106e-05	0.04294	-0.00198	0.04325	-0.00662
0.0426	0.000280292	0.04447	-0.01069	0.04478	-0.01343	0.04325	0.000124645	0.04417	-0.00191	0.04447	-0.00649
0.04368	0.000262613	0.0457	-0.01055	0.04631	-0.01328	0.04386	0.000160622	0.04417	-0.00185	0.04539	-0.00637
0.04498	0.000319572	0.04662	-0.01042	0.04723	-0.01314	0.04539	0.000199316	0.04539	-0.00178	0.04601	-0.00624
0.04575	0.000290593	0.04723	-0.01029	0.04785	-0.013	0.04693	0.000231563	0.04693	-0.00171	0.04723	-0.00612
0.0466	0.000266533	0.04877	-0.01016	0.04907	-0.01286	0.04754	0.000267018	0.04785	-0.00165	0.04815	-0.00599
0.0476	0.000267686	0.04938	-0.01003	0.04999	-0.01272	0.04846	0.000299591	0.04907	-0.00158	0.04969	-0.00587
0.04867	0.000282598	0.05061	-0.0099	0.05091	-0.01258	0.04938	0.000329893	0.04907	-0.00152	0.05061	-0.00576
0.04967	0.000310425	0.05183	-0.00978	0.05214	-0.01245	0.0503	0.000363692	0.05061	-0.00146	0.05122	-0.00564
0.05067	0.000293591	0.05275	-0.00965	0.05275	-0.01231	0.05153	0.000392645	0.05153	-0.0014	0.05214	-0.00553
0.05167	0.000306889	0.05337	-0.00953	0.05429	-0.01218	0.05245	0.000423439	0.05275	-0.00134	0.05337	-0.00541
0.05283	0.000326644	0.05429	-0.0094	0.0549	-0.01204	0.05367	0.000449509	0.05337	-0.00128	0.05398	-0.00529
0.05375	0.000307734	0.05582	-0.00928	0.05582	-0.01191	0.05429	0.00048202	0.05429	-0.00122	0.0549	-0.00518
0.05467	0.000303891	0.05643	-0.00916	0.05705	-0.01178	0.05521	0.000506679	0.05521	-0.00117	0.05613	-0.00507
0.05567	0.000307427	0.05766	-0.00904	0.05766	-0.01165	0.05674	0.000534037	0.05705	-0.00111	0.05674	-0.00496
0.05667	0.000323031	0.05889	-0.00892	0.05889	-0.01152	0.05735	0.000562929	0.05735	-0.00105	0.05797	-0.00485
0.0579	0.000341018	0.05919	-0.0088	0.05981	-0.0114	0.05858	0.000583723	0.05858	-0.000999985	0.05889	-0.00474
0.05852	0.000280446	0.06011	-0.00868	0.06103	-0.01127	0.0595	0.000612431	0.05981	-0.000942815	0.06042	-0.00463
0.05975	0.000320956	0.06165	-0.00857	0.06195	-0.01114	0.06011	0.000635373	0.06042	-0.000892332	0.06103	-0.00453
0.06059	0.00031104	0.06257	-0.00845	0.06287	-0.01102	0.06134	0.000662731	0.06134	-0.00083829	0.06195	-0.00442
0.06167	0.000310502	0.06349	-0.00833	0.0638	-0.0109	0.06195	0.000684078	0.06287	-0.000787254	0.06257	-0.00432
0.06259	0.00031642	0.06441	-0.00822	0.06502	-0.01078	0.06318	0.000710393	0.06318	-0.000738304	0.0641	-0.00422
0.06367	0.000332793	0.06502	-0.00811	0.06594	-0.01065	0.06441	0.00073082	0.06472	-0.000685734	0.06502	-0.00411
0.06444	0.000307196	0.06625	-0.00799	0.06717	-0.01053	0.06594	0.000751799	0.06564	-0.000634882	0.06625	-0.00401
0.06567	0.000336253	0.06748	-0.00789	0.06748	-0.01041	0.06656	0.000774556	0.06625	-0.000588386	0.06717	-0.00391
0.06682	0.000329949	0.0687	-0.00777	0.0684	-0.01029	0.06748	0.000796271	0.06717	-0.000539497	0.06778	-0.00381
0.06775	0.000334715	0.06962	-0.00766	0.06993	-0.01017	0.0687	0.000815593	0.0687	-0.000491344	0.0687	-0.00371
0.06875	0.000334561	0.06993	-0.00756	0.07116	-0.01006	0.06932	0.000834609	0.06962	-0.000445522	0.07024	-0.00362
0.06967	0.000326951	0.07116	-0.00745	0.07177	-0.00994	0.07024	0.000854361	0.07054	-0.000398228	0.07085	-0.00352
0.07059	0.000330334	0.07238	-0.00734	0.0733	-0.00983	0.07146	0.000874849	0.07146	-0.000354614	0.07177	-0.00342
0.07182	0.000349243	0.073	-0.00724	0.07392	-0.00971	0.073	0.000895828	0.073	-0.000306584	0.07238	-0.00333
0.07282	0.000345861	0.07422	-0.00713	0.07453	-0.0096	0.07361	0.000914353	0.07361	-0.0002634	0.07392	-0.00324
0.07367	0.000333485	0.07545	-0.00703	0.07606	-0.00949	0.07422	0.000931344	0.07453	-0.000218682	0.07514	-0.00314
0.07482	0.000352011	0.07668	-0.00693	0.07668	-0.00937	0.07545	0.00094944	0.07545	-0.000176234	0.07545	-0.00305
0.07567	0.00033925	0.0779	-0.00682	0.0779	-0.00926	0.07606	0.000968026	0.07637	-0.000132129	0.07698	-0.00296
0.07667	0.000347783	0.07852	-0.00672	0.07944	-0.00915	0.07729	0.000985018	0.0776	-9.19015e-05	0.0779	-0.00287
0.07767	0.000338174	0.07944	-0.00662	0.07944	-0.00904	0.07852	0.00099974	0.07882	-4.91221e-05	0.07944	-0.00278
0.07874	0.00034048	0.08005	-0.00652	0.08097	-0.00893	0.07944	0.00102	0.07974	-9.22574e-06	0.08005	-0.00269
0.07974	0.000376455	0.08066	-0.00642	0.08158	-0.00882	0.08036	0.00103	0.08036	2.00972e-05	0.08066	-0.0026
0.08082	0.000362618	0.0822	-0.00632	0.08312	-0.00872	0.08097	0.00105	0.08158	7.13092e-05	0.08189	-0.00252
0.08174	0.000345477	0.08373	-0.00622	0.08342	-0.00861	0.0825	0.00107	0.0822	0.000110243	0.08281	-0.00243
0.08274	0.000354163	0.08404	-0.00612	0.08496	-0.0085	0.08312	0.00108	0.08342	0.00014928	0.08373	-0.00235
0.08366	0.000359774	0.08496	-0.00603	0.08557	-0.0084	0.08465	0.0011	0.08496	0.000187023	0.08465	-0.00226
0.08482	0.000347168	0.08588	-0.00593	0.0868	-0.00829	0.08526	0.00111	0.08526	0.000222669	0.08618	-0.00218
0.08582	0.000350243	0.0871	-0.00584	0.08772	-0.00819	0.08618	0.00113	0.0868	0.00026665	0.08618	-0.00209
0.08666	0.000345938	0.08802	-0.00574	0.08833	-0.00809	0.0868	0.00114	0.0871	0.000298425	0.08772	-0.00201
0.08766	0.00034663	0.08925	-0.00565	0.08956	-0.00798	0.08864	0.00116	0.08864	0.000338236	0.08864	-0.00193
0.08905	0.000390675	0.09017	-0.00555	0.09048	-0.00788	0.08956	0.00117	0.08956	0.000373262	0.08987	-0.00185
0.08974	0.000342633	0.0914	-0.00546	0.09171	-0.00778	0.09017	0.00118	0.09017	0.000409085	0.09079	-0.00177
0.09089	0.000400514	0.09201	-0.00537	0.09263	-0.00768	0.09109	0.0012	0.0914	0.000446564	0.0914	-0.00169
0.09174	0.000360005	0.09293	-0.00528	0.09355	-0.00758	0.09324	0.00121	0.09232	0.000477971	0.09263	-0.00161
0.09266	0.000354317	0.09416	-0.00519	0.09416	-0.00748	0.09385	0.00122	0.09355	0.000514592	0.09385	-0.00153
0.09351	0.000337482	0.09508	-0.0051	0.09539	-0.00738	0.09447	0.00123	0.09447	0.000545324	0.09508	-0.00145
0.09489	0.000392597	0.09631	-0.005	0.09692	-0.00728	0.09508	0.00125	0.09569	0.000581883	0.096	-0.00137
0.09566	0.000347936	0.09692	-0.00492	0.09753	-0.00719	0.09631	0.00126	0.09631	0.000613167	0.09661	-0.0013
0.09674	0.000366385	0.09815	-0.00483	0.09815	-0.00709	0.09753	0.00127	0.09753	0.000648132	0.09753	-0.00122
0.09781	0.000367692	0.09907	-0.00474	0.09968	-0.00699	0.09845	0.00128	0.09845	0.000680581	0.09845	-0.00115
0.09874	0.000354163	0.10029	-0.00465	0.1006	-0.0069	0.09937	0.00129	0.09937	0.000711313	0.09937	-0.00107
0.09974	0.000350857	0.10091	-0.00457	0.10183	-0.0068	0.1006	0.00131	0.10029	0.000743885	0.10029	-0.000998268
0.10066	0.000351626	0.10213	-0.00448	0.10244	-0.00671	0.10121	0.00132	0.10121	0.000772593	0.10183	-0.000926989
0.10166	0.000350704	0.10275	-0.0044	0.10336	-0.00661	0.10244	0.00133	0.10213	0.000804123	0.10244	-0.000854423
0.10281	0.000358852	0.10428	-0.00431	0.10428	-0.00652	0.10336	0.00134	0.10367	0.000834364	0.10336	-0.000780629
0.10389	0.000396671	0.1052	-0.00422	0.10551	-0.00643	0.10459	0.00135	0.10489	0.000866813	0.10459	-0.000708308
0.10481	0.000364309	0.10581	-0.00414	0.10643	-0.00634	0.10551	0.00136	0.1052	0.000892822	0.10581	-0.000639667
0.10573	0.000352241	0.10704	-0.00406	0.10673	-0.00624	0.10673	0.00137	0.10643	0.000926989	0.10673	-0.000569431
0.10681	0.000372688	0.10827	-0.00398	0.10857	-0.00615	0.10735	0.00138	0.10735	0.000952507	0.10765	-0.000499441
0.10773	0.000350627	0.10888	-0.0039	0.10919	-0.00606	0.10827	0.00139	0.10888	0.000982871	0.10888	-0.000428592
0.10889	0.000382758	0.11011	-0.00381	0.11011	-0.00597	0.10949	0.0014	0.10949	0.00101	0.10919	-0.000359337
0.10973	0.000361158	0.11103	-0.00373	0.11164	-0.00588	0.1098	0.00141	0.11041	0.00104	0.11072	-0.000291616
0.11089	0.000380606	0.11195	-0.00365	0.11195	-0.0058	0.11133	0.00142	0.11103	0.00107	0.11195	-0.000224509
0.11173	0.000374149	0.11317	-0.00357	0.11317	-0.00571	0.11256	0.00143	0.11225	0.00109	0.11225	-0.00015869
0.11281	0.000373149	0.1144	-0.00349	0.1144	-0.00562	0.11317	0.00144	0.11348	0.00112	0.11379	-9.09079e-05
0.11388	0.000388907	0.11471	-0.00341	0.11532	-0.00553	0.11409	0.00144	0.11409	0.00115	0.1144	-2.68798e-05
0.11473	0.000364463	0.11624	-0.00333	0.11686	-0.00544	0.11532	0.00146	0.11502	0.00118	0.11594	3.98105e-05
0.11581	0.000383911	0.11716	-0.00325	0.11778	-0.00536	0.11655	0.00147	0.11686	0.0012	0.11686	0.000103446
0.11704	0.000409969	0.11839	-0.00318	0.11839	-0.00527	0.11747	0.00147	0.11716	0.00123	0.11747	0.000168069
0.11773	0.000359774	0.1187	-0.0031	0.11931	-0.00519	0.11808	0.00148	0.11839	0.00125	0.1187	0.000200972
0.11857	0.000357852	0.12023	-0.00302	0.12023	-0.0051	0.119	0.00149	0.119	0.00128	0.11931	0.000296033
0.11988	0.000392674	0.12084	-0.00295	0.12146	-0.00502	0.12084	0.0015	0.11992	0.00131	0.12023	0.000356761
0.1208	0.000375917	0.12176	-0.00287	0.12238	-0.00494	0.12146	0.0015	0.12115	0.00133	0.12115	0.000421476
0.12188	0.000390752	0.12299	-0.00279	0.1236	-0.00485	0.12238	0.00151	0.12268	0.00135	0.12268	0.000480609
0.1228	0.000383219	0.12391	-0.00272	0.12391	-0.00477	0.1233	0.00152	0.12299	0.00138	0.1233	0.000542257
0.12403	0.000419501	0.12483	-0.00265	0.12544	-0.00469	0.12422	0.00153	0.12452	0.0014	0.12452	0.000603598
0.12496	0.000393827	0.12575	-0.00257	0.12606	-0.0046	0.12544	0.00154	0.12544	0.00143	0.12544	0.000663651
0.12596	0.000409662	0.12698	-0.0025	0.12698	-0.00452	0.12636	0.00155	0.12636	0.00145	0.12606	0.000726403
0.12703	0.000408509	0.1279	-0.00242	0.1282	-0.00444	0.12728	0.00155	0.12759	0.00148	0.12759	0.000786518
0.12795	0.000395749	0.12882	-0.00235	0.12943	-0.00436	0.1282	0.00156	0.1282	0.0015	0.12851	0.000844117
0.1288	0.000393443	0.12974	-0.00228	0.13004	-0.00428	0.12943	0.00157	0.12912	0.00152	0.12943	0.000905336
0.1298	0.000372381	0.13127	-0.00221	0.13127	-0.0042	0.13066	0.00157	0.13035	0.00154	0.13096	0.000960788
0.13088	0.000400899	0.13158	-0.00214	0.13188	-0.00412	0.13158	0.00158	0.13127	0.00157	0.13158	0.00102
0.13188	0.000408432	0.13342	-0.00206	0.13311	-0.00404	0.13219	0.00159	0.1328	0.00159	0.1328	0.00108
0.1328	0.000372534	0.13372	-0.00199	0.13372	-0.00396	0.13342	0.0016	0.1328	0.00162	0.13372	0.00113
0.13395	0.000391598	0.13464	-0.00192	0.13495	-0.00389	0.13495	0.00161	0.13434	0.00164	0.13403	0.00119
0.13487	0.000383911	0.13556	-0.00185	0.13648	-0.00381	0.13618	0.00161	0.13526	0.00166	0.13526	0.00125
0.13587	0.000389676	0.1371	-0.00178	0.1374	-0.00373	0.13618	0.00162	0.13618	0.00168	0.13648	0.00131
0.13695	0.000410277	0.13802	-0.00172	0.13832	-0.00365	0.1371	0.00162	0.1374	0.0017	0.13771	0.00136
0.13795	0.000400822	0.13863	-0.00165	0.13924	-0.00358	0.13832	0.00163	0.13863	0.00172	0.13832	0.00141
0.13879	0.000376147	0.13955	-0.00158	0.13986	-0.0035	0.13924	0.00163	0.13924	0.00174	0.13894	0.00147
0.13987	0.00040013	0.14078	-0.00151	0.14078	-0.00342	0.14016	0.00164	0.14047	0.00177	0.13986	0.00152
0.14102	0.000393673	0.1417	-0.00144	0.14201	-0.00335	0.14201	0.00165	0.14109	0.00179	0.14139	0.00157
0.14187	0.000391444	0.14262	-0.00137	0.14293	-0.00328	0.14262	0.00166	0.14201	0.0018	0.14201	0.00162
0.14295	0.00039644	0.14354	-0.00131	0.14385	-0.0032	0.14323	0.00166	0.14323	0.00182	0.14323	0.00168
0.14379	0.000381144	0.14477	-0.00124	0.14507	-0.00313	0.14415	0.00167	0.14446	0.00185	0.14415	0.00173
0.14471	0.000376301	0.14569	-0.00118	0.14661	-0.00306	0.14538	0.00167	0.14507	0.00187	0.14569	0.00178
0.14587	0.000387831	0.14691	-0.00111	0.14722	-0.00298	0.1463	0.00168	0.14599	0.00189	0.1463	0.00183
0.14702	0.00043326	0.14814	-0.00105	0.14783	-0.00291	0.14722	0.00169	0.14691	0.00191	0.14722	0.00189
0.14779	0.000387985	0.14875	-0.000981951	0.14906	-0.00284	0.14875	0.00169	0.14845	0.00193	0.14845	0.00194
0.14894	0.000407663	0.14967	-0.000918279	0.14998	-0.00276	0.14937	0.0017	0.14906	0.00195	0.14906	0.00199
0.14994	0.000394365	0.15121	-0.00085246	0.15121	-0.00269	0.15029	0.00171	0.15029	0.00197	0.15059	0.00204
0.15079	0.000376916	0.15182	-0.000788358	0.15243	-0.00262	0.15151	0.00171	0.1509	0.00198	0.15151	0.00209
0.15187	0.000394826	0.15305	-0.000724624	0.15335	-0.00255	0.15243	0.00172	0.15243	0.002	0.15182	0.00214
0.15286	0.00039621	0.15335	-0.000661259	0.15397	-0.00248	0.15274	0.00172	0.15305	0.00202	0.15305	0.00219
0.15402	0.000409815	0.15489	-0.000598507	0.15458	-0.00241	0.15489	0.00173	0.15397	0.00204	0.15427	0.00224
0.15517	0.000414658	0.1555	-0.000534037	0.15611	-0.00234	0.1555	0.00173	0.15581	0.00205	0.15581	0.00228
0.15586	0.000390675	0.15673	-0.000473677	0.15703	-0.00227	0.15673	0.00174	0.15642	0.00208	0.15642	0.00233
0.15679	0.000382758	0.15765	-0.000410435	0.15857	-0.0022	0.15734	0.00174	0.15734	0.00209	0.15734	0.00238
0.15809	0.000434106	0.15857	-0.0003494	0.15887	-0.00213	0.15857	0.00175	0.15826	0.00211	0.15857	0.00243
0.15909	0.00041412	0.15979	-0.000287139	0.1601	-0.00206	0.15949	0.00176	0.15887	0.00213	0.15918	0.00248
0.16002	0.000419885	0.16071	-0.000228987	0.16133	-0.00199	0.1601	0.00176	0.16041	0.00215	0.1601	0.00252
0.16109	0.000406433	0.16163	-0.00016875	0.16194	-0.00193	0.16102	0.00177	0.16133	0.00217	0.16194	0.00257
0.16201	0.00041289	0.16225	-0.00010882	0.16317	-0.00186	0.16286	0.00177	0.16225	0.00218	0.16225	0.00262
0.16286	0.000405511	0.16347	-4.71653e-05	0.16378	-0.00179	0.16347	0.00178	0.16378	0.0022	0.16317	0.00266
0.16394	0.00040282	0.1647	1.28817e-05	0.1647	-0.00172	0.16439	0.00178	0.1647	0.00222	0.16409	0.00271
0.16501	0.000406126	0.16562	2.00972e-05	0.16654	-0.00166	0.16562	0.00179	0.16501	0.00223	0.16501	0.00275
0.16609	0.000407048	0.16593	0.000130252	0.16685	-0.00159	0.16654	0.00179	0.16623	0.00225	0.16623	0.0028
0.16724	0.000459011	0.16746	0.000189207	0.16808	-0.00153	0.16746	0.0018	0.16777	0.00227	0.16685	0.00284
0.16793	0.000401206	0.16869	0.000249782	0.16869	-0.00146	0.16838	0.00181	0.16838	0.00229	0.16808	0.00289
0.16909	0.00041412	0.16961	0.000305173	0.16992	-0.0014	0.1693	0.00181	0.1693	0.0023	0.169	0.00293
0.17001	0.000414658	0.17053	0.000364919	0.17084	-0.00133	0.17022	0.00182	0.17053	0.00232	0.16992	0.00298
0.17101	0.000417425	0.17145	0.000422396	0.17176	-0.00127	0.17145	0.00182	0.17114	0.00233	0.17114	0.00302
0.17209	0.000404127	0.17237	0.000481406	0.17268	-0.0012	0.17237	0.00183	0.17237	0.00235	0.17237	0.00306
0.17301	0.000428187	0.17329	0.000538699	0.1736	-0.00114	0.17329	0.00183	0.17298	0.00236	0.17298	0.0031
0.17401	0.000422191	0.17452	0.000592434	0.17482	-0.00107	0.17421	0.00184	0.17482	0.00238	0.17421	0.00315
0.17501	0.000410046	0.17574	0.00065034	0.17574	-0.00101	0.17544	0.00184	0.17513	0.0024	0.17513	0.00319
0.17616	0.000434336	0.17636	0.000706651	0.17666	-0.000949563	0.17636	0.00185	0.17605	0.00241	0.17636	0.00323
0.17716	0.000434951	0.17758	0.000761306	0.17789	-0.000886443	0.17758	0.00185	0.17728	0.00243	0.17666	0.00328
0.17793	0.000401514	0.1785	0.00081909	0.17881	-0.000823261	0.1782	0.00185	0.17789	0.00244	0.1785	0.00332
0.17908	0.000417502	0.17973	0.000873132	0.17973	-0.000762656	0.17942	0.00186	0.17942	0.00246	0.17912	0.00336
0.18008	0.000423421	0.18034	0.000928216	0.18034	-0.000699045	0.18096	0.00186	0.18004	0.00248	0.18004	0.0034
0.18108	0.000429109	0.18126	0.000985938	0.18218	-0.000638011	0.18188	0.00187	0.18188	0.00249	0.18096	0.00344
0.18193	0.000413736	0.18249	0.00104	0.18188	-0.000576669	0.18218	0.00187	0.18188	0.0025	0.18218	0.00348
0.18308	0.000415504	0.18372	0.00109	0.18372	-0.000515941	0.1831	0.00188	0.1831	0.00252	0.18341	0.00352
0.18408	0.000429571	0.18402	0.00115	0.18464	-0.000451472	0.18464	0.00188	0.18433	0.00253	0.18433	0.00357
0.18493	0.000408124	0.18556	0.0012	0.18556	-0.000395713	0.18525	0.00189	0.18525	0.00255	0.18464	0.0036
0.186	0.000416734	0.18648	0.00126	0.18678	-0.000335046	0.18678	0.0019	0.18586	0.00256	0.18617	0.00364
0.18692	0.000401052	0.1874	0.00131	0.1877	-0.000274134	0.1877	0.0019	0.1874	0.00258	0.18678	0.00368
0.18815	0.000442792	0.18893	0.00136	0.18893	-0.000213345	0.18862	0.0019	0.18801	0.00259	0.18801	0.00372
0.18908	0.000420884	0.18924	0.00142	0.18985	-0.000154825	0.18924	0.00191	0.18893	0.00261	0.18893	0.00376
0.19023	0.000445329	0.19046	0.00147	0.19077	-9.49564e-05	0.19046	0.00191	0.19016	0.00262	0.18985	0.0038
0.19115	0.000434029	0.19108	0.00152	0.19138	-3.69029e-05	0.19138	0.00192	0.19108	0.00263	0.19108	0.00384
0.192	0.000426496	0.19261	0.00157	0.19261	2.16657e-05	0.1923	0.00192	0.192	0.00265	0.19169	0.00388
0.193	0.000411353	0.19353	0.00162	0.19384	8.07067e-05	0.19323	0.00192	0.19323	0.00266	0.19292	0.00391
0.19408	0.000432184	0.19445	0.00168	0.19445	0.000139331	0.19445	0.00193	0.19415	0.00268	0.19476	0.00395
0.19507	0.000412122	0.19568	0.00172	0.19568	0.000196255	0.19507	0.00194	0.19537	0.00269	0.19476	0.00399
0.196	0.000409431	0.1966	0.00177	0.1966	0.000256529	0.19599	0.00194	0.19568	0.0027	0.19599	0.00403
0.19707	0.000427265	0.19691	0.00183	0.19813	0.000312656	0.19752	0.00194	0.19721	0.00272	0.19721	0.00406
0.19823	0.000453861	0.19844	0.00188	0.19905	0.000370931	0.19875	0.00195	0.19875	0.00273	0.19783	0.0041
0.19915	0.000431415	0.19936	0.00193	0.19967	0.000429205	0.19936	0.00195	0.19905	0.00274	0.19936	0.00414
0.20007	0.000431262	0.19997	0.00198	0.20059	0.000484105	0.20059	0.00196	0.20028	0.00276	0.19997	0.00417
0.20115	0.000453861	0.20181	0.00203	0.20212	0.000539619	0.20151	0.00196	0.2012	0.00277	0.2012	0.00421
0.20215	0.000430262	0.20273	0.00208	0.20243	0.000597096	0.20212	0.00197	0.20212	0.00278	0.20212	0.00425
0.20322	0.000436489	0.20335	0.00213	0.20335	0.000652058	0.20365	0.00197	0.20335	0.0028	0.20273	0.00428
0.20407	0.00043057	0.20427	0.00217	0.20488	0.000708185	0.20396	0.00198	0.20396	0.00281	0.20427	0.00432
0.20515	0.000432645	0.20488	0.00222	0.2058	0.000763331	0.20549	0.00198	0.20519	0.00283	0.20519	0.00436
0.20592	0.000412352	0.20641	0.00228	0.20672	0.000818354	0.20611	0.00199	0.2058	0.00284	0.20611	0.00439
0.20715	0.000429571	0.20733	0.00232	0.20733	0.000872763	0.20764	0.00199	0.20703	0.00285	0.20703	0.00443
0.20815	0.000420039	0.20795	0.00237	0.20917	0.000929872	0.20795	0.002	0.20825	0.00286	0.20764	0.00446
0.20914	0.000449326	0.20917	0.00242	0.20917	0.000983423	0.20887	0.002	0.20917	0.00287	0.20917	0.0045
0.21014	0.000427418	0.21009	0.00246	0.21009	0.00104	0.2104	0.002	0.20979	0.00289	0.20979	0.00453
0.21107	0.000414428	0.21132	0.00252	0.21193	0.00109	0.21132	0.00201	0.21132	0.0029	0.21163	0.00457
0.2123	0.00046247	0.21255	0.00256	0.21255	0.00115	0.21224	0.00201	0.21193	0.00291	0.21163	0.0046
0.21322	0.000440332	0.21316	0.00261	0.21347	0.0012	0.21347	0.00202	0.21347	0.00293	0.21316	0.00464
0.21414	0.000460856	0.21408	0.00266	0.21469	0.00126	0.21408	0.00202	0.21408	0.00294	0.21377	0.00467
0.21522	0.00044333	0.21531	0.00271	0.21561	0.00131	0.215	0.00203	0.215	0.00295	0.21531	0.0047
0.21614	0.00044087	0.21653	0.00275	0.21623	0.00136	0.21592	0.00203	0.21653	0.00296	0.21592	0.00474
0.21714	0.000432415	0.21715	0.0028	0.21715	0.00142	0.21776	0.00203	0.21715	0.00298	0.21745	0.00477
0.21806	0.000447481	0.21807	0.00285	0.21838	0.00147	0.21868	0.00204	0.21838	0.00299	0.21807	0.00481
0.21906	0.00042419	0.2193	0.00289	0.2193	0.00152	0.21899	0.00204	0.21899	0.003	0.21868	0.00484
0.22022	0.000430954	0.22022	0.00294	0.22022	0.00157	0.22083	0.00204	0.22022	0.00302	0.22022	0.00487
0.22129	0.000447635	0.22144	0.00298	0.22114	0.00163	0.22144	0.00205	0.22114	0.00303	0.22114	0.0049
0.22229	0.000455552	0.22236	0.00303	0.22267	0.00168	0.22267	0.00206	0.22206	0.00304	0.22206	0.00494
0.22306	0.000422345	0.22328	0.00307	0.22451	0.00173	0.22328	0.00206	0.22328	0.00305	0.22328	0.00497
0.22414	0.000439563	0.22451	0.00312	0.2242	0.00178	0.2242	0.00206	0.2239	0.00306	0.22359	0.005
0.22506	0.000420654	0.22543	0.00317	0.22543	0.00183	0.22543	0.00207	0.22512	0.00307	0.22451	0.00503
0.22614	0.000437872	0.22574	0.00321	0.22635	0.00189	0.22604	0.00207	0.22604	0.00309	0.22574	0.00507
0.22729	0.000459395	0.22727	0.00326	0.22758	0.00193	0.22727	0.00208	0.22696	0.0031	0.22666	0.0051
0.22829	0.000480611	0.22819	0.0033	0.22819	0.00199	0.22788	0.00208	0.22788	0.00311	0.22788	0.00513
0.22913	0.000432953	0.22911	0.00334	0.22942	0.00204	0.22911	0.00209	0.22911	0.00312	0.22911	0.00517
0.23029	0.000440102	0.23064	0.00339	0.23003	0.00208	0.23003	0.00209	0.23034	0.00313	0.22972	0.0052
0.23129	0.000467236	0.23126	0.00344	0.23187	0.00214	0.23126	0.00209	0.23095	0.00314	0.23126	0.00523
0.23221	0.000440486	0.23248	0.00348	0.23248	0.00219	0.23248	0.0021	0.23218	0.00316	0.23218	0.00526
0.23313	0.000446174	0.23279	0.00352	0.2331	0.00223	0.2334	0.0021	0.2334	0.00317	0.23279	0.00529
0.23429	0.000466083	0.23432	0.00357	0.23432	0.00229	0.23402	0.00211	0.23371	0.00318	0.23402	0.00532
0.23513	0.000445867	0.23524	0.00361	0.23524	0.00234	0.23524	0.00211	0.23524	0.00319	0.23494	0.00535
0.23613	0.000441178	0.23647	0.00365	0.23678	0.00239	0.23616	0.00212	0.23586	0.0032	0.23586	0.00539
0.23721	0.000442715	0.23708	0.0037	0.23739	0.00244	0.2377	0.00212	0.23739	0.00321	0.23708	0.00542
0.23821	0.000431877	0.238	0.00374	0.23862	0.00248	0.23831	0.00212	0.23862	0.00322	0.238	0.00545
0.23905	0.000425881	0.23923	0.00378	0.24015	0.00253	0.23923	0.00213	0.23892	0.00323	0.23892	0.00548
0.24028	0.00046247	0.23984	0.00383	0.24015	0.00258	0.24015	0.00213	0.24015	0.00325	0.23984	0.00551
0.24136	0.000447711	0.24107	0.00387	0.24107	0.00263	0.24107	0.00213	0.24076	0.00326	0.24076	0.00554
0.24221	0.000447942	0.2426	0.00391	0.2423	0.00268	0.2423	0.00214	0.24199	0.00327	0.24168	0.00557
0.24344	0.000485531	0.24322	0.00395	0.24322	0.00273	0.24322	0.00214	0.24291	0.00328	0.24291	0.0056
0.24428	0.000448711	0.24383	0.004	0.24414	0.00278	0.24445	0.00215	0.24445	0.00329	0.24383	0.00563
0.24505	0.000436873	0.24475	0.00404	0.24537	0.00282	0.24537	0.00215	0.24475	0.0033	0.24445	0.00566
0.2462	0.000461087	0.24598	0.00408	0.24629	0.00287	0.24598	0.00216	0.24598	0.00332	0.24598	0.00569
0.2472	0.000449172	0.2469	0.00412	0.24721	0.00292	0.24721	0.00216	0.24721	0.00332	0.24659	0.00572
0.24836	0.000481764	0.24782	0.00416	0.24843	0.00297	0.24813	0.00217	0.24813	0.00333	0.24782	0.00575
0.24928	0.000450171	0.24935	0.0042	0.24905	0.00301	0.24935	0.00217	0.24843	0.00335	0.24905	0.00578
0.25012	0.000438564	0.25058	0.00425	0.24997	0.00306	0.25027	0.00218	0.24997	0.00336	0.24997	0.00581
0.25112	0.000451401	0.2515	0.00429	0.25089	0.00311	0.2515	0.00218	0.25119	0.00337	0.25119	0.00583
0.2522	0.00045609	0.25211	0.00433	0.25211	0.00316	0.25211	0.00218	0.25181	0.00338	0.2515	0.00586
0.25312	0.000450248	0.25273	0.00437	0.25303	0.0032	0.25303	0.00218	0.25303	0.00339	0.25273	0.00589
0.2542	0.000447558	0.25395	0.00441	0.25457	0.00325	0.25426	0.00219	0.25365	0.0034	0.25365	0.00592
0.25528	0.000459011	0.25518	0.00445	0.25518	0.00329	0.25487	0.00219	0.25518	0.00341	0.25487	0.00595
0.25635	0.00045463	0.2561	0.00449	0.2561	0.00334	0.25671	0.0022	0.25641	0.00342	0.25549	0.00598
0.2572	0.000466929	0.25702	0.00453	0.25763	0.00339	0.25763	0.0022	0.25702	0.00343	0.25641	0.006
0.25843	0.000476614	0.25825	0.00457	0.25825	0.00344	0.25794	0.00221	0.25825	0.00345	0.25794	0.00603
0.25927	0.000463393	0.25855	0.00461	0.25917	0.00348	0.25947	0.00221	0.25917	0.00345	0.25886	0.00606
0.26027	0.000453938	0.25978	0.00465	0.26039	0.00353	0.26009	0.00222	0.26009	0.00347	0.25978	0.00609
0.26135	0.000465852	0.26131	0.00469	0.26131	0.00357	0.26131	0.00222	0.26101	0.00348	0.26101	0.00612
0.26235	0.000486991	0.26162	0.00473	0.26223	0.00362	0.26223	0.00222	0.26193	0.00349	0.26193	0.00615
0.26319	0.000457704	0.26315	0.00477	0.26346	0.00367	0.26346	0.00223	0.26285	0.00349	0.26223	0.00617
0.26427	0.000463316	0.26407	0.00481	0.26469	0.00371	0.26438	0.00223	0.26407	0.00351	0.26377	0.0062
0.26535	0.000491757	0.26499	0.00485	0.2653	0.00375	0.26469	0.00224	0.26499	0.00352	0.2653	0.00623
0.26627	0.000451247	0.26622	0.00489	0.26683	0.0038	0.26622	0.00224	0.26591	0.00353	0.26591	0.00626
0.26719	0.000455783	0.26683	0.00492	0.26714	0.00384	0.26745	0.00225	0.26714	0.00354	0.26653	0.00628
0.26827	0.000477921	0.26775	0.00497	0.26806	0.00389	0.26806	0.00225	0.26775	0.00355	0.26775	0.00631
0.26927	0.000471618	0.26898	0.005	0.26898	0.00393	0.26959	0.00225	0.26867	0.00356	0.26837	0.00634
0.27027	0.000465545	0.26959	0.00504	0.27052	0.00398	0.27052	0.00226	0.2699	0.00357	0.2699	0.00636
0.27127	0.000468389	0.27082	0.00508	0.27113	0.00402	0.27113	0.00226	0.27052	0.00358	0.27082	0.00639
0.27234	0.000472463	0.27174	0.00512	0.27205	0.00406	0.27205	0.00227	0.27236	0.00359	0.27144	0.00642
0.27334	0.00047131	0.27297	0.00516	0.27297	0.00411	0.27328	0.00227	0.27297	0.0036	0.27297	0.00645
0.27419	0.000461317	0.27389	0.00519	0.2742	0.00415	0.2742	0.00228	0.2742	0.00361	0.27358	0.00647
0.2755	0.000477613	0.27512	0.00523	0.27542	0.0042	0.27512	0.00228	0.27481	0.00362	0.27481	0.0065
0.27627	0.000477767	0.27604	0.00527	0.27604	0.00424	0.27604	0.00228	0.27604	0.00363	0.27573	0.00652
0.27726	0.000476153	0.27726	0.00531	0.27665	0.00428	0.27726	0.00229	0.27665	0.00364	0.27696	0.00655
0.27826	0.000463393	0.27757	0.00535	0.27818	0.00433	0.27788	0.00229	0.27788	0.00365	0.27757	0.00658
0.27942	0.000516816	0.2788	0.00539	0.2791	0.00437	0.2791	0.0023	0.2788	0.00366	0.2791	0.0066
0.28034	0.000464853	0.27941	0.00543	0.27972	0.00441	0.28033	0.0023	0.28002	0.00367	0.27972	0.00663
0.28142	0.000490297	0.28094	0.00546	0.28125	0.00446	0.28125	0.0023	0.28094	0.00368	0.28002	0.00665
0.28249	0.000505516	0.28186	0.0055	0.28186	0.0045	0.28217	0.00231	0.28186	0.00369	0.28217	0.00668
0.28318	0.000450248	0.28309	0.00554	0.28309	0.00454	0.2837	0.00231	0.28309	0.0037	0.28248	0.0067
0.28449	0.000493141	0.2837	0.00557	0.28462	0.00459	0.28462	0.00231	0.2834	0.00371	0.28401	0.00673
0.28534	0.000476998	0.28493	0.00561	0.28524	0.00463	0.28493	0.00232	0.28524	0.00372	0.28493	0.00676
0.28634	0.000482917	0.28554	0.00565	0.28585	0.00467	0.28708	0.00232	0.28585	0.00373	0.28585	0.00678
0.28734	0.00048161	0.28677	0.00568	0.28708	0.00471	0.28708	0.00233	0.28708	0.00374	0.28708	0.00681
0.28826	0.000473232	0.288	0.00572	0.288	0.00476	0.288	0.00233	0.28861	0.00375	0.28769	0.00683
0.28941	0.000479766	0.28861	0.00576	0.28861	0.0048	0.28953	0.00234	0.28922	0.00376	0.28861	0.00686
0.29049	0.00047892	0.28984	0.00579	0.29014	0.00484	0.29014	0.00234	0.29014	0.00378	0.28922	0.00688
0.29141	0.000484224	0.29076	0.00583	0.29137	0.00488	0.29106	0.00234	0.29106	0.00378	0.29076	0.00691
0.29241	0.000483455	0.29198	0.00587	0.29198	0.00492	0.29229	0.00235	0.29198	0.00379	0.29198	0.00693
0.29349	0.000499751	0.2926	0.0059	0.29352	0.00496	0.29352	0.00235	0.2929	0.0038	0.2926	0.00696
0.29433	0.00047377	0.29413	0.00594	0.29413	0.00501	0.29413	0.00236	0.29382	0.00381	0.29352	0.00698
0.29556	0.000541952	0.29444	0.00598	0.29536	0.00505	0.29505	0.00236	0.29474	0.00382	0.29474	0.00701
0.29633	0.000470926	0.29567	0.00601	0.29567	0.00509	0.29628	0.00237	0.29597	0.00383	0.29567	0.00704
0.29741	0.000482302	0.29689	0.00605	0.29689	0.00513	0.29689	0.00237	0.29689	0.00384	0.29689	0.00706
0.29825	0.000478689	0.29781	0.00609	0.29812	0.00517	0.29812	0.00237	0.29781	0.00385	0.29751	0.00709
0.29948	0.00051059	0.29843	0.00612	0.29873	0.00521	0.29935	0.00238	0.29904	0.00386	0.29843	0.00711
0.30025	0.000472694	0.29996	0.00616	0.30027	0.00525	0.29965	0.00238	0.29996	0.00387	0.29965	0.00714
0.30133	0.000485223	0.30088	0.00619	0.30088	0.00529	0.30088	0.00238	0.30119	0.00388	0.29996	0.00716
0.30225	0.000469081	0.30149	0.00623	0.30211	0.00534	0.30241	0.00239	0.30211	0.00389	0.30149	0.00718
0.30333	0.000493371	0.30272	0.00626	0.30272	0.00538	0.30303	0.0024	0.30272	0.0039	0.30241	0.00721
0.3044	0.000483532	0.30425	0.0063	0.30395	0.00542	0.30395	0.0024	0.30395	0.00391	0.30425	0.00723
0.30533	0.000488529	0.30517	0.00633	0.30517	0.00546	0.30548	0.0024	0.30517	0.00392	0.30425	0.00726
0.3064	0.000513434	0.30548	0.00637	0.30579	0.0055	0.30609	0.00241	0.3064	0.00393	0.30548	0.00728
0.30748	0.000510667	0.3064	0.0064	0.30671	0.00554	0.30701	0.00241	0.30732	0.00394	0.30701	0.0073
0.30856	0.000527347	0.30763	0.00644	0.30824	0.00558	0.30763	0.00242	0.30824	0.00395	0.30732	0.00733
0.30933	0.000487606	0.30885	0.00647	0.30947	0.00562	0.30916	0.00242	0.30947	0.00396	0.30885	0.00735
0.31033	0.000482302	0.30977	0.00651	0.30977	0.00567	0.31039	0.00242	0.30977	0.00397	0.30977	0.00737
0.31148	0.000511051	0.311	0.00654	0.31131	0.0057	0.31131	0.00243	0.311	0.00398	0.311	0.00739
0.3124	0.000491603	0.31161	0.00657	0.31192	0.00575	0.31223	0.00244	0.31253	0.00399	0.31131	0.00741
0.31348	0.000493064	0.31253	0.00661	0.31284	0.00578	0.31345	0.00244	0.31284	0.004	0.31284	0.00744
0.3144	0.000497522	0.31376	0.00665	0.31376	0.00582	0.31437	0.00244	0.31345	0.00401	0.31315	0.00746
0.31532	0.000477767	0.31437	0.00668	0.31499	0.00587	0.31529	0.00245	0.31468	0.00402	0.31499	0.00749
0.31632	0.000492372	0.31591	0.00671	0.31621	0.0059	0.31621	0.00245	0.31591	0.00403	0.3156	0.00751
0.31763	0.000518277	0.31652	0.00675	0.31683	0.00595	0.31713	0.00245	0.31652	0.00404	0.31652	0.00753
0.31855	0.000495754	0.31805	0.00678	0.31775	0.00598	0.31836	0.00246	0.31775	0.00405	0.31775	0.00755
0.31947	0.000504363	0.31897	0.00682	0.31867	0.00602	0.31867	0.00246	0.31928	0.00406	0.31867	0.00758
0.32047	0.000481918	0.31928	0.00685	0.31989	0.00606	0.32051	0.00247	0.31989	0.00407	0.31928	0.00761
0.32147	0.000497522	0.32081	0.00688	0.32051	0.0061	0.32112	0.00247	0.32143	0.00408	0.32051	0.00763
0.32247	0.000500136	0.32204	0.00692	0.32204	0.00614	0.32204	0.00248	0.32143	0.00409	0.32174	0.00765
0.32347	0.0004956	0.32235	0.00695	0.32296	0.00618	0.32296	0.00248	0.32327	0.0041	0.32204	0.00767
0.32447	0.000492065	0.32358	0.00699	0.32419	0.00622	0.32419	0.00248	0.32419	0.0041	0.32327	0.0077
0.32532	0.000472156	0.3248	0.00702	0.32511	0.00626	0.32511	0.00248	0.3248	0.00411	0.3245	0.00772
0.32655	0.000527808	0.32542	0.00705	0.32634	0.0063	0.32634	0.00249	0.32572	0.00413	0.32572	0.00775
0.32739	0.000489682	0.32664	0.00709	0.32695	0.00634	0.32695	0.0025	0.32695	0.00413	0.32664	0.00777
0.32862	0.000526886	0.32787	0.00712	0.32818	0.00638	0.32818	0.0025	0.32756	0.00414	0.32756	0.00779
0.32939	0.000488759	0.32818	0.00715	0.32848	0.00642	0.3291	0.00251	0.3291	0.00415	0.32848	0.00782
0.33047	0.000505901	0.33002	0.00719	0.33002	0.00646	0.33002	0.00251	0.32971	0.00416	0.33002	0.00784
0.33131	0.00049291	0.33124	0.00722	0.33063	0.0065	0.33124	0.00251	0.33094	0.00417	0.33124	0.00786
0.33247	0.000507131	0.33186	0.00725	0.33186	0.00654	0.33216	0.00252	0.33216	0.00418	0.33155	0.00789
0.33347	0.000503672	0.33308	0.00728	0.33247	0.00658	0.33278	0.00252	0.33308	0.00419	0.33247	0.00791
0.33447	0.000499751	0.3337	0.00731	0.3337	0.00661	0.33431	0.00253	0.334	0.0042	0.33339	0.00793
0.33554	0.00051966	0.33462	0.00735	0.33492	0.00665	0.33523	0.00253	0.33492	0.00421	0.33431	0.00796
0.33662	0.000532267	0.33554	0.00738	0.33584	0.0067	0.33676	0.00253	0.33615	0.00422	0.33554	0.00798
0.3377	0.000528269	0.33676	0.00742	0.33707	0.00673	0.33707	0.00254	0.33676	0.00423	0.33676	0.008
0.33846	0.000497753	0.33738	0.00745	0.33738	0.00677	0.33799	0.00254	0.33799	0.00424	0.33738	0.00803
0.33946	0.000508745	0.3386	0.00748	0.33891	0.00681	0.33922	0.00255	0.33891	0.00425	0.3383	0.00805
0.34046	0.000495447	0.33983	0.00751	0.33983	0.00685	0.34014	0.00255	0.34014	0.00426	0.33952	0.00807
0.34154	0.000511128	0.34044	0.00754	0.34075	0.00689	0.34044	0.00255	0.34044	0.00427	0.34044	0.00809
0.34246	0.000498983	0.34167	0.00758	0.34198	0.00692	0.34198	0.00256	0.34167	0.00428	0.34136	0.00812
0.34354	0.000521889	0.3429	0.00761	0.34259	0.00696	0.3429	0.00256	0.3429	0.00428	0.34259	0.00814
0.34446	0.000508591	0.34382	0.00764	0.34382	0.007	0.34412	0.00257	0.34382	0.0043	0.34351	0.00816
0.34554	0.000537801	0.34443	0.00768	0.34443	0.00704	0.34504	0.00257	0.34504	0.00431	0.34443	0.00818
0.34646	0.000500213	0.34535	0.00771	0.34566	0.00708	0.34596	0.00258	0.34535	0.00432	0.34566	0.00821
0.34746	0.000513818	0.34658	0.00774	0.34688	0.00711	0.34688	0.00258	0.34719	0.00433	0.34658	0.00823
0.34846	0.000498983	0.3475	0.00777	0.34781	0.00715	0.34842	0.00258	0.34811	0.00434	0.3475	0.00825
0.34969	0.000551868	0.34873	0.0078	0.34873	0.00719	0.34903	0.00259	0.34873	0.00435	0.34842	0.00827
0.35046	0.000507592	0.34903	0.00783	0.34965	0.00723	0.34995	0.00259	0.34995	0.00435	0.34934	0.00829
0.35161	0.000549793	0.35087	0.00787	0.35087	0.00726	0.35087	0.0026	0.35057	0.00436	0.35087	0.00831
0.35253	0.000521889	0.35179	0.0079	0.35179	0.0073	0.35241	0.0026	0.3521	0.00437	0.35149	0.00834
0.35369	0.000533189	0.35271	0.00793	0.35271	0.00734	0.35302	0.0026	0.35302	0.00438	0.3521	0.00836
0.35461	0.000542644	0.35425	0.00796	0.35425	0.00738	0.35425	0.00261	0.35394	0.00439	0.35333	0.00838
0.35538	0.000509437	0.35486	0.00799	0.35486	0.00742	0.35547	0.00261	0.35517	0.0044	0.35425	0.0084
0.35661	0.000532497	0.35578	0.00802	0.35578	0.00745	0.35639	0.00262	0.35547	0.00441	0.35578	0.00842
0.35761	0.000527424	0.3567	0.00806	0.35701	0.00749	0.35701	0.00262	0.35701	0.00442	0.35639	0.00844
0.35853	0.000522966	0.35762	0.00809	0.35793	0.00753	0.35793	0.00262	0.35762	0.00443	0.35762	0.00847
0.35953	0.000529192	0.35854	0.00811	0.35915	0.00757	0.35885	0.00263	0.35854	0.00444	0.35854	0.00849
0.36038	0.000514356	0.35946	0.00815	0.35977	0.0076	0.36007	0.00263	0.36007	0.00445	0.35946	0.00851
0.36161	0.000564859	0.36038	0.00818	0.36038	0.00764	0.36099	0.00264	0.3613	0.00445	0.36069	0.00853
0.36245	0.000509052	0.3613	0.00821	0.36191	0.00768	0.36191	0.00264	0.36191	0.00446	0.3613	0.00855
0.36353	0.000518738	0.36222	0.00824	0.36314	0.00772	0.36314	0.00264	0.36314	0.00447	0.36222	0.00857
0.36453	0.000528346	0.36375	0.00827	0.36406	0.00775	0.36406	0.00265	0.36345	0.00448	0.36375	0.0086
0.36553	0.000538032	0.36467	0.0083	0.36467	0.00779	0.36498	0.00265	0.36467	0.00449	0.36467	0.00862
0.3666	0.000520813	0.36559	0.00834	0.3659	0.00783	0.36621	0.00266	0.36621	0.0045	0.36559	0.00864
0.36768	0.000537186	0.36621	0.00836	0.36651	0.00787	0.36682	0.00266	0.36713	0.00451	0.36651	0.00866
0.36868	0.000543489	0.36743	0.0084	0.36774	0.0079	0.36835	0.00266	0.36743	0.00452	0.36743	0.00868
0.36953	0.000524119	0.36835	0.00843	0.36927	0.00794	0.36866	0.00267	0.36866	0.00453	0.36835	0.0087
0.37045	0.000516893	0.36989	0.00846	0.36958	0.00798	0.37019	0.00267	0.36958	0.00454	0.36927	0.00872
0.3716	0.000539569	0.37019	0.00849	0.3705	0.00801	0.37081	0.00268	0.37111	0.00455	0.37019	0.00874
0.3726	0.000523888	0.37142	0.00852	0.37173	0.00805	0.37203	0.00268	0.37173	0.00456	0.37142	0.00876
0.37376	0.000558402	0.37296	0.00855	0.37265	0.00809	0.37326	0.00268	0.37296	0.00457	0.37234	0.00878
0.37445	0.000520736	0.37357	0.00858	0.37418	0.00812	0.37449	0.00269	0.37418	0.00458	0.37357	0.0088
0.3756	0.000544489	0.3748	0.00861	0.37449	0.00816	0.3751	0.00269	0.3748	0.00458	0.37449	0.00882
0.37652	0.000535341	0.37541	0.00864	0.37572	0.00819	0.37664	0.0027	0.37541	0.00459	0.37541	0.00884
0.37775	0.000542259	0.37664	0.00867	0.37664	0.00823	0.37725	0.0027	0.37664	0.0046	0.37664	0.00887
0.3786	0.00055256	0.37786	0.00871	0.37786	0.00827	0.37817	0.0027	0.37786	0.00461	0.37756	0.00889
0.37952	0.000523811	0.37848	0.00873	0.37878	0.00831	0.37909	0.0027	0.37909	0.00462	0.37817	0.00891
0.38067	0.000544566	0.38001	0.00877	0.3797	0.00834	0.38001	0.00271	0.3797	0.00463	0.3794	0.00893
0.38167	0.000557172	0.38062	0.00879	0.38062	0.00838	0.38124	0.00272	0.38093	0.00464	0.38093	0.00895
0.38252	0.000525348	0.38154	0.00882	0.38185	0.00841	0.38216	0.00272	0.38185	0.00465	0.38124	0.00897
0.38352	0.000526425	0.38277	0.00886	0.38277	0.00845	0.38308	0.00273	0.38246	0.00466	0.38277	0.00899
0.38452	0.000531037	0.38369	0.00889	0.384	0.00849	0.3843	0.00273	0.38369	0.00467	0.38338	0.00901
0.3856	0.000531575	0.3843	0.00891	0.3843	0.00853	0.38522	0.00273	0.38492	0.00468	0.3843	0.00903
0.38652	0.000528116	0.38522	0.00894	0.38522	0.00856	0.38676	0.00273	0.38584	0.00469	0.38553	0.00905
0.38752	0.000531344	0.38645	0.00898	0.38645	0.0086	0.38737	0.00274	0.38737	0.0047	0.38645	0.00907
0.38875	0.000558402	0.38737	0.009	0.38706	0.00863	0.38798	0.00274	0.38829	0.00471	0.38737	0.00909
0.38959	0.000545719	0.38829	0.00903	0.3886	0.00867	0.38921	0.00275	0.3886	0.00472	0.3886	0.00911
0.39067	0.000557403	0.38952	0.00906	0.38982	0.00871	0.39013	0.00275	0.39013	0.00473	0.38952	0.00913
0.39159	0.000531267	0.38982	0.00909	0.39074	0.00874	0.39105	0.00275	0.39136	0.00473	0.39044	0.00915
0.39244	0.000529653	0.39197	0.00912	0.39197	0.00878	0.39258	0.00276	0.39197	0.00474	0.39136	0.00917
0.3939	0.000597297	0.39228	0.00915	0.39258	0.00881	0.3932	0.00276	0.3932	0.00475	0.39228	0.00919
0.39474	0.000544335	0.3932	0.00918	0.39381	0.00885	0.39442	0.00276	0.3935	0.00476	0.3935	0.00921
0.39574	0.000569932	0.39442	0.00921	0.39504	0.00889	0.39534	0.00277	0.39504	0.00477	0.39473	0.00923
0.39674	0.000564551	0.39534	0.00924	0.39596	0.00892	0.39596	0.00277	0.39565	0.00478	0.39534	0.00925
0.39767	0.000539646	0.39657	0.00927	0.39657	0.00896	0.39718	0.00277	0.39657	0.00479	0.39688	0.00927
0.39874	0.000571162	0.3978	0.0093	0.39718	0.00899	0.3981	0.00278	0.3981	0.0048	0.39749	0.00929
0.39959	0.000533881	0.39872	0.00933	0.39841	0.00903	0.39903	0.00279	0.39903	0.00481	0.39872	0.00931
0.40059	0.000548255	0.39933	0.00936	0.39964	0.00906	0.40025	0.00279	0.39995	0.00482	0.39964	0.00933
0.40174	0.000555173	0.40056	0.00939	0.40087	0.0091	0.40148	0.00279	0.40087	0.00483	0.40087	0.00935
0.40274	0.000578541	0.40117	0.00941	0.40179	0.00913	0.40209	0.0028	0.40148	0.00483	0.40148	0.00937
0.40359	0.000553405	0.40271	0.00945	0.40271	0.00917	0.40301	0.0028	0.40301	0.00485	0.40179	0.0094
0.40459	0.000542721	0.40363	0.00948	0.40393	0.0092	0.40424	0.0028	0.40424	0.00485	0.40363	0.00941
0.40566	0.000551637	0.40485	0.0095	0.40455	0.00924	0.40516	0.00281	0.40455	0.00486	0.40424	0.00943
0.40666	0.00055402	0.40547	0.00953	0.40577	0.00928	0.40669	0.00281	0.40608	0.00487	0.40547	0.00945
0.40766	0.000543566	0.40639	0.00956	0.40639	0.00932	0.40731	0.00282	0.407	0.00488	0.40639	0.00947
0.40866	0.000557633	0.407	0.00959	0.40731	0.00935	0.40792	0.00282	0.40761	0.00489	0.40731	0.00949
0.40958	0.000539953	0.40823	0.00962	0.40884	0.00939	0.40884	0.00282	0.40853	0.0049	0.40884	0.00951
0.41081	0.000597528	0.40945	0.00965	0.40976	0.00942	0.41037	0.00283	0.40945	0.00491	0.40915	0.00953
0.41166	0.000570316	0.41007	0.00968	0.41068	0.00946	0.41129	0.00283	0.41099	0.00492	0.41068	0.00955
0.41289	0.000585767	0.4116	0.00971	0.4116	0.00949	0.41191	0.00283	0.41221	0.00493	0.4116	0.00957
0.41358	0.000541645	0.41252	0.00973	0.41252	0.00953	0.41313	0.00284	0.41252	0.00494	0.41221	0.00959
0.41481	0.000592147	0.41375	0.00977	0.41313	0.00956	0.41436	0.00284	0.41375	0.00495	0.41313	0.00961
0.41566	0.000555711	0.41405	0.00979	0.41497	0.0096	0.41528	0.00284	0.41497	0.00496	0.41467	0.00962
0.41673	0.000561553	0.41528	0.00982	0.41528	0.00963	0.4162	0.00285	0.4162	0.00496	0.41528	0.00964
0.41758	0.000553252	0.41651	0.00985	0.41651	0.00967	0.41681	0.00285	0.41743	0.00497	0.4162	0.00966
0.41881	0.000568164	0.41743	0.00988	0.41773	0.0097	0.41804	0.00285	0.41804	0.00498	0.41743	0.00968
0.41966	0.000568702	0.41865	0.00991	0.41835	0.00974	0.41896	0.00286	0.41927	0.00499	0.41865	0.0097
0.42073	0.000564013	0.41927	0.00993	0.41957	0.00978	0.41988	0.00286	0.41988	0.005	0.41927	0.00972
0.42173	0.000572776	0.41988	0.00997	0.42019	0.00981	0.42111	0.00287	0.42111	0.00501	0.42049	0.00974
0.42281	0.00059061	0.42141	0.00999	0.42141	0.00985	0.42172	0.00287	0.42203	0.00502	0.42111	0.00976
0.42373	0.000555404	0.42233	0.01002	0.42233	0.00988	0.42325	0.00287	0.42295	0.00503	0.42203	0.00978
0.42465	0.000576543	0.42356	0.01005	0.42356	0.00992	0.42387	0.00288	0.42387	0.00504	0.42387	0.00979
0.42565	0.000557556	0.42448	0.01008	0.42417	0.00996	0.4251	0.00288	0.42479	0.00505	0.42448	0.00981
0.42665	0.000553482	0.4254	0.01011	0.42571	0.00999	0.42663	0.00288	0.42602	0.00506	0.42479	0.00983
0.42773	0.000595222	0.42663	0.01014	0.42632	0.01003	0.42724	0.00288	0.42694	0.00506	0.42632	0.00985
0.42865	0.000571931	0.42724	0.01017	0.42755	0.01006	0.42816	0.00289	0.42786	0.00507	0.42755	0.00987
0.42996	0.000595375	0.42816	0.0102	0.42878	0.0101	0.42939	0.00289	0.42908	0.00508	0.42786	0.00989
0.43088	0.000588842	0.42908	0.01022	0.4297	0.01013	0.43	0.00289	0.42939	0.00509	0.42939	0.00991
0.43165	0.000569778	0.43	0.01025	0.43031	0.01017	0.43092	0.0029	0.43062	0.0051	0.43031	0.00993
0.43273	0.000573007	0.43154	0.01028	0.43184	0.0102	0.43184	0.0029	0.43246	0.00511	0.43184	0.00994
0.43388	0.000578234	0.43184	0.01031	0.43215	0.01024	0.43368	0.00291	0.43307	0.00512	0.43184	0.00996
0.43488	0.000580847	0.43307	0.01033	0.43368	0.01027	0.43399	0.00291	0.43368	0.00513	0.43307	0.00998
0.43596	0.00061736	0.43399	0.01036	0.43491	0.0103	0.43491	0.00292	0.43491	0.00514	0.4346	0.01
0.4368	0.00058177	0.43491	0.01039	0.43583	0.01033	0.43614	0.00292	0.43614	0.00514	0.43552	0.01001
0.43788	0.00059207	0.43644	0.01042	0.43644	0.01037	0.43706	0.00292	0.43706	0.00516	0.43644	0.01003
0.43872	0.00056655	0.43736	0.01045	0.43736	0.0104	0.43828	0.00292	0.43798	0.00516	0.43706	0.01005
0.43972	0.000572315	0.43859	0.01048	0.4389	0.01044	0.4392	0.00292	0.43859	0.00517	0.43828	0.01007
0.44088	0.000592685	0.43951	0.0105	0.43982	0.01047	0.44012	0.00293	0.43982	0.00518	0.4389	0.01009
0.44172	0.000571469	0.44012	0.01053	0.44074	0.0105	0.44135	0.00293	0.44074	0.00519	0.44012	0.01011
0.44295	0.000635578	0.44166	0.01056	0.44135	0.01054	0.44227	0.00293	0.44196	0.0052	0.44104	0.01013
0.44372	0.000576389	0.44258	0.01059	0.44227	0.01057	0.44288	0.00294	0.44288	0.00521	0.44258	0.01015
0.4448	0.000572546	0.4435	0.01062	0.4438	0.01061	0.44411	0.00294	0.44411	0.00522	0.4435	0.01016
0.44587	0.000618128	0.44411	0.01064	0.44442	0.01065	0.44534	0.00294	0.44503	0.00523	0.44472	0.01018
0.44672	0.000571393	0.44534	0.01067	0.44564	0.01068	0.44626	0.00294	0.44564	0.00524	0.44564	0.0102
0.44772	0.000569163	0.44626	0.0107	0.44656	0.01071	0.44687	0.00295	0.44687	0.00525	0.44656	0.01022
0.44887	0.000616514	0.44748	0.01073	0.44718	0.01075	0.4481	0.00295	0.44779	0.00525	0.44748	0.01023
0.44964	0.000573622	0.4484	0.01075	0.4484	0.01078	0.44871	0.00295	0.44902	0.00526	0.4484	0.01025
0.45087	0.000590994	0.44932	0.01078	0.44902	0.01082	0.44994	0.00296	0.45055	0.00527	0.44994	0.01027
0.45187	0.000598296	0.45086	0.01081	0.45025	0.01085	0.45117	0.00296	0.45055	0.00528	0.45025	0.01029
0.45295	0.000601217	0.45147	0.01084	0.45117	0.01089	0.45239	0.00296	0.45178	0.00529	0.45117	0.0103
0.45387	0.000611672	0.45239	0.01086	0.45239	0.01092	0.45331	0.00297	0.45301	0.0053	0.45239	0.01032
0.45471	0.000578772	0.45301	0.01089	0.45362	0.01096	0.45423	0.00297	0.45362	0.00531	0.45301	0.01034
0.45595	0.000592608	0.45423	0.01092	0.45393	0.01099	0.45546	0.00298	0.45515	0.00532	0.45423	0.01036
0.45679	0.000592685	0.45515	0.01095	0.45577	0.01103	0.45638	0.00298	0.45607	0.00533	0.45546	0.01037
0.45794	0.000604062	0.45669	0.01098	0.45638	0.01106	0.4573	0.00298	0.45669	0.00534	0.45638	0.01039
0.45894	0.00059822	0.4573	0.011	0.45761	0.0111	0.45791	0.00298	0.45761	0.00534	0.4573	0.01041
0.45987	0.00059968	0.45822	0.01103	0.45883	0.01113	0.45945	0.00299	0.45883	0.00535	0.45791	0.01042
0.46087	0.000604753	0.45914	0.01106	0.45945	0.01117	0.45975	0.00299	0.45975	0.00536	0.45945	0.01044
0.46187	0.000598681	0.46006	0.01108	0.45975	0.0112	0.46098	0.00299	0.46067	0.00537	0.46067	0.01046
0.46279	0.000598835	0.46098	0.01111	0.46129	0.01124	0.46251	0.00299	0.46159	0.00538	0.46129	0.01048
0.46379	0.000598681	0.46221	0.01114	0.46251	0.01127	0.46343	0.003	0.46282	0.00539	0.46221	0.0105
0.46502	0.000623894	0.46374	0.01116	0.46343	0.0113	0.46435	0.003	0.46374	0.0054	0.46343	0.01051
0.46594	0.000608751	0.46405	0.01119	0.46435	0.01134	0.46527	0.003	0.46466	0.0054	0.46435	0.01053
0.46702	0.000628506	0.46466	0.01122	0.46527	0.01137	0.46619	0.003	0.46527	0.00541	0.46466	0.01055
0.46771	0.000586536	0.46681	0.01125	0.46619	0.01141	0.46773	0.00301	0.4665	0.00542	0.4665	0.01056
0.46894	0.000607367	0.46773	0.01127	0.46711	0.01144	0.46803	0.00301	0.46803	0.00543	0.46711	0.01058
0.46986	0.000603677	0.46834	0.0113	0.46834	0.01148	0.46865	0.00301	0.46865	0.00544	0.46834	0.0106
0.47094	0.000620665	0.46895	0.01133	0.46926	0.01151	0.46987	0.00301	0.46957	0.00545	0.46926	0.01062
0.47201	0.000614439	0.46987	0.01136	0.47079	0.01155	0.47141	0.00302	0.4711	0.00546	0.47018	0.01063
0.47271	0.000595914	0.47079	0.01138	0.47141	0.01158	0.47202	0.00302	0.47171	0.00546	0.4711	0.01065
0.47378	0.000598373	0.47233	0.01141	0.47233	0.01162	0.47325	0.00303	0.47263	0.00547	0.47233	0.01066
0.47494	0.000613824	0.47294	0.01143	0.47325	0.01165	0.47447	0.00303	0.47386	0.00548	0.47386	0.01068
0.47601	0.000634809	0.47417	0.01146	0.47417	0.01168	0.47539	0.00303	0.47478	0.00549	0.47417	0.0107
0.47686	0.000612748	0.47539	0.01149	0.47539	0.01172	0.47632	0.00303	0.47539	0.0055	0.47539	0.01071
0.47793	0.000609596	0.47601	0.01152	0.47632	0.01175	0.47724	0.00303	0.47662	0.0055	0.47601	0.01073
0.47909	0.000633656	0.47724	0.01155	0.47724	0.01179	0.47816	0.00304	0.47785	0.00551	0.47724	0.01075
0.47993	0.000623894	0.47846	0.01157	0.47816	0.01182	0.47938	0.00304	0.47846	0.00552	0.47785	0.01076
0.48093	0.000600679	0.47908	0.0116	0.47877	0.01185	0.4803	0.00304	0.47969	0.00553	0.47938	0.01078
0.48193	0.000612056	0.48	0.01162	0.48061	0.01189	0.48122	0.00304	0.48061	0.00554	0.4803	0.0108
0.48285	0.000600064	0.48122	0.01165	0.48122	0.01192	0.48245	0.00304	0.48153	0.00555	0.48092	0.01082
0.48393	0.000611825	0.48214	0.01168	0.48184	0.01196	0.48306	0.00305	0.48245	0.00556	0.48153	0.01083
0.48485	0.000610442	0.48276	0.01171	0.48337	0.01199	0.48398	0.00305	0.48368	0.00556	0.48306	0.01085
0.48585	0.000613055	0.48429	0.01173	0.4849	0.01203	0.48552	0.00306	0.4849	0.00557	0.48429	0.01086
0.48693	0.000616591	0.48521	0.01176	0.48521	0.01206	0.48613	0.00305	0.48582	0.00558	0.4849	0.01088
0.48793	0.000627968	0.48644	0.01179	0.48644	0.0121	0.48736	0.00306	0.48674	0.00559	0.48644	0.0109
0.48885	0.000617898	0.48674	0.01181	0.48736	0.01213	0.48858	0.00306	0.48766	0.0056	0.48736	0.01091
0.48993	0.000605368	0.48828	0.01184	0.48828	0.01216	0.4892	0.00306	0.48889	0.00561	0.48797	0.01093
0.49116	0.000644648	0.4895	0.01187	0.4892	0.0122	0.49042	0.00306	0.4895	0.00561	0.4892	0.01095
0.492	0.000639805	0.49012	0.01189	0.4895	0.01223	0.49042	0.00307	0.49134	0.00562	0.49012	0.01096
0.49285	0.000623048	0.49134	0.01192	0.49134	0.01226	0.49196	0.00307	0.49165	0.00563	0.49104	0.01098
0.49393	0.000616437	0.49226	0.01195	0.49226	0.0123	0.49318	0.00307	0.49288	0.00564	0.49226	0.01099
0.49508	0.000658254	0.49318	0.01198	0.49318	0.01233	0.4938	0.00308	0.4941	0.00565	0.49349	0.01101
0.49616	0.000675165	0.49441	0.012	0.49441	0.01237	0.49502	0.00308	0.49472	0.00565	0.49441	0.01102
0.49685	0.000621972	0.49502	0.01203	0.49564	0.0124	0.49625	0.00308	0.49564	0.00566	0.49472	0.01104
0.498	0.000638652	0.49594	0.01205	0.49656	0.01243	0.49717	0.00308	0.49686	0.00567	0.49625	0.01105
0.49892	0.000621741	0.49717	0.01208	0.49748	0.01247	0.49809	0.00308	0.49778	0.00568	0.49717	0.01107
0.49992	0.000634425	0.49809	0.01211	0.4984	0.0125	0.49932	0.00309	0.4984	0.00568	0.4984	0.01109
0.50092	0.000631427	0.49932	0.01213	0.49901	0.01253	0.50054	0.00309	0.49993	0.00569	0.49901	0.0111
0.50215	0.0006581	0.50024	0.01216	0.50024	0.01257	0.50116	0.00309	0.50085	0.0057	0.49962	0.01112
0.50292	0.000659945	0.50146	0.01218	0.50054	0.01261	0.50239	0.0031	0.50177	0.00571	0.50116	0.01113
0.50392	0.000623279	0.50239	0.01221	0.50239	0.01264	0.50331	0.0031	0.50269	0.00572	0.50239	0.01115
0.50507	0.000651797	0.50331	0.01223	0.50331	0.01267	0.50453	0.0031	0.50423	0.00572	0.503	0.01117
0.50607	0.000632887	0.50392	0.01226	0.50423	0.01271	0.50515	0.0031	0.50515	0.00573	0.50392	0.01118
0.50692	0.000625047	0.50515	0.01229	0.50545	0.01274	0.50637	0.00311	0.50607	0.00574	0.50545	0.0112
0.50807	0.000650336	0.50668	0.01232	0.50637	0.01277	0.50729	0.00311	0.50637	0.00575	0.50607	0.01121
0.50907	0.000657639	0.50729	0.01234	0.5076	0.01281	0.50821	0.00311	0.5076	0.00575	0.50729	0.01122
0.50992	0.000625738	0.50821	0.01237	0.50821	0.01284	0.50944	0.00311	0.50883	0.00576	0.50821	0.01124
0.51092	0.000630812	0.50883	0.0124	0.50883	0.01287	0.51005	0.00311	0.51005	0.00577	0.50852	0.01126
0.51199	0.000640343	0.50975	0.01242	0.51036	0.01291	0.51067	0.00311	0.51097	0.00577	0.50975	0.01127
0.51299	0.000653565	0.51128	0.01245	0.51097	0.01294	0.5122	0.00312	0.51159	0.00578	0.51128	0.01129
0.51407	0.000660329	0.51159	0.01247	0.5122	0.01298	0.51343	0.00312	0.51281	0.00579	0.51189	0.0113
0.51484	0.000618667	0.51312	0.0125	0.51312	0.01301	0.51435	0.00312	0.51435	0.0058	0.51312	0.01132
0.51599	0.000646032	0.51435	0.01253	0.51435	0.01305	0.51527	0.00312	0.51496	0.0058	0.51435	0.01134
0.51715	0.000648799	0.51496	0.01255	0.51557	0.01308	0.51649	0.00313	0.51588	0.00581	0.51527	0.01135
0.51799	0.000642573	0.51619	0.01258	0.51619	0.01311	0.51711	0.00313	0.5168	0.00582	0.51619	0.01136
0.51899	0.000634501	0.5168	0.0126	0.51711	0.01315	0.51803	0.00313	0.51741	0.00583	0.51741	0.01138
0.52022	0.000685465	0.51833	0.01263	0.51833	0.01318	0.51925	0.00313	0.51864	0.00584	0.51772	0.0114
0.52084	0.000620358	0.51895	0.01266	0.51925	0.01321	0.52048	0.00314	0.51987	0.00584	0.51864	0.01141
0.52214	0.000660252	0.52017	0.01268	0.51987	0.01325	0.5214	0.00314	0.52109	0.00585	0.52017	0.01142
0.52307	0.000665249	0.52079	0.01271	0.52171	0.01328	0.52201	0.00314	0.52171	0.00586	0.52079	0.01144
0.52407	0.000648568	0.52201	0.01273	0.52232	0.01331	0.52324	0.00314	0.52293	0.00587	0.52201	0.01145
0.52499	0.000656563	0.52324	0.01276	0.52324	0.01334	0.52385	0.00315	0.52385	0.00587	0.52324	0.01147
0.52583	0.000646954	0.52385	0.01278	0.52447	0.01338	0.52477	0.00315	0.52477	0.00588	0.52416	0.01149
0.52706	0.000652642	0.52508	0.01281	0.52539	0.01341	0.526	0.00315	0.52569	0.00589	0.52508	0.0115
0.52799	0.000639728	0.52569	0.01284	0.52631	0.01345	0.52723	0.00315	0.52661	0.00589	0.52631	0.01151
0.52914	0.000673858	0.52661	0.01286	0.52754	0.01348	0.52815	0.00316	0.52815	0.0059	0.52754	0.01153
0.52991	0.000636423	0.52815	0.01289	0.52815	0.01351	0.52907	0.00316	0.52876	0.00591	0.52815	0.01155
0.53106	0.000660637	0.52907	0.01292	0.52907	0.01355	0.52999	0.00316	0.52938	0.00591	0.52876	0.01156
0.53183	0.000633348	0.5306	0.01294	0.52968	0.01358	0.53091	0.00316	0.53091	0.00592	0.52999	0.01157
0.53314	0.000667632	0.53091	0.01297	0.53122	0.01362	0.53275	0.00316	0.53183	0.00593	0.53091	0.01159
0.53421	0.000683928	0.53214	0.01299	0.53244	0.01365	0.53306	0.00317	0.53275	0.00594	0.53244	0.0116
0.53506	0.000656332	0.53306	0.01302	0.53336	0.01368	0.53428	0.00317	0.53398	0.00594	0.53306	0.01162
0.53606	0.000675088	0.53398	0.01305	0.53398	0.01371	0.53551	0.00317	0.53459	0.00595	0.53398	0.01163
0.53706	0.000634963	0.53459	0.01307	0.5352	0.01375	0.53612	0.00317	0.53551	0.00596	0.53551	0.01165
0.53814	0.000666171	0.53674	0.01309	0.53582	0.01378	0.53704	0.00318	0.53704	0.00596	0.53612	0.01166
0.5389	0.000643879	0.53704	0.01312	0.53704	0.01382	0.53827	0.00318	0.53766	0.00597	0.53735	0.01168
0.54021	0.000667632	0.53827	0.01315	0.53766	0.01385	0.53919	0.00318	0.53888	0.00598	0.53858	0.01169
0.54098	0.000660175	0.53858	0.01317	0.53919	0.01388	0.54011	0.00318	0.5395	0.00598	0.53919	0.0117
0.54221	0.000689847	0.54011	0.0132	0.54011	0.01392	0.54134	0.00318	0.54072	0.00599	0.5398	0.01172
0.54313	0.000671168	0.54072	0.01322	0.54103	0.01395	0.54195	0.00318	0.54134	0.006	0.54103	0.01173
0.54398	0.000658561	0.54164	0.01325	0.54195	0.01398	0.54348	0.00319	0.54287	0.00601	0.54226	0.01175
0.54513	0.000668477	0.54318	0.01327	0.54287	0.01401	0.5441	0.00319	0.54379	0.00601	0.54287	0.01176
0.54613	0.000674704	0.54379	0.0133	0.54379	0.01405	0.54502	0.00319	0.54471	0.00602	0.54471	0.01178
0.54713	0.000666402	0.54471	0.01332	0.54502	0.01408	0.54655	0.00319	0.54594	0.00603	0.54532	0.01179
0.54805	0.000660944	0.54624	0.01335	0.54624	0.01412	0.54716	0.00319	0.54655	0.00603	0.54624	0.01181
0.54913	0.000693536	0.54716	0.01338	0.54686	0.01415	0.54808	0.0032	0.54778	0.00604	0.54686	0.01182
0.55005	0.000644571	0.54839	0.0134	0.54808	0.01418	0.54931	0.0032	0.54931	0.00605	0.54839	0.01183
0.55105	0.000678931	0.54839	0.01343	0.549	0.01421	0.54992	0.0032	0.54962	0.00605	0.54931	0.01185
0.55213	0.00066694	0.54992	0.01345	0.54992	0.01425	0.55146	0.0032	0.55115	0.00606	0.54992	0.01186
0.55305	0.000670091	0.55115	0.01348	0.55084	0.01428	0.55207	0.00321	0.55176	0.00607	0.55146	0.01188
0.5539	0.000649183	0.55207	0.0135	0.55238	0.01431	0.55299	0.00321	0.55268	0.00607	0.55207	0.01189
0.5552	0.000670706	0.5533	0.01353	0.55299	0.01435	0.55422	0.00321	0.55422	0.00608	0.55361	0.0119
0.5562	0.000694997	0.55391	0.01355	0.55422	0.01438	0.55514	0.00321	0.55483	0.00609	0.55453	0.01191
0.55705	0.000667632	0.55514	0.01358	0.55483	0.01442	0.55667	0.00322	0.55545	0.00609	0.55545	0.01193
0.55805	0.00065441	0.55606	0.0136	0.55606	0.01445	0.55759	0.00322	0.55667	0.0061	0.55637	0.01194
0.55912	0.000652412	0.55698	0.01363	0.55759	0.01448	0.55851	0.00322	0.55759	0.00611	0.55729	0.01196
0.56005	0.000667324	0.55759	0.01365	0.55821	0.01452	0.55913	0.00322	0.55882	0.00611	0.5579	0.01197
0.56105	0.000666863	0.55913	0.01368	0.55882	0.01455	0.56035	0.00322	0.55943	0.00612	0.55913	0.01199
0.56205	0.000648338	0.55974	0.0137	0.55974	0.01458	0.56097	0.00323	0.56066	0.00613	0.55974	0.012
0.56312	0.000673858	0.56127	0.01373	0.56097	0.01461	0.56189	0.00323	0.56189	0.00613	0.56127	0.01201
0.56428	0.000698148	0.56219	0.01375	0.5625	0.01465	0.56311	0.00323	0.5625	0.00614	0.56189	0.01203
0.5652	0.000705528	0.56311	0.01378	0.56281	0.01468	0.56434	0.00323	0.56373	0.00615	0.56342	0.01204
0.5662	0.000683313	0.56403	0.0138	0.56403	0.01471	0.56495	0.00324	0.56557	0.00615	0.56403	0.01206
0.5672	0.00067701	0.56557	0.01383	0.56465	0.01475	0.56618	0.00324	0.56557	0.00616	0.56526	0.01207
0.5682	0.000681391	0.56649	0.01385	0.56618	0.01478	0.5671	0.00324	0.56649	0.00616	0.56618	0.01208
0.5692	0.000694305	0.56679	0.01388	0.56679	0.01482	0.56802	0.00324	0.56802	0.00617	0.5671	0.0121
0.57012	0.00067209	0.56771	0.0139	0.56771	0.01485	0.56955	0.00324	0.56925	0.00618	0.56771	0.01211
0.5712	0.000685926	0.56894	0.01393	0.56894	0.01488	0.57017	0.00324	0.56955	0.00618	0.56925	0.01212
0.57212	0.000675703	0.56955	0.01396	0.56986	0.01491	0.57109	0.00325	0.57047	0.00619	0.57047	0.01214
0.57312	0.000678393	0.57109	0.01398	0.57078	0.01495	0.57201	0.00325	0.57201	0.0062	0.5717	0.01215
0.57419	0.000695919	0.57201	0.01401	0.57231	0.01498	0.57323	0.00325	0.57293	0.0062	0.57201	0.01217
0.57519	0.000681314	0.57262	0.01403	0.57293	0.01501	0.57477	0.00325	0.57415	0.0062	0.57262	0.01218
0.57619	0.000682083	0.57446	0.01406	0.57354	0.01505	0.57507	0.00326	0.57415	0.00621	0.57415	0.01219
0.57735	0.000703913	0.57477	0.01408	0.57477	0.01508	0.57661	0.00326	0.5763	0.00622	0.57507	0.01221
0.57819	0.000674934	0.57599	0.01411	0.5763	0.01511	0.57722	0.00326	0.57722	0.00623	0.57569	0.01222
0.57919	0.000691768	0.57691	0.01413	0.57661	0.01515	0.57783	0.00326	0.57783	0.00623	0.57753	0.01223
0.58019	0.000673781	0.57814	0.01415	0.57783	0.01518	0.57906	0.00326	0.57875	0.00624	0.57814	0.01225
0.58111	0.00067478	0.57937	0.01418	0.57906	0.01521	0.58029	0.00327	0.57998	0.00625	0.57906	0.01226
0.58211	0.000667555	0.57998	0.0142	0.57998	0.01524	0.58121	0.00326	0.5809	0.00625	0.57998	0.01227
0.58311	0.000677086	0.58121	0.01423	0.58121	0.01528	0.58244	0.00327	0.58182	0.00626	0.5809	0.01229
0.58427	0.00069638	0.58213	0.01426	0.58182	0.01531	0.58336	0.00327	0.58244	0.00626	0.58213	0.0123
0.58519	0.000674165	0.58274	0.01428	0.58305	0.01535	0.58428	0.00327	0.58366	0.00627	0.58305	0.01231
0.58603	0.000666709	0.58397	0.0143	0.58397	0.01538	0.58489	0.00327	0.5852	0.00628	0.58428	0.01233
0.58734	0.000698379	0.58489	0.01433	0.5855	0.01541	0.58673	0.00328	0.5852	0.00628	0.58489	0.01234
0.58819	0.000677471	0.58581	0.01435	0.58581	0.01545	0.58734	0.00328	0.58734	0.00629	0.58581	0.01235
0.58911	0.000672167	0.58704	0.01438	0.58673	0.01548	0.58765	0.00328	0.58796	0.0063	0.58734	0.01237
0.59034	0.000706143	0.58796	0.01441	0.58796	0.01551	0.58949	0.00328	0.58857	0.0063	0.58826	0.01238
0.59126	0.000696765	0.58857	0.01443	0.58888	0.01554	0.59041	0.00329	0.5898	0.00631	0.58918	0.01239
0.59226	0.000678393	0.5901	0.01445	0.5901	0.01558	0.59102	0.00329	0.59041	0.00631	0.5901	0.01241
0.59318	0.000683313	0.59041	0.01448	0.59072	0.01561	0.59225	0.00329	0.59133	0.00632	0.59194	0.01242
0.59411	0.000656563	0.59133	0.0145	0.59194	0.01564	0.59348	0.00329	0.59286	0.00633	0.59194	0.01243
0.59526	0.000683928	0.59317	0.01453	0.59286	0.01568	0.59409	0.00329	0.59409	0.00633	0.59317	0.01244
0.59618	0.000663711	0.59378	0.01455	0.59409	0.01571	0.59501	0.0033	0.5947	0.00634	0.5944	0.01246
0.59703	0.000667247	0.59501	0.01458	0.59562	0.01574	0.59624	0.0033	0.59501	0.00635	0.59501	0.01247
0.59818	0.000704528	0.59593	0.0146	0.59562	0.01578	0.59685	0.0033	0.59716	0.00635	0.59593	0.01249
0.59949	0.000691845	0.59685	0.01463	0.59685	0.01581	0.59838	0.0033	0.59777	0.00636	0.59716	0.0125
0.60018	0.000655025	0.59777	0.01465	0.59777	0.01584	0.5993	0.00331	0.599	0.00636	0.59838	0.01251
0.60126	0.000678316	0.59869	0.01468	0.599	0.01588	0.60022	0.00331	0.59992	0.00637	0.599	0.01252
0.60218	0.000668785	0.59961	0.0147	0.59992	0.01591	0.60114	0.00331	0.60084	0.00638	0.60022	0.01254
0.60326	0.000681929	0.60084	0.01473	0.60053	0.01594	0.60206	0.00331	0.60145	0.00639	0.60145	0.01255
0.60418	0.000680084	0.60176	0.01475	0.60176	0.01597	0.60329	0.00331	0.60329	0.00639	0.60237	0.01257
0.60518	0.000696842	0.60329	0.01477	0.60268	0.01601	0.60421	0.00331	0.60421	0.00639	0.60298	0.01258
0.60626	0.000704759	0.60421	0.0148	0.6036	0.01604	0.60513	0.00332	0.60452	0.0064	0.60421	0.01259
0.60725	0.000707296	0.60513	0.01482	0.60513	0.01607	0.60636	0.00332	0.60575	0.00641	0.60513	0.0126
0.60825	0.000685311	0.60605	0.01485	0.60575	0.01611	0.60697	0.00332	0.60667	0.00642	0.60636	0.01262
0.60925	0.000690308	0.60636	0.01487	0.60667	0.01614	0.6082	0.00332	0.60759	0.00642	0.60697	0.01263
0.61025	0.000679469	0.6082	0.0149	0.60789	0.01617	0.60973	0.00333	0.60912	0.00643	0.60789	0.01264
0.61133	0.00067724	0.60881	0.01492	0.60881	0.01621	0.61035	0.00333	0.60973	0.00643	0.60943	0.01266
0.61248	0.000726974	0.60943	0.01495	0.60973	0.01624	0.61127	0.00333	0.61065	0.00644	0.61004	0.01267
0.61333	0.000710524	0.61127	0.01497	0.61096	0.01627	0.61188	0.00333	0.61157	0.00645	0.61127	0.01268
0.6144	0.000699993	0.61157	0.015	0.61188	0.0163	0.61311	0.00334	0.61249	0.00645	0.61188	0.01269
0.61533	0.000695535	0.6128	0.01502	0.6128	0.01634	0.61403	0.00334	0.61372	0.00646	0.6128	0.01271
0.61633	0.000686311	0.61403	0.01505	0.61403	0.01637	0.61525	0.00334	0.61495	0.00647	0.61372	0.01272
0.61717	0.000683005	0.61464	0.01507	0.61525	0.0164	0.61587	0.00334	0.61556	0.00647	0.61464	0.01273
0.61825	0.000676472	0.61556	0.0151	0.61617	0.01644	0.61709	0.00334	0.61679	0.00648	0.61587	0.01275
0.61933	0.000692153	0.61679	0.01512	0.61679	0.01647	0.61832	0.00335	0.61771	0.00649	0.61709	0.01276
0.62025	0.000678701	0.61801	0.01514	0.61771	0.0165	0.61924	0.00335	0.61863	0.00649	0.61832	0.01277
0.62148	0.000722592	0.61893	0.01517	0.61893	0.01653	0.61955	0.00335	0.61955	0.0065	0.61924	0.01278
0.62232	0.000687464	0.61985	0.01519	0.62016	0.01657	0.62139	0.00335	0.62077	0.0065	0.62016	0.0128
0.62325	0.000667094	0.62077	0.01521	0.62047	0.0166	0.62261	0.00336	0.622	0.00651	0.62077	0.01281
0.62425	0.000665402	0.62169	0.01524	0.62231	0.01663	0.62323	0.00336	0.62261	0.00652	0.62231	0.01283
0.62525	0.000672782	0.62231	0.01527	0.62292	0.01667	0.62445	0.00336	0.62353	0.00652	0.62323	0.01284
0.6264	0.000714829	0.62384	0.01529	0.62384	0.0167	0.62476	0.00336	0.62445	0.00653	0.62353	0.01285
0.6274	0.000691768	0.62507	0.01532	0.62476	0.01673	0.62568	0.00336	0.62599	0.00654	0.62507	0.01287
0.62832	0.000690923	0.62599	0.01534	0.62568	0.01677	0.62691	0.00337	0.6266	0.00655	0.62629	0.01288
0.6294	0.000693383	0.6266	0.01536	0.6266	0.0168	0.62783	0.00337	0.62752	0.00655	0.62691	0.01289
0.63024	0.000677855	0.62844	0.01539	0.62752	0.01683	0.62936	0.00337	0.62875	0.00656	0.62783	0.0129
0.63117	0.000672474	0.62844	0.01541	0.62875	0.01687	0.63028	0.00337	0.62967	0.00656	0.62905	0.01292
0.63247	0.000691307	0.62967	0.01544	0.62967	0.0169	0.6309	0.00338	0.6309	0.00657	0.63028	0.01293
0.63347	0.000699686	0.6312	0.01546	0.6309	0.01693	0.63212	0.00338	0.63212	0.00658	0.6309	0.01294
0.63432	0.000680315	0.63212	0.01549	0.63182	0.01697	0.63335	0.00338	0.63243	0.00658	0.63243	0.01296
0.63539	0.000668477	0.63243	0.01551	0.63243	0.017	0.63366	0.00339	0.63366	0.00659	0.63274	0.01297
0.63639	0.000677778	0.63396	0.01554	0.63396	0.01703	0.6355	0.00338	0.63488	0.0066	0.63396	0.01298
0.63739	0.000694843	0.63488	0.01556	0.63519	0.01706	0.63642	0.00339	0.6358	0.00661	0.63488	0.013
0.63839	0.000693152	0.6358	0.01558	0.6358	0.0171	0.63642	0.00339	0.63703	0.00661	0.6358	0.01301
0.63932	0.000670091	0.63672	0.01561	0.63642	0.01713	0.63795	0.00339	0.63764	0.00662	0.63734	0.01302
0.64024	0.000663635	0.63826	0.01563	0.63795	0.01716	0.63887	0.0034	0.63856	0.00663	0.63795	0.01303
0.64139	0.000681468	0.63887	0.01566	0.63856	0.0172	0.6404	0.0034	0.63948	0.00663	0.63918	0.01305
0.64216	0.000672244	0.63948	0.01568	0.6401	0.01723	0.64102	0.0034	0.6404	0.00664	0.6401	0.01306
0.64324	0.000671629	0.64071	0.01571	0.64071	0.01726	0.64255	0.0034	0.64163	0.00665	0.64102	0.01308
0.64439	0.000700992	0.64163	0.01573	0.64163	0.0173	0.64286	0.0034	0.64286	0.00666	0.64224	0.01308
0.64516	0.000663558	0.64255	0.01576	0.64316	0.01733	0.64408	0.00341	0.64378	0.00666	0.64316	0.0131
0.64654	0.000699686	0.64378	0.01578	0.64408	0.01736	0.6447	0.00341	0.645	0.00667	0.64378	0.01311
0.64739	0.000668093	0.6447	0.01581	0.6447	0.0174	0.64623	0.00341	0.64592	0.00667	0.645	0.01312
0.64839	0.00067578	0.64562	0.01583	0.64562	0.01743	0.64684	0.00342	0.64684	0.00668	0.64623	0.01314
0.64946	0.000705758	0.64654	0.01585	0.64684	0.01746	0.64807	0.00342	0.64776	0.00669	0.64746	0.01315
0.65046	0.00069761	0.64776	0.01588	0.64776	0.0175	0.64899	0.00342	0.64868	0.0067	0.64807	0.01316
0.65139	0.000687233	0.64899	0.0159	0.64838	0.01753	0.65052	0.00342	0.6493	0.0067	0.64899	0.01318
0.65231	0.000657254	0.65022	0.01593	0.64991	0.01756	0.65114	0.00342	0.65022	0.00671	0.6496	0.01319
0.65339	0.000671014	0.65083	0.01595	0.65052	0.01759	0.65236	0.00343	0.65175	0.00672	0.65144	0.0132
0.65446	0.000689078	0.65144	0.01597	0.65144	0.01763	0.65298	0.00343	0.65298	0.00673	0.65206	0.01322
0.65531	0.000670783	0.65298	0.016	0.65298	0.01766	0.65359	0.00343	0.6539	0.00673	0.65298	0.01323
0.65646	0.000685158	0.6539	0.01602	0.65359	0.01769	0.65543	0.00344	0.65482	0.00674	0.6539	0.01324
0.65738	0.000675011	0.65451	0.01605	0.65451	0.01773	0.65666	0.00344	0.65604	0.00675	0.65512	0.01326
0.65846	0.000656025	0.65574	0.01607	0.65543	0.01776	0.65727	0.00344	0.65666	0.00676	0.65604	0.01327
0.65954	0.000695535	0.65666	0.0161	0.65635	0.0178	0.65819	0.00344	0.65789	0.00676	0.65727	0.01328
0.66054	0.00068339	0.65758	0.01612	0.65758	0.01783	0.65881	0.00345	0.65881	0.00677	0.65727	0.01329
0.66123	0.000645801	0.65881	0.01615	0.65881	0.01786	0.66034	0.00345	0.65911	0.00678	0.6585	0.01331
0.66246	0.000669938	0.65942	0.01617	0.65911	0.0179	0.66095	0.00345	0.66065	0.00679	0.66003	0.01332
0.66338	0.000656563	0.66095	0.01619	0.66065	0.01793	0.66187	0.00345	0.66157	0.00679	0.66126	0.01333
0.66438	0.00066056	0.66187	0.01622	0.66157	0.01796	0.6631	0.00345	0.66279	0.0068	0.66187	0.01335
0.66538	0.000657101	0.66249	0.01624	0.6631	0.018	0.66402	0.00346	0.66371	0.00681	0.6631	0.01336
0.66653	0.000695381	0.66371	0.01627	0.66402	0.01803	0.66494	0.00346	0.66525	0.00682	0.66433	0.01338
0.66746	0.000657792	0.66463	0.01629	0.66494	0.01806	0.66586	0.00346	0.66525	0.00683	0.66525	0.01339
0.66846	0.000660867	0.66555	0.01632	0.66617	0.01809	0.66709	0.00346	0.66617	0.00683	0.66586	0.0134
0.66945	0.000689001	0.66647	0.01634	0.66586	0.01795	0.66801	0.00347	0.6677	0.00684	0.66709	0.01341
0.67045	0.000670629	0.6677	0.01637	0.66678	0.018	0.66923	0.00347	0.66862	0.00685	0.66831	0.01343
0.67138	0.000658792	0.66893	0.01639	0.6677	0.01806	0.67046	0.00347	0.66954	0.00686	0.66923	0.01344
0.67245	0.00066817	0.66954	0.01642	0.66893	0.0181	0.67107	0.00348	0.67077	0.00687	0.67046	0.01346
0.67353	0.000671014	0.67077	0.01644	0.66954	0.01814	0.67169	0.00348	0.67199	0.00688	0.67138	0.01347
0.67461	0.000673089	0.6723	0.01647	0.67046	0.01816	0.67291	0.00348	0.67261	0.00688	0.67169	0.01348
0.67545	0.000653411	0.67291	0.01649	0.67199	0.01821	0.67414	0.00349	0.67414	0.00689	0.67261	0.01349
0.67645	0.00066056	0.67383	0.01651	0.67291	0.01825	0.67475	0.00349	0.67506	0.0069	0.67414	0.01351
0.67745	0.000653411	0.67475	0.01654	0.67383	0.01827	0.67598	0.00349	0.67598	0.00691	0.67567	0.01352
0.67845	0.000666017	0.67567	0.01656	0.67475	0.01832	0.67721	0.00349	0.67659	0.00692	0.67598	0.01354
0.67953	0.000661482	0.6769	0.01659	0.67567	0.01835	0.67843	0.00349	0.67782	0.00692	0.6769	0.01355
0.68045	0.000647646	0.67751	0.01661	0.67659	0.01838	0.67935	0.0035	0.67843	0.00693	0.67813	0.01356
0.68153	0.000686695	0.67874	0.01664	0.67751	0.01841	0.67997	0.0035	0.67997	0.00694	0.67905	0.01357
0.68237	0.000633118	0.67966	0.01666	0.67874	0.01845	0.6815	0.0035	0.68058	0.00695	0.67966	0.01359
0.68337	0.000640958	0.68089	0.01669	0.67905	0.01848	0.68212	0.0035	0.68119	0.00696	0.68119	0.0136
0.68445	0.000637961	0.68212	0.01671	0.68058	0.01852	0.68334	0.0035	0.68273	0.00696	0.6815	0.01362
0.68552	0.000646954	0.68273	0.01673	0.68119	0.01855	0.68457	0.00351	0.68365	0.00698	0.68304	0.01363
0.68652	0.000645417	0.68396	0.01676	0.68242	0.01859	0.68549	0.00351	0.68457	0.00698	0.68426	0.01364
0.68745	0.000647569	0.68488	0.01678	0.68334	0.01862	0.6861	0.00352	0.6858	0.00699	0.68549	0.01366
0.68845	0.000647262	0.68549	0.01681	0.68488	0.01865	0.68733	0.00351	0.68672	0.007	0.68549	0.01367
0.68952	0.000648568	0.68672	0.01683	0.6858	0.0187	0.68794	0.00352	0.68764	0.00701	0.68702	0.01368
0.69037	0.00063258	0.68733	0.01686	0.68702	0.01873	0.68917	0.00352	0.68886	0.00702	0.68794	0.0137
0.69152	0.000643495	0.68856	0.01688	0.68764	0.01876	0.69009	0.00352	0.69009	0.00703	0.68886	0.01371
0.69275	0.000680469	0.68948	0.01691	0.68825	0.0188	0.69162	0.00352	0.6907	0.00704	0.6904	0.01373
0.69344	0.000628275	0.6904	0.01693	0.68948	0.01883	0.69193	0.00353	0.69132	0.00704	0.69101	0.01374
0.69452	0.000659714	0.69162	0.01695	0.6907	0.01887	0.69316	0.00353	0.69285	0.00705	0.69193	0.01375
0.69552	0.000664019	0.69285	0.01698	0.69193	0.01889	0.69438	0.00353	0.69346	0.00706	0.69316	0.01377
0.69675	0.000681699	0.69408	0.01701	0.69254	0.01893	0.695	0.00354	0.69469	0.00707	0.69408	0.01378
0.69759	0.000662789	0.69438	0.01703	0.69377	0.01896	0.69592	0.00354	0.69561	0.00708	0.69469	0.01379
0.69836	0.000636269	0.69561	0.01705	0.69469	0.019	0.69714	0.00354	0.69653	0.00709	0.69592	0.01381
0.69952	0.000638191	0.69684	0.01708	0.69561	0.01904	0.69806	0.00354	0.69776	0.0071	0.69714	0.01382
0.70075	0.000668862	0.69776	0.01711	0.69622	0.01907	0.69898	0.00354	0.69837	0.00711	0.69806	0.01384
0.70159	0.000644648	0.69837	0.01713	0.69745	0.0191	0.6999	0.00355	0.6996	0.00711	0.69898	0.01385
0.70252	0.000641112	0.6996	0.01716	0.69806	0.01914	0.70144	0.00355	0.70052	0.00712	0.6999	0.01386
0.70367	0.000670706	0.70113	0.01718	0.6996	0.01917	0.70205	0.00355	0.70174	0.00713	0.70113	0.01388
0.70459	0.000644571	0.70174	0.01721	0.70052	0.0192	0.70297	0.00355	0.70266	0.00714	0.70174	0.01389
0.70551	0.000648799	0.70236	0.01723	0.70174	0.01924	0.70389	0.00355	0.70358	0.00715	0.70297	0.01391
0.70667	0.000653795	0.70358	0.01726	0.70236	0.01927	0.70512	0.00356	0.7045	0.00716	0.70358	0.01392
0.70767	0.000646416	0.70512	0.01728	0.70328	0.01932	0.70604	0.00356	0.70573	0.00717	0.70542	0.01394
0.70844	0.000625508	0.70573	0.0173	0.7042	0.01933	0.70726	0.00356	0.70696	0.00718	0.70604	0.01395
0.70967	0.000659791	0.70696	0.01733	0.70573	0.01938	0.70788	0.00357	0.70757	0.00719	0.70726	0.01396
0.71059	0.00065418	0.70757	0.01736	0.70665	0.01941	0.7088	0.00357	0.70819	0.0072	0.70819	0.01398
0.71182	0.000664634	0.7088	0.01738	0.70788	0.01945	0.71003	0.00357	0.70972	0.00721	0.70849	0.014
0.71251	0.000619281	0.70941	0.01741	0.70849	0.01948	0.71095	0.00357	0.71095	0.00722	0.71003	0.01401
0.71343	0.00063504	0.71064	0.01743	0.70911	0.01952	0.71156	0.00357	0.71156	0.00723	0.71064	0.01402
0.71459	0.000649875	0.71156	0.01746	0.71064	0.01955	0.71309	0.00358	0.71279	0.00724	0.71187	0.01403
0.71559	0.000643649	0.71279	0.01748	0.71125	0.01958	0.71432	0.00358	0.71401	0.00724	0.71309	0.01405
0.71658	0.000675626	0.7134	0.0175	0.71248	0.01962	0.71524	0.00358	0.71463	0.00725	0.71371	0.01406
0.71758	0.000640805	0.71463	0.01753	0.71309	0.01965	0.71616	0.00358	0.71555	0.00726	0.71524	0.01408
0.71866	0.000636346	0.71585	0.01756	0.71401	0.01968	0.71708	0.00359	0.71647	0.00728	0.71585	0.01409
0.71958	0.000630274	0.71647	0.01758	0.71524	0.01971	0.71831	0.00359	0.718	0.00728	0.71739	0.01411
0.72051	0.000639805	0.71769	0.01761	0.71616	0.01976	0.71892	0.00359	0.71892	0.00729	0.718	0.01412
0.72174	0.00066694	0.71831	0.01764	0.71708	0.01978	0.72045	0.00359	0.71923	0.0073	0.71953	0.01414
0.72251	0.000626738	0.71984	0.01766	0.71831	0.01983	0.72137	0.00359	0.72107	0.00731	0.71984	0.01415
0.7235	0.000613516	0.72107	0.01769	0.71923	0.01986	0.72229	0.00359	0.72107	0.00732	0.72107	0.01417
0.72473	0.000631965	0.72168	0.01771	0.72015	0.01989	0.72321	0.00359	0.72291	0.00733	0.72199	0.01418
0.7255	0.000632118	0.7226	0.01774	0.72107	0.01992	0.72383	0.00359	0.72383	0.00734	0.72352	0.01419
0.72658	0.000643495	0.72413	0.01777	0.72229	0.01997	0.72505	0.0036	0.72475	0.00735	0.72444	0.01421
0.72766	0.000634809	0.72475	0.01779	0.72321	0.02	0.72597	0.0036	0.72567	0.00736	0.72505	0.01423
0.72866	0.000642573	0.72567	0.01782	0.72383	0.02003	0.72689	0.0036	0.72689	0.00737	0.72567	0.01424
0.72958	0.000619435	0.72689	0.01784	0.72505	0.02006	0.72781	0.0036	0.72751	0.00738	0.7272	0.01426
0.7305	0.000623202	0.72781	0.01787	0.72659	0.02011	0.72904	0.00361	0.72873	0.00739	0.72781	0.01427
0.73165	0.000638422	0.72843	0.01789	0.72751	0.02014	0.72996	0.0036	0.72935	0.0074	0.72904	0.01428
0.73273	0.000658484	0.72965	0.01792	0.72873	0.02018	0.73088	0.00361	0.73088	0.00741	0.72996	0.0143
0.73365	0.000630581	0.73057	0.01795	0.72904	0.02021	0.73211	0.00361	0.73211	0.00742	0.73119	0.01432
0.73458	0.000643341	0.73149	0.01797	0.72996	0.02025	0.73303	0.00361	0.73241	0.00742	0.73241	0.01433
0.73588	0.000674857	0.73303	0.018	0.73119	0.02028	0.73456	0.00361	0.73364	0.00743	0.73272	0.01435
0.73658	0.000612287	0.73333	0.01802	0.73241	0.02032	0.73548	0.00361	0.73456	0.00744	0.73426	0.01436
0.73788	0.000678393	0.73456	0.01805	0.73303	0.02035	0.7361	0.00362	0.73548	0.00745	0.73487	0.01438
0.7385	0.000625124	0.73548	0.01808	0.73395	0.0204	0.73732	0.00362	0.7364	0.00746	0.73548	0.01439
0.73957	0.00062766	0.73671	0.0181	0.73518	0.02042	0.73824	0.00362	0.73763	0.00747	0.73671	0.01441
0.74073	0.000632887	0.73671	0.01798	0.7361	0.02046	0.73916	0.00362	0.73855	0.00748	0.73732	0.01442
0.74173	0.000633733	0.73763	0.01801	0.73702	0.02051	0.74008	0.00362	0.73916	0.00749	0.73886	0.01444
0.7428	0.000654564	0.73886	0.01805	0.73794	0.02053	0.74131	0.00362	0.74039	0.0075	0.74008	0.01445
0.7438	0.000673858	0.73978	0.01808	0.73916	0.02057	0.74192	0.00362	0.74192	0.00751	0.741	0.01447
0.74465	0.000619896	0.74008	0.01811	0.74008	0.0206	0.74315	0.00362	0.74223	0.00752	0.74192	0.01449
0.74572	0.000635962	0.74131	0.01813	0.74131	0.02064	0.74468	0.00362	0.74346	0.00753	0.74284	0.0145
0.74672	0.000634117	0.74254	0.01817	0.74223	0.02068	0.7453	0.00363	0.74499	0.00754	0.74407	0.01452
0.74757	0.000600141	0.74376	0.01821	0.74315	0.02071	0.74652	0.00362	0.7456	0.00755	0.7453	0.01453
0.74872	0.000625047	0.74438	0.01824	0.74407	0.02075	0.74744	0.00363	0.74652	0.00756	0.7456	0.01455
0.7498	0.000660252	0.74591	0.01826	0.7453	0.02078	0.74806	0.00363	0.74775	0.00757	0.74683	0.01457
0.7508	0.000656793	0.74652	0.01828	0.74622	0.02083	0.74898	0.00363	0.74898	0.00757	0.74775	0.01458
0.7518	0.000643264	0.74806	0.01831	0.74652	0.02085	0.7502	0.00363	0.74928	0.00758	0.74928	0.0146
0.75287	0.000665479	0.74867	0.01835	0.74806	0.02091	0.75051	0.00363	0.7502	0.0076	0.74959	0.01461
0.75372	0.000623894	0.74959	0.01837	0.74867	0.02092	0.75235	0.00363	0.75143	0.0076	0.75082	0.01463
0.75495	0.000643879	0.75051	0.0184	0.7502	0.02097	0.75327	0.00363	0.75296	0.00761	0.75204	0.01464
0.75572	0.000630658	0.75143	0.01843	0.75112	0.021	0.7545	0.00363	0.75327	0.00762	0.75266	0.01466
0.75664	0.000632195	0.75296	0.01846	0.75204	0.02104	0.7548	0.00363	0.7545	0.00763	0.75419	0.01468
0.75756	0.000609904	0.75327	0.01849	0.75296	0.02108	0.75603	0.00363	0.75542	0.00764	0.75542	0.01469
0.75872	0.000648107	0.75419	0.01851	0.7545	0.02111	0.75726	0.00363	0.75664	0.00765	0.75634	0.01471
0.75972	0.000638729	0.75542	0.01854	0.75511	0.02116	0.75787	0.00364	0.75756	0.00766	0.75726	0.01472
0.76072	0.000652565	0.75664	0.01857	0.75634	0.02118	0.75879	0.00364	0.75879	0.00767	0.75818	0.01474
0.76164	0.000623125	0.75695	0.0186	0.75664	0.02122	0.76063	0.00364	0.75941	0.00767	0.75879	0.01476
0.76272	0.000622279	0.75848	0.01862	0.75756	0.02125	0.76186	0.00364	0.76063	0.00769	0.75941	0.01477
0.76379	0.000643264	0.75879	0.01866	0.75941	0.02129	0.76247	0.00364	0.76186	0.00769	0.76063	0.01479
0.76471	0.000605522	0.76033	0.01869	0.76063	0.02133	0.76339	0.00364	0.76309	0.0077	0.76155	0.0148
0.76579	0.000628352	0.76125	0.01872	0.76063	0.02137	0.76431	0.00364	0.7637	0.00771	0.76247	0.01482
0.76671	0.000623663	0.76247	0.01875	0.76247	0.02141	0.76523	0.00364	0.76431	0.00772	0.76431	0.01484
0.76779	0.000643188	0.76309	0.01876	0.76309	0.02143	0.76646	0.00364	0.76585	0.00772	0.76462	0.01486
0.76887	0.000642265	0.76462	0.01879	0.76401	0.02148	0.76738	0.00364	0.76677	0.00774	0.76554	0.01487
0.76979	0.000636193	0.76523	0.01883	0.76523	0.02152	0.7683	0.00364	0.76769	0.00774	0.76707	0.01489
0.77087	0.000659022	0.76585	0.01886	0.76615	0.02156	0.76922	0.00364	0.76861	0.00775	0.76769	0.0149
0.77156	0.000613516	0.76738	0.01889	0.76707	0.02159	0.77014	0.00364	0.76983	0.00776	0.76891	0.01492
0.77279	0.000635193	0.7683	0.01892	0.7683	0.02163	0.77106	0.00364	0.77075	0.00777	0.76983	0.01494
0.77386	0.000644341	0.76922	0.01894	0.76891	0.02167	0.77259	0.00364	0.77137	0.00778	0.77106	0.01496
0.77463	0.000624047	0.77045	0.01899	0.77014	0.0217	0.7729	0.00364	0.77259	0.00778	0.77198	0.01497
0.77579	0.000646032	0.77106	0.01901	0.77106	0.02174	0.77413	0.00364	0.77413	0.00779	0.7729	0.01499
0.77656	0.000607213	0.77229	0.01904	0.77198	0.02178	0.77505	0.00364	0.77443	0.0078	0.77382	0.01501
0.77779	0.000632426	0.77351	0.01907	0.77321	0.02182	0.77566	0.00364	0.77535	0.00781	0.77505	0.01502
0.77871	0.000645724	0.77413	0.0191	0.77382	0.02186	0.7775	0.00365	0.77719	0.00782	0.77566	0.01504
0.77971	0.000624585	0.77535	0.01913	0.77474	0.02189	0.77811	0.00364	0.77719	0.00783	0.77719	0.01505
0.78086	0.000658331	0.77658	0.01915	0.77627	0.02194	0.77903	0.00364	0.77873	0.00783	0.77842	0.01507
0.78186	0.000645647	0.7775	0.01918	0.7775	0.02197	0.77965	0.00364	0.77934	0.00784	0.77903	0.01509
0.78278	0.000643879	0.77811	0.0192	0.77811	0.022	0.78118	0.00364	0.78057	0.00785	0.77995	0.01511
0.78378	0.000649568	0.77965	0.01925	0.77873	0.02205	0.78179	0.00364	0.7821	0.00785	0.78087	0.01513
0.7847	0.000625662	0.78026	0.01927	0.77965	0.02209	0.78333	0.00364	0.78271	0.00786	0.7821	0.01514
0.78578	0.000646723	0.78118	0.0193	0.78087	0.02213	0.78363	0.00365	0.78394	0.00787	0.78302	0.01516
0.7867	0.000640267	0.7821	0.01933	0.78149	0.02217	0.78548	0.00364	0.78455	0.00788	0.78394	0.01518
0.78786	0.000651643	0.78363	0.01937	0.78302	0.0222	0.7864	0.00365	0.78578	0.00788	0.78486	0.01519
0.78893	0.0006478	0.78455	0.01939	0.78394	0.02224	0.78762	0.00364	0.7864	0.00789	0.78609	0.01521
0.78978	0.000664711	0.78517	0.01943	0.78486	0.02229	0.78793	0.00365	0.78762	0.0079	0.78701	0.01523
0.7907	0.000638422	0.7864	0.01946	0.78609	0.02232	0.78946	0.00364	0.78854	0.00791	0.78793	0.01525
0.79201	0.00069246	0.78732	0.01948	0.78701	0.02237	0.78977	0.00365	0.78946	0.00791	0.78885	0.01526
0.79278	0.000638037	0.78885	0.01952	0.78793	0.02239	0.79069	0.00364	0.79038	0.00792	0.79008	0.01528
0.79378	0.000637884	0.78885	0.01954	0.78916	0.02243	0.79253	0.00365	0.79161	0.00793	0.791	0.01529
0.79485	0.000667709	0.78977	0.01957	0.78977	0.02248	0.79345	0.00365	0.79253	0.00793	0.79161	0.01531
0.79601	0.000686157	0.791	0.01961	0.79069	0.02252	0.79437	0.00365	0.79376	0.00794	0.79284	0.01533
0.79685	0.000660637	0.79253	0.01965	0.79192	0.02255	0.7956	0.00365	0.79437	0.00795	0.79406	0.01535
0.79762	0.000631965	0.79345	0.01967	0.79284	0.0226	0.79621	0.00365	0.7956	0.00796	0.79529	0.01537
0.79877	0.000649568	0.79437	0.0197	0.79376	0.02264	0.79744	0.00365	0.79682	0.00796	0.7956	0.01538
0.79993	0.000694689	0.7956	0.01973	0.79498	0.02266	0.79805	0.00365	0.79774	0.00797	0.79682	0.0154
0.801	0.000655486	0.79621	0.01977	0.79621	0.02271	0.79928	0.00365	0.79866	0.00797	0.79836	0.01542
0.80185	0.000652642	0.79744	0.0198	0.79682	0.02275	0.8005	0.00365	0.79989	0.00798	0.79866	0.01544
0.80277	0.000651489	0.79805	0.01983	0.79774	0.02279	0.80142	0.00365	0.8005	0.00799	0.79989	0.01545
0.80385	0.00066056	0.79958	0.01987	0.79897	0.02284	0.80204	0.00366	0.80204	0.00799	0.80081	0.01547
0.80477	0.000644417	0.8005	0.01988	0.8002	0.02287	0.80357	0.00365	0.80265	0.008	0.80173	0.01549
0.80577	0.000671398	0.80081	0.01993	0.80081	0.02291	0.8048	0.00366	0.80357	0.00801	0.80265	0.01551
0.80692	0.000672397	0.80234	0.01995	0.80173	0.02295	0.8051	0.00366	0.8048	0.00801	0.80418	0.01552
0.80792	0.000664634	0.80296	0.01998	0.80265	0.023	0.80633	0.00366	0.80572	0.00802	0.80449	0.01554
0.80885	0.00064534	0.80388	0.02002	0.80326	0.02303	0.80725	0.00366	0.80664	0.00802	0.80602	0.01556
0.81	0.000708679	0.8048	0.02005	0.8048	0.02308	0.80817	0.00366	0.80786	0.00803	0.80694	0.01558
0.81092	0.000684081	0.80602	0.02009	0.80602	0.02311	0.80878	0.00366	0.80848	0.00803	0.80725	0.0156
0.812	0.00069638	0.80725	0.02012	0.80694	0.02314	0.8097	0.00367	0.8094	0.00804	0.80909	0.01561
0.81284	0.000684773	0.80817	0.02015	0.80756	0.0232	0.81093	0.00366	0.81062	0.00804	0.8097	0.01563
0.81392	0.000675242	0.8094	0.02018	0.80848	0.02323	0.81216	0.00366	0.81155	0.00805	0.81062	0.01565
0.81484	0.000675318	0.81001	0.02021	0.81001	0.02329	0.81308	0.00367	0.81247	0.00806	0.81124	0.01567
0.816	0.000704836	0.81062	0.02025	0.81062	0.02332	0.81431	0.00367	0.81339	0.00806	0.81277	0.01568
0.81677	0.000657716	0.81216	0.02029	0.81155	0.02335	0.81553	0.00367	0.81431	0.00807	0.81308	0.0157
0.81807	0.000714752	0.81308	0.02032	0.81308	0.02339	0.81676	0.00367	0.81553	0.00807	0.81492	0.01572
0.81884	0.000675088	0.81431	0.02033	0.81339	0.02343	0.81768	0.00368	0.81645	0.00808	0.81553	0.01574
0.81976	0.000679239	0.81461	0.02038	0.81461	0.02348	0.81829	0.00367	0.81768	0.00808	0.81707	0.01576
0.82076	0.000665018	0.81584	0.02041	0.81523	0.02352	0.81891	0.00368	0.81891	0.00809	0.81799	0.01577
0.82199	0.000725206	0.81676	0.02044	0.81707	0.02357	0.82013	0.00368	0.81952	0.00809	0.81921	0.01579
0.82307	0.000711139	0.81768	0.02048	0.81768	0.0236	0.82105	0.00368	0.82075	0.0081	0.81952	0.01581
0.82392	0.00069369	0.81921	0.02051	0.8186	0.02365	0.82197	0.00369	0.82167	0.00811	0.82075	0.01583
0.82492	0.000697841	0.82013	0.02055	0.81983	0.0237	0.8232	0.00369	0.82228	0.00811	0.82167	0.01585
0.82599	0.000704759	0.82075	0.02057	0.82013	0.02373	0.82381	0.00369	0.82351	0.00812	0.82259	0.01587
0.82676	0.000677163	0.82228	0.0206	0.82167	0.02377	0.82504	0.00369	0.82443	0.00811	0.82381	0.01588
0.82807	0.000719671	0.82289	0.02064	0.82259	0.02381	0.82596	0.0037	0.82565	0.00812	0.82504	0.0159
0.82899	0.000698917	0.82473	0.02068	0.82351	0.02386	0.82688	0.0037	0.82688	0.00813	0.82565	0.01592
0.82991	0.000700608	0.82504	0.02071	0.82443	0.02389	0.82811	0.0037	0.82811	0.00813	0.82657	0.01594
0.83091	0.000705681	0.82627	0.02075	0.82565	0.02394	0.82933	0.0037	0.82841	0.00814	0.82719	0.01595
0.83214	0.000751187	0.82749	0.02078	0.82688	0.02398	0.83025	0.00371	0.82995	0.00815	0.82841	0.01598
0.83299	0.00071529	0.82811	0.02082	0.8278	0.02402	0.83117	0.00371	0.83056	0.00815	0.82964	0.01599
0.83383	0.000712062	0.82872	0.02085	0.82841	0.02407	0.83271	0.00371	0.83179	0.00815	0.83087	0.01601
0.83499	0.000722516	0.82995	0.02089	0.82964	0.02411	0.83332	0.00372	0.8324	0.00816	0.83179	0.01603
0.83606	0.000734815	0.83087	0.02092	0.83025	0.02415	0.83455	0.00372	0.83363	0.00816	0.83271	0.01605
0.83691	0.000711677	0.83179	0.02095	0.83148	0.02419	0.83485	0.00373	0.83455	0.00817	0.83363	0.01607
0.83799	0.000739811	0.83301	0.02098	0.8324	0.02424	0.83608	0.00373	0.83547	0.00817	0.83485	0.01608
0.83891	0.000716981	0.83363	0.02103	0.83363	0.02428	0.83762	0.00373	0.8367	0.00818	0.83577	0.0161
0.83999	0.000713599	0.83516	0.02106	0.83485	0.02432	0.83854	0.00373	0.83731	0.00818	0.837	0.01612
0.84098	0.000721132	0.83577	0.0211	0.83547	0.02437	0.83884	0.00374	0.83884	0.00819	0.83792	0.01614
0.84214	0.00073958	0.837	0.02113	0.837	0.02441	0.84007	0.00375	0.83976	0.00819	0.83915	0.01616
0.84291	0.000734738	0.83762	0.02116	0.83731	0.02445	0.8413	0.00375	0.84038	0.00819	0.83976	0.01618
0.84391	0.000725283	0.83884	0.02121	0.83854	0.0245	0.84222	0.00375	0.8413	0.0082	0.84038	0.01619
0.84491	0.000729511	0.84038	0.02124	0.83946	0.02455	0.84314	0.00376	0.84283	0.00821	0.8416	0.01621
0.84598	0.000737889	0.84099	0.02126	0.84068	0.02459	0.84406	0.00376	0.84406	0.00821	0.84283	0.01623
0.84698	0.000746268	0.84191	0.0213	0.8416	0.02462	0.84498	0.00377	0.84498	0.00821	0.84375	0.01625
0.84806	0.000728127	0.84314	0.02134	0.84252	0.02467	0.84651	0.00377	0.84498	0.00822	0.84467	0.01627
0.8489	0.00074204	0.84406	0.02138	0.84406	0.02471	0.84712	0.00377	0.84651	0.00823	0.8459	0.01629
0.8499	0.000747959	0.84528	0.02141	0.84436	0.02477	0.84866	0.00378	0.84743	0.00823	0.84682	0.0163
0.85106	0.000755261	0.8462	0.02143	0.84528	0.02481	0.84927	0.00378	0.84927	0.00824	0.84743	0.01632
0.85183	0.000721055	0.84682	0.02148	0.84651	0.02484	0.84988	0.00379	0.84988	0.00825	0.84835	0.01634
0.85313	0.000771327	0.84804	0.02152	0.84774	0.02489	0.85111	0.00379	0.8508	0.00825	0.84958	0.01636
0.85421	0.00078255	0.84866	0.02156	0.84866	0.02493	0.85234	0.0038	0.85203	0.00826	0.85111	0.01638
0.85505	0.000752802	0.84988	0.0216	0.84958	0.02499	0.85295	0.00381	0.85264	0.00826	0.85172	0.0164
0.85605	0.000768944	0.85111	0.02163	0.84988	0.02503	0.85387	0.00381	0.85418	0.00827	0.85295	0.01642
0.85713	0.000771634	0.85172	0.02166	0.8508	0.02507	0.85448	0.00382	0.85448	0.00827	0.85326	0.01644
0.85813	0.000790928	0.85264	0.0217	0.85264	0.02512	0.85602	0.00382	0.85602	0.00828	0.85448	0.01645
0.85898	0.000761642	0.85387	0.02173	0.85326	0.02516	0.85724	0.00383	0.85694	0.00828	0.85571	0.01647
0.86013	0.000770328	0.85479	0.02178	0.85479	0.02521	0.85786	0.00383	0.85786	0.00829	0.85663	0.01649
0.86097	0.00075972	0.85602	0.02181	0.8551	0.02524	0.85878	0.00384	0.85847	0.00829	0.85786	0.01651
0.8622	0.000793619	0.85694	0.02185	0.85663	0.02531	0.8597	0.00385	0.86	0.0083	0.85878	0.01653
0.8632	0.00081322	0.85755	0.02189	0.85786	0.02535	0.86092	0.00385	0.86062	0.00831	0.85939	0.01655
0.8639	0.000775785	0.85878	0.02193	0.85786	0.02539	0.86184	0.00386	0.86215	0.00832	0.86092	0.01657
0.86505	0.000804611	0.8597	0.02196	0.85878	0.02543	0.86307	0.00387	0.86246	0.00832	0.86184	0.01659
0.86613	0.00078132	0.86062	0.02201	0.86	0.02549	0.86399	0.00387	0.86369	0.00833	0.86277	0.0166
0.86713	0.000817294	0.86154	0.02203	0.86154	0.02553	0.86491	0.00388	0.86461	0.00833	0.86369	0.01662
0.86797	0.000790467	0.86277	0.02207	0.86215	0.02557	0.86583	0.00389	0.86553	0.00834	0.86491	0.01664
0.86897	0.000787162	0.86338	0.02212	0.86369	0.02562	0.86706	0.00389	0.86675	0.00835	0.86583	0.01666
0.87005	0.000818447	0.86522	0.02215	0.8643	0.02567	0.86767	0.0039	0.86706	0.00835	0.86706	0.01668
0.87082	0.000787008	0.86583	0.02219	0.86522	0.02571	0.86921	0.00391	0.86859	0.00836	0.86737	0.01669
0.87197	0.000792466	0.86675	0.02222	0.86614	0.02576	0.87013	0.00391	0.86921	0.00837	0.86921	0.01672
0.8732	0.00082475	0.86737	0.02227	0.86737	0.02581	0.87074	0.00392	0.87013	0.00838	0.86951	0.01673
0.87412	0.000840201	0.86921	0.0223	0.86859	0.02586	0.87197	0.00393	0.87166	0.00838	0.87074	0.01675
0.87504	0.000820753	0.86951	0.02233	0.8689	0.02589	0.87289	0.00394	0.87319	0.00839	0.87135	0.01677
0.87635	0.000870103	0.87105	0.02238	0.87013	0.02594	0.87473	0.00395	0.8735	0.0084	0.87258	0.01679
0.87704	0.000823905	0.87166	0.02242	0.87105	0.02599	0.87473	0.00395	0.87473	0.0084	0.87319	0.01681
0.87804	0.000819139	0.87258	0.02244	0.87227	0.02604	0.87626	0.00397	0.87534	0.00841	0.87381	0.01683
0.87897	0.000815834	0.8735	0.02249	0.8735	0.02608	0.87718	0.00397	0.87595	0.00842	0.87565	0.01685
0.8802	0.00086011	0.87442	0.02253	0.87442	0.02614	0.8781	0.00398	0.87749	0.00843	0.87657	0.01687
0.88096	0.000821214	0.87595	0.02256	0.87534	0.02617	0.87933	0.00399	0.87902	0.00844	0.87749	0.01689
0.88196	0.000834205	0.87657	0.0226	0.87626	0.02622	0.88086	0.004	0.87994	0.00844	0.87871	0.01691
0.88312	0.000854883	0.87779	0.02265	0.87718	0.02627	0.88086	0.004	0.88025	0.00845	0.87933	0.01693
0.88404	0.000836896	0.87902	0.02268	0.87841	0.02632	0.88239	0.00402	0.88117	0.00847	0.88086	0.01695
0.88504	0.000846658	0.87963	0.02272	0.87963	0.02637	0.88331	0.00403	0.88239	0.00847	0.88147	0.01697
0.88604	0.000838279	0.88086	0.02276	0.87994	0.02641	0.88362	0.00403	0.88362	0.00848	0.88239	0.01698
0.88704	0.000863031	0.88178	0.02281	0.88147	0.02646	0.88485	0.00404	0.88454	0.00849	0.88393	0.01701
0.88812	0.000885707	0.88239	0.02284	0.88209	0.02652	0.88607	0.00405	0.88607	0.0085	0.88454	0.01703
0.88896	0.000853807	0.88362	0.02287	0.88331	0.02657	0.8873	0.00406	0.88638	0.00851	0.88546	0.01705
0.89019	0.000915301	0.88485	0.02292	0.88423	0.02662	0.88822	0.00407	0.88761	0.00852	0.88669	0.01706
0.89104	0.00086011	0.88577	0.02296	0.88515	0.02665	0.88914	0.00408	0.88853	0.00853	0.88791	0.01709
0.89204	0.000855498	0.88638	0.02299	0.88607	0.02671	0.88976	0.00409	0.88976	0.00854	0.88853	0.01711
0.89304	0.000863338	0.88761	0.02303	0.88669	0.02675	0.89098	0.0041	0.89037	0.00855	0.88976	0.01712
0.89427	0.00089939	0.88853	0.02308	0.88761	0.0268	0.89221	0.00412	0.89129	0.00856	0.89098	0.01714
0.89511	0.000887782	0.88945	0.02311	0.88914	0.02686	0.89282	0.00412	0.89252	0.00857	0.89098	0.01717
0.89611	0.000903387	0.89006	0.02315	0.89006	0.02691	0.89374	0.00414	0.89374	0.00858	0.89221	0.01719
0.89711	0.000888782	0.8919	0.02319	0.89098	0.02695	0.89497	0.00414	0.89466	0.00859	0.89374	0.01721
0.89811	0.000900619	0.89282	0.02322	0.89221	0.027	0.89589	0.00416	0.89528	0.0086	0.89466	0.01722
0.89919	0.000905539	0.89374	0.02327	0.89252	0.02705	0.89712	0.00417	0.89681	0.00861	0.89589	0.01724
0.90019	0.000923834	0.89436	0.02331	0.89405	0.0271	0.89773	0.00418	0.89773	0.00863	0.8965	0.01727
0.90103	0.000899851	0.89497	0.02334	0.89466	0.02715	0.89926	0.00419	0.89865	0.00864	0.89773	0.01728
0.90203	0.000907768	0.8965	0.0234	0.8962	0.02719	0.90018	0.0042	0.89926	0.00865	0.89865	0.0173
0.90311	0.00089962	0.89742	0.02343	0.89712	0.02724	0.9011	0.00421	0.9011	0.00866	0.89957	0.01733
0.90411	0.000900696	0.89865	0.02346	0.89773	0.0273	0.90264	0.00422	0.90141	0.00868	0.90049	0.01735
0.90526	0.000951276	0.89926	0.02351	0.89865	0.02735	0.90294	0.00424	0.90233	0.00869	0.90141	0.01737
0.90611	0.000921066	0.9008	0.02355	0.90018	0.0274	0.90417	0.00425	0.90325	0.0087	0.90294	0.01739
0.90726	0.000942128	0.90202	0.02359	0.9011	0.02744	0.90478	0.00426	0.90478	0.00872	0.90325	0.01741
0.90834	0.000965189	0.90264	0.02362	0.90172	0.02749	0.9057	0.00427	0.9054	0.00873	0.90478	0.01743
0.90926	0.000944895	0.90386	0.02367	0.90294	0.02755	0.90724	0.00428	0.90662	0.00874	0.9054	0.01745
0.91003	0.000915762	0.90478	0.0237	0.90386	0.0276	0.90846	0.0043	0.90754	0.00876	0.90693	0.01747
0.91103	0.000936133	0.9057	0.02375	0.90478	0.02765	0.90969	0.00431	0.90877	0.00877	0.90785	0.0175
0.91218	0.000962883	0.90662	0.0238	0.90632	0.0277	0.9103	0.00433	0.91	0.00879	0.90908	0.01751
0.91326	0.000969032	0.90724	0.02382	0.90693	0.02773	0.91153	0.00433	0.91061	0.0088	0.90969	0.01753
0.91426	0.000965881	0.90846	0.02386	0.90816	0.02779	0.91153	0.00435	0.91153	0.00882	0.91061	0.01755
0.91526	0.000974644	0.90969	0.02391	0.90877	0.02785	0.91276	0.00437	0.91245	0.00883	0.91153	0.01757
0.9161	0.000952275	0.91092	0.02395	0.90969	0.0279	0.91429	0.00437	0.91399	0.00885	0.91306	0.0176
0.9171	0.000960115	0.91184	0.02399	0.91092	0.02795	0.91491	0.00439	0.91429	0.00886	0.91337	0.01762
0.91818	0.000977257	0.91276	0.02403	0.91184	0.02801	0.91613	0.0044	0.91552	0.00888	0.9146	0.01764
0.91918	0.000973721	0.91368	0.02407	0.91276	0.02806	0.91705	0.00442	0.91705	0.0089	0.91552	0.01766
0.92018	0.000968494	0.91429	0.02411	0.91399	0.0281	0.91797	0.00443	0.91736	0.00891	0.91675	0.01768
0.92125	0.000979409	0.91521	0.02416	0.9146	0.02816	0.9192	0.00444	0.91828	0.00893	0.91736	0.0177
0.9221	0.000966957	0.91644	0.02419	0.91613	0.02821	0.92012	0.00446	0.91951	0.00895	0.91859	0.01773
0.92325	0.000988787	0.91736	0.02422	0.91736	0.02827	0.92135	0.00447	0.92012	0.00897	0.91951	0.01775
0.92417	0.00102	0.91797	0.02427	0.91767	0.02832	0.92227	0.00448	0.92165	0.00898	0.92073	0.01777
0.92517	0.000989402	0.91951	0.02431	0.9192	0.02837	0.92319	0.0045	0.92227	0.009	0.92135	0.01779
0.92633	0.001	0.91981	0.02435	0.91981	0.02842	0.9238	0.00452	0.92349	0.00902	0.92257	0.01781
0.92725	0.00101	0.92135	0.02439	0.92104	0.02847	0.92503	0.00453	0.92472	0.00903	0.92349	0.01784
0.92802	0.001	0.92257	0.02443	0.92165	0.02852	0.92625	0.00455	0.92503	0.00906	0.92472	0.01786
0.92933	0.00102	0.9238	0.02446	0.92288	0.02857	0.92656	0.00456	0.92656	0.00907	0.92595	0.01788
0.93017	0.00101	0.92441	0.02451	0.9238	0.02863	0.92779	0.00458	0.92779	0.00909	0.92595	0.0179
0.93125	0.00103	0.92533	0.02455	0.92503	0.02867	0.92871	0.00459	0.92871	0.00911	0.92748	0.01793
0.93209	0.00101	0.92656	0.02459	0.92533	0.02874	0.92993	0.0046	0.92932	0.00913	0.9284	0.01795
0.93332	0.00104	0.92717	0.02463	0.92717	0.02878	0.93055	0.00462	0.93055	0.00915	0.92963	0.01797
0.93417	0.00101	0.9284	0.02467	0.92809	0.02885	0.93208	0.00463	0.93116	0.00917	0.93024	0.01799
0.93517	0.00103	0.92871	0.02472	0.92871	0.02889	0.93331	0.00465	0.93269	0.00919	0.93147	0.01802
0.93617	0.00103	0.93085	0.02475	0.92993	0.02895	0.93423	0.00467	0.93361	0.00921	0.93239	0.01804
0.93724	0.00105	0.93147	0.02479	0.93085	0.02899	0.93515	0.00469	0.93453	0.00924	0.93331	0.01806
0.93809	0.00103	0.93239	0.02484	0.93177	0.02904	0.93607	0.0047	0.93515	0.00926	0.93484	0.01809
0.93917	0.00105	0.93361	0.02489	0.93269	0.02911	0.93699	0.00471	0.93637	0.00928	0.93515	0.01811
0.94047	0.0011	0.93453	0.02492	0.93331	0.02916	0.93821	0.00473	0.93729	0.0093	0.93515	0.01796
0.94124	0.00104	0.93515	0.02496	0.93453	0.02922	0.93883	0.00475	0.93852	0.00932	0.93637	0.01799
0.94232	0.00107	0.93668	0.025	0.93607	0.02927	0.94006	0.00476	0.93944	0.00935	0.93729	0.01802
0.9434	0.00109	0.93699	0.02505	0.93637	0.02933	0.94098	0.00478	0.94036	0.00937	0.93852	0.01805
0.94439	0.00109	0.93852	0.02508	0.93791	0.02938	0.9422	0.0048	0.94159	0.00939	0.93913	0.01808
0.94509	0.00105	0.93944	0.02513	0.93883	0.02944	0.94282	0.00481	0.9422	0.00941	0.94036	0.0181
0.94616	0.00107	0.94036	0.02517	0.93975	0.02949	0.94404	0.00483	0.94343	0.00944	0.94098	0.01813
0.94739	0.00109	0.94159	0.02521	0.94036	0.02954	0.94466	0.00484	0.94496	0.00946	0.9422	0.01816
0.94832	0.0011	0.9419	0.02526	0.94159	0.02958	0.94588	0.00486	0.94527	0.00949	0.94343	0.01818
0.94916	0.00109	0.94312	0.02528	0.94282	0.02966	0.94711	0.00488	0.9465	0.00951	0.94435	0.01821
0.95008	0.00108	0.94435	0.02533	0.94343	0.02971	0.94803	0.0049	0.94742	0.00953	0.94558	0.01822
0.95131	0.00111	0.94558	0.02537	0.94435	0.02976	0.94926	0.00491	0.94803	0.00956	0.9465	0.01824
0.95201	0.00107	0.94619	0.02541	0.94527	0.02981	0.95018	0.00493	0.94926	0.00958	0.94742	0.01827
0.95331	0.00111	0.9468	0.02546	0.9468	0.02987	0.95079	0.00495	0.95018	0.00961	0.94834	0.0183
0.95424	0.00111	0.94803	0.02551	0.94772	0.02993	0.95202	0.00496	0.9514	0.00964	0.94956	0.01833
0.95539	0.00114	0.94956	0.02554	0.94834	0.02998	0.95324	0.00498	0.95232	0.00966	0.95018	0.01835
0.95624	0.00111	0.95018	0.02559	0.94956	0.03004	0.95386	0.005	0.95324	0.00969	0.9514	0.01838
0.95723	0.00111	0.9514	0.02562	0.95048	0.03009	0.95478	0.00502	0.95478	0.00971	0.95232	0.0184
0.95831	0.00112	0.95263	0.02565	0.9514	0.03015	0.956	0.00503	0.95539	0.00974	0.95355	0.01844
0.95923	0.00112	0.95324	0.02571	0.95263	0.0302	0.95692	0.00505	0.95662	0.00977	0.95447	0.01846
0.96031	0.00112	0.95447	0.02574	0.95355	0.03027	0.95784	0.00507	0.95754	0.00979	0.95539	0.01848
0.96108	0.00111	0.95508	0.02579	0.95447	0.03032	0.95876	0.00509	0.95876	0.00982	0.95662	0.01851
0.96223	0.00113	0.95662	0.02584	0.95539	0.03038	0.95968	0.0051	0.95968	0.00985	0.95723	0.01853
0.96331	0.00113	0.95723	0.02588	0.95631	0.03044	0.9606	0.00512	0.9606	0.00988	0.95815	0.01854
0.96431	0.00115	0.95815	0.02592	0.95754	0.03049	0.96214	0.00514	0.96122	0.00991	0.95938	0.01859
0.96546	0.00117	0.95907	0.02596	0.95815	0.03055	0.96306	0.00516	0.96244	0.00993	0.95999	0.01861
0.96623	0.00114	0.95999	0.026	0.95968	0.0306	0.96398	0.00517	0.96306	0.00996	0.96122	0.01864
0.96723	0.00115	0.96122	0.02603	0.9606	0.03066	0.9652	0.00519	0.96428	0.00999	0.96244	0.01866
0.96823	0.00116	0.96214	0.02609	0.96183	0.03072	0.96582	0.00521	0.96551	0.01002	0.96306	0.01868
0.96923	0.00115	0.96336	0.02613	0.96244	0.03077	0.96705	0.00523	0.96643	0.01005	0.96428	0.01872
0.97031	0.00117	0.96398	0.02617	0.96306	0.03083	0.96797	0.00525	0.96643	0.01008	0.9652	0.01875
0.97123	0.00115	0.9649	0.0262	0.96428	0.03089	0.96889	0.00527	0.96858	0.01011	0.96613	0.01878
0.9723	0.00116	0.96613	0.02625	0.96551	0.03096	0.9695	0.00528	0.9695	0.01014	0.96735	0.01879
0.97338	0.00118	0.96674	0.0263	0.96643	0.03101	0.97103	0.0053	0.97011	0.01017	0.96858	0.01883
0.97415	0.00116	0.96827	0.02633	0.96705	0.03106	0.97165	0.00532	0.97103	0.0102	0.9695	0.01885
0.97523	0.00117	0.96858	0.02638	0.96827	0.03111	0.97287	0.00534	0.97195	0.01023	0.97073	0.01888
0.97646	0.00121	0.96981	0.02643	0.96919	0.03119	0.9741	0.00536	0.97287	0.01026	0.97165	0.01891
0.9773	0.00117	0.97103	0.02647	0.97011	0.03122	0.97441	0.00537	0.9741	0.01029	0.97226	0.01893
0.97845	0.00118	0.97226	0.02651	0.97134	0.0313	0.97533	0.00539	0.97533	0.01032	0.97287	0.01897
0.97922	0.00116	0.97287	0.02655	0.97195	0.03135	0.97717	0.00541	0.97625	0.01035	0.97441	0.01899
0.9803	0.00118	0.9741	0.0266	0.97318	0.03141	0.97778	0.00543	0.97686	0.01038	0.97502	0.01902
0.9813	0.00119	0.97471	0.02665	0.97441	0.03146	0.9787	0.00545	0.97839	0.01042	0.97594	0.01904
0.98238	0.0012	0.97594	0.02669	0.97563	0.03152	0.98023	0.00547	0.97962	0.01045	0.97747	0.01907
0.98338	0.0012	0.97717	0.02672	0.97625	0.03159	0.98115	0.00548	0.98054	0.01048	0.97839	0.0191
0.9843	0.00118	0.97778	0.02676	0.97747	0.03165	0.98146	0.0055	0.98146	0.01051	0.97901	0.01912
0.98522	0.00119	0.9787	0.02682	0.97809	0.03171	0.98299	0.00552	0.98207	0.01055	0.98023	0.01916
0.98637	0.00121	0.97993	0.02686	0.97931	0.03176	0.98422	0.00554	0.9833	0.01058	0.98115	0.01919
0.98737	0.00119	0.98085	0.0269	0.98023	0.03183	0.98483	0.00556	0.98453	0.01061	0.98238	0.01921
0.98837	0.0012	0.98238	0.02695	0.98115	0.03189	0.98575	0.00558	0.98514	0.01064	0.9833	0.01924
0.98922	0.00118	0.98269	0.027	0.98238	0.03195	0.98698	0.0056	0.98637	0.01068	0.98391	0.01927
0.99037	0.00121	0.98391	0.02703	0.98361	0.032	0.98759	0.00561	0.98729	0.01071	0.98545	0.0193
0.99122	0.00119	0.98514	0.02708	0.98391	0.03207	0.98943	0.00564	0.98821	0.01075	0.98637	0.01933
0.99222	0.00118	0.98606	0.02713	0.98483	0.03212	0.99005	0.00565	0.98882	0.01078	0.98729	0.01936
0.99337	0.00122	0.98729	0.02717	0.98637	0.03219	0.99128	0.00567	0.98974	0.01081	0.9879	0.01938
0.99437	0.0012	0.9879	0.02722	0.98729	0.03225	0.99189	0.00569	0.99158	0.01084	0.98913	0.01942
0.99529	0.0012	0.98913	0.02726	0.98821	0.03231	0.99281	0.00571	0.9922	0.01088	0.99035	0.01945
0.99637	0.0012	0.98974	0.0273	0.98882	0.03236	0.99404	0.00572	0.99312	0.01091	0.99128	0.01947
0.99752	0.00121	0.99097	0.02735	0.99005	0.03242	0.99465	0.00574	0.99434	0.01095	0.9925	0.01951
0.99837	0.0012	--	--	0.99128	0.03249	0.99618	0.00576	0.99526	0.01098	--	--
0.99937	0.00121	--	--	0.9922	0.03255	0.99649	0.00578	0.99588	0.01102	--	--
1.00029	0.00121	--	--	0.99312	0.03262	0.99772	0.0058	0.99741	0.01105	--	--
