# Supplementary material for: Synthesis of flower-like MnO2 nanostructure with freshly prepared Cu particles and electrochemical performance in supercapacitors
Source: PLoS One. 2022 Jun 2;17(6):e0269086. doi: 10.1371/journal.pone.0269086 (PMC9162354; doi:10.1371/journal.pone.0269086)
Supplement: S1 Data — (ZIP) [file pone.0269086.s001.zip › Data/Fig.6(c).xlsx]

## Sheet: Sheet1
--	--	--	--	--	--	--	--	--	--	--	--
--	--	--	--	--	--	--	--	--	--	--	--
0.99906	0.00167	--	--	--	--	--	--	--	--	--	--
0.99814	0.00152	--	--	--	--	--	--	0.99496	0.01299	--	--
0.99698	0.00138	--	--	--	--	--	--	0.99373	0.01267	--	--
0.99598	0.00127	--	--	0.98637	0.03406	--	--	0.99281	0.01237	--	--
0.99522	0.00119	0.9879	0.02917	0.98545	0.03372	0.99189	0.00973	0.99189	0.01207	0.98974	0.02322
0.99422	0.00108	0.98759	0.02881	0.98453	0.03336	0.99097	0.0095	0.99097	0.01178	0.98821	0.02288
0.99306	0.00099609	0.98637	0.02847	0.9833	0.03302	0.99035	0.00929	0.98974	0.0115	0.9879	0.02254
0.99214	0.000941513	0.98545	0.02812	0.98299	0.03269	0.98882	0.00907	0.98913	0.01122	0.98637	0.02221
0.99114	0.000850732	0.98483	0.02779	0.98146	0.03236	0.98821	0.00887	0.98759	0.01095	0.98545	0.02187
0.99022	0.000803074	0.98361	0.02744	0.98054	0.03201	0.98759	0.00866	0.98729	0.01068	0.98453	0.02154
0.98914	0.000717673	0.98269	0.02713	0.97962	0.03169	0.98637	0.00846	0.98606	0.01042	0.98361	0.02122
0.98814	0.000675165	0.98146	0.02678	0.9787	0.03138	0.98483	0.00827	0.98545	0.01017	0.98299	0.0209
0.98714	0.000624278	0.98115	0.02646	0.97778	0.03104	0.98453	0.00808	0.98391	0.00992	0.98177	0.02058
0.98607	0.00056678	0.97962	0.02615	0.97686	0.03073	0.9833	0.00788	0.98299	0.00967	0.98115	0.02027
0.98522	0.000525272	0.97839	0.02582	0.97563	0.03041	0.98238	0.0077	0.98177	0.00943	0.98023	0.01997
0.98414	0.000502903	0.97778	0.02551	0.97441	0.03009	0.98115	0.00752	0.98115	0.00919	0.97901	0.01966
0.98314	0.000434644	0.97686	0.02521	0.97441	0.02979	0.98023	0.00734	0.98054	0.00895	0.97778	0.01937
0.98215	0.000419424	0.97594	0.02489	0.97257	0.02948	0.97931	0.00716	0.97901	0.00873	0.97717	0.01906
0.98115	0.000353087	0.97471	0.02459	0.97195	0.02917	0.9787	0.00699	0.97778	0.0085	0.97594	0.01876
0.98022	0.000340173	0.97441	0.0243	0.97134	0.02885	0.97717	0.00682	0.97686	0.00828	0.97533	0.01848
0.97907	0.000278063	0.97287	0.02399	0.96981	0.02856	0.97655	0.00665	0.97594	0.00806	0.9741	0.01819
0.97815	0.000244241	0.97195	0.02369	0.96889	0.02826	0.97533	0.00648	0.97563	0.00784	0.97287	0.01791
0.97715	0.000244933	0.97165	0.0234	0.96827	0.02797	0.97441	0.00632	0.97441	0.00763	0.97195	0.01764
0.97615	0.00019666	0.97011	0.02311	0.96674	0.02766	0.97349	0.00616	0.9741	0.00742	0.97165	0.01735
0.97507	0.00014854	0.96919	0.02281	0.96643	0.02738	0.97226	0.006	0.97226	0.00721	0.97042	0.01707
0.97415	0.000123712	0.96827	0.02254	0.96551	0.02708	0.97195	0.00584	0.97165	0.00701	0.96919	0.0168
0.97315	0.000106089	0.96735	0.02224	0.96459	0.02679	0.97103	0.0057	0.97073	0.00681	0.96858	0.01654
0.97192	5.81078e-05	0.96613	0.02197	0.96367	0.02651	0.96981	0.00554	0.9695	0.00662	0.96735	0.01627
0.97123	7.97001e-05	0.9652	0.02168	0.96275	0.02622	0.96858	0.00539	0.96858	0.00642	0.96643	0.016
0.97015	3.92366e-05	0.96428	0.0214	0.96183	0.02593	0.96735	0.00525	0.96735	0.00623	0.96551	0.01573
0.96931	4.70541e-05	0.96367	0.02112	0.9606	0.02566	0.96613	0.0051	0.96674	0.00604	0.9652	0.01548
0.96815	-1.59471e-05	0.96275	0.02085	0.9603	0.02538	0.96551	0.00496	0.96582	0.00586	0.96336	0.01521
0.96723	-1.61162e-05	0.96183	0.02057	0.95876	0.02511	0.96428	0.00482	0.96459	0.00567	0.96244	0.01496
0.96615	-5.35664e-05	0.9606	0.0203	0.95815	0.02482	0.96398	0.00469	0.96367	0.00549	0.96152	0.0147
0.96515	-7.85486e-05	0.95938	0.02003	0.95723	0.02454	0.96275	0.00455	0.96244	0.00531	0.9606	0.01446
0.96415	-9.11166e-05	0.95876	0.01976	0.956	0.02427	0.96152	0.00441	0.96152	0.00514	0.95968	0.01421
0.96308	-0.000105483	0.95815	0.01951	0.95508	0.024	0.9603	0.00428	0.9606	0.00496	0.95846	0.01396
0.96208	-0.000124816	0.95631	0.01924	0.95447	0.02373	0.95968	0.00415	0.95999	0.00479	0.95876	0.01388
0.96116	-0.000140612	0.95631	0.01899	0.95263	0.02346	0.95876	0.00402	0.95846	0.00463	0.95815	0.01362
0.96016	-0.000173396	0.95508	0.01872	0.95263	0.02318	0.95754	0.00389	0.95754	0.00446	0.95692	0.01338
0.95908	-0.000179923	0.95447	0.01846	0.9511	0.02292	0.95631	0.00377	0.95631	0.0043	0.9557	0.01313
0.95816	-0.000184742	0.95263	0.01821	0.94987	0.02266	0.9557	0.00364	0.956	0.00413	0.95447	0.01289
0.95716	-0.000206027	0.95202	0.01795	0.94926	0.0224	0.95478	0.00352	0.95508	0.00397	0.95386	0.01265
0.95624	-0.000191525	0.9514	0.0177	0.94834	0.02214	0.95386	0.0034	0.95416	0.00382	0.95294	0.01241
0.95524	-0.000235955	0.95048	0.01745	0.94711	0.02187	0.95263	0.00329	0.95294	0.00366	0.95202	0.01218
0.95439	-0.000202364	0.94956	0.0172	0.9465	0.02162	0.9514	0.00317	0.95171	0.0035	0.9511	0.01194
0.95308	-0.000258862	0.94834	0.01696	0.94588	0.02136	0.95079	0.00305	0.9511	0.00336	0.95018	0.01171
0.95208	-0.000292837	0.94742	0.01672	0.94466	0.02111	0.94987	0.00294	0.94926	0.0032	0.94895	0.01148
0.95116	-0.000299756	0.94619	0.01648	0.94404	0.02086	0.94895	0.00283	0.94926	0.00306	0.94803	0.01126
0.95008	-0.000303676	0.94527	0.01623	0.94251	0.02061	0.94803	0.00272	0.94772	0.00291	0.94742	0.01103
0.94924	-0.000311593	0.94404	0.01599	0.9422	0.02035	0.9468	0.00261	0.9468	0.00277	0.94619	0.01081
0.94809	-0.000347491	0.94343	0.01575	0.94098	0.02011	0.94588	0.0025	0.94588	0.00263	0.94496	0.01059
0.94716	-0.000321202	0.94282	0.01551	0.93975	0.01986	0.94466	0.0024	0.94466	0.00249	0.94435	0.01037
0.94593	-0.000371013	0.94159	0.01528	0.93852	0.01961	0.94404	0.00229	0.94404	0.00235	0.94282	0.01015
0.94532	-0.000336499	0.94067	0.01504	0.93821	0.01937	0.94312	0.00219	0.94312	0.00221	0.94251	0.00993
0.94416	-0.000380237	0.94006	0.0148	0.93699	0.01913	0.94159	0.00209	0.9422	0.00208	0.94098	0.00973
0.94309	-0.000399684	0.93883	0.01457	0.93637	0.01889	0.94098	0.00199	0.94128	0.00194	0.94036	0.00951
0.94201	-0.000410677	0.93821	0.01435	0.93515	0.01865	0.94036	0.00189	0.94036	0.00181	0.93944	0.0093
0.94094	-0.000437888	0.93668	0.01411	0.93392	0.01841	0.93883	0.00179	0.93883	0.00169	0.93791	0.0091
0.94017	-0.000423052	0.93545	0.01389	0.93269	0.01816	0.93791	0.0017	0.93821	0.00156	0.93821	0.00889
0.93909	-0.000448188	0.93545	0.01384	0.93177	0.01793	0.93668	0.0016	0.93668	0.00143	0.93668	0.00869
0.93824	-0.000415904	0.93453	0.0136	0.93116	0.0177	0.93607	0.00151	0.93607	0.00131	0.93515	0.00849
0.93717	-0.000459872	0.93423	0.01337	0.92963	0.01747	0.93484	0.00142	0.93515	0.00118	0.93484	0.00828
0.93617	-0.00046679	0.93269	0.01314	0.92932	0.01723	0.93453	0.00132	0.93423	0.00106	0.933	0.00808
0.93494	-0.000503226	0.93147	0.01292	0.9284	0.017	0.933	0.00124	0.93331	0.0009357	0.93239	0.00789
0.93417	-0.000473324	0.93055	0.0127	0.92717	0.01676	0.93177	0.00115	0.93208	0.000817188	0.93085	0.00769
0.93309	-0.000494232	0.92993	0.01247	0.92687	0.01654	0.93147	0.00106	0.93055	0.000698432	0.93055	0.00749
0.93217	-0.00050876	0.92871	0.01225	0.92533	0.01631	0.92963	0.000975817	0.93024	0.000580534	0.92963	0.0073
0.93109	-0.000519753	0.92748	0.01204	0.92411	0.01608	0.92932	0.000888528	0.92932	0.000465457	0.9284	0.00711
0.93009	-0.000514449	0.92717	0.01181	0.92349	0.01586	0.92779	0.000806515	0.9284	0.000353019	0.92717	0.00692
0.92917	-0.000529899	0.92656	0.0116	0.92257	0.01564	0.92717	0.00072076	0.92687	0.000238249	0.92656	0.00673
0.92817	-0.000529361	0.92503	0.01139	0.92196	0.0154	0.92564	0.000643531	0.92625	0.000130964	0.92625	0.00654
0.92717	-0.00053159	0.92411	0.01117	0.92043	0.01519	0.92472	0.000563849	0.92533	1.83472e-05	0.92411	0.00636
0.92594	-0.000580017	0.92288	0.01096	0.91951	0.01497	0.92411	0.000484841	0.92411	-8.88896e-05	0.92349	0.00617
0.9251	-0.000560416	0.92196	0.01075	0.91889	0.01475	0.92288	0.000405343	0.92349	-0.000195151	0.92227	0.00599
0.92417	-0.000561108	0.92043	0.01055	0.91767	0.01453	0.92227	0.00032836	0.92227	-0.000302842	0.92135	0.00581
0.9231	-0.000567642	0.92012	0.01034	0.91675	0.01431	0.92104	0.000252113	0.92165	-0.000409392	0.92073	0.00563
0.92218	-0.000548424	0.91951	0.01013	0.91613	0.0141	0.92012	0.000177706	0.92012	-0.000516494	0.91981	0.00545
0.92102	-0.000601156	0.91797	0.00992	0.91491	0.01389	0.9192	0.000102563	0.91951	-0.000614885	0.91828	0.00528
0.92018	-0.000593162	0.91705	0.00973	0.91491	0.01385	0.91828	3.07626e-05	0.91889	-0.000717202	0.91797	0.0051
0.91895	-0.000616684	0.91583	0.00952	0.91399	0.01362	0.91736	-3.9148e-05	0.91736	-0.000815594	0.91675	0.00493
0.9181	-0.000609381	0.9146	0.00932	0.91276	0.0134	0.91644	-0.00011231	0.91644	-0.000916071	0.91552	0.00475
0.91702	-0.000626753	0.91429	0.00912	0.91214	0.01319	0.91521	-0.000182	0.91583	-0.00101	0.91491	0.00458
0.91626	-0.00058978	0.91276	0.00892	0.91061	0.01297	0.91399	-0.000250825	0.91429	-0.00111	0.91368	0.00441
0.91502	-0.000634978	0.91245	0.00873	0.90969	0.01276	0.91276	-0.00032198	0.91368	-0.00121	0.91245	0.00424
0.91403	-0.000663112	0.91153	0.00853	0.90846	0.01254	0.91276	-0.00038369	0.91184	-0.0013	0.91214	0.00407
0.91303	-0.000651505	0.9103	0.00834	0.90785	0.01233	0.91092	-0.000455766	0.91153	-0.00139	0.91092	0.00391
0.91195	-0.000653196	0.90908	0.00814	0.90693	0.01212	0.91	-0.000516555	0.91061	-0.00149	0.91	0.00374
0.9111	-0.000633902	0.90816	0.00795	0.90601	0.01191	0.90908	-0.000584828	0.90908	-0.00158	0.90908	0.00358
0.91003	-0.000671798	0.90724	0.00776	0.90509	0.01171	0.90816	-0.000647212	0.90846	-0.00167	0.90754	0.00342
0.9091	-0.000653119	0.90632	0.00757	0.90386	0.0115	0.90724	-0.00071254	0.90754	-0.00176	0.90724	0.00325
0.90795	-0.000669108	0.9054	0.00738	0.90325	0.0113	0.90662	-0.000775476	0.90662	-0.00185	0.90601	0.00309
0.90711	-0.000657424	0.90448	0.00719	0.90172	0.01109	0.90478	-0.000834609	0.9057	-0.00194	0.90478	0.00294
0.90595	-0.000681483	0.90386	0.00701	0.9011	0.01089	0.90448	-0.000897546	0.90417	-0.00202	0.90386	0.00278
0.90518	-0.000651197	0.90233	0.00682	0.89988	0.01069	0.90325	-0.000958028	0.90325	-0.00211	0.90325	0.00262
0.90395	-0.000694935	0.90141	0.00664	0.89957	0.01049	0.90202	-0.00102	0.90233	-0.0022	0.90233	0.00247
0.90303	-0.000690708	0.90049	0.00646	0.89804	0.01029	0.9011	-0.00107	0.9011	-0.00228	0.9008	0.00231
0.90211	-0.000689247	0.89957	0.00627	0.89712	0.01009	0.90018	-0.00113	0.90018	-0.00236	0.90018	0.00216
0.90095	-0.000709617	0.89896	0.0061	0.8962	0.0099	0.89896	-0.00119	0.89988	-0.00244	0.89896	0.00201
0.89996	-0.000700393	0.89773	0.00592	0.89497	0.0097	0.89804	-0.00124	0.89896	-0.00253	0.89804	0.00186
0.89911	-0.000708157	0.8965	0.00574	0.89405	0.0095	0.89742	-0.0013	0.89773	-0.00261	0.8965	0.00171
0.89796	-0.000698702	0.89558	0.00556	0.89282	0.00931	0.89681	-0.00135	0.8965	-0.00269	0.89558	0.00156
0.89688	-0.000723454	0.89436	0.00538	0.89221	0.00912	0.89558	-0.00141	0.89558	-0.00277	0.89497	0.00141
0.89603	-0.000708772	0.89374	0.00521	0.8916	0.00893	0.89466	-0.00146	0.89436	-0.00284	0.89436	0.00127
0.89488	-0.000750281	0.89252	0.00504	0.89006	0.00874	0.89313	-0.00151	0.89344	-0.00292	0.89344	0.00112
0.89396	-0.00073091	0.89129	0.00486	0.88884	0.00854	0.89221	-0.00156	0.8919	-0.003	0.89221	0.000976123
0.89296	-0.000719456	0.89068	0.00469	0.88853	0.00836	0.89129	-0.00162	0.8916	-0.00308	0.89129	0.000832708
0.89196	-0.000722762	0.88945	0.00452	0.88699	0.00817	0.89006	-0.00166	0.89037	-0.00315	0.89037	0.000692604
0.89111	-0.000734984	0.88884	0.00435	0.88638	0.00798	0.88914	-0.00172	0.88976	-0.00323	0.88884	0.000549802
0.89011	-0.00073214	0.8873	0.00418	0.88485	0.0078	0.88853	-0.00177	0.88853	-0.0033	0.88853	0.000409453
0.88888	-0.000768883	0.88638	0.00401	0.88393	0.00761	0.8873	-0.00181	0.88761	-0.00337	0.88699	0.000266528
0.88804	-0.000754124	0.88577	0.00385	0.88362	0.00743	0.88669	-0.00186	0.88669	-0.00344	0.88607	0.000131516
0.88689	-0.000724145	0.88454	0.00368	0.88239	0.00725	0.88546	-0.00191	0.88546	-0.00351	0.88515	-2.13469e-06
0.88604	-0.000759505	0.88362	0.00351	0.88117	0.00706	0.88454	-0.00195	0.88454	-0.00359	0.88423	-2.01028e-05
0.88504	-0.000747821	0.88239	0.00335	0.87994	0.00688	0.88331	-0.002	0.88331	-0.00366	0.88301	-0.000201028
0.88396	-0.000754816	0.88209	0.00319	0.87933	0.0067	0.88239	-0.00205	0.88239	-0.00372	0.88209	-0.000413195
0.88289	-0.00077411	0.88086	0.00302	0.87841	0.00652	0.88178	-0.00209	0.88147	-0.00379	0.88086	-0.000542073
0.88204	-0.000748897	0.87994	0.00287	0.87749	0.00634	0.88025	-0.00213	0.88055	-0.00386	0.88025	-0.000676594
0.88104	-0.00074098	0.87902	0.0027	0.87657	0.00616	0.87963	-0.00218	0.87994	-0.00393	0.87963	-0.000807067
0.88004	-0.000756661	0.8781	0.00254	0.87565	0.00599	0.8781	-0.00222	0.87902	-0.00399	0.8781	-0.000937479
0.87904	-0.000743593	0.87687	0.00239	0.87411	0.00581	0.87779	-0.00226	0.87779	-0.00406	0.87779	-0.00107
0.87797	-0.000760581	0.87657	0.00223	0.87411	0.00564	0.87657	-0.0023	0.87687	-0.00412	0.87626	-0.0012
0.87697	-0.000785333	0.87503	0.00207	0.87227	0.00547	0.87534	-0.00235	0.87565	-0.00419	0.87534	-0.00132
0.87597	-0.000787715	0.87442	0.00192	0.87166	0.00529	0.87442	-0.00239	0.87473	-0.00425	0.87473	-0.00145
0.8752	-0.000724453	0.87319	0.00176	0.87074	0.00512	0.8735	-0.00243	0.8735	-0.00432	0.8735	-0.00157
0.87405	-0.000778568	0.87166	0.00161	0.86951	0.00495	0.87258	-0.00247	0.87258	-0.00438	0.87227	-0.0017
0.87297	-0.000770343	0.87135	0.00145	0.8689	0.00478	0.87166	-0.00251	0.87166	-0.00444	0.87166	-0.00182
0.87197	-0.000767268	0.87013	0.0013	0.86798	0.00461	0.87043	-0.00255	0.87043	-0.0045	0.87043	-0.00195
0.87082	-0.000807932	0.86921	0.00115	0.86706	0.00444	0.86951	-0.00258	0.86982	-0.00456	0.86982	-0.00207
0.87012	-0.000778337	0.86829	0.001	0.86583	0.00427	0.86829	-0.00262	0.8689	-0.00462	0.86859	-0.00219
0.86889	-0.000797708	0.86706	0.000854791	0.86491	0.0041	0.86767	-0.00266	0.86737	-0.00468	0.86767	-0.00231
0.86789	-0.000797093	0.86583	0.000706651	0.86369	0.00394	0.86614	-0.00269	0.86675	-0.00474	0.86675	-0.00243
0.86682	-0.000791405	0.86522	0.000557469	0.86277	0.00377	0.86553	-0.00273	0.86553	-0.0048	0.86553	-0.00255
0.86605	-0.000795787	0.86399	0.000414912	0.86184	0.00361	0.86461	-0.00276	0.86491	-0.00486	0.8643	-0.00267
0.86497	-0.000781643	0.86307	0.000265546	0.86062	0.00345	0.86338	-0.0028	0.8643	-0.00491	0.86369	-0.00278
0.8639	-0.000791251	0.86215	0.000120474	0.86	0.00328	0.86215	-0.00284	0.86277	-0.00497	0.86277	-0.0029
0.86297	-0.000789407	0.86123	-1.91201e-05	0.85908	0.00312	0.86184	-0.00287	0.86215	-0.00502	0.86123	-0.00301
0.86182	-0.000797631	0.86062	-0.000164125	0.85755	0.00296	0.86062	-0.0029	0.86092	-0.00508	0.86062	-0.00313
0.86097	-0.000775109	0.85939	-0.000201028	0.85694	0.0028	0.85908	-0.00294	0.86	-0.00513	0.8597	-0.00324
0.86005	-0.000756814	0.85816	-0.000451717	0.85571	0.00264	0.85878	-0.00297	0.85908	-0.00518	0.85847	-0.00336
0.8589	-0.000818616	0.85755	-0.000591391	0.85479	0.00248	0.85755	-0.003	0.85755	-0.00524	0.85786	-0.00347
0.8579	-0.000815234	0.85632	-0.000731004	0.85418	0.00232	0.85663	-0.00303	0.85724	-0.00529	0.85663	-0.00358
0.85705	-0.000779875	0.8554	-0.000866261	0.85264	0.00217	0.8554	-0.00306	0.85632	-0.00534	0.8554	-0.00369
0.85582	-0.000789637	0.85448	-0.00101	0.85172	0.00201	0.85479	-0.0031	0.8551	-0.00539	0.85479	-0.0038
0.85482	-0.000812928	0.85356	-0.00114	0.85111	0.00186	0.85418	-0.00312	0.85387	-0.00544	0.85356	-0.00391
0.8539	-0.000813159	0.85264	-0.00128	0.84988	0.0017	0.85264	-0.00315	0.85264	-0.00549	0.85264	-0.00401
0.85298	-0.00078195	0.85111	-0.00142	0.84896	0.00155	0.85142	-0.00318	0.85234	-0.00554	0.85142	-0.00412
0.85198	-0.000800552	0.85019	-0.00155	0.84804	0.00139	0.8505	-0.00322	0.8508	-0.00559	0.8508	-0.00423
0.8509	-0.000789868	0.84958	-0.00168	0.84743	0.00124	0.84958	-0.00324	0.84958	-0.00563	0.84958	-0.00433
0.84983	-0.000830992	0.84866	-0.00182	0.84651	0.00109	0.84866	-0.00327	0.84896	-0.00568	0.84896	-0.00444
0.84875	-0.00082884	0.84712	-0.00195	0.84467	0.000939196	0.84774	-0.00329	0.84774	-0.00572	0.84804	-0.00454
0.84775	-0.000813389	0.8462	-0.00208	0.84436	0.000789278	0.84651	-0.00332	0.84682	-0.00577	0.84712	-0.00465
0.84683	-0.000799476	0.84559	-0.00221	0.84314	0.000641262	0.84528	-0.00335	0.84651	-0.00582	0.84559	-0.00475
0.84591	-0.000810776	0.84467	-0.00234	0.84252	0.000493797	0.84467	-0.00337	0.84467	-0.00586	0.84498	-0.00485
0.84491	-0.000816695	0.84314	-0.00247	0.84099	0.000342223	0.84375	-0.0034	0.84375	-0.0059	0.84375	-0.00495
0.84391	-0.000806087	0.84252	-0.0026	0.84038	0.000194636	0.84222	-0.00342	0.84314	-0.00595	0.84314	-0.00506
0.84306	-0.000778722	0.8413	-0.00273	0.83884	4.78461e-05	0.8416	-0.00345	0.8416	-0.00599	0.84191	-0.00516
0.84183	-0.000825919	0.84068	-0.00286	0.83854	-9.30486e-05	0.8413	-0.00347	0.84038	-0.00603	0.84099	-0.00525
0.84083	-0.000807163	0.83976	-0.00298	0.83731	-0.000201028	0.83946	-0.0035	0.84007	-0.00607	0.83976	-0.00535
0.83983	-0.000812851	0.83915	-0.00311	0.83639	-0.000387125	0.83854	-0.00352	0.83884	-0.00611	0.83884	-0.00545
0.83883	-0.00081754	0.83792	-0.00323	0.83516	-0.000528639	0.83762	-0.00355	0.83823	-0.00615	0.83762	-0.00555
0.83806	-0.000754508	0.83639	-0.00336	0.83485	-0.000668743	0.83639	-0.00357	0.837	-0.00619	0.83731	-0.00564
0.83691	-0.000801398	0.83547	-0.00348	0.83363	-0.000811913	0.83577	-0.00359	0.83608	-0.00622	0.83608	-0.00574
0.83599	-0.000786639	0.83485	-0.00361	0.8324	-0.000952875	0.83424	-0.00361	0.83485	-0.00626	0.83516	-0.00583
0.83476	-0.000815772	0.83363	-0.00373	0.83148	-0.00109	0.83363	-0.00363	0.83363	-0.0063	0.83393	-0.00593
0.83376	-0.000810392	0.8324	-0.00385	0.83056	-0.00123	0.83271	-0.00365	0.83332	-0.00634	0.83301	-0.00602
0.83291	-0.000799476	0.83179	-0.00397	0.82995	-0.00137	0.83179	-0.00367	0.83179	-0.00637	0.83179	-0.00612
0.83184	-0.000805318	0.83056	-0.00409	0.82811	-0.00151	0.83025	-0.00369	0.83117	-0.00641	0.83117	-0.00621
0.83084	-0.00081877	0.82995	-0.00421	0.82749	-0.00165	0.82964	-0.00371	0.82995	-0.00644	0.83025	-0.0063
0.82984	-0.00080993	0.82872	-0.00433	0.82657	-0.00179	0.82841	-0.00373	0.82933	-0.00647	0.82903	-0.00639
0.82876	-0.000827918	0.8278	-0.00444	0.82565	-0.00192	0.8278	-0.00375	0.8278	-0.00651	0.82811	-0.00648
0.82784	-0.000793557	0.82719	-0.00456	0.82473	-0.00206	0.82688	-0.00377	0.82688	-0.00654	0.82719	-0.00657
0.82676	-0.000823844	0.82565	-0.00468	0.82351	-0.00219	0.82565	-0.00378	0.82596	-0.00657	0.82596	-0.00666
0.82592	-0.000783257	0.82535	-0.00479	0.82259	-0.00233	0.82473	-0.0038	0.82473	-0.0066	0.82535	-0.00675
0.82476	-0.000815388	0.82351	-0.00491	0.82136	-0.00246	0.82351	-0.00382	0.82412	-0.00663	0.82381	-0.00683
0.82384	-0.000813774	0.82289	-0.00502	0.82013	-0.00259	0.82259	-0.00383	0.8232	-0.00666	0.8232	-0.00692
0.82269	-0.000835143	0.82197	-0.00514	0.81952	-0.00273	0.82167	-0.00385	0.82197	-0.00669	0.82197	-0.00701
0.82184	-0.000809085	0.82105	-0.00525	0.8186	-0.00286	0.82105	-0.00387	0.82105	-0.00672	0.82136	-0.00709
0.82084	-0.000797401	0.81983	-0.00536	0.81707	-0.00298	0.82013	-0.00388	0.82013	-0.00675	0.81983	-0.00718
0.81976	-0.000802782	0.8186	-0.00547	0.81645	-0.00312	0.8186	-0.0039	0.81952	-0.00678	0.81921	-0.00726
0.81869	-0.000818002	0.81799	-0.00558	0.81553	-0.00324	0.81707	-0.00391	0.81768	-0.0068	0.81768	-0.00734
0.81761	-0.000818155	0.81707	-0.00569	0.81492	-0.00338	0.81645	-0.00393	0.81707	-0.00683	0.81707	-0.00742
0.81669	-0.000820308	0.81584	-0.0058	0.81369	-0.00351	0.81553	-0.00394	0.81584	-0.00685	0.81584	-0.00751
0.81592	-0.000772803	0.81492	-0.00591	0.81247	-0.00363	0.81461	-0.00395	0.81492	-0.00688	0.81523	-0.00759
0.81477	-0.000823305	0.81431	-0.00602	0.81185	-0.00376	0.81369	-0.00396	0.81431	-0.0069	0.81431	-0.00767
0.81384	-0.000792789	0.81339	-0.00613	0.81093	-0.00388	0.81277	-0.00398	0.81308	-0.00693	0.81308	-0.00775
0.81277	-0.000795787	0.81216	-0.00623	0.8097	-0.00401	0.81155	-0.00399	0.81216	-0.00696	0.81216	-0.00783
0.81177	-0.000814542	0.81062	-0.00634	0.80848	-0.00413	0.81032	-0.004	0.81124	-0.00698	0.81093	-0.00791
0.81077	-0.000793865	0.8097	-0.00644	0.80786	-0.00426	0.81001	-0.00401	0.8094	-0.007	0.81001	-0.00799
0.80985	-0.000773879	0.8094	-0.00655	0.80694	-0.00438	0.80817	-0.00402	0.80878	-0.00702	0.8094	-0.00806
0.80862	-0.000813543	0.80786	-0.00665	0.80602	-0.00451	0.80756	-0.00404	0.80848	-0.00704	0.80817	-0.00814
0.80777	-0.000806318	0.80694	-0.00675	0.8048	-0.00463	0.80694	-0.00405	0.80725	-0.00706	0.80725	-0.00821
0.80677	-0.000799169	0.80572	-0.00686	0.80388	-0.00475	0.80541	-0.00406	0.80602	-0.00708	0.80664	-0.00829
0.80593	-0.000762349	0.8051	-0.00696	0.80296	-0.00487	0.8048	-0.00406	0.80541	-0.00711	0.8048	-0.00836
0.8047	-0.000803473	0.80388	-0.00706	0.80265	-0.00499	0.80357	-0.00407	0.80418	-0.00712	0.80418	-0.00844
0.80377	-0.000797708	0.80326	-0.00716	0.80081	-0.00511	0.80296	-0.00409	0.80296	-0.00714	0.80326	-0.00851
0.8027	-0.000800476	0.80173	-0.00726	0.79958	-0.00523	0.80173	-0.00409	0.80234	-0.00716	0.80234	-0.00859
0.80177	-0.000793865	0.80081	-0.00736	0.79866	-0.00535	0.80081	-0.0041	0.80081	-0.00718	0.80112	-0.00866
0.8007	-0.00076773	0.8002	-0.00746	0.79805	-0.00547	0.79989	-0.00411	0.8002	-0.00719	0.8005	-0.00873
0.7997	-0.00079471	0.79897	-0.00756	0.79682	-0.00558	0.79897	-0.00412	0.79897	-0.00721	0.79958	-0.0088
0.79877	-0.000781797	0.79805	-0.00766	0.7956	-0.0057	0.79774	-0.00412	0.79744	-0.00723	0.79866	-0.00887
0.79754	-0.000803627	0.79713	-0.00776	0.79529	-0.00582	0.79652	-0.00414	0.79682	-0.00725	0.79713	-0.00894
0.7967	-0.000777261	0.79682	-0.00785	0.79345	-0.00593	0.7959	-0.00414	0.79621	-0.00726	0.7959	-0.00901
0.79578	-0.000759812	0.79529	-0.00795	0.79314	-0.00604	0.79498	-0.00415	0.7956	-0.00728	0.79529	-0.00907
0.79478	-0.000775878	0.79406	-0.00804	0.79222	-0.00616	0.79345	-0.00416	0.79406	-0.00729	0.79406	-0.00914
0.79355	-0.000805779	0.79284	-0.00814	0.791	-0.00627	0.79284	-0.00416	0.79284	-0.0073	0.79345	-0.00921
0.79262	-0.000787408	0.79192	-0.00823	0.79008	-0.00639	0.79161	-0.00417	0.79192	-0.00731	0.79222	-0.00927
0.79178	-0.000787254	0.791	-0.00832	0.78854	-0.0065	0.79069	-0.00418	0.79161	-0.00733	0.7913	-0.00934
0.7907	-0.000783334	0.79038	-0.00842	0.78793	-0.00661	0.78946	-0.00418	0.78946	-0.00734	0.79038	-0.0094
0.7897	-0.000778876	0.78946	-0.00851	0.78701	-0.00672	0.78885	-0.00419	0.78916	-0.00735	0.78946	-0.00947
0.78878	-0.00077434	0.78824	-0.0086	0.78578	-0.00683	0.78793	-0.00419	0.78793	-0.00737	0.78854	-0.00953
0.78786	-0.00073483	0.78732	-0.00869	0.78455	-0.00694	0.7867	-0.0042	0.78732	-0.00738	0.78732	-0.00959
0.7867	-0.000790406	0.78609	-0.00878	0.78394	-0.00705	0.78517	-0.0042	0.78609	-0.00739	0.7864	-0.00966
0.78563	-0.000768883	0.78517	-0.00887	0.78302	-0.00716	0.78486	-0.0042	0.78486	-0.0074	0.78517	-0.00971
0.78463	-0.000774263	0.78486	-0.00896	0.78179	-0.00727	0.78363	-0.00421	0.78394	-0.00741	0.78425	-0.00977
0.78371	-0.000773879	0.78302	-0.00905	0.78087	-0.00737	0.78271	-0.00421	0.78271	-0.00742	0.78333	-0.00983
0.78255	-0.000787869	0.78241	-0.00913	0.77995	-0.00748	0.7821	-0.00421	0.78179	-0.00742	0.78241	-0.0099
0.78186	-0.000725913	0.78179	-0.00922	0.77903	-0.00759	0.78087	-0.00422	0.78118	-0.00743	0.78149	-0.00996
0.78078	-0.000756968	0.78026	-0.00931	0.77811	-0.00769	0.77965	-0.00422	0.78026	-0.00744	0.78057	-0.01001
0.77963	-0.000767807	0.77903	-0.00939	0.77719	-0.0078	0.77873	-0.00422	0.77903	-0.00745	0.77965	-0.01007
0.77878	-0.000730833	0.77781	-0.00948	0.77566	-0.0079	0.77781	-0.00423	0.77842	-0.00746	0.77842	-0.01012
0.77755	-0.000784256	0.77689	-0.00956	0.77535	-0.00801	0.77689	-0.00423	0.77719	-0.00746	0.7775	-0.01018
0.77671	-0.000749819	0.77627	-0.00965	0.77413	-0.00811	0.77566	-0.00423	0.77627	-0.00747	0.77689	-0.01024
0.77563	-0.000770804	0.77535	-0.00973	0.77321	-0.00821	0.77535	-0.00423	0.77535	-0.00748	0.77535	-0.01029
0.77463	-0.000765577	0.77474	-0.00981	0.77198	-0.00831	0.77351	-0.00423	0.77413	-0.00749	0.77505	-0.01035
0.77363	-0.000753278	0.7729	-0.0099	0.77075	-0.00841	0.7729	-0.00423	0.77351	-0.00749	0.77382	-0.0104
0.77271	-0.000742209	0.77229	-0.00998	0.77045	-0.00852	0.77167	-0.00424	0.77259	-0.0075	0.77229	-0.01045
0.77163	-0.000763194	0.77137	-0.01006	0.76922	-0.00862	0.77045	-0.00424	0.77137	-0.0075	0.77167	-0.01051
0.77064	-0.000773956	0.77014	-0.01014	0.7683	-0.00872	0.76983	-0.00424	0.77014	-0.0075	0.77106	-0.01056
0.76956	-0.000756814	0.76922	-0.01022	0.76707	-0.00882	0.76891	-0.00424	0.76922	-0.00751	0.76953	-0.01061
0.76879	-0.000727297	0.7683	-0.0103	0.76646	-0.00892	0.76769	-0.00424	0.76799	-0.00751	0.76861	-0.01066
0.76779	-0.000728143	0.76738	-0.01038	0.76523	-0.00901	0.76646	-0.00424	0.76677	-0.00752	0.76738	-0.01071
0.76656	-0.000744515	0.76646	-0.01046	0.7637	-0.00911	0.76554	-0.00424	0.76615	-0.00752	0.76646	-0.01076
0.76548	-0.000745745	0.76554	-0.01053	0.7637	-0.00921	0.76462	-0.00424	0.76493	-0.00752	0.76523	-0.01081
0.76479	-0.000699778	0.76493	-0.01061	0.76186	-0.0093	0.7637	-0.00424	0.76431	-0.00753	0.76462	-0.01086
0.76348	-0.000744592	0.7637	-0.01069	0.76125	-0.0094	0.76309	-0.00424	0.76278	-0.00753	0.7637	-0.01091
0.76264	-0.000733754	0.76247	-0.01076	0.76002	-0.0095	0.76186	-0.00424	0.76186	-0.00753	0.76247	-0.01095
0.76164	-0.000730987	0.76186	-0.01084	0.7591	-0.00959	0.76125	-0.00423	0.76125	-0.00753	0.76125	-0.011
0.76072	-0.000720071	0.76033	-0.01091	0.75848	-0.00968	0.76002	-0.00424	0.76002	-0.00753	0.76063	-0.01104
0.75972	-0.000709387	0.75971	-0.01098	0.75756	-0.00978	0.75879	-0.00424	0.75941	-0.00753	0.75941	-0.01109
0.75856	-0.000756891	0.75848	-0.01106	0.75603	-0.00987	0.75787	-0.00424	0.75818	-0.00753	0.75848	-0.01113
0.75756	-0.000740134	0.75756	-0.01113	0.75511	-0.00996	0.75664	-0.00423	0.75695	-0.00753	0.75695	-0.01118
0.75657	-0.000722301	0.75695	-0.01121	0.75388	-0.01005	0.75572	-0.00424	0.75603	-0.00754	0.75664	-0.01122
0.75549	-0.000747206	0.75572	-0.01128	0.75358	-0.01015	0.7548	-0.00423	0.7548	-0.00753	0.75572	-0.01127
0.75464	-0.000744746	0.7545	-0.01135	0.75235	-0.01024	0.75388	-0.00423	0.7545	-0.00753	0.7545	-0.01131
0.75372	-0.00070954	0.75358	-0.01141	0.75143	-0.01033	0.75266	-0.00423	0.75327	-0.00753	0.75358	-0.01135
0.75257	-0.000727912	0.75296	-0.01149	0.7502	-0.01042	0.75174	-0.00423	0.75204	-0.00753	0.75296	-0.01139
0.75157	-0.000712461	0.75204	-0.01156	0.74898	-0.01051	0.75082	-0.00423	0.75143	-0.00752	0.75174	-0.01143
0.75049	-0.000727066	0.75082	-0.01162	0.74836	-0.0106	0.7502	-0.00423	0.7502	-0.00752	0.7502	-0.01147
0.74957	-0.000713384	0.74928	-0.01169	0.74744	-0.01069	0.74898	-0.00423	0.74867	-0.00752	0.74959	-0.01151
0.74842	-0.000734907	0.74836	-0.01176	0.74622	-0.01078	0.74775	-0.00423	0.74806	-0.00752	0.74836	-0.01155
0.74772	-0.0006914	0.74775	-0.01182	0.74591	-0.01086	0.74683	-0.00423	0.74683	-0.00752	0.74806	-0.01159
0.74649	-0.000724914	0.74652	-0.01189	0.74438	-0.01095	0.74622	-0.00422	0.74591	-0.00751	0.74683	-0.01163
0.74549	-0.000731832	0.7456	-0.01196	0.74407	-0.01103	0.74468	-0.00422	0.74499	-0.00751	0.7453	-0.01166
0.74449	-0.000727451	0.74468	-0.01202	0.74284	-0.01112	0.74407	-0.00422	0.74376	-0.00751	0.74468	-0.0117
0.74357	-0.000711846	0.74376	-0.01209	0.74162	-0.0112	0.74315	-0.00422	0.74315	-0.00751	0.74346	-0.01174
0.7425	-0.000720225	0.74284	-0.01215	0.7407	-0.01129	0.74162	-0.00422	0.74254	-0.0075	0.74254	-0.01177
0.7415	-0.000731063	0.74162	-0.01222	0.73978	-0.01137	0.7407	-0.00422	0.741	-0.0075	0.74131	-0.01181
0.74057	-0.000721224	0.741	-0.01228	0.73886	-0.01146	0.73978	-0.00422	0.74008	-0.0075	0.74039	-0.01184
0.73934	-0.000733216	0.73947	-0.01234	0.73763	-0.01154	0.73886	-0.00421	0.73886	-0.00749	0.73978	-0.01188
0.73873	-0.000682175	0.73855	-0.0124	0.7361	-0.01162	0.73763	-0.00421	0.73794	-0.00749	0.73855	-0.01191
0.73765	-0.000702315	0.73732	-0.01247	0.73548	-0.0117	0.73671	-0.0042	0.73732	-0.00748	0.73794	-0.01194
0.7365	-0.000715306	0.7364	-0.01253	0.73426	-0.01178	0.73579	-0.0042	0.7361	-0.00748	0.73671	-0.01198
0.7355	-0.000706389	0.73579	-0.01259	0.73364	-0.01187	0.73456	-0.0042	0.73548	-0.00747	0.7361	-0.01201
0.7345	-0.000702161	0.73456	-0.01265	0.73211	-0.01195	0.73364	-0.0042	0.73395	-0.00747	0.73426	-0.01204
0.73342	-0.000703391	0.73426	-0.01271	0.73149	-0.01203	0.73272	-0.0042	0.73272	-0.00746	0.73395	-0.01207
0.73242	-0.000716612	0.73272	-0.01277	0.73057	-0.01211	0.73119	-0.00419	0.73211	-0.00745	0.73303	-0.0121
0.73158	-0.000693091	0.7318	-0.01283	0.72996	-0.01218	0.73027	-0.00419	0.73088	-0.00745	0.73149	-0.01214
0.7305	-0.000710617	0.73088	-0.01288	0.72843	-0.01226	0.73027	-0.00418	0.73027	-0.00744	0.73088	-0.01216
0.72927	-0.000714767	0.73027	-0.01294	0.72751	-0.01234	0.72843	-0.00418	0.72904	-0.00744	0.72965	-0.0122
0.72858	-0.000692629	0.72935	-0.013	0.72659	-0.01242	0.72751	-0.00418	0.72812	-0.00743	0.72873	-0.01222
0.7275	-0.000700086	0.72751	-0.01305	0.72597	-0.01249	0.72659	-0.00417	0.72689	-0.00742	0.7272	-0.01225
0.7265	-0.000699394	0.72689	-0.01311	0.72413	-0.01257	0.72567	-0.00417	0.72597	-0.00741	0.72689	-0.01228
0.72543	-0.000708234	0.72597	-0.01317	0.72321	-0.01265	0.72444	-0.00417	0.72475	-0.00741	0.72597	-0.01231
0.7245	-0.00068525	0.72475	-0.01322	0.7226	-0.01272	0.72383	-0.00417	0.72383	-0.0074	0.72475	-0.01234
0.72358	-0.000675872	0.72413	-0.01328	0.72168	-0.01279	0.7226	-0.00416	0.72321	-0.00739	0.72352	-0.01236
0.72227	-0.000726605	0.7226	-0.01333	0.72076	-0.01287	0.72168	-0.00416	0.72199	-0.00739	0.72321	-0.01239
0.72151	-0.000678947	0.72168	-0.01338	0.71984	-0.01294	0.72076	-0.00415	0.72107	-0.00738	0.72199	-0.01242
0.72058	-0.000675257	0.72076	-0.01343	0.71892	-0.01302	0.71984	-0.00415	0.71984	-0.00737	0.72076	-0.01244
0.71943	-0.000699778	0.71953	-0.01349	0.71739	-0.01309	0.71892	-0.00415	0.71923	-0.00737	0.71984	-0.01247
0.71835	-0.000698702	0.71861	-0.01354	0.71647	-0.01316	0.718	-0.00415	0.718	-0.00736	0.71831	-0.01249
0.71751	-0.000678024	0.718	-0.01359	0.71585	-0.01323	0.71708	-0.00414	0.71708	-0.00735	0.71769	-0.01252
0.71651	-0.000676641	0.71708	-0.01364	0.71493	-0.0133	0.71555	-0.00414	0.71616	-0.00734	0.71677	-0.01254
0.71543	-0.000698548	0.71585	-0.01369	0.71371	-0.01337	0.71463	-0.00414	0.71524	-0.00734	0.71555	-0.01256
0.71443	-0.000679639	0.71463	-0.01374	0.71279	-0.01344	0.7134	-0.00413	0.71401	-0.00732	0.71524	-0.01259
0.71336	-0.000701315	0.71401	-0.01378	0.71187	-0.01351	0.71187	-0.00413	0.71309	-0.00732	0.71401	-0.01261
0.71251	-0.00068256	0.71248	-0.01384	0.71095	-0.01358	0.71217	-0.00413	0.71217	-0.00731	0.71279	-0.01263
0.71151	-0.000667417	0.71187	-0.01388	0.70972	-0.01365	0.71095	-0.00412	0.71095	-0.0073	0.71156	-0.01266
0.71051	-0.000639437	0.71064	-0.01393	0.70849	-0.01372	0.70941	-0.00412	0.71003	-0.00729	0.71095	-0.01267
0.70951	-0.000679485	0.70941	-0.01398	0.70788	-0.01379	0.70819	-0.00411	0.70911	-0.00729	0.71003	-0.0127
0.70836	-0.000679792	0.7088	-0.01403	0.70696	-0.01386	0.70849	-0.00411	0.70819	-0.00728	0.7088	-0.01272
0.70744	-0.000668877	0.70788	-0.01407	0.70604	-0.01392	0.70665	-0.00411	0.70696	-0.00727	0.70757	-0.01273
0.70628	-0.00068525	0.70696	-0.01411	0.70481	-0.01399	0.70573	-0.0041	0.70634	-0.00726	0.70634	-0.01275
0.70536	-0.000680715	0.70604	-0.01416	0.70389	-0.01406	0.7045	-0.0041	0.70542	-0.00725	0.70573	-0.01277
0.70444	-0.00065727	0.70542	-0.01421	0.70266	-0.01412	0.7042	-0.0041	0.7042	-0.00725	0.70512	-0.01279
0.70344	-0.000676333	0.7042	-0.01425	0.70144	-0.01419	0.70297	-0.00409	0.70297	-0.00724	0.70389	-0.01281
0.70252	-0.000666878	0.70266	-0.0143	0.70082	-0.01425	0.70174	-0.00409	0.70205	-0.00723	0.70266	-0.01283
0.70136	-0.000690016	0.70174	-0.01434	0.6999	-0.01432	0.70052	-0.00409	0.70082	-0.00722	0.70205	-0.01285
0.70052	-0.000647585	0.70144	-0.01439	0.69898	-0.01438	0.6996	-0.00408	0.70021	-0.00721	0.70082	-0.01287
0.69936	-0.000683175	0.6999	-0.01443	0.69776	-0.01444	0.69868	-0.00408	0.69898	-0.0072	0.6996	-0.01288
0.69844	-0.000665572	0.69868	-0.01447	0.69745	-0.01451	0.69776	-0.00407	0.69837	-0.00719	0.69837	-0.0129
0.69736	-0.000671875	0.69837	-0.01451	0.69592	-0.01457	0.69653	-0.00407	0.69714	-0.00719	0.69745	-0.01292
0.69652	-0.000626753	0.69714	-0.01455	0.695	-0.01464	0.69561	-0.00407	0.69561	-0.00718	0.69653	-0.01294
0.69536	-0.000664803	0.69592	-0.01459	0.69377	-0.0147	0.695	-0.00407	0.6953	-0.00717	0.69592	-0.01295
0.69444	-0.000649814	0.69469	-0.01464	0.69254	-0.01476	0.69346	-0.00406	0.69408	-0.00716	0.695	-0.01297
0.69344	-0.000667647	0.69377	-0.01467	0.69224	-0.01482	0.69285	-0.00406	0.69316	-0.00715	0.69377	-0.01298
0.69237	-0.000685557	0.69316	-0.01471	0.6907	-0.01487	0.69162	-0.00406	0.69224	-0.00714	0.69285	-0.013
0.69144	-0.00066611	0.69224	-0.01475	0.68978	-0.01494	0.6904	-0.00405	0.69101	-0.00713	0.69193	-0.01301
0.69021	-0.000692091	0.69132	-0.01479	0.68917	-0.01499	0.68978	-0.00405	0.69009	-0.00713	0.6907	-0.01303
0.68929	-0.000647046	0.69009	-0.01483	0.68825	-0.01506	0.68856	-0.00405	0.68886	-0.00711	0.68978	-0.01304
0.68837	-0.000657731	0.68886	-0.01487	0.68672	-0.01511	0.68733	-0.00404	0.68825	-0.00711	0.68917	-0.01306
0.68729	-0.000677409	0.68825	-0.01491	0.6858	-0.01517	0.68641	-0.00404	0.68702	-0.0071	0.68825	-0.01307
0.68629	-0.000663035	0.68702	-0.01494	0.68488	-0.01523	0.6858	-0.00404	0.6861	-0.00709	0.68641	-0.01308
0.68545	-0.000666802	0.6861	-0.01498	0.68396	-0.01529	0.68457	-0.00403	0.68549	-0.00708	0.6858	-0.0131
0.68437	-0.000638437	0.68549	-0.01502	0.68304	-0.01534	0.68396	-0.00403	0.68396	-0.00708	0.68457	-0.01311
0.68337	-0.000661728	0.68334	-0.01505	0.68181	-0.0154	0.68273	-0.00402	0.68304	-0.00707	0.68396	-0.01313
0.68245	-0.000629367	0.68304	-0.01509	0.68119	-0.01546	0.68181	-0.00402	0.68181	-0.00706	0.68273	-0.01314
0.68153	-0.000651889	0.68242	-0.01513	0.67997	-0.01551	0.68119	-0.00402	0.68119	-0.00705	0.68181	-0.01315
0.68045	-0.000627445	0.68089	-0.01516	0.67874	-0.01556	0.67997	-0.00401	0.68027	-0.00704	0.68058	-0.01316
0.6796	-0.000621526	0.68027	-0.0152	0.67782	-0.01562	0.67905	-0.00401	0.67843	-0.00704	0.67966	-0.01317
0.67845	-0.000623602	0.67935	-0.01524	0.6769	-0.01567	0.67721	-0.00401	0.67782	-0.00703	0.67905	-0.01318
0.6773	-0.000657577	0.67813	-0.01527	0.67629	-0.01573	0.67659	-0.00401	0.6769	-0.00702	0.67751	-0.0132
0.6763	-0.000664188	0.67659	-0.0153	0.67506	-0.01578	0.67537	-0.004	0.67629	-0.00701	0.6769	-0.0132
0.67545	-0.000627829	0.67629	-0.01533	0.67353	-0.01584	0.67445	-0.004	0.67506	-0.007	0.67598	-0.01321
0.67453	-0.000626676	0.67506	-0.01536	0.67291	-0.01589	0.67383	-0.004	0.67414	-0.00699	0.67506	-0.01322
0.6733	-0.000647508	0.67445	-0.0154	0.67199	-0.01594	0.67199	-0.00399	0.67291	-0.00698	0.67414	-0.01323
0.6723	-0.000666264	0.67322	-0.01543	0.67077	-0.01599	0.67169	-0.00399	0.67261	-0.00698	0.67291	-0.01324
0.67145	-0.000632288	0.6723	-0.01547	0.66985	-0.01605	0.67077	-0.00399	0.67138	-0.00697	0.67138	-0.01325
0.67022	-0.000671414	0.67107	-0.0155	0.66923	-0.0161	0.66954	-0.00399	0.67015	-0.00696	0.67046	-0.01327
0.66938	-0.000625908	0.66985	-0.01553	0.66831	-0.01615	0.66862	-0.00398	0.66923	-0.00695	0.66985	-0.01328
0.66838	-0.000607075	0.66923	-0.01556	0.66678	-0.0162	0.66831	-0.00398	0.66801	-0.00695	0.66862	-0.01329
0.66722	-0.000655425	0.6677	-0.01558	0.66555	-0.01625	0.66647	-0.00398	0.66678	-0.00694	0.66801	-0.0133
0.66638	-0.000637361	0.66678	-0.01562	0.66525	-0.0163	0.66555	-0.00398	0.66678	-0.00693	0.66647	-0.01331
0.6653	-0.000644202	0.66617	-0.01564	0.66433	-0.01635	0.66463	-0.00398	0.66463	-0.00693	0.66586	-0.01332
0.66446	-0.000637438	0.66494	-0.01567	0.66341	-0.0164	0.66371	-0.00397	0.66402	-0.00692	0.66494	-0.01333
0.66323	-0.000643972	0.66402	-0.0157	0.66218	-0.01645	0.66249	-0.00397	0.66341	-0.00691	0.66371	-0.01334
0.66238	-0.000622295	0.66341	-0.01573	0.66095	-0.0165	0.66157	-0.00397	0.66218	-0.0069	0.6631	-0.01335
0.66154	-0.000590933	0.66218	-0.01576	0.66003	-0.01654	0.66095	-0.00397	0.66126	-0.0069	0.66157	-0.01336
0.66031	-0.000635977	0.66095	-0.01579	0.6585	-0.01659	0.66003	-0.00396	0.66034	-0.00689	0.66095	-0.01336
0.65923	-0.000659422	0.66034	-0.01582	0.65758	-0.01664	0.6585	-0.00396	0.65881	-0.00688	0.66003	-0.01337
0.65815	-0.000664496	0.65911	-0.01584	0.65758	-0.01668	0.65727	-0.00396	0.65789	-0.00688	0.65819	-0.01338
0.65731	-0.000643357	0.65819	-0.01587	0.65666	-0.01673	0.65635	-0.00396	0.65697	-0.00687	0.65819	-0.01339
0.65654	-0.000591778	0.65697	-0.0159	0.65543	-0.01677	0.65512	-0.00395	0.65604	-0.00686	0.65635	-0.01339
0.65531	-0.000625908	0.65635	-0.01593	0.6542	-0.01682	0.65451	-0.00395	0.65512	-0.00685	0.65574	-0.0134
0.65423	-0.000657116	0.65482	-0.01595	0.65328	-0.01687	0.6539	-0.00395	0.6539	-0.00685	0.65451	-0.01341
0.65346	-0.00060915	0.65359	-0.01598	0.65236	-0.01691	0.65267	-0.00395	0.65298	-0.00684	0.6539	-0.01341
0.65254	-0.000597774	0.65328	-0.01601	0.65083	-0.01696	0.65144	-0.00394	0.65206	-0.00684	0.65267	-0.01342
0.65131	-0.000646893	0.65206	-0.01603	0.65022	-0.017	0.65052	-0.00394	0.65114	-0.00682	0.65206	-0.01343
0.65031	-0.000652658	0.65144	-0.01606	0.64899	-0.01705	0.6496	-0.00394	0.65022	-0.00682	0.65114	-0.01343
0.64916	-0.000655886	0.64991	-0.01608	0.64838	-0.01709	0.64868	-0.00394	0.64899	-0.00682	0.65022	-0.01344
0.64823	-0.000649967	0.6493	-0.01611	0.64746	-0.01714	0.64746	-0.00394	0.64838	-0.00681	0.64868	-0.01345
0.64731	-0.000635132	0.64838	-0.01613	0.64623	-0.01718	0.64654	-0.00393	0.64715	-0.0068	0.64807	-0.01345
0.64616	-0.000645278	0.64684	-0.01616	0.64531	-0.01723	0.64592	-0.00393	0.64562	-0.0068	0.64684	-0.01346
0.64531	-0.000637054	0.64623	-0.01618	0.64439	-0.01727	0.64439	-0.00393	0.64531	-0.00679	0.64592	-0.01346
0.64424	-0.000650736	0.64531	-0.01621	0.64347	-0.0173	0.64378	-0.00393	0.64378	-0.00678	0.6447	-0.01347
0.64316	-0.000652197	0.64439	-0.01623	0.64255	-0.01735	0.64286	-0.00393	0.64286	-0.00678	0.64408	-0.01347
0.64216	-0.00066119	0.64316	-0.01626	0.64163	-0.01739	0.64132	-0.00393	0.64224	-0.00677	0.64286	-0.01348
0.64124	-0.000640282	0.64194	-0.01628	0.64071	-0.01744	0.6401	-0.00392	0.64102	-0.00677	0.64163	-0.01348
0.64032	-0.000635516	0.64071	-0.0163	0.63948	-0.01748	0.63979	-0.00392	0.63979	-0.00676	0.6404	-0.01349
0.63932	-0.000635516	0.6401	-0.01633	0.63826	-0.01752	0.63856	-0.00392	0.63918	-0.00676	0.63979	-0.01349
0.63832	-0.000631827	0.63918	-0.01635	0.63703	-0.01756	0.63764	-0.00392	0.63826	-0.00675	0.63856	-0.0135
0.63716	-0.000644971	0.63795	-0.01637	0.63642	-0.0176	0.63642	-0.00392	0.63703	-0.00674	0.63795	-0.0135
0.63624	-0.00061138	0.63734	-0.01639	0.6355	-0.01764	0.6355	-0.00392	0.63611	-0.00674	0.63734	-0.01351
0.63524	-0.000662728	0.63611	-0.01641	0.63427	-0.01768	0.63427	-0.00391	0.63488	-0.00673	0.63611	-0.01351
0.63416	-0.0006585	0.63519	-0.01643	0.63335	-0.01772	0.63366	-0.00391	0.63427	-0.00673	0.63488	-0.01351
0.63332	-0.000642358	0.63396	-0.01645	0.63243	-0.01776	0.63304	-0.00391	0.63304	-0.00672	0.63366	-0.01352
0.63217	-0.000645278	0.63304	-0.01647	0.6309	-0.01779	0.63182	-0.00391	0.63212	-0.00672	0.63304	-0.01352
0.63124	-0.00061015	0.63212	-0.01649	0.63028	-0.01783	0.63059	-0.00391	0.63059	-0.00672	0.63212	-0.01353
0.63017	-0.000629597	0.6312	-0.01651	0.62936	-0.01787	0.62967	-0.00391	0.62967	-0.00671	0.6309	-0.01353
0.62917	-0.000615761	0.62997	-0.01653	0.62844	-0.01791	0.62813	-0.00391	0.62875	-0.00671	0.62967	-0.01354
0.62824	-0.00064082	0.62936	-0.01656	0.62721	-0.01794	0.62752	-0.0039	0.62813	-0.0067	0.62875	-0.01354
0.62709	-0.000642896	0.62844	-0.01658	0.62629	-0.01798	0.62629	-0.00391	0.62691	-0.0067	0.62783	-0.01354
0.62625	-0.00064059	0.62752	-0.0166	0.62507	-0.01801	0.62568	-0.0039	0.62599	-0.00669	0.62691	-0.01354
0.62517	-0.000640205	0.62599	-0.01662	0.62476	-0.01805	0.62507	-0.0039	0.62507	-0.00668	0.62537	-0.01355
0.62425	-0.000632518	0.62537	-0.01664	0.62323	-0.01809	0.62353	-0.0039	0.62384	-0.00668	0.62476	-0.01356
0.62309	-0.0006585	0.62445	-0.01667	0.622	-0.01813	0.62261	-0.0039	0.62292	-0.00668	0.62384	-0.01356
0.62217	-0.000635132	0.62292	-0.01669	0.62231	-0.01788	0.62139	-0.0039	0.622	-0.00668	0.62231	-0.01356
0.62125	-0.000649122	0.62231	-0.01671	0.62139	-0.01794	0.62047	-0.0039	0.62108	-0.00667	0.622	-0.01356
0.62033	-0.000582785	0.62108	-0.01673	0.62047	-0.018	0.61955	-0.0039	0.61985	-0.00667	0.62077	-0.01357
0.61894	-0.000675565	0.62016	-0.01675	0.61893	-0.01804	0.61863	-0.0039	0.61924	-0.00666	0.61955	-0.01357
0.61825	-0.000615607	0.61893	-0.01677	0.61863	-0.01808	0.6174	-0.00389	0.61771	-0.00666	0.61924	-0.01357
0.61717	-0.000641281	0.61801	-0.01679	0.61709	-0.01813	0.61679	-0.00389	0.61679	-0.00665	0.6174	-0.01357
0.61617	-0.000639975	0.6174	-0.01681	0.61617	-0.01816	0.61525	-0.00389	0.61587	-0.00665	0.61679	-0.01358
0.6151	-0.000646124	0.61617	-0.01683	0.61556	-0.01821	0.61433	-0.00389	0.61464	-0.00665	0.61617	-0.01358
0.61417	-0.000635977	0.61525	-0.01685	0.61433	-0.01823	0.61341	-0.00389	0.61433	-0.00664	0.61433	-0.01358
0.6131	-0.000654195	0.61403	-0.01686	0.61341	-0.01827	0.61249	-0.00389	0.6128	-0.00664	0.61403	-0.01359
0.61218	-0.000647661	0.61311	-0.01688	0.6128	-0.01831	0.61157	-0.00389	0.61249	-0.00664	0.61249	-0.01358
0.6111	-0.000635132	0.61219	-0.0169	0.61157	-0.01835	0.61035	-0.00389	0.61096	-0.00663	0.61188	-0.01359
0.61048	-0.000584937	0.61157	-0.01692	0.61035	-0.01839	0.61004	-0.00389	0.61004	-0.00663	0.61035	-0.0136
0.6091	-0.000653273	0.61035	-0.01693	0.60943	-0.01842	0.60851	-0.00389	0.60912	-0.00663	0.60973	-0.0136
0.60795	-0.000665725	0.60881	-0.01695	0.60851	-0.01846	0.60728	-0.00388	0.6082	-0.00662	0.60943	-0.0136
0.60733	-0.000602079	0.60851	-0.01697	0.60728	-0.01849	0.60667	-0.00388	0.60728	-0.00662	0.60789	-0.0136
0.60618	-0.000626753	0.60728	-0.01698	0.60636	-0.01853	0.60575	-0.00388	0.60667	-0.00662	0.60697	-0.01361
0.6051	-0.000634056	0.60636	-0.017	0.60544	-0.01856	0.60421	-0.00388	0.60513	-0.00661	0.60575	-0.01361
0.60418	-0.000641435	0.60513	-0.01702	0.60452	-0.01859	0.6036	-0.00388	0.60421	-0.00661	0.60483	-0.01361
0.6031	-0.000645663	0.60452	-0.01703	0.6036	-0.01863	0.60237	-0.00388	0.6036	-0.00661	0.6039	-0.01361
0.6021	-0.000643434	0.60329	-0.01705	0.60237	-0.01866	0.60176	-0.00388	0.60206	-0.00661	0.60298	-0.01362
0.60118	-0.000627522	0.60268	-0.01707	0.60145	-0.01869	0.60022	-0.00388	0.60053	-0.0066	0.60237	-0.01362
0.59995	-0.00067518	0.60145	-0.01708	0.60022	-0.01873	0.59961	-0.00388	0.59992	-0.0066	0.60084	-0.01362
0.5991	-0.000642896	0.59992	-0.0171	0.59961	-0.01876	0.59838	-0.00388	0.599	-0.00659	0.59992	-0.01362
0.59803	-0.000640513	0.5993	-0.01712	0.59869	-0.01878	0.59777	-0.00388	0.59808	-0.00659	0.59869	-0.01363
0.59718	-0.000623755	0.59808	-0.01713	0.59716	-0.01881	0.59654	-0.00388	0.59685	-0.00659	0.59777	-0.01363
0.59611	-0.000648353	0.59746	-0.01714	0.59624	-0.01884	0.59593	-0.00388	0.59593	-0.00659	0.59716	-0.01363
0.59511	-0.000647661	0.59593	-0.01716	0.59562	-0.01889	0.5947	-0.00388	0.59532	-0.00659	0.59593	-0.01363
0.59418	-0.000624601	0.59501	-0.01717	0.5947	-0.01891	0.59378	-0.00388	0.5944	-0.00658	0.59501	-0.01363
0.59311	-0.000639283	0.59378	-0.01719	0.59317	-0.01894	0.59225	-0.00388	0.59317	-0.00658	0.59378	-0.01363
0.59211	-0.000632288	0.59348	-0.0172	0.59225	-0.01898	0.59133	-0.00387	0.59225	-0.00658	0.59286	-0.01364
0.59111	-0.000641512	0.59225	-0.01722	0.59164	-0.01902	0.59072	-0.00387	0.59041	-0.00658	0.59194	-0.01364
0.59011	-0.000651044	0.59133	-0.01723	0.59102	-0.01903	0.5898	-0.00387	0.58918	-0.00658	0.59072	-0.01364
0.58903	-0.000649276	0.5898	-0.01725	0.58949	-0.01908	0.58888	-0.00387	0.58918	-0.00657	0.5901	-0.01364
0.58811	-0.000650813	0.58918	-0.01726	0.58826	-0.01911	0.58734	-0.00387	0.58765	-0.00657	0.58888	-0.01364
0.58711	-0.000626292	0.58826	-0.01727	0.58796	-0.01914	0.58642	-0.00387	0.58734	-0.00657	0.58826	-0.01365
0.58611	-0.000656271	0.58765	-0.01729	0.58642	-0.01918	0.58581	-0.00387	0.58581	-0.00657	0.58704	-0.01365
0.58519	-0.000612686	0.58642	-0.0173	0.58581	-0.01919	0.58489	-0.00387	0.5855	-0.00656	0.5855	-0.01365
0.58411	-0.000648738	0.5855	-0.01732	0.58458	-0.01924	0.58397	-0.00387	0.58397	-0.00656	0.5855	-0.01365
0.58311	-0.000643049	0.58397	-0.01733	0.58366	-0.01927	0.58274	-0.00387	0.58305	-0.00656	0.58397	-0.01366
0.58204	-0.000640897	0.58336	-0.01734	0.58274	-0.0193	0.58182	-0.00387	0.58244	-0.00656	0.58336	-0.01366
0.58119	-0.000641281	0.58244	-0.01736	0.58152	-0.01932	0.58029	-0.00387	0.5809	-0.00655	0.58244	-0.01366
0.58019	-0.000612917	0.58121	-0.01737	0.5806	-0.01936	0.57998	-0.00387	0.58029	-0.00656	0.5806	-0.01366
0.57911	-0.000643203	0.5806	-0.01739	0.57968	-0.01937	0.57875	-0.00387	0.57875	-0.00656	0.57968	-0.01367
0.57804	-0.000639129	0.57937	-0.0174	0.57875	-0.01941	0.57753	-0.00387	0.57783	-0.00655	0.57937	-0.01367
0.57712	-0.00062437	0.57875	-0.01741	0.57753	-0.01943	0.57691	-0.00387	0.57661	-0.00655	0.57783	-0.01367
0.57612	-0.000626369	0.57722	-0.01743	0.57661	-0.01947	0.57599	-0.00387	0.57599	-0.00655	0.5763	-0.01367
0.57489	-0.000666571	0.5763	-0.01744	0.57569	-0.01949	0.57477	-0.00387	0.57507	-0.00655	0.5763	-0.01367
0.57404	-0.000661498	0.57477	-0.01745	0.57507	-0.01952	0.57354	-0.00387	0.57415	-0.00654	0.57446	-0.01368
0.57296	-0.000655886	0.57385	-0.01747	0.57385	-0.01956	0.57293	-0.00387	0.57293	-0.00654	0.57385	-0.01368
0.57212	-0.000638745	0.57323	-0.01748	0.57231	-0.01959	0.57139	-0.00387	0.57231	-0.00654	0.57293	-0.01368
0.57104	-0.000631058	0.57231	-0.01749	0.5717	-0.0196	0.57047	-0.00387	0.57078	-0.00654	0.5717	-0.01368
0.57004	-0.000640051	0.57139	-0.01751	0.57047	-0.01964	0.56986	-0.00387	0.56986	-0.00655	0.57109	-0.01369
0.56897	-0.00065112	0.57047	-0.01752	0.56955	-0.01967	0.56863	-0.00386	0.56925	-0.00654	0.56955	-0.01369
0.56797	-0.000656194	0.56925	-0.01753	0.56894	-0.01968	0.56741	-0.00387	0.56802	-0.00654	0.56863	-0.01369
0.56712	-0.000637899	0.56863	-0.01754	0.56771	-0.01973	0.56679	-0.00386	0.56679	-0.00654	0.56771	-0.01369
0.56589	-0.000665034	0.56741	-0.01755	0.56649	-0.01974	0.56557	-0.00387	0.56587	-0.00654	0.56618	-0.01369
0.56512	-0.00064597	0.56618	-0.01757	0.56587	-0.01976	0.56434	-0.00387	0.56495	-0.00653	0.56618	-0.0137
0.56412	-0.000645125	0.56495	-0.01758	0.56465	-0.01979	0.56342	-0.00387	0.56342	-0.00654	0.56465	-0.01369
0.56297	-0.000671875	0.56434	-0.01759	0.56373	-0.01983	0.5625	-0.00387	0.56281	-0.00653	0.56403	-0.0137
0.56197	-0.000651582	0.56342	-0.0176	0.56311	-0.01984	0.56189	-0.00386	0.56189	-0.00653	0.5625	-0.0137
0.56105	-0.000639975	0.56219	-0.01761	0.56127	-0.01986	0.56097	-0.00387	0.56127	-0.00653	0.56189	-0.01371
0.55989	-0.000652043	0.56158	-0.01763	0.56097	-0.01989	0.55974	-0.00386	0.56005	-0.00653	0.56097	-0.01371
0.55889	-0.000665264	0.56066	-0.01764	0.55943	-0.01992	0.55821	-0.00387	0.55851	-0.00653	0.55974	-0.01371
0.55805	-0.000631827	0.55943	-0.01765	0.55882	-0.01995	0.5579	-0.00387	0.55759	-0.00653	0.55882	-0.01371
0.55697	-0.000651582	0.55821	-0.01766	0.5579	-0.01998	0.55637	-0.00387	0.55729	-0.00653	0.5579	-0.01371
0.55605	-0.000649045	0.55729	-0.01767	0.55667	-0.02	0.55545	-0.00387	0.55606	-0.00653	0.55667	-0.01371
0.55505	-0.000648353	0.55667	-0.01769	0.55575	-0.02003	0.55514	-0.00386	0.55514	-0.00653	0.55575	-0.01372
0.5539	-0.000669646	0.55545	-0.01769	0.55453	-0.02005	0.5533	-0.00387	0.55391	-0.00653	0.55483	-0.01372
0.55297	-0.000649583	0.55453	-0.01771	0.55361	-0.02008	0.55268	-0.00387	0.55268	-0.00653	0.55422	-0.01372
0.5519	-0.000666033	0.5533	-0.01772	0.55268	-0.0201	0.55176	-0.00387	0.55207	-0.00653	0.55268	-0.01372
0.5509	-0.000661575	0.55238	-0.01773	0.55207	-0.02012	0.55054	-0.00387	0.55115	-0.00653	0.55207	-0.01373
0.55005	-0.000627522	0.55146	-0.01774	0.55054	-0.02014	0.54962	-0.00387	0.54992	-0.00653	0.55084	-0.01373
0.54898	-0.000655041	0.55054	-0.01775	0.54931	-0.02017	0.549	-0.00386	0.549	-0.00652	0.54962	-0.01373
0.54798	-0.000636516	0.54931	-0.01777	0.5487	-0.02019	0.54747	-0.00387	0.54808	-0.00653	0.54839	-0.01373
0.5469	-0.00066219	0.5487	-0.01778	0.54778	-0.02022	0.54655	-0.00387	0.54686	-0.00653	0.54808	-0.01373
0.54598	-0.000650352	0.54747	-0.01779	0.54655	-0.02024	0.54532	-0.00387	0.54594	-0.00653	0.54716	-0.01374
0.54467	-0.000686096	0.54686	-0.0178	0.54563	-0.02027	0.5444	-0.00387	0.54471	-0.00653	0.54594	-0.01374
0.5439	-0.000661344	0.54502	-0.01781	0.54471	-0.02029	0.54348	-0.00387	0.54379	-0.00653	0.54471	-0.01375
0.5429	-0.000659115	0.5444	-0.01782	0.54318	-0.02031	0.54256	-0.00387	0.54318	-0.00653	0.54379	-0.01375
0.54198	-0.000650275	0.54348	-0.01783	0.54256	-0.02033	0.54164	-0.00387	0.54226	-0.00653	0.54287	-0.01375
0.54106	-0.000644202	0.54256	-0.01784	0.54195	-0.02037	0.54103	-0.00387	0.54103	-0.00653	0.54164	-0.01375
0.53998	-0.000655041	0.54134	-0.01785	0.54103	-0.02038	0.5398	-0.00387	0.5398	-0.00653	0.54072	-0.01375
0.53898	-0.000642127	0.54042	-0.01786	0.54011	-0.0204	0.53888	-0.00387	0.53919	-0.00653	0.5398	-0.01376
0.5379	-0.000668877	0.53919	-0.01787	0.53888	-0.02043	0.53796	-0.00387	0.53858	-0.00653	0.53888	-0.01376
0.5369	-0.000670261	0.53796	-0.01789	0.53796	-0.02045	0.53643	-0.00387	0.53704	-0.00653	0.53796	-0.01376
0.53583	-0.000670645	0.53766	-0.0179	0.53674	-0.02048	0.53551	-0.00387	0.53582	-0.00653	0.53674	-0.01377
0.53483	-0.000668339	0.53643	-0.0179	0.53582	-0.02049	0.5349	-0.00387	0.5352	-0.00653	0.53582	-0.01377
0.53406	-0.000660806	0.53551	-0.01792	0.5349	-0.02052	0.53367	-0.00387	0.53428	-0.00653	0.53459	-0.01377
0.53298	-0.000656732	0.53428	-0.01793	0.53367	-0.02054	0.53244	-0.00387	0.53244	-0.00653	0.53367	-0.01377
0.53191	-0.00067249	0.53306	-0.01794	0.53275	-0.02056	0.53122	-0.00387	0.53214	-0.00653	0.53275	-0.01377
0.53091	-0.00066242	0.53214	-0.01794	0.53152	-0.02059	0.53091	-0.00387	0.53091	-0.00653	0.53183	-0.01378
0.52983	-0.000686787	0.53152	-0.01796	0.53091	-0.02061	0.52968	-0.00387	0.52999	-0.00654	0.53122	-0.01378
0.52899	-0.000642434	0.52999	-0.01797	0.52999	-0.02062	0.52876	-0.00387	0.52876	-0.00653	0.52999	-0.01379
0.52783	-0.000691861	0.52938	-0.01798	0.52907	-0.02065	0.52723	-0.00388	0.52846	-0.00653	0.52907	-0.01379
0.52699	-0.000658346	0.52815	-0.01799	0.52784	-0.02067	0.52661	-0.00387	0.52692	-0.00653	0.52784	-0.01379
0.52576	-0.000684789	0.52754	-0.018	0.52723	-0.0207	0.52539	-0.00387	0.526	-0.00654	0.52692	-0.01379
0.52491	-0.00065873	0.52661	-0.01801	0.526	-0.02073	0.52416	-0.00388	0.52539	-0.00654	0.52569	-0.01379
0.52376	-0.000681176	0.52508	-0.01802	0.52477	-0.02073	0.52324	-0.00387	0.52416	-0.00654	0.52477	-0.0138
0.52283	-0.000662113	0.52416	-0.01803	0.52416	-0.02076	0.52232	-0.00388	0.52324	-0.00654	0.52447	-0.0138
0.52176	-0.000672259	0.52324	-0.01804	0.52293	-0.02078	0.5214	-0.00387	0.52232	-0.00654	0.52263	-0.0138
0.52076	-0.000672797	0.52232	-0.01805	0.52171	-0.0208	0.52048	-0.00388	0.52079	-0.00654	0.52232	-0.01381
0.51991	-0.000644126	0.52171	-0.01806	0.52109	-0.02083	0.51956	-0.00388	0.51956	-0.00654	0.52109	-0.01381
0.51876	-0.000704467	0.52017	-0.01807	0.51956	-0.02084	0.51864	-0.00388	0.51833	-0.00654	0.51956	-0.01381
0.51791	-0.000665418	0.51895	-0.01808	0.51925	-0.02086	0.51741	-0.00388	0.51803	-0.00655	0.51864	-0.01382
0.51691	-0.00068402	0.51833	-0.01809	0.51803	-0.02088	0.5168	-0.00388	0.51711	-0.00654	0.51772	-0.01382
0.51568	-0.000680715	0.51741	-0.0181	0.51711	-0.0209	0.51619	-0.00388	0.51588	-0.00655	0.51649	-0.01382
0.51492	-0.000630981	0.51711	-0.01784	0.51588	-0.02092	0.51496	-0.00388	0.51465	-0.00655	0.51588	-0.01383
0.51376	-0.00067518	0.51619	-0.01788	0.51527	-0.02095	0.51343	-0.00388	0.51435	-0.00655	0.51496	-0.01383
0.51284	-0.000679101	0.51527	-0.01789	0.51404	-0.02097	0.51281	-0.00388	0.51281	-0.00655	0.51404	-0.01383
0.51184	-0.000653273	0.51404	-0.01792	0.51251	-0.02098	0.51128	-0.00388	0.5122	-0.00655	0.51312	-0.01383
0.51076	-0.000695627	0.51343	-0.01794	0.51159	-0.02101	0.51067	-0.00388	0.51097	-0.00655	0.5122	-0.01384
0.50992	-0.000672567	0.51251	-0.01795	0.51097	-0.02103	0.50944	-0.00388	0.51005	-0.00655	0.51097	-0.01384
0.50884	-0.000676256	0.51128	-0.01797	0.50975	-0.02105	0.50791	-0.00388	0.50913	-0.00655	0.51067	-0.01384
0.50777	-0.000686864	0.51005	-0.01797	0.50913	-0.02106	0.50729	-0.00388	0.5076	-0.00655	0.50913	-0.01385
0.50707	-0.000632288	0.50913	-0.018	0.50791	-0.0211	0.50668	-0.00388	0.50699	-0.00656	0.50791	-0.01385
0.50592	-0.000673335	0.50821	-0.01801	0.50699	-0.0211	0.50545	-0.00389	0.50607	-0.00656	0.50699	-0.01385
0.50484	-0.000689401	0.5076	-0.01802	0.50607	-0.02113	0.50484	-0.00389	0.50484	-0.00656	0.50607	-0.01386
0.50384	-0.000680177	0.50637	-0.01803	0.50484	-0.02115	0.50331	-0.00389	0.50392	-0.00656	0.50515	-0.01386
0.50277	-0.000673259	0.50515	-0.01804	0.50392	-0.02116	0.50239	-0.00388	0.50331	-0.00656	0.50392	-0.01387
0.50169	-0.000703929	0.50453	-0.01806	0.50239	-0.02119	0.50146	-0.00389	0.50208	-0.00656	0.503	-0.01387
0.50085	-0.000663573	0.50361	-0.01808	0.50208	-0.02121	0.50085	-0.00389	0.50116	-0.00656	0.50177	-0.01388
0.49985	-0.000684481	0.50239	-0.01808	0.50085	-0.02123	0.49932	-0.00389	0.49993	-0.00656	0.50146	-0.01388
0.49885	-0.000660806	0.50116	-0.0181	0.49962	-0.02124	0.4987	-0.00389	0.49901	-0.00657	0.50024	-0.01388
0.49777	-0.00068917	0.49993	-0.0181	0.49932	-0.02127	0.49778	-0.00389	0.49748	-0.00657	0.4984	-0.01389
0.49685	-0.000687172	0.49932	-0.01812	0.49778	-0.02128	0.49656	-0.00389	0.49686	-0.00657	0.49778	-0.01389
0.49577	-0.000692014	0.4987	-0.01814	0.49686	-0.02131	0.49594	-0.00389	0.49594	-0.00657	0.49686	-0.01389
0.49485	-0.000690708	0.49748	-0.01814	0.49564	-0.02133	0.49441	-0.0039	0.49502	-0.00657	0.49564	-0.0139
0.49385	-0.000666187	0.49625	-0.01816	0.49472	-0.02135	0.49349	-0.0039	0.4941	-0.00657	0.49472	-0.0139
0.49285	-0.000675103	0.49533	-0.01816	0.4941	-0.02135	0.49226	-0.0039	0.49288	-0.00658	0.4938	-0.01391
0.49185	-0.000675949	0.4941	-0.01818	0.49288	-0.02139	0.49134	-0.00389	0.49165	-0.00658	0.49257	-0.01391
0.49093	-0.000656271	0.49349	-0.01818	0.49196	-0.0214	0.49042	-0.0039	0.49165	-0.00658	0.49165	-0.01391
0.48977	-0.000695704	0.49257	-0.01821	0.49104	-0.02141	0.4895	-0.0039	0.48981	-0.00658	0.49073	-0.01392
0.48862	-0.000706619	0.49196	-0.01822	0.49012	-0.02143	0.48858	-0.0039	0.4892	-0.00659	0.48981	-0.01392
0.48785	-0.000679177	0.49012	-0.01823	0.4892	-0.02146	0.48797	-0.0039	0.48797	-0.00658	0.48889	-0.01393
0.4867	-0.00069924	0.4895	-0.01823	0.48797	-0.02148	0.48674	-0.0039	0.48674	-0.00659	0.48828	-0.01393
0.4857	-0.000702315	0.48828	-0.01826	0.48705	-0.02149	0.48582	-0.0039	0.48552	-0.00658	0.48644	-0.01393
0.48478	-0.000689324	0.48766	-0.01825	0.48613	-0.02151	0.4849	-0.0039	0.4849	-0.00659	0.48582	-0.01394
0.4837	-0.000686326	0.48644	-0.01827	0.4849	-0.02154	0.48368	-0.0039	0.48368	-0.00659	0.4849	-0.01394
0.4827	-0.000701546	0.48521	-0.01828	0.48368	-0.02154	0.48276	-0.0039	0.48276	-0.00659	0.48429	-0.01394
0.48178	-0.000697318	0.4846	-0.01829	0.48306	-0.02156	0.48153	-0.0039	0.48184	-0.00659	0.48276	-0.01395
0.48063	-0.000701469	0.48337	-0.0183	0.48245	-0.02159	0.48092	-0.0039	0.48153	-0.00659	0.48184	-0.01396
0.47978	-0.000671029	0.48245	-0.01831	0.48122	-0.02161	0.47969	-0.0039	0.48	-0.0066	0.48061	-0.01396
0.47886	-0.000671644	0.48153	-0.01832	0.48	-0.02162	0.47877	-0.00391	0.47877	-0.0066	0.47969	-0.01396
0.47786	-0.000675257	0.4803	-0.01833	0.47938	-0.02164	0.47754	-0.00391	0.47724	-0.0066	0.47877	-0.01397
0.47686	-0.000677025	0.47969	-0.01835	0.47785	-0.02166	0.47632	-0.00391	0.47693	-0.0066	0.47816	-0.01398
0.4757	-0.000689017	0.47846	-0.01836	0.47662	-0.02167	0.4757	-0.00391	0.47632	-0.0066	0.47693	-0.01397
0.47471	-0.000675949	0.47754	-0.01837	0.47539	-0.02169	0.47447	-0.00391	0.47509	-0.00661	0.4757	-0.01398
0.47378	-0.000683098	0.47632	-0.01838	0.47539	-0.02171	0.47355	-0.00391	0.47417	-0.00661	0.47478	-0.01399
0.47278	-0.000686326	0.4757	-0.0184	0.47386	-0.02173	0.47263	-0.00391	0.47294	-0.00661	0.47386	-0.01399
0.47163	-0.000699009	0.47509	-0.0184	0.47233	-0.02175	0.47171	-0.00391	0.47233	-0.00661	0.47325	-0.01399
0.47071	-0.000710617	0.47386	-0.01842	0.47233	-0.02177	0.47049	-0.00392	0.47141	-0.00661	0.47202	-0.014
0.46971	-0.000676795	0.47294	-0.01843	0.4711	-0.02179	0.46957	-0.00392	0.47018	-0.00662	0.47079	-0.014
0.46886	-0.00067887	0.47171	-0.01843	0.46987	-0.02181	0.46865	-0.00391	0.46865	-0.00662	0.46987	-0.01401
0.46771	-0.000706543	0.47079	-0.01845	0.46895	-0.02182	0.46803	-0.00392	0.46803	-0.00662	0.46895	-0.01401
0.46671	-0.000686864	0.46957	-0.01846	0.46803	-0.02184	0.46681	-0.00392	0.46681	-0.00662	0.46773	-0.01402
0.46563	-0.000678947	0.46865	-0.01846	0.46711	-0.02185	0.46589	-0.00392	0.46589	-0.00663	0.46681	-0.01403
0.46471	-0.000701392	0.46773	-0.01847	0.46589	-0.02187	0.46497	-0.00392	0.46466	-0.00662	0.46558	-0.01403
0.46386	-0.00065358	0.46619	-0.01849	0.46466	-0.02187	0.46374	-0.00392	0.46405	-0.00663	0.46527	-0.01403
0.46271	-0.000697165	0.46527	-0.01849	0.46374	-0.02191	0.46251	-0.00392	0.46282	-0.00663	0.46374	-0.01403
0.46171	-0.000694551	0.46435	-0.01851	0.46343	-0.02192	0.4619	-0.00392	0.4619	-0.00663	0.46251	-0.01404
0.46071	-0.000683405	0.46343	-0.01851	0.46221	-0.02194	0.46067	-0.00392	0.46067	-0.00663	0.46221	-0.01405
0.45964	-0.00070193	0.46251	-0.01853	0.46098	-0.02195	0.45975	-0.00393	0.46006	-0.00663	0.46098	-0.01405
0.45871	-0.000681868	0.46129	-0.01853	0.46037	-0.02197	0.45914	-0.00393	0.45914	-0.00664	0.45975	-0.01406
0.45764	-0.0007017	0.46037	-0.01856	0.45883	-0.02198	0.4573	-0.00392	0.45791	-0.00664	0.45914	-0.01406
0.45664	-0.000697549	0.45975	-0.01856	0.45853	-0.022	0.45638	-0.00393	0.45699	-0.00664	0.45791	-0.01407
0.45556	-0.000712385	0.45853	-0.01857	0.45699	-0.02202	0.45546	-0.00393	0.45577	-0.00664	0.45699	-0.01407
0.45448	-0.000705236	0.45761	-0.01859	0.45638	-0.02205	0.45485	-0.00393	0.45454	-0.00665	0.45577	-0.01407
0.45364	-0.000690093	0.45638	-0.01859	0.45515	-0.02206	0.45331	-0.00393	0.45362	-0.00664	0.45515	-0.01408
0.45264	-0.000697856	0.45577	-0.0186	0.45423	-0.02207	0.45239	-0.00393	0.4527	-0.00665	0.45423	-0.01408
0.45179	-0.000682098	0.45423	-0.01861	0.45239	-0.0221	0.45178	-0.00393	0.45209	-0.00665	0.4527	-0.01409
0.45079	-0.000668032	0.45362	-0.01862	0.45239	-0.02211	0.45055	-0.00393	0.45117	-0.00665	0.45178	-0.01409
0.44972	-0.00069163	0.45209	-0.01863	0.45086	-0.02213	0.44932	-0.00393	0.45025	-0.00665	0.45086	-0.0141
0.44856	-0.000730756	0.45147	-0.01864	0.44994	-0.02215	0.44902	-0.00393	0.44932	-0.00666	0.44994	-0.0141
0.44756	-0.000683482	0.45055	-0.01866	0.44902	-0.02216	0.4481	-0.00394	0.44779	-0.00666	0.44871	-0.01411
0.44657	-0.000712308	0.44963	-0.01865	0.4481	-0.02219	0.44718	-0.00394	0.44748	-0.00666	0.4481	-0.01411
0.44564	-0.000686403	0.44871	-0.01866	0.44687	-0.02219	0.44564	-0.00394	0.44626	-0.00666	0.44718	-0.01412
0.44441	-0.000713384	0.44748	-0.01868	0.44626	-0.02222	0.44472	-0.00394	0.44503	-0.00666	0.44564	-0.01412
0.44357	-0.000697241	0.44687	-0.0187	0.44503	-0.02223	0.4438	-0.00394	0.4435	-0.00667	0.44503	-0.01413
0.44264	-0.000694244	0.44534	-0.0187	0.44411	-0.02225	0.44288	-0.00394	0.44288	-0.00666	0.4438	-0.01413
0.44164	-0.000690785	0.44442	-0.01872	0.44288	-0.02227	0.44166	-0.00394	0.44166	-0.00667	0.44288	-0.01414
0.44057	-0.000697165	0.4435	-0.01872	0.44196	-0.02228	0.44074	-0.00395	0.44135	-0.00667	0.44227	-0.01414
0.4398	-0.000674565	0.44258	-0.01873	0.44104	-0.02229	0.43982	-0.00395	0.43982	-0.00667	0.44074	-0.01415
0.43872	-0.000676564	0.44166	-0.01874	0.43951	-0.02232	0.43859	-0.00395	0.43859	-0.00667	0.44012	-0.01415
0.43749	-0.000711923	0.44012	-0.01876	0.4392	-0.02232	0.43736	-0.00395	0.43798	-0.00667	0.4389	-0.01416
0.43665	-0.000688017	0.4392	-0.01876	0.43828	-0.02235	0.43614	-0.00395	0.43706	-0.00668	0.43767	-0.01416
0.43565	-0.000706619	0.43859	-0.01876	0.43675	-0.02236	0.43583	-0.00395	0.43583	-0.00668	0.43675	-0.01417
0.43457	-0.00070954	0.43706	-0.01878	0.43583	-0.02238	0.4346	-0.00395	0.43522	-0.00668	0.43583	-0.01417
0.43373	-0.000666417	0.43675	-0.01879	0.43522	-0.0224	0.43338	-0.00395	0.4343	-0.00668	0.4346	-0.01418
0.4325	-0.00071938	0.43491	-0.0188	0.43368	-0.02241	0.43246	-0.00395	0.43276	-0.00668	0.43399	-0.01418
0.43157	-0.000702084	0.4346	-0.0188	0.43338	-0.02243	0.43123	-0.00396	0.43215	-0.00669	0.43307	-0.01418
0.43065	-0.000690554	0.43368	-0.01881	0.43246	-0.02244	0.43031	-0.00395	0.43092	-0.00669	0.43215	-0.01419
0.4295	-0.000721378	0.43246	-0.01883	0.43123	-0.02246	0.42939	-0.00396	0.43	-0.00669	0.43092	-0.0142
0.42896	-0.000621757	0.43154	-0.01883	0.43031	-0.02248	0.42847	-0.00396	0.42878	-0.00669	0.4297	-0.0142
0.4275	-0.00071592	0.43092	-0.01885	0.42939	-0.02249	0.42786	-0.00396	0.42786	-0.00669	0.42908	-0.0142
0.4265	-0.000703929	0.43031	-0.01886	0.42847	-0.02251	0.42663	-0.00396	0.42724	-0.00669	0.42786	-0.01421
0.42558	-0.000686864	0.42878	-0.01887	0.42694	-0.02252	0.42571	-0.00396	0.42602	-0.00669	0.42724	-0.01422
0.4245	-0.000716228	0.42755	-0.01889	0.42571	-0.02253	0.42448	-0.00396	0.4251	-0.0067	0.4254	-0.01422
0.42373	-0.000654041	0.42632	-0.01888	0.42479	-0.02256	0.42356	-0.00396	0.42387	-0.0067	0.42479	-0.01423
0.4225	-0.000712461	0.42571	-0.01889	0.42417	-0.02257	0.42295	-0.00397	0.42325	-0.0067	0.42387	-0.01423
0.42173	-0.000655963	0.42479	-0.0189	0.42325	-0.02259	0.42141	-0.00397	0.42233	-0.00671	0.42264	-0.01424
0.4205	-0.000704467	0.42325	-0.01892	0.42203	-0.0226	0.42019	-0.00397	0.42111	-0.00671	0.42203	-0.01424
0.41973	-0.000661959	0.42264	-0.01892	0.4208	-0.02262	0.41957	-0.00397	0.42019	-0.00671	0.4208	-0.01425
0.41858	-0.00071323	0.42141	-0.01894	0.42019	-0.02263	0.41865	-0.00397	0.41896	-0.00671	0.42019	-0.01425
0.41758	-0.000684712	0.42049	-0.01893	0.41927	-0.02265	0.41743	-0.00397	0.41804	-0.00671	0.41865	-0.01426
0.41666	-0.000686249	0.41957	-0.01895	0.41773	-0.02267	0.41651	-0.00397	0.41681	-0.00671	0.41835	-0.01426
0.41558	-0.000697549	0.41835	-0.01896	0.41712	-0.02268	0.41559	-0.00397	0.4162	-0.00672	0.41712	-0.01426
0.41458	-0.000701546	0.41773	-0.01897	0.41589	-0.02269	0.41436	-0.00397	0.41467	-0.00672	0.41589	-0.01427
0.41343	-0.00071323	0.41651	-0.01899	0.41528	-0.02271	0.41375	-0.00398	0.41375	-0.00672	0.41467	-0.01427
0.41243	-0.000707542	0.41528	-0.019	0.41375	-0.02272	0.41221	-0.00398	0.41283	-0.00672	0.41405	-0.01428
0.41166	-0.00067249	0.41497	-0.019	0.41344	-0.02275	0.4116	-0.00398	0.41252	-0.00672	0.41283	-0.01429
0.41066	-0.000668108	0.41344	-0.01901	0.41191	-0.02276	0.41068	-0.00398	0.41099	-0.00672	0.41221	-0.01429
0.40958	-0.000686172	0.41283	-0.01903	0.41129	-0.02277	0.40945	-0.00398	0.41007	-0.00672	0.41129	-0.0143
0.40858	-0.000686249	0.4116	-0.01903	0.41037	-0.02279	0.40853	-0.00398	0.40884	-0.00673	0.40976	-0.0143
0.40751	-0.000688325	0.41037	-0.01904	0.40915	-0.02281	0.40761	-0.00398	0.40761	-0.00673	0.40884	-0.0143
0.40659	-0.000689247	0.40945	-0.01905	0.40823	-0.02282	0.40669	-0.00398	0.40761	-0.00673	0.40823	-0.01431
0.40559	-0.000681253	0.40884	-0.01906	0.40731	-0.02284	0.40577	-0.00398	0.40577	-0.00673	0.40639	-0.01432
0.40451	-0.000712615	0.40731	-0.01907	0.40608	-0.02285	0.40485	-0.00399	0.40516	-0.00673	0.40577	-0.01432
0.40343	-0.000712308	0.40608	-0.01908	0.40516	-0.02287	0.40363	-0.00399	0.40393	-0.00673	0.40485	-0.01433
0.40259	-0.000697856	0.40577	-0.01909	0.40424	-0.02288	0.40271	-0.00399	0.40301	-0.00674	0.40393	-0.01433
0.40166	-0.00068525	0.40424	-0.0191	0.40363	-0.02289	0.40179	-0.00399	0.40179	-0.00674	0.40271	-0.01434
0.40043	-0.000709233	0.40332	-0.01911	0.40209	-0.02292	0.40087	-0.00399	0.40056	-0.00674	0.40179	-0.01434
0.39959	-0.000694167	0.40271	-0.01911	0.40087	-0.02293	0.39964	-0.00399	0.39964	-0.00674	0.40056	-0.01434
0.39859	-0.000689093	0.40117	-0.01913	0.40056	-0.02294	0.39872	-0.00399	0.39933	-0.00675	0.39995	-0.01435
0.39744	-0.000711539	0.40025	-0.01914	0.39933	-0.02297	0.39749	-0.004	0.3978	-0.00675	0.39872	-0.01435
0.39659	-0.000675872	0.39933	-0.01914	0.39841	-0.02298	0.39626	-0.004	0.39688	-0.00675	0.3978	-0.01436
0.39551	-0.000696934	0.39872	-0.01916	0.39718	-0.02299	0.39565	-0.004	0.39626	-0.00675	0.39688	-0.01436
0.39451	-0.000693167	0.3978	-0.01916	0.39626	-0.023	0.39442	-0.004	0.39473	-0.00675	0.39596	-0.01437
0.39336	-0.000715459	0.39657	-0.01917	0.39504	-0.023	0.3932	-0.004	0.39381	-0.00675	0.39473	-0.01437
0.39259	-0.000664726	0.39565	-0.01918	0.39412	-0.02303	0.39289	-0.004	0.39289	-0.00675	0.39412	-0.01438
0.39152	-0.000705159	0.39473	-0.01918	0.3935	-0.02304	0.39166	-0.004	0.39228	-0.00675	0.3932	-0.01438
0.39044	-0.000688786	0.3932	-0.01919	0.39197	-0.02306	0.39105	-0.00401	0.39105	-0.00676	0.39197	-0.01439
0.38967	-0.00068771	0.39228	-0.0192	0.39136	-0.02306	0.38982	-0.00401	0.38982	-0.00676	0.39105	-0.01439
0.38844	-0.000705851	0.39197	-0.01921	0.39044	-0.02309	0.3886	-0.00401	0.38952	-0.00676	0.39013	-0.0144
0.38736	-0.000711308	0.39105	-0.01922	0.3889	-0.02311	0.38768	-0.00401	0.38798	-0.00676	0.3889	-0.0144
0.38652	-0.000675795	0.38982	-0.01923	0.38829	-0.02312	0.38645	-0.00401	0.38676	-0.00676	0.38768	-0.0144
0.38544	-0.00070931	0.3889	-0.01925	0.38737	-0.02314	0.38553	-0.00401	0.38614	-0.00677	0.38676	-0.01441
0.38444	-0.000712846	0.38737	-0.01925	0.38645	-0.02315	0.38461	-0.00401	0.38522	-0.00677	0.38614	-0.01441
0.38344	-0.000704698	0.38676	-0.01926	0.38522	-0.02316	0.38308	-0.00402	0.3843	-0.00677	0.38522	-0.01442
0.3826	-0.000671952	0.38584	-0.01927	0.3843	-0.02317	0.38277	-0.00402	0.38277	-0.00677	0.38369	-0.01442
0.38152	-0.000686711	0.38461	-0.01927	0.38308	-0.0232	0.38185	-0.00402	0.38185	-0.00677	0.38277	-0.01443
0.38037	-0.000709387	0.38369	-0.01928	0.38216	-0.0232	0.38032	-0.00402	0.38093	-0.00677	0.38246	-0.01443
0.37952	-0.000691246	0.38216	-0.0193	0.38124	-0.02322	0.3797	-0.00402	0.38032	-0.00678	0.38093	-0.01443
0.37829	-0.000717612	0.38185	-0.0193	0.38001	-0.02324	0.37909	-0.00402	0.37909	-0.00678	0.3797	-0.01444
0.37737	-0.000705774	0.38062	-0.01932	0.37909	-0.02324	0.37725	-0.00403	0.37817	-0.00678	0.37878	-0.01444
0.37645	-0.000699932	0.3794	-0.01931	0.37848	-0.02326	0.37664	-0.00403	0.37694	-0.00678	0.37786	-0.01445
0.37545	-0.000705774	0.37848	-0.01933	0.37694	-0.02328	0.37572	-0.00403	0.37572	-0.00678	0.37694	-0.01445
0.37452	-0.000692014	0.37725	-0.01933	0.37664	-0.02329	0.37449	-0.00403	0.3751	-0.00678	0.37602	-0.01446
0.37352	-0.000688555	0.37664	-0.01935	0.37572	-0.0233	0.37326	-0.00403	0.37418	-0.00678	0.3748	-0.01446
0.37245	-0.000680023	0.37572	-0.01935	0.37388	-0.02332	0.37234	-0.00404	0.37296	-0.00679	0.37418	-0.01446
0.37137	-0.000694167	0.3748	-0.01936	0.37296	-0.02333	0.37173	-0.00404	0.37234	-0.00678	0.37296	-0.01447
0.37045	-0.000692014	0.37357	-0.01936	0.37234	-0.02334	0.37081	-0.00404	0.37081	-0.00679	0.37173	-0.01447
0.36953	-0.000693321	0.37265	-0.01938	0.37142	-0.02335	0.36989	-0.00404	0.36989	-0.00679	0.37081	-0.01448
0.3683	-0.000718918	0.37173	-0.01938	0.36989	-0.02337	0.36835	-0.00404	0.36866	-0.00679	0.37019	-0.01448
0.36745	-0.000675027	0.37081	-0.01939	0.36897	-0.02338	0.36713	-0.00404	0.36835	-0.00679	0.36866	-0.01449
0.3663	-0.000710002	0.36989	-0.0194	0.36835	-0.0234	0.36682	-0.00404	0.36682	-0.0068	0.36805	-0.01449
0.36537	-0.000695012	0.36866	-0.01941	0.36743	-0.02341	0.3659	-0.00405	0.3659	-0.0068	0.36682	-0.01449
0.36438	-0.000692706	0.36774	-0.01943	0.36651	-0.02343	0.36406	-0.00405	0.36467	-0.0068	0.3659	-0.0145
0.36345	-0.000702392	0.36682	-0.01942	0.3659	-0.02344	0.36406	-0.00405	0.36406	-0.0068	0.36498	-0.0145
0.36238	-0.000714844	0.36559	-0.01943	0.36437	-0.02344	0.36283	-0.00405	0.36345	-0.0068	0.36406	-0.01451
0.36145	-0.000679408	0.36498	-0.01945	0.36345	-0.02346	0.36161	-0.00405	0.36222	-0.0068	0.36283	-0.01451
0.3603	-0.000711385	0.36314	-0.01945	0.36253	-0.02347	0.36038	-0.00405	0.36069	-0.00681	0.36161	-0.01452
0.35945	-0.0007017	0.36314	-0.01946	0.3613	-0.02349	0.35977	-0.00406	0.36007	-0.00681	0.36099	-0.01452
0.35838	-0.00069655	0.36161	-0.01948	0.36038	-0.0235	0.35885	-0.00406	0.35885	-0.00681	0.35977	-0.01453
0.3573	-0.000705851	0.36069	-0.01949	0.35915	-0.02352	0.35762	-0.00406	0.35793	-0.00681	0.35885	-0.01453
0.3563	-0.000706158	0.35977	-0.01949	0.35823	-0.02352	0.3567	-0.00407	0.35731	-0.00681	0.35823	-0.01453
0.35553	-0.00066757	0.35823	-0.01949	0.35793	-0.02354	0.35578	-0.00406	0.35639	-0.00682	0.35701	-0.01454
0.35438	-0.000705082	0.35701	-0.01951	0.35578	-0.02356	0.35455	-0.00407	0.35517	-0.00682	0.35609	-0.01454
0.35346	-0.000693629	0.3567	-0.01951	0.35547	-0.02357	0.35363	-0.00407	0.35425	-0.00682	0.35486	-0.01455
0.35246	-0.000688863	0.35547	-0.01951	0.35425	-0.02358	0.35271	-0.00407	0.35302	-0.00682	0.35394	-0.01455
0.3513	-0.000707388	0.35486	-0.01952	0.35333	-0.0236	0.35179	-0.00407	0.35179	-0.00682	0.35333	-0.01455
0.35038	-0.000677102	0.35333	-0.01954	0.35271	-0.0236	0.35026	-0.00407	0.35087	-0.00682	0.35179	-0.01456
0.34931	-0.000698779	0.35241	-0.01954	0.35179	-0.02363	0.34965	-0.00408	0.35026	-0.00683	0.35149	-0.01456
0.34823	-0.000707234	0.35149	-0.01954	0.35057	-0.02362	0.34842	-0.00408	0.34934	-0.00683	0.34995	-0.01456
0.34746	-0.000688478	0.35057	-0.01956	0.34934	-0.02363	0.3475	-0.00408	0.34781	-0.00683	0.34873	-0.01457
0.34646	-0.000665802	0.34965	-0.01956	0.34842	-0.02365	0.34658	-0.00408	0.34658	-0.00683	0.34781	-0.01457
0.34531	-0.000714076	0.34873	-0.01957	0.3475	-0.02367	0.34566	-0.00409	0.34627	-0.00684	0.34719	-0.01458
0.34439	-0.000682637	0.34719	-0.01958	0.34658	-0.02368	0.34443	-0.00408	0.34474	-0.00684	0.34596	-0.01458
0.34323	-0.000704851	0.34688	-0.01959	0.34504	-0.02369	0.34351	-0.00409	0.34351	-0.00684	0.34443	-0.01458
0.34216	-0.000719764	0.34566	-0.0196	0.34443	-0.02371	0.3429	-0.00409	0.3432	-0.00684	0.34382	-0.01459
0.34123	-0.000705236	0.34474	-0.0196	0.34351	-0.02371	0.34167	-0.00409	0.34198	-0.00684	0.3429	-0.01459
0.34046	-0.000677486	0.34382	-0.01962	0.34259	-0.02374	0.34075	-0.00409	0.34075	-0.00684	0.34136	-0.0146
0.33931	-0.000695012	0.3429	-0.01961	0.34136	-0.02374	0.33952	-0.0041	0.34014	-0.00685	0.34075	-0.0146
0.33846	-0.000670414	0.34136	-0.01963	0.34044	-0.02375	0.3386	-0.0041	0.33891	-0.00685	0.33983	-0.0146
0.33731	-0.000701239	0.34075	-0.01962	0.33952	-0.02378	0.33707	-0.0041	0.33768	-0.00685	0.3386	-0.01461
0.33639	-0.00071054	0.33983	-0.01964	0.3386	-0.02378	0.33646	-0.0041	0.33676	-0.00685	0.33799	-0.01461
0.33539	-0.000678409	0.3386	-0.01964	0.33738	-0.02379	0.33523	-0.00411	0.33584	-0.00685	0.33707	-0.01461
0.33431	-0.000719841	0.33768	-0.01966	0.33615	-0.02381	0.33462	-0.00411	0.33523	-0.00686	0.33584	-0.01462
0.33331	-0.000700393	0.33676	-0.01965	0.33554	-0.02381	0.3337	-0.00411	0.334	-0.00686	0.33492	-0.01462
0.33231	-0.000702853	0.33615	-0.01967	0.3337	-0.02381	0.33278	-0.00411	0.33278	-0.00686	0.334	-0.01462
0.33131	-0.000692322	0.33462	-0.01967	0.33308	-0.02384	0.33186	-0.00411	0.33186	-0.00686	0.33278	-0.01463
0.33047	-0.000677333	0.3337	-0.01968	0.33247	-0.02385	0.33094	-0.00411	0.33124	-0.00687	0.33186	-0.01463
0.32924	-0.000705928	0.33247	-0.01969	0.33155	-0.02387	0.3294	-0.00412	0.3294	-0.00687	0.33094	-0.01464
0.32832	-0.000700009	0.33186	-0.01969	0.33032	-0.02388	0.3291	-0.00412	0.3291	-0.00687	0.33002	-0.01464
0.32724	-0.000705543	0.33032	-0.0197	0.3294	-0.02389	0.32756	-0.00412	0.32787	-0.00687	0.3291	-0.01465
0.32632	-0.000689632	0.33002	-0.01971	0.32848	-0.0239	0.32664	-0.00413	0.32726	-0.00687	0.32818	-0.01465
0.32532	-0.000686634	0.32848	-0.01972	0.32695	-0.02391	0.32572	-0.00413	0.32603	-0.00688	0.32695	-0.01465
0.3244	-0.000678793	0.32756	-0.01972	0.32634	-0.0239	0.3245	-0.00413	0.3248	-0.00688	0.32603	-0.01465
0.32324	-0.000710078	0.32634	-0.01973	0.32542	-0.02394	0.32327	-0.00413	0.32388	-0.00688	0.3248	-0.01466
0.32232	-0.000699624	0.32542	-0.01974	0.32388	-0.02395	0.32266	-0.00413	0.32266	-0.00688	0.32388	-0.01466
0.32147	-0.000672029	0.3248	-0.01974	0.32296	-0.02395	0.32204	-0.00414	0.32174	-0.00689	0.32327	-0.01467
0.32032	-0.000696703	0.32388	-0.01975	0.32204	-0.02397	0.32051	-0.00414	0.32112	-0.00689	0.32174	-0.01467
0.31924	-0.000719533	0.32266	-0.01975	0.32143	-0.02398	0.31959	-0.00414	0.31989	-0.00689	0.32143	-0.01468
0.31847	-0.000673105	0.32174	-0.01975	0.3202	-0.02398	0.31897	-0.00414	0.31897	-0.00689	0.31989	-0.01468
0.31724	-0.000700162	0.32051	-0.01977	0.31928	-0.024	0.31744	-0.00415	0.31775	-0.0069	0.31928	-0.01468
0.3164	-0.000679792	0.31959	-0.01978	0.31867	-0.02401	0.31683	-0.00415	0.31713	-0.0069	0.31805	-0.01469
0.31525	-0.000694705	0.31836	-0.01978	0.31744	-0.02403	0.3156	-0.00415	0.31591	-0.0069	0.31652	-0.01469
0.31417	-0.000716535	0.31744	-0.01979	0.31652	-0.02403	0.31468	-0.00415	0.31468	-0.00691	0.3156	-0.0147
0.31317	-0.000722915	0.31652	-0.01978	0.31499	-0.02404	0.31345	-0.00416	0.31437	-0.00691	0.31499	-0.0147
0.31225	-0.000696396	0.31529	-0.01979	0.31437	-0.02406	0.31223	-0.00416	0.31284	-0.00691	0.31407	-0.0147
0.31132	-0.000707465	0.31468	-0.01981	0.31345	-0.02406	0.31161	-0.00416	0.31192	-0.00691	0.31284	-0.01471
0.31025	-0.000710847	0.31376	-0.01981	0.31284	-0.02408	0.31069	-0.00416	0.311	-0.00691	0.31161	-0.01471
0.30933	-0.000682175	0.31253	-0.01981	0.31131	-0.02408	0.30977	-0.00417	0.31008	-0.00692	0.311	-0.01471
0.30802	-0.000726605	0.31131	-0.01983	0.31008	-0.0241	0.30885	-0.00417	0.30916	-0.00692	0.31008	-0.01472
0.3074	-0.000672644	0.31039	-0.01983	0.30916	-0.02411	0.30763	-0.00417	0.30824	-0.00693	0.30885	-0.01472
0.30617	-0.000701085	0.30977	-0.01984	0.30824	-0.02411	0.30609	-0.00418	0.30671	-0.00692	0.30824	-0.01472
0.30533	-0.000683251	0.30855	-0.01986	0.30732	-0.02413	0.30548	-0.00418	0.30579	-0.00693	0.30671	-0.01473
0.30417	-0.00071715	0.30793	-0.01986	0.3064	-0.02414	0.30456	-0.00418	0.30517	-0.00693	0.30579	-0.01473
0.30317	-0.000708003	0.30701	-0.01986	0.30517	-0.02416	0.30364	-0.00418	0.30395	-0.00694	0.30487	-0.01473
0.30233	-0.000675718	0.30548	-0.01987	0.30425	-0.02416	0.30241	-0.00419	0.30272	-0.00694	0.30395	-0.01474
0.30118	-0.000712308	0.30456	-0.01987	0.30364	-0.02417	0.3018	-0.00419	0.30241	-0.00694	0.30241	-0.01474
0.30018	-0.000724453	0.30333	-0.01987	0.30241	-0.02418	0.30057	-0.00419	0.30088	-0.00694	0.3018	-0.01475
0.29925	-0.000710617	0.30272	-0.01987	0.30119	-0.02419	0.29965	-0.00419	0.29996	-0.00694	0.30088	-0.01475
0.29825	-0.000685481	0.3018	-0.01989	0.30027	-0.02421	0.29873	-0.0042	0.29904	-0.00695	0.29996	-0.01475
0.29725	-0.000711231	0.30088	-0.0199	0.29935	-0.02422	0.29751	-0.0042	0.29812	-0.00695	0.29873	-0.01476
0.29626	-0.000696857	0.29904	-0.01991	0.29812	-0.02422	0.29689	-0.0042	0.29689	-0.00696	0.29781	-0.01476
0.29533	-0.000677256	0.29843	-0.01992	0.29689	-0.02424	0.29536	-0.00421	0.29597	-0.00696	0.2972	-0.01477
0.2941	-0.0007336	0.29751	-0.01991	0.29659	-0.02424	0.29444	-0.00421	0.29536	-0.00696	0.29536	-0.01477
0.29318	-0.000677871	0.29689	-0.01993	0.29567	-0.02425	0.29352	-0.00421	0.29382	-0.00697	0.29505	-0.01477
0.29226	-0.000697856	0.29567	-0.01992	0.29413	-0.02427	0.29229	-0.00421	0.2929	-0.00696	0.29413	-0.01478
0.29118	-0.000699009	0.29474	-0.01994	0.29321	-0.02428	0.29168	-0.00422	0.29229	-0.00697	0.2929	-0.01479
0.29018	-0.000710617	0.29382	-0.01995	0.2926	-0.02428	0.29076	-0.00422	0.29137	-0.00697	0.29229	-0.01479
0.28926	-0.00071692	0.2929	-0.01995	0.29137	-0.0243	0.28953	-0.00422	0.29014	-0.00698	0.29076	-0.01479
0.28826	-0.000684712	0.29168	-0.01996	0.29014	-0.0243	0.28861	-0.00423	0.28922	-0.00698	0.29045	-0.0148
0.28711	-0.00072207	0.29014	-0.01997	0.28953	-0.02432	0.28769	-0.00423	0.288	-0.00698	0.28892	-0.0148
0.28626	-0.000692399	0.28953	-0.01997	0.28861	-0.02432	0.28677	-0.00423	0.28708	-0.00699	0.288	-0.01481
0.28511	-0.000699548	0.28861	-0.01997	0.28738	-0.02433	0.28554	-0.00423	0.28616	-0.00699	0.28677	-0.01481
0.28411	-0.000720609	0.28769	-0.01998	0.28616	-0.02433	0.28432	-0.00424	0.28554	-0.00699	0.28585	-0.01481
0.28303	-0.000720533	0.28677	-0.01999	0.28554	-0.02435	0.28401	-0.00424	0.28401	-0.007	0.28493	-0.01482
0.28219	-0.000717535	0.28554	-0.01999	0.28432	-0.02436	0.28248	-0.00424	0.28309	-0.007	0.28401	-0.01482
0.28111	-0.000718073	0.28493	-0.02	0.2834	-0.02437	0.28156	-0.00424	0.28156	-0.007	0.28309	-0.01483
0.28019	-0.000703007	0.2837	-0.02001	0.28278	-0.02438	0.28033	-0.00425	0.28125	-0.00701	0.28186	-0.01483
0.27903	-0.000713691	0.28248	-0.02001	0.28156	-0.02438	0.27941	-0.00425	0.28002	-0.00701	0.28125	-0.01483
0.27819	-0.000688325	0.28186	-0.02001	0.28033	-0.0244	0.2791	-0.00425	0.27849	-0.00702	0.27972	-0.01484
0.27719	-0.000702545	0.28033	-0.02002	0.2791	-0.0244	0.27788	-0.00426	0.27757	-0.00702	0.27941	-0.01484
0.27627	-0.000703545	0.27972	-0.02002	0.27849	-0.02443	0.27634	-0.00426	0.27696	-0.00702	0.27788	-0.01485
0.27511	-0.000710847	0.2791	-0.02003	0.27788	-0.02441	0.27573	-0.00426	0.27604	-0.00703	0.27634	-0.01485
0.27404	-0.00071569	0.27757	-0.02005	0.27634	-0.02444	0.27481	-0.00427	0.27542	-0.00703	0.27604	-0.01486
0.27296	-0.000722224	0.27665	-0.02005	0.27573	-0.02444	0.27389	-0.00427	0.2742	-0.00704	0.2745	-0.01486
0.27204	-0.000730218	0.27604	-0.02006	0.2742	-0.02446	0.27236	-0.00427	0.27297	-0.00704	0.27358	-0.01486
0.27111	-0.000702469	0.27481	-0.02007	0.27328	-0.02447	0.27144	-0.00428	0.27174	-0.00704	0.27236	-0.01487
0.27019	-0.000704775	0.27389	-0.02006	0.27236	-0.02448	0.27082	-0.00428	0.27144	-0.00705	0.27236	-0.01487
0.26904	-0.000730987	0.27297	-0.02006	0.27144	-0.02448	0.26959	-0.00428	0.2699	-0.00705	0.27052	-0.01487
0.26812	-0.000711693	0.27174	-0.02008	0.27052	-0.02449	0.26867	-0.00429	0.26867	-0.00706	0.2699	-0.01488
0.26719	-0.000721916	0.27082	-0.02009	0.26929	-0.0245	0.26806	-0.00429	0.26837	-0.00706	0.26929	-0.01489
0.26619	-0.000727835	0.2699	-0.02009	0.26867	-0.02451	0.26683	-0.00429	0.26683	-0.00706	0.26806	-0.01489
0.26527	-0.00070047	0.26898	-0.0201	0.26745	-0.02452	0.26591	-0.0043	0.26591	-0.00707	0.26683	-0.0149
0.26419	-0.000709925	0.26775	-0.0201	0.26622	-0.02453	0.26469	-0.0043	0.26469	-0.00707	0.26591	-0.0149
0.26319	-0.000688094	0.26653	-0.02011	0.2653	-0.02453	0.26377	-0.0043	0.26377	-0.00707	0.26469	-0.01491
0.26212	-0.000704467	0.26561	-0.02012	0.26407	-0.02455	0.26285	-0.00431	0.26315	-0.00708	0.26407	-0.01491
0.26104	-0.000736521	0.26438	-0.02013	0.26315	-0.02455	0.26193	-0.00431	0.26193	-0.00708	0.26285	-0.01491
0.25997	-0.000729219	0.26377	-0.02013	0.26254	-0.02457	0.2607	-0.00431	0.26162	-0.00709	0.26193	-0.01492
0.25912	-0.000711616	0.26285	-0.02014	0.26162	-0.02457	0.25947	-0.00432	0.26009	-0.00709	0.2607	-0.01492
0.25812	-0.000723761	0.26162	-0.02013	0.26009	-0.02459	0.25886	-0.00432	0.25917	-0.00709	0.25978	-0.01493
0.25727	-0.000689093	0.2607	-0.02015	0.26009	-0.0246	0.25763	-0.00433	0.25794	-0.0071	0.25886	-0.01493
0.2562	-0.000686326	0.25947	-0.02016	0.25825	-0.02461	0.25702	-0.00433	0.25702	-0.0071	0.25794	-0.01494
0.25497	-0.000711462	0.25855	-0.02015	0.25702	-0.0246	0.25579	-0.00433	0.25579	-0.00711	0.25702	-0.01495
0.25405	-0.000732063	0.25763	-0.02017	0.25641	-0.02462	0.25426	-0.00433	0.25518	-0.00711	0.2561	-0.01495
0.25305	-0.000734753	0.25671	-0.02017	0.25549	-0.02463	0.25334	-0.00434	0.25365	-0.00712	0.25487	-0.01496
0.25205	-0.000733677	0.25549	-0.02018	0.25426	-0.02464	0.25273	-0.00434	0.25334	-0.00712	0.25426	-0.01496
0.25112	-0.000717227	0.25487	-0.02018	0.25334	-0.02465	0.2515	-0.00434	0.25242	-0.00712	0.25334	-0.01497
0.2502	-0.000686864	0.25395	-0.02019	0.25242	-0.02465	0.25089	-0.00435	0.25089	-0.00713	0.25211	-0.01497
0.24912	-0.00073606	0.25303	-0.02019	0.25119	-0.02467	0.24966	-0.00435	0.25027	-0.00714	0.25119	-0.01498
0.24797	-0.000732908	0.25181	-0.0202	0.25027	-0.02468	0.24905	-0.00436	0.24874	-0.00714	0.25027	-0.01498
0.24713	-0.00073214	0.25089	-0.02021	0.24935	-0.02467	0.24751	-0.00436	0.24782	-0.00714	0.24874	-0.01499
0.24605	-0.000732755	0.24966	-0.02021	0.24843	-0.0247	0.24659	-0.00436	0.24721	-0.00715	0.24813	-0.01499
0.24482	-0.000759428	0.24905	-0.02022	0.24751	-0.0247	0.24567	-0.00437	0.24598	-0.00715	0.2469	-0.015
0.24413	-0.000715997	0.24782	-0.02023	0.24659	-0.0247	0.24445	-0.00437	0.24537	-0.00716	0.24567	-0.015
0.24305	-0.000718841	0.2469	-0.02022	0.24537	-0.02471	0.24383	-0.00438	0.24383	-0.00716	0.24506	-0.01502
0.24205	-0.000716459	0.24598	-0.02024	0.24414	-0.02471	0.24291	-0.00438	0.24322	-0.00717	0.24383	-0.01502
0.24097	-0.000746053	0.24475	-0.02025	0.24322	-0.02474	0.24168	-0.00438	0.24168	-0.00717	0.24291	-0.01502
0.2399	-0.000745592	0.24352	-0.02025	0.2426	-0.02473	0.24046	-0.00439	0.24076	-0.00718	0.2423	-0.01503
0.2389	-0.000741594	0.24291	-0.02026	0.24138	-0.02474	0.23954	-0.0044	0.23984	-0.00719	0.24076	-0.01504
0.2379	-0.000755969	0.24138	-0.02027	0.24107	-0.02476	0.23862	-0.0044	0.23892	-0.00719	0.24015	-0.01504
0.23698	-0.000723377	0.24046	-0.02028	0.23923	-0.02477	0.23831	-0.0044	0.238	-0.00719	0.23892	-0.01504
0.2359	-0.000731294	0.23984	-0.02028	0.23831	-0.02478	0.23647	-0.0044	0.23708	-0.0072	0.2377	-0.01505
0.23505	-0.000739288	0.23862	-0.02029	0.23739	-0.02479	0.23586	-0.00441	0.23616	-0.0072	0.23708	-0.01506
0.23421	-0.000702853	0.23739	-0.02029	0.23678	-0.02479	0.23494	-0.00442	0.23524	-0.00721	0.23616	-0.01506
0.23298	-0.000752125	0.23678	-0.0203	0.23555	-0.0248	0.23371	-0.00442	0.23402	-0.00722	0.23463	-0.01507
0.23213	-0.000718226	0.23555	-0.02031	0.23463	-0.02482	0.2331	-0.00442	0.23279	-0.00722	0.23402	-0.01507
0.23106	-0.000736829	0.23463	-0.02031	0.2331	-0.02482	0.23156	-0.00442	0.23218	-0.00723	0.2331	-0.01508
0.22998	-0.000750819	0.2334	-0.02032	0.23248	-0.02484	0.23064	-0.00443	0.23095	-0.00723	0.23187	-0.01509
0.2289	-0.000754201	0.23248	-0.02032	0.23156	-0.02484	0.22972	-0.00443	0.23003	-0.00723	0.23095	-0.01509
0.22798	-0.000745822	0.23218	-0.02033	0.23003	-0.02484	0.2285	-0.00444	0.2288	-0.00724	0.23034	-0.0151
0.22706	-0.000729372	0.23064	-0.02033	0.22942	-0.02486	0.22788	-0.00444	0.22819	-0.00725	0.22911	-0.0151
0.22598	-0.00074367	0.22942	-0.02035	0.2288	-0.02487	0.22696	-0.00445	0.22727	-0.00725	0.22819	-0.01511
0.22506	-0.000698394	0.2288	-0.02035	0.22727	-0.02486	0.22604	-0.00445	0.22666	-0.00726	0.22666	-0.01512
0.22398	-0.000732524	0.22788	-0.02036	0.22696	-0.02489	0.22451	-0.00445	0.22482	-0.00726	0.22635	-0.01513
0.22298	-0.000752202	0.22666	-0.02037	0.22574	-0.02489	0.2239	-0.00446	0.2242	-0.00727	0.22482	-0.01513
0.22198	-0.000751434	0.22574	-0.02038	0.22451	-0.0249	0.22267	-0.00446	0.22328	-0.00728	0.22451	-0.01514
0.22098	-0.000747744	0.22451	-0.02038	0.2239	-0.02491	0.22144	-0.00447	0.22267	-0.00728	0.22298	-0.01514
0.21975	-0.000766577	0.2239	-0.02039	0.22236	-0.02492	0.22052	-0.00447	0.22114	-0.00729	0.22175	-0.01515
0.21899	-0.000736521	0.22267	-0.02039	0.22144	-0.02493	0.21991	-0.00447	0.22022	-0.00729	0.22083	-0.01515
0.21791	-0.000758967	0.22175	-0.0204	0.22052	-0.02494	0.21838	-0.00448	0.21868	-0.0073	0.22022	-0.01516
0.21714	-0.000721839	0.22052	-0.02041	0.2196	-0.02495	0.21776	-0.00448	0.21776	-0.0073	0.21899	-0.01517
0.21599	-0.000736982	0.21991	-0.02041	0.2193	-0.02495	0.21715	-0.00449	0.21684	-0.00731	0.21807	-0.01517
0.21491	-0.000757967	0.21899	-0.02042	0.21715	-0.02497	0.21592	-0.00449	0.21592	-0.00731	0.21745	-0.01518
0.21399	-0.000742209	0.21776	-0.02043	0.21653	-0.02497	0.21531	-0.0045	0.21531	-0.00732	0.21592	-0.01519
0.21299	-0.000756046	0.21715	-0.02043	0.21561	-0.02498	0.21377	-0.0045	0.21408	-0.00733	0.21531	-0.01519
0.21184	-0.000762887	0.21623	-0.02045	0.21439	-0.02499	0.21255	-0.00451	0.21316	-0.00733	0.21377	-0.0152
0.21084	-0.000764347	0.21469	-0.02045	0.21377	-0.025	0.21163	-0.00451	0.21224	-0.00734	0.21347	-0.01521
0.20999	-0.00074367	0.21377	-0.02046	0.21285	-0.02501	0.21071	-0.00452	0.2104	-0.00734	0.21193	-0.01521
0.20907	-0.000725529	0.21285	-0.02046	0.21163	-0.02501	0.21009	-0.00452	0.21009	-0.00735	0.21132	-0.01522
0.20768	-0.000773802	0.21193	-0.02048	0.21009	-0.02502	0.20887	-0.00452	0.20917	-0.00736	0.2104	-0.01523
0.20676	-0.000777876	0.21071	-0.02048	0.20948	-0.02503	0.20795	-0.00453	0.20825	-0.00736	0.20917	-0.01524
0.20592	-0.00074513	0.21009	-0.02049	0.20825	-0.02503	0.20672	-0.00453	0.20703	-0.00737	0.20795	-0.01524
0.20499	-0.000749896	0.20887	-0.02049	0.20795	-0.02505	0.2058	-0.00454	0.20611	-0.00737	0.20703	-0.01525
0.20384	-0.000770036	0.20795	-0.02049	0.20672	-0.02506	0.20457	-0.00455	0.20519	-0.00738	0.20641	-0.01526
0.20284	-0.000773956	0.20641	-0.02051	0.20549	-0.02507	0.20335	-0.00455	0.20396	-0.00739	0.20519	-0.01526
0.20207	-0.000735752	0.20549	-0.02051	0.20488	-0.02507	0.20243	-0.00455	0.20365	-0.00739	0.20396	-0.01527
0.20076	-0.000771342	0.20488	-0.02052	0.20304	-0.02508	0.20151	-0.00456	0.20243	-0.0074	0.20273	-0.01528
0.19976	-0.000768806	0.20396	-0.02053	0.20335	-0.02509	0.20059	-0.00457	0.20151	-0.00741	0.20243	-0.01529
0.19884	-0.000769344	0.20304	-0.02054	0.20151	-0.0251	0.19997	-0.00457	0.20028	-0.00741	0.20089	-0.01529
0.19792	-0.000767883	0.20212	-0.02055	0.20089	-0.02512	0.19875	-0.00457	0.19936	-0.00742	0.20028	-0.0153
0.19684	-0.000770266	0.20089	-0.02055	0.19997	-0.02513	0.19752	-0.00458	0.19844	-0.00742	0.19905	-0.01531
0.19592	-0.000754431	0.19997	-0.02056	0.19813	-0.02513	0.19691	-0.00458	0.19721	-0.00743	0.19844	-0.01532
0.19484	-0.000766269	0.19936	-0.02057	0.19783	-0.02514	0.19568	-0.00459	0.19599	-0.00744	0.19721	-0.01532
0.19392	-0.00076035	0.19783	-0.02057	0.1966	-0.02516	0.19476	-0.00459	0.19537	-0.00744	0.19599	-0.01533
0.19292	-0.000763809	0.19691	-0.02058	0.19599	-0.02515	0.19384	-0.0046	0.19415	-0.00745	0.19476	-0.01534
0.19185	-0.000778184	0.19599	-0.02059	0.19476	-0.02517	0.19292	-0.0046	0.19292	-0.00746	0.19415	-0.01535
0.19069	-0.000778568	0.19507	-0.0206	0.19353	-0.02517	0.192	-0.00461	0.19261	-0.00747	0.1923	-0.01535
0.18992	-0.00077165	0.19384	-0.0206	0.19261	-0.02519	0.19077	-0.00461	0.19077	-0.00747	0.192	-0.01536
0.18892	-0.000765116	0.19323	-0.02062	0.19169	-0.02519	0.18954	-0.00462	0.18985	-0.00748	0.19077	-0.01537
0.18785	-0.000765654	0.19138	-0.02062	0.19077	-0.0252	0.18924	-0.00462	0.18893	-0.00748	0.18985	-0.01538
0.18692	-0.000752663	0.19108	-0.02062	0.18954	-0.02521	0.1877	-0.00463	0.18832	-0.00749	0.18893	-0.01538
0.18577	-0.000782873	0.18985	-0.02065	0.18832	-0.02521	0.18648	-0.00463	0.18678	-0.0075	0.18862	-0.01539
0.185	-0.000744592	0.18862	-0.02065	0.1877	-0.02523	0.18586	-0.00464	0.18617	-0.0075	0.1874	-0.0154
0.18393	-0.000769882	0.1877	-0.02066	0.18617	-0.02524	0.18494	-0.00465	0.18494	-0.00751	0.18617	-0.01541
0.18293	-0.000771727	0.18678	-0.02067	0.18556	-0.02524	0.18402	-0.00465	0.18433	-0.00751	0.18525	-0.01541
0.18193	-0.000773879	0.18586	-0.02067	0.18433	-0.02527	0.1831	-0.00465	0.1831	-0.00752	0.18402	-0.01542
0.18077	-0.000782104	0.18494	-0.02067	0.18341	-0.02527	0.18188	-0.00466	0.18249	-0.00753	0.18341	-0.01543
0.17977	-0.00078687	0.18372	-0.0207	0.18249	-0.02528	0.18065	-0.00467	0.18126	-0.00754	0.18157	-0.01544
0.17885	-0.000788868	0.1828	-0.0207	0.18188	-0.02528	0.17942	-0.00467	0.18004	-0.00754	0.18096	-0.01545
0.17793	-0.000767192	0.18157	-0.0207	0.18034	-0.02529	0.17881	-0.00468	0.17912	-0.00755	0.18004	-0.01545
0.17685	-0.000771342	0.18096	-0.02071	0.17942	-0.0253	0.17789	-0.00468	0.17789	-0.00755	0.17881	-0.01547
0.17601	-0.000769421	0.17973	-0.02071	0.17912	-0.02531	0.17636	-0.00469	0.17697	-0.00756	0.1782	-0.01547
0.17485	-0.000769728	0.1785	-0.02073	0.17789	-0.02532	0.17605	-0.00469	0.17605	-0.00757	0.17697	-0.01548
0.17378	-0.000791636	0.1782	-0.02075	0.17666	-0.02533	0.17452	-0.0047	0.17513	-0.00758	0.17605	-0.01549
0.17285	-0.00078956	0.17666	-0.02074	0.17574	-0.02535	0.1739	-0.0047	0.17421	-0.00758	0.17513	-0.0155
0.17178	-0.000780105	0.17636	-0.02075	0.17452	-0.02535	0.17268	-0.00471	0.17329	-0.00759	0.1739	-0.01551
0.17078	-0.000791636	0.17513	-0.02076	0.1739	-0.02535	0.17145	-0.00471	0.17176	-0.0076	0.17268	-0.01551
0.16993	-0.000765577	0.17298	-0.02076	0.17268	-0.02537	0.17084	-0.00472	0.17114	-0.00761	0.17206	-0.01552
0.16886	-0.00079448	0.17268	-0.02078	0.17176	-0.02537	0.16992	-0.00473	0.17022	-0.00761	0.17145	-0.01553
0.16801	-0.000762272	0.17145	-0.02079	0.17114	-0.02538	0.169	-0.00473	0.1693	-0.00762	0.16992	-0.01554
0.16678	-0.000790867	0.17084	-0.02079	0.16992	-0.0254	0.16777	-0.00474	0.16808	-0.00763	0.16869	-0.01555
0.16586	-0.000769113	0.16992	-0.0208	0.16869	-0.02541	0.16654	-0.00474	0.16716	-0.00764	0.16746	-0.01556
0.16486	-0.000776493	0.169	-0.02082	0.16746	-0.02541	0.16562	-0.00475	0.16593	-0.00764	0.16746	-0.01557
0.16386	-0.000787639	0.16808	-0.02083	0.16654	-0.02543	0.1647	-0.00475	0.16501	-0.00765	0.16623	-0.01558
0.16278	-0.00078933	0.16685	-0.02083	0.16531	-0.02543	0.16378	-0.00476	0.16439	-0.00766	0.1647	-0.01558
0.16178	-0.000795325	0.16593	-0.02084	0.16439	-0.02545	0.16286	-0.00476	0.16255	-0.00767	0.16409	-0.01559
0.16086	-0.000787946	0.16501	-0.02084	0.16378	-0.02544	0.16133	-0.00477	0.16225	-0.00767	0.16317	-0.0156
0.15963	-0.000796555	0.16409	-0.02086	0.16255	-0.02546	0.16102	-0.00478	0.16133	-0.00768	0.16225	-0.01561
0.15894	-0.000782258	0.16255	-0.02086	0.16133	-0.02546	0.15949	-0.00478	0.16041	-0.00768	0.16102	-0.01562
0.15779	-0.000791174	0.16225	-0.02087	0.16071	-0.02548	0.15887	-0.00479	0.15887	-0.0077	0.15979	-0.01563
0.15686	-0.000773341	0.16071	-0.02088	0.15949	-0.02549	0.15765	-0.00479	0.15826	-0.0077	0.15918	-0.01564
0.15579	-0.000802858	0.15949	-0.02089	0.15826	-0.02549	0.15673	-0.0048	0.15673	-0.00771	0.15826	-0.01564
0.15494	-0.000792712	0.15887	-0.02091	0.15765	-0.02551	0.15611	-0.0048	0.15673	-0.00772	0.15703	-0.01565
0.15386	-0.000778414	0.15795	-0.02091	0.15673	-0.02552	0.15458	-0.00481	0.15519	-0.00773	0.15673	-0.01566
0.15271	-0.000804088	0.15703	-0.02092	0.15581	-0.02552	0.15397	-0.00482	0.15366	-0.00773	0.15519	-0.01567
0.15187	-0.000790329	0.15611	-0.02093	0.15458	-0.02554	0.15305	-0.00482	0.15335	-0.00774	0.15427	-0.01568
0.15079	-0.000792789	0.15458	-0.02092	0.15366	-0.02555	0.15121	-0.00483	0.15243	-0.00775	0.15335	-0.01569
0.14971	-0.000817156	0.15397	-0.02094	0.15274	-0.02556	0.1509	-0.00483	0.15121	-0.00776	0.15213	-0.0157
0.14871	-0.000803781	0.15305	-0.02095	0.15151	-0.02557	0.14998	-0.00484	0.14967	-0.00777	0.1509	-0.0157
0.14779	-0.000802705	0.15182	-0.02097	0.15059	-0.02558	0.14875	-0.00485	0.14937	-0.00778	0.14998	-0.01572
0.14671	-0.00080601	0.1509	-0.02097	0.14998	-0.02558	0.14722	-0.00485	0.14845	-0.00778	0.14937	-0.01572
0.14587	-0.000784179	0.14998	-0.02098	0.14845	-0.02559	0.14691	-0.00486	0.14722	-0.00779	0.14814	-0.01573
0.14471	-0.000791789	0.14875	-0.02098	0.14753	-0.0256	0.14569	-0.00486	0.14599	-0.0078	0.14691	-0.01575
0.14372	-0.000783257	0.14814	-0.021	0.1463	-0.02562	0.14446	-0.00487	0.14477	-0.0078	0.14569	-0.01575
0.14272	-0.000815388	0.14661	-0.021	0.14538	-0.02563	0.14354	-0.00487	0.14385	-0.00781	0.14477	-0.01576
0.14179	-0.000793096	0.14569	-0.02102	0.14446	-0.02563	0.14293	-0.00488	0.14293	-0.00782	0.14385	-0.01577
0.14087	-0.000792251	0.14507	-0.02102	0.14385	-0.02565	0.14139	-0.00489	0.14231	-0.00783	0.14293	-0.01578
0.13979	-0.000806856	0.14415	-0.02103	0.14293	-0.02565	0.14078	-0.00489	0.14139	-0.00784	0.14231	-0.01579
0.13879	-0.000791251	0.14323	-0.02105	0.1417	-0.02567	0.14016	-0.0049	0.14016	-0.00784	0.14139	-0.0158
0.13772	-0.000818463	0.14139	-0.02105	0.14109	-0.02567	0.13863	-0.0049	0.13924	-0.00785	0.13986	-0.01581
0.1368	-0.000789176	0.14109	-0.02106	0.13924	-0.02569	0.13771	-0.00491	0.13802	-0.00786	0.13894	-0.01582
0.13557	-0.000820923	0.13986	-0.02108	0.13894	-0.0257	0.13587	-0.00491	0.1371	-0.00787	0.13802	-0.01583
0.13464	-0.000806625	0.13894	-0.02108	0.13802	-0.02571	0.13587	-0.00492	0.13556	-0.00787	0.1371	-0.01583
0.13372	-0.000797478	0.1374	-0.02108	0.13648	-0.02571	0.13464	-0.00492	0.13495	-0.00788	0.13618	-0.01585
0.13287	-0.000788792	0.1371	-0.0211	0.13587	-0.02572	0.13342	-0.00493	0.13372	-0.00789	0.13464	-0.01585
0.13188	-0.000802705	0.13587	-0.02111	0.13464	-0.02574	0.1325	-0.00494	0.1328	-0.0079	0.13434	-0.01586
0.13072	-0.000808086	0.13526	-0.02113	0.13372	-0.02574	0.13158	-0.00494	0.1325	-0.00791	0.1328	-0.01587
0.12949	-0.000840601	0.13372	-0.02113	0.1325	-0.02575	0.13066	-0.00494	0.13127	-0.00791	0.1325	-0.01588
0.12888	-0.000773572	0.13311	-0.02114	0.13158	-0.02576	0.12974	-0.00495	0.13035	-0.00792	0.13096	-0.01589
0.12757	-0.000827149	0.13188	-0.02114	0.13096	-0.02577	0.12912	-0.00496	0.12912	-0.00793	0.13035	-0.0159
0.12672	-0.00081608	0.13127	-0.02116	0.13004	-0.02578	0.1279	-0.00496	0.1279	-0.00794	0.12912	-0.01591
0.12557	-0.000818232	0.13004	-0.02115	0.12851	-0.02579	0.12667	-0.00497	0.12728	-0.00795	0.12851	-0.01592
0.12472	-0.000812083	0.12882	-0.02118	0.1279	-0.02579	0.12544	-0.00497	0.12636	-0.00795	0.12728	-0.01593
0.12373	-0.00079817	0.1282	-0.02118	0.12667	-0.02581	0.12483	-0.00498	0.12514	-0.00796	0.12575	-0.01594
0.12265	-0.000802858	0.12698	-0.02118	0.12606	-0.02582	0.1233	-0.00499	0.12422	-0.00797	0.12514	-0.01595
0.12188	-0.000802628	0.12575	-0.02121	0.12452	-0.02584	0.12299	-0.00499	0.12299	-0.00798	0.12452	-0.01596
0.12065	-0.000829378	0.12514	-0.02121	0.12422	-0.02584	0.12207	-0.005	0.12238	-0.00799	0.1233	-0.01597
0.11973	-0.000812851	0.12422	-0.02122	0.12268	-0.02585	0.12054	-0.005	0.12176	-0.00799	0.12238	-0.01597
0.11865	-0.000814235	0.12299	-0.02122	0.12207	-0.02585	0.11962	-0.00501	0.12023	-0.008	0.12084	-0.01598
0.11773	-0.000807855	0.12207	-0.02123	0.12115	-0.02586	0.11931	-0.00501	0.119	-0.00801	0.12023	-0.01599
0.11665	-0.000822844	0.12115	-0.02123	0.11992	-0.02587	0.11778	-0.00501	0.11808	-0.00802	0.11931	-0.016
0.11558	-0.000820384	0.12023	-0.02125	0.1187	-0.02589	0.11686	-0.00502	0.11716	-0.00802	0.11808	-0.01601
0.11458	-0.000823767	0.11931	-0.02126	0.11808	-0.0259	0.11594	-0.00503	0.11594	-0.00803	0.11716	-0.01602
0.11358	-0.000829916	0.11808	-0.02127	0.11655	-0.0259	0.11409	-0.00503	0.11502	-0.00804	0.11624	-0.01603
0.1125	-0.000837757	0.11716	-0.02128	0.11563	-0.02592	0.11348	-0.00504	0.11409	-0.00805	0.11502	-0.01604
0.11158	-0.000839371	0.11624	-0.02129	0.1144	-0.02592	0.11317	-0.00504	0.11287	-0.00806	0.11409	-0.01605
0.11058	-0.00083153	0.11502	-0.02129	0.11348	-0.02594	0.11164	-0.00505	0.11256	-0.00806	0.11317	-0.01606
0.10973	-0.000818847	0.11409	-0.0213	0.11287	-0.02595	0.11041	-0.00505	0.11103	-0.00807	0.11195	-0.01606
0.10858	-0.000830224	0.11317	-0.02132	0.11133	-0.02597	0.1098	-0.00506	0.11011	-0.00808	0.11072	-0.01608
0.10766	-0.000824458	0.11164	-0.02133	0.11103	-0.02598	0.10919	-0.00506	0.10949	-0.00809	0.1098	-0.01609
0.10673	-0.000829071	0.11072	-0.02133	0.11011	-0.02597	0.10765	-0.00507	0.10765	-0.00809	0.10888	-0.0161
0.10566	-0.000822076	0.1098	-0.02134	0.10857	-0.02599	0.10643	-0.00507	0.10735	-0.0081	0.10827	-0.0161
0.10466	-0.00081731	0.10919	-0.02135	0.10765	-0.02599	0.10581	-0.00508	0.10581	-0.00811	0.10673	-0.01611
0.10366	-0.000829224	0.10796	-0.02136	0.10643	-0.02601	0.10459	-0.00508	0.10459	-0.00811	0.10612	-0.01612
0.10274	-0.000811391	0.10704	-0.02137	0.10612	-0.02603	0.10428	-0.00508	0.10428	-0.00812	0.1052	-0.01613
0.10166	-0.000821768	0.10643	-0.02138	0.10459	-0.02603	0.10336	-0.00509	0.10336	-0.00813	0.10459	-0.01614
0.10051	-0.000841139	0.1052	-0.02138	0.10367	-0.02603	0.10152	-0.00509	0.10213	-0.00814	0.10305	-0.01615
0.09974	-0.000799553	0.10459	-0.0214	0.10336	-0.02606	0.10091	-0.00509	0.10121	-0.00815	0.10244	-0.01616
0.09866	-0.000845213	0.10275	-0.02141	0.10213	-0.02605	0.09999	-0.0051	0.09968	-0.00815	0.10152	-0.01617
0.09758	-0.000822076	0.10213	-0.02142	0.10029	-0.02608	0.09907	-0.0051	0.09968	-0.00816	0.10029	-0.01618
0.09658	-0.000842753	0.10121	-0.02143	0.09937	-0.02608	0.09753	-0.00511	0.09815	-0.00816	0.09968	-0.01619
0.09574	-0.000815234	0.10029	-0.02143	0.09876	-0.02609	0.09661	-0.00512	0.09753	-0.00818	0.09815	-0.0162
0.09458	-0.000824151	0.09876	-0.02146	0.09723	-0.0261	0.09539	-0.00511	0.096	-0.00818	0.09753	-0.01621
0.09351	-0.000843752	0.09815	-0.02145	0.09661	-0.02611	0.09477	-0.00512	0.09477	-0.00819	0.09631	-0.01621
0.09266	-0.000799246	0.09723	-0.02146	0.09569	-0.02612	0.09385	-0.00512	0.09416	-0.00819	0.09477	-0.01622
0.09166	-0.000845597	0.096	-0.02148	0.09477	-0.02613	0.09293	-0.00513	0.09293	-0.0082	0.09447	-0.01623
0.09066	-0.000839371	0.09539	-0.02148	0.09355	-0.02614	0.09201	-0.00513	0.09201	-0.00821	0.09324	-0.01624
0.08959	-0.000839755	0.09416	-0.02149	0.09232	-0.02617	0.09079	-0.00513	0.0914	-0.00822	0.09201	-0.01625
0.08851	-0.000838448	0.09324	-0.0215	0.09171	-0.02616	0.08925	-0.00513	0.09017	-0.00822	0.09109	-0.01626
0.08751	-0.000848826	0.09232	-0.02151	0.09109	-0.02617	0.08894	-0.00514	0.08894	-0.00823	0.08987	-0.01627
0.08659	-0.000828379	0.0914	-0.02151	0.08987	-0.02618	0.08772	-0.00514	0.08833	-0.00824	0.08925	-0.01628
0.08559	-0.000822152	0.09017	-0.02153	0.08864	-0.02619	0.0868	-0.00515	0.08741	-0.00824	0.08833	-0.01629
0.08459	-0.000839217	0.08925	-0.02153	0.08802	-0.0262	0.08588	-0.00515	0.08618	-0.00825	0.08649	-0.0163
0.08366	-0.000816925	0.08833	-0.02154	0.0868	-0.0262	0.08496	-0.00515	0.08496	-0.00825	0.08588	-0.01631
0.08266	-0.000829532	0.0868	-0.02156	0.08588	-0.02622	0.08373	-0.00516	0.08404	-0.00826	0.08526	-0.01632
0.08159	-0.000832222	0.08618	-0.02157	0.08465	-0.02624	0.08281	-0.00515	0.08312	-0.00827	0.08434	-0.01632
0.08043	-0.000865506	0.08496	-0.02158	0.08404	-0.02624	0.08189	-0.00516	0.0822	-0.00827	0.08312	-0.01633
0.07967	-0.000818309	0.08404	-0.02158	0.08281	-0.02625	0.08036	-0.00516	0.08128	-0.00828	0.0822	-0.01634
0.07851	-0.000854207	0.08312	-0.02159	0.08097	-0.02627	0.08005	-0.00517	0.08005	-0.00828	0.08128	-0.01635
0.07751	-0.000858204	0.08189	-0.0216	0.08036	-0.02627	0.07852	-0.00517	0.07913	-0.00829	0.08005	-0.01636
0.07636	-0.000865429	0.08097	-0.02162	0.08005	-0.02628	0.0776	-0.00517	0.0779	-0.0083	0.07913	-0.01637
0.07559	-0.000834067	0.08036	-0.02162	0.07852	-0.0263	0.07668	-0.00517	0.07729	-0.0083	0.07821	-0.01638
0.07444	-0.000860433	0.07852	-0.02164	0.0779	-0.02631	0.07606	-0.00517	0.07637	-0.00831	0.0776	-0.01639
0.07359	-0.000848518	0.07821	-0.02165	0.07668	-0.02632	0.07484	-0.00518	0.07545	-0.00831	0.07576	-0.0164
0.07251	-0.000847826	0.07668	-0.02164	0.07576	-0.02632	0.07361	-0.00518	0.07422	-0.00832	0.07545	-0.0164
0.07159	-0.000849133	0.07606	-0.02166	0.07453	-0.02634	0.073	-0.00518	0.0733	-0.00832	0.07392	-0.01642
0.07059	-0.000856359	0.07545	-0.02168	0.0733	-0.02636	0.07208	-0.00518	0.07177	-0.00833	0.073	-0.01642
0.06951	-0.000870195	0.07422	-0.02168	0.07269	-0.02636	0.07085	-0.00518	0.07177	-0.00833	0.07208	-0.01643
0.06844	-0.000867812	0.07269	-0.02169	0.07146	-0.02637	0.06932	-0.00518	0.07024	-0.00834	0.07116	-0.01644
0.06744	-0.000842753	0.07177	-0.0217	0.07024	-0.02637	0.0687	-0.00518	0.06901	-0.00834	0.07024	-0.01645
0.06644	-0.000864507	0.07116	-0.02171	0.06962	-0.0264	0.06809	-0.00518	0.0684	-0.00835	0.06932	-0.01646
0.06559	-0.00085559	0.06993	-0.02172	0.0687	-0.0264	0.06686	-0.00519	0.06717	-0.00835	0.06778	-0.01647
0.06475	-0.000821845	0.0684	-0.02173	0.06748	-0.02641	0.06564	-0.00519	0.06594	-0.00836	0.06717	-0.01648
0.06344	-0.000870349	0.06778	-0.02173	0.06717	-0.02642	0.06502	-0.00519	0.06502	-0.00836	0.06594	-0.01649
0.06244	-0.000866121	0.06717	-0.02176	0.06594	-0.02641	0.06349	-0.00519	0.0638	-0.00836	0.06502	-0.01649
0.06152	-0.000860202	0.06625	-0.02176	0.06502	-0.02644	0.06318	-0.00519	0.06287	-0.00837	0.0641	-0.01651
0.06067	-0.000826841	0.06502	-0.02176	0.0641	-0.02645	0.06165	-0.00518	0.06195	-0.00837	0.06318	-0.01651
0.05936	-0.000862585	0.0638	-0.02178	0.06287	-0.02646	0.06073	-0.00519	0.06134	-0.00838	0.06226	-0.01652
0.05852	-0.000861432	0.06318	-0.02178	0.06134	-0.02647	0.0595	-0.00519	0.06011	-0.00838	0.06165	-0.01653
0.05752	-0.000849671	0.06195	-0.0218	0.06042	-0.02649	0.05919	-0.00519	0.05919	-0.00839	0.05981	-0.01654
0.05644	-0.000868811	0.06103	-0.02181	0.0595	-0.02649	0.05858	-0.00519	0.05858	-0.00839	0.05919	-0.01655
0.0556	-0.000849979	0.06011	-0.02182	0.05889	-0.02651	0.05674	-0.00519	0.05766	-0.0084	0.05858	-0.01655
0.0546	-0.000855974	0.05919	-0.02183	0.05766	-0.02651	0.05582	-0.00519	0.05674	-0.0084	0.05735	-0.01656
0.05337	-0.00088211	0.05797	-0.02184	0.05674	-0.02653	0.0549	-0.00519	0.05521	-0.0084	0.05613	-0.01657
0.05244	-0.000864199	0.05674	-0.02184	0.05582	-0.02653	0.05367	-0.00519	0.05367	-0.00841	0.05521	-0.01658
0.05137	-0.000888259	0.05551	-0.02187	0.05521	-0.02655	0.05306	-0.00518	0.05337	-0.00841	0.05367	-0.01659
0.05044	-0.000871963	0.0549	-0.02187	0.05398	-0.02655	0.05183	-0.00519	0.05183	-0.00841	0.05306	-0.0166
0.04952	-0.000876421	0.05398	-0.02188	0.05275	-0.02656	0.05061	-0.00518	0.05153	-0.00841	0.05214	-0.0166
0.04837	-0.00088234	0.05367	-0.02188	0.05183	-0.02657	0.04938	-0.00518	0.0503	-0.00842	0.05122	-0.01661
0.04729	-0.000894716	0.05214	-0.02189	0.05091	-0.02659	0.04877	-0.00518	0.04907	-0.00842	0.0503	-0.01662
0.04637	-0.000901096	0.05091	-0.02191	0.04969	-0.0266	0.04754	-0.00518	0.04846	-0.00842	0.04907	-0.01663
0.04544	-0.000881264	0.04999	-0.02192	0.04846	-0.02661	0.04693	-0.00518	0.04693	-0.00842	0.04846	-0.01664
0.04452	-0.000856436	0.04907	-0.02192	0.04815	-0.02662	0.0457	-0.00518	0.04631	-0.00843	0.04723	-0.01664
0.04352	-0.000883032	0.04815	-0.02193	0.04723	-0.02663	0.04478	-0.00518	0.04539	-0.00843	0.04601	-0.01665
0.04245	-0.000869964	0.04723	-0.02195	0.04601	-0.02664	0.04355	-0.00518	0.04386	-0.00843	0.04539	-0.01666
0.04145	-0.000893102	0.04631	-0.02195	0.04478	-0.02667	0.04263	-0.00518	0.04325	-0.00843	0.04447	-0.01667
0.04052	-0.000877959	0.04539	-0.02197	0.04386	-0.02667	0.04141	-0.00517	0.04233	-0.00843	0.04325	-0.01667
0.03937	-0.00090148	0.04386	-0.02197	0.04294	-0.02668	0.04079	-0.00517	0.0411	-0.00843	0.04202	-0.01668
0.03845	-0.000899866	0.04294	-0.02197	0.04171	-0.02669	0.03987	-0.00517	0.04018	-0.00844	0.0411	-0.01669
0.03737	-0.000898559	0.04263	-0.02199	0.04079	-0.0267	0.03865	-0.00517	0.03926	-0.00844	0.04049	-0.0167
0.03645	-0.000889105	0.0411	-0.022	0.03987	-0.02671	0.03772	-0.00517	0.03803	-0.00844	0.03895	-0.0167
0.03545	-0.000885261	0.03987	-0.02202	0.03865	-0.02673	0.03711	-0.00516	0.03711	-0.00844	0.03834	-0.01671
0.03429	-0.00089633	0.03895	-0.02203	0.03834	-0.02673	0.03588	-0.00517	0.0365	-0.00844	0.03772	-0.01672
0.03345	-0.000862662	0.03803	-0.02203	0.0365	-0.02674	0.03435	-0.00516	0.03496	-0.00844	0.03619	-0.01673
0.03237	-0.000889105	0.0368	-0.02203	0.03588	-0.02674	0.03374	-0.00516	0.03374	-0.00844	0.03496	-0.01673
0.03137	-0.000900789	0.03619	-0.02205	0.03496	-0.02676	0.03282	-0.00516	0.03312	-0.00844	0.03404	-0.01674
0.03037	-0.000894024	0.03527	-0.02206	0.03343	-0.02678	0.03128	-0.00516	0.0322	-0.00845	0.03343	-0.01675
0.02945	-0.000901711	0.03374	-0.02208	0.03312	-0.02679	0.03067	-0.00516	0.03128	-0.00844	0.0322	-0.01676
0.02845	-0.000899098	0.03282	-0.02209	0.03159	-0.02679	0.02944	-0.00515	0.03006	-0.00844	0.03159	-0.01676
0.02737	-0.000921312	0.0319	-0.0221	0.03006	-0.02682	0.02883	-0.00515	0.02914	-0.00845	0.03006	-0.01677
0.0263	-0.000904555	0.03098	-0.02211	0.02944	-0.02682	0.02852	-0.00514	0.02852	-0.00845	0.02914	-0.01677
0.02537	-0.000918238	0.03006	-0.02212	0.02852	-0.02684	0.02668	-0.00515	0.02699	-0.00845	0.02822	-0.01678
0.02437	-0.000909014	0.02944	-0.02213	0.0276	-0.02685	0.02607	-0.00514	0.02638	-0.00845	0.0273	-0.01679
0.02322	-0.000921236	0.02791	-0.02214	0.02699	-0.02686	0.02484	-0.00514	0.02515	-0.00844	0.02607	-0.01679
0.02245	-0.000886184	0.02699	-0.02215	0.02607	-0.02686	0.02362	-0.00514	0.02423	-0.00844	0.02546	-0.0168
0.02145	-0.000914394	0.02607	-0.02216	0.02484	-0.02689	0.02239	-0.00514	0.02331	-0.00845	0.02423	-0.01681
0.0203	-0.000921389	0.02515	-0.02217	0.02392	-0.02689	0.02147	-0.00513	0.02147	-0.00844	0.02331	-0.01682
0.01937	-0.000894409	0.02423	-0.02217	0.0227	-0.0269	0.02086	-0.00513	0.02055	-0.00844	0.02239	-0.01682
0.0183	-0.000923311	0.023	-0.0222	0.02208	-0.02692	0.01932	-0.00513	0.01994	-0.00844	0.02086	-0.01683
0.01738	-0.000929461	0.02178	-0.0222	0.02086	-0.02693	0.01902	-0.00512	0.01932	-0.00844	0.01994	-0.01683
0.0163	-0.000933535	0.02086	-0.02221	0.01963	-0.02695	0.01748	-0.00513	0.0181	-0.00844	0.01932	-0.01684
0.01538	-0.0009177	0.01994	-0.02222	0.01902	-0.02695	0.01687	-0.00512	0.01687	-0.00844	0.0181	-0.01684
0.01422	-0.000941452	0.01902	-0.02222	0.01779	-0.02697	0.01595	-0.00512	0.01626	-0.00844	0.01718	-0.01685
0.01353	-0.000903479	0.0184	-0.02223	0.01718	-0.02698	0.01411	-0.00511	0.01564	-0.00844	0.01595	-0.01686
0.01245	-0.000929999	0.01687	-0.02224	0.01595	-0.027	0.0138	-0.00511	0.01411	-0.00844	0.01503	-0.01686
0.01138	-0.000918699	0.01626	-0.02226	0.01503	-0.027	0.01258	-0.00511	0.01319	-0.00844	0.0138	-0.01687
0.0103	-0.000941221	0.01534	-0.02227	0.0138	-0.02702	0.01196	-0.0051	0.01196	-0.00844	0.0135	-0.01687
0.00945	-0.000930767	0.0138	-0.02229	0.01288	-0.02702	0.01073	-0.0051	0.01165	-0.00844	0.01196	-0.01688
0.00838	-0.00094691	0.01319	-0.02229	0.01196	-0.02704	0.00951	-0.0051	0.01043	-0.00843	0.01104	-0.01688
0.00722	-0.000956979	0.01165	-0.0223	0.01104	-0.02705	0.00828	-0.0051	0.00951	-0.00843	0.01043	-0.01689
0.0063	-0.0009496	0.01104	-0.0223	0.00981	-0.02706	0.00797	-0.00509	0.00797	-0.00843	0.00889	-0.0169
0.0053	-0.000952444	0.01043	-0.02233	0.00828	-0.02708	0.00644	-0.00509	0.00705	-0.00843	0.00828	-0.0169
0.00422	-0.000966588	0.00889	-0.02233	0.00828	-0.02708	0.00583	-0.00508	0.00613	-0.00843	0.00736	-0.01691
0.00338	-0.000959977	0.00859	-0.02234	0.00675	-0.02709	0.00491	-0.00508	0.00491	-0.00843	0.00613	-0.01691
0.00223	-0.00095352	0.00736	-0.02235	0.00521	-0.0271	0.00368	-0.00508	0.00399	-0.00842	0.00552	-0.01691
0.00123	-0.000961745	0.00613	-0.02237	0.00491	-0.02713	0.00307	-0.00508	0.00307	-0.00842	0.00399	-0.01692
0.000302849	-0.000965204	0.00521	-0.02237	0.00521	-0.02682	0.00123	-0.00507	0.00215	-0.00842	0.00368	-0.01692
-0.00077378	-0.000972968	0.00399	-0.02237	0.00644	-0.02646	0.000306825	-0.00507	0.000920238	-0.00842	0.00215	-0.01693
-0.00038927	-0.000794557	0.00429	-0.02212	0.00705	-0.02612	0.000613532	-0.00491	0.00153	-0.00822	0.00245	-0.0167
0.000687359	-0.0006482	0.00521	-0.02178	0.00797	-0.02579	0.00215	-0.00472	0.00276	-0.00795	0.00337	-0.01638
0.00161	-0.000555112	0.00675	-0.02144	0.00889	-0.02545	0.00337	-0.00455	0.00368	-0.00771	0.00429	-0.01608
0.00253	-0.000466637	0.00705	-0.02114	0.01043	-0.02514	0.00429	-0.00439	0.0046	-0.00748	0.00552	-0.01578
0.00353	-0.000390076	0.00828	-0.02083	0.01104	-0.02484	0.00521	-0.00423	0.00491	-0.00727	0.00613	-0.0155
0.00461	-0.0003242	0.00951	-0.02054	0.01165	-0.02454	0.00583	-0.00409	0.00675	-0.00706	0.00736	-0.01523
0.00561	-0.00027485	0.01043	-0.02024	0.01258	-0.02424	0.00705	-0.00396	0.00705	-0.00686	0.00828	-0.01497
0.00646	-0.000254096	0.01073	-0.01997	0.0135	-0.02395	0.00767	-0.00383	0.00859	-0.00667	0.0092	-0.01471
0.00761	-0.000186913	0.01227	-0.01968	0.01503	-0.02367	0.00889	-0.0037	0.0092	-0.00648	0.01012	-0.01446
0.00853	-0.000163007	0.01288	-0.01941	0.01595	-0.02338	0.00981	-0.00358	0.01012	-0.0063	0.01135	-0.01421
0.00938	-0.000154167	0.01411	-0.01915	0.01656	-0.02311	0.01104	-0.00347	0.01073	-0.00613	0.01227	-0.01397
0.01061	-9.86682e-05	0.01472	-0.01889	0.01748	-0.02283	0.01165	-0.00336	0.01196	-0.00596	0.01288	-0.01374
0.01161	-6.15531e-05	0.01595	-0.01863	0.0184	-0.02256	0.01288	-0.00325	0.01258	-0.0058	0.0138	-0.0135
0.01261	-4.22514e-05	0.01626	-0.01837	0.01963	-0.0223	0.0138	-0.00315	0.01472	-0.00564	0.01472	-0.01328
0.01345	-2.60476e-05	0.01748	-0.01813	0.02055	-0.02203	0.01472	-0.00305	0.01534	-0.00548	0.01595	-0.01306
0.01476	6.09058e-05	0.0184	-0.01788	0.02147	-0.02178	0.01595	-0.00296	0.01595	-0.00533	0.01718	-0.01284
0.01553	9.52705e-06	0.01963	-0.01764	0.02239	-0.02151	0.01687	-0.00286	0.01718	-0.00518	0.0181	-0.01262
0.01653	2.51555e-05	0.02086	-0.0174	0.02331	-0.02127	0.01779	-0.00277	0.0181	-0.00504	0.0184	-0.01241
0.01761	6.12133e-05	0.02147	-0.01716	0.02454	-0.02101	0.01871	-0.00268	0.01902	-0.0049	0.01994	-0.0122
0.01837	3.47245e-05	0.02239	-0.01694	0.02515	-0.02076	0.01994	-0.0026	0.02024	-0.00476	0.02116	-0.012
0.01961	9.53812e-05	0.02331	-0.0167	0.02607	-0.02052	0.02086	-0.00251	0.02147	-0.00463	0.02208	-0.0118
0.02045	7.7617e-05	0.02454	-0.01647	0.02699	-0.02027	0.02147	-0.00243	0.02208	-0.0045	0.0227	-0.0116
0.0216	0.000115774	0.02576	-0.01625	0.02822	-0.02003	0.0227	-0.00236	0.023	-0.00437	0.02392	-0.0114
0.02268	0.000144608	0.02668	-0.01603	0.02883	-0.01981	0.02392	-0.00228	0.02423	-0.00424	0.02484	-0.01121
0.0236	0.00014171	0.0276	-0.0158	0.03006	-0.01956	0.02454	-0.0022	0.02546	-0.00412	0.02607	-0.01102
0.02453	0.000141195	0.02822	-0.0156	0.03128	-0.01934	0.02576	-0.00213	0.02607	-0.004	0.02668	-0.01083
0.02568	0.000161872	0.02914	-0.01538	0.0319	-0.0191	0.02668	-0.00206	0.02699	-0.00389	0.0276	-0.01065
0.0266	0.000191943	0.03036	-0.01517	0.03312	-0.01889	0.02699	-0.00199	0.02822	-0.00377	0.02852	-0.01046
0.0276	0.00019129	0.03128	-0.01495	0.03404	-0.01865	0.02883	-0.00192	0.02883	-0.00366	0.02944	-0.01028
0.02853	0.000184433	0.0322	-0.01475	0.03435	-0.01843	0.02975	-0.00186	0.02975	-0.00355	0.03067	-0.0101
0.02953	0.000191636	0.03282	-0.01454	0.03588	-0.01821	0.03067	-0.00179	0.03067	-0.00344	0.0319	-0.00993
0.0306	0.000221368	0.03435	-0.01435	0.03711	-0.01799	0.03128	-0.00173	0.0319	-0.00333	0.03251	-0.00975
0.03176	0.000239398	0.03496	-0.01415	0.03803	-0.01776	0.03282	-0.00166	0.03282	-0.00323	0.03374	-0.00958
0.03268	0.000239245	0.03588	-0.01394	0.03865	-0.01756	0.03374	-0.00161	0.03374	-0.00312	0.03435	-0.00942
0.0336	0.000231635	0.03558	-0.01391	0.03987	-0.01734	0.03466	-0.00155	0.03527	-0.00302	0.03558	-0.00925
0.03468	0.000242781	0.03711	-0.0137	0.04049	-0.01712	0.03558	-0.00149	0.03588	-0.00293	0.0365	-0.00908
0.03575	0.000273528	0.03803	-0.0135	0.04171	-0.01691	0.03711	-0.00143	0.03711	-0.00283	0.03711	-0.00892
0.0366	0.000243396	0.03957	-0.01331	0.04233	-0.0167	0.03772	-0.00138	0.03803	-0.00273	0.03803	-0.00876
0.03768	0.000258846	0.04018	-0.01311	0.04325	-0.0165	0.03865	-0.00132	0.03834	-0.00264	0.03926	-0.0086
0.0386	0.000258077	0.0411	-0.01292	0.04478	-0.01629	0.03987	-0.00127	0.03957	-0.00255	0.04049	-0.00844
0.0396	0.000275527	0.04202	-0.01273	0.0457	-0.01609	0.04018	-0.00122	0.04079	-0.00246	0.04171	-0.00829
0.04068	0.000285212	0.04325	-0.01255	0.04662	-0.01589	0.04233	-0.00117	0.04171	-0.00237	0.04233	-0.00813
0.04168	0.00028944	0.04417	-0.01236	0.04785	-0.01569	0.04263	-0.00112	0.04263	-0.00228	0.04355	-0.00798
0.04268	0.000295974	0.04478	-0.01218	0.04846	-0.01548	0.04325	-0.00107	0.04386	-0.00219	0.04447	-0.00783
0.04375	0.000316497	0.04601	-0.012	0.04907	-0.01529	0.04478	-0.00102	0.04478	-0.00212	0.04539	-0.00768
0.04452	0.000286749	0.04662	-0.01182	0.05061	-0.0151	0.04509	-0.000971523	0.04539	-0.00203	0.04601	-0.00753
0.04568	0.000325952	0.04785	-0.01164	0.05153	-0.01491	0.04662	-0.000924658	0.04693	-0.00195	0.04754	-0.00739
0.04652	0.00030243	0.04846	-0.01147	0.05214	-0.01472	0.04815	-0.00087902	0.04785	-0.00187	0.04846	-0.00724
0.0476	0.000309502	0.0503	-0.01129	0.05337	-0.01453	0.04877	-0.000833751	0.04877	-0.00179	0.04846	-0.0071
0.04883	0.0003454	0.05061	-0.01112	0.05398	-0.01433	0.04938	-0.000791609	0.04969	-0.00171	0.04999	-0.00696
0.04967	0.000346937	0.05183	-0.01095	0.0549	-0.01415	0.05061	-0.000747259	0.0503	-0.00163	0.05122	-0.00682
0.0506	0.000318496	0.05275	-0.01078	0.05613	-0.01397	0.05153	-0.000705302	0.05183	-0.00156	0.05214	-0.00668
0.05175	0.000356315	0.05429	-0.01061	0.05582	-0.01395	0.05275	-0.000661259	0.05306	-0.00149	0.05275	-0.00654
0.05267	0.000351088	0.0549	-0.01045	0.05766	-0.01375	0.05337	-0.000622675	0.05337	-0.00141	0.05367	-0.00641
0.0536	0.000343555	0.05582	-0.01028	0.05858	-0.01356	0.05459	-0.000580963	0.05429	-0.00134	0.05551	-0.00628
0.05467	0.000346937	0.05705	-0.01012	0.05889	-0.01337	0.05551	-0.000540417	0.05521	-0.00127	0.05643	-0.00615
0.05567	0.000347014	0.05797	-0.00995	0.06011	-0.01319	0.05674	-0.00050171	0.05674	-0.0012	0.05735	-0.00601
0.0569	0.000408278	0.05889	-0.00979	0.06103	-0.01301	0.05797	-0.000463801	0.05735	-0.00113	0.05827	-0.00589
0.05767	0.000340096	0.0595	-0.00963	0.06195	-0.01282	0.05827	-0.000426199	0.05827	-0.00107	0.05919	-0.00576
0.05875	0.000360466	0.06073	-0.00947	0.06287	-0.01265	0.0595	-0.000390192	0.0595	-0.000998943	0.05981	-0.00563
0.05952	0.000340941	0.06226	-0.00932	0.06441	-0.01247	0.06103	-0.00035259	0.06042	-0.000934289	0.06134	-0.0055
0.06067	0.000360466	0.06318	-0.00917	0.06502	-0.01229	0.06165	-0.000316214	0.06165	-0.000869145	0.06195	-0.00538
0.06152	0.000361465	0.0638	-0.00901	0.06594	-0.01212	0.06257	-0.000283765	0.06226	-0.000806454	0.06318	-0.00526
0.06275	0.000374687	0.06441	-0.00886	0.06686	-0.01195	0.06349	-0.000247573	0.06349	-0.00074364	0.0641	-0.00513
0.06367	0.000360927	0.06564	-0.0087	0.06809	-0.01177	0.06472	-0.00021402	0.06472	-0.000682176	0.06502	-0.00501
0.06452	0.000363618	0.06656	-0.00855	0.0687	-0.01161	0.06502	-0.000180343	0.06564	-0.000620835	0.06625	-0.00489
0.06575	0.000383142	0.06778	-0.0084	0.07024	-0.01144	0.06625	-0.000146912	0.06686	-0.000559985	0.06717	-0.00478
0.06667	0.000383988	0.0684	-0.00826	0.07085	-0.01127	0.06778	-0.000115076	0.06748	-0.000501956	0.06778	-0.00466
0.06767	0.000383603	0.06962	-0.00811	0.07208	-0.0111	0.06809	-8.17925e-05	0.0687	-0.000443681	0.06901	-0.00454
0.06875	0.000400745	0.07024	-0.00797	0.07269	-0.01093	0.06932	-5.14285e-05	0.06962	-0.000386879	0.06962	-0.00443
0.06967	0.000385218	0.07146	-0.00782	0.07392	-0.01077	0.07085	-1.92305e-05	0.07054	-0.000329587	0.07085	-0.00431
0.07082	0.000389061	0.07269	-0.00768	0.07484	-0.01061	0.07146	9.51402e-06	0.07146	-0.000275913	0.07208	-0.0042
0.07198	0.000424113	0.07392	-0.00753	0.07545	-0.01044	0.07238	2.00972e-05	0.07269	-0.000220706	0.073	-0.00409
0.07274	0.000389983	0.07453	-0.00739	0.07668	-0.01028	0.07361	7.06161e-05	0.07361	-0.000164456	0.07392	-0.00397
0.0739	0.000435182	0.07576	-0.00725	0.0776	-0.01012	0.07484	0.000100655	0.07453	-0.000112561	0.07514	-0.00386
0.07497	0.000428033	0.07698	-0.00712	0.07913	-0.00996	0.07514	0.000130424	0.07545	-5.93538e-05	0.07576	-0.00376
0.07559	0.000395825	0.0776	-0.00698	0.07974	-0.0098	0.07637	0.00015685	0.07668	-8.97424e-06	0.07698	-0.00365
0.07674	0.000401744	0.0779	-0.00684	0.08066	-0.00965	0.0776	0.000187766	0.0776	2.00972e-05	0.0779	-0.00354
0.07774	0.0004102	0.07944	-0.00671	0.08189	-0.00949	0.07821	0.000211995	0.07852	9.45023e-05	0.07882	-0.00343
0.07874	0.000399361	0.08036	-0.00657	0.08312	-0.00934	0.07974	0.000242175	0.07974	0.000144649	0.07974	-0.00332
0.07982	0.000415119	0.08097	-0.00644	0.08373	-0.00919	0.08036	0.000271128	0.08036	0.000192336	0.08128	-0.00322
0.08082	0.000410968	0.0822	-0.00631	0.08465	-0.00903	0.08066	0.000294622	0.08128	0.00024101	0.0822	-0.00312
0.08174	0.00041043	0.08312	-0.00617	0.08557	-0.00888	0.08281	0.000324311	0.0825	0.000289285	0.08312	-0.00302
0.08266	0.000400438	0.08434	-0.00604	0.08649	-0.00873	0.08312	0.000348664	0.08404	0.000338604	0.08373	-0.00292
0.08382	0.000431339	0.08526	-0.00591	0.08802	-0.00858	0.08465	0.000377065	0.08434	0.000384242	0.08465	-0.00282
0.08474	0.000409124	0.08649	-0.00578	0.08864	-0.00843	0.08496	0.000398473	0.08526	0.000430616	0.08618	-0.00272
0.08582	0.000422499	0.0868	-0.00565	0.08925	-0.00828	0.0868	0.000424052	0.08649	0.000476683	0.0871	-0.00262
0.08674	0.000402974	0.08833	-0.00553	0.09017	-0.00814	0.08741	0.000447116	0.08741	0.000517045	0.08802	-0.00252
0.08782	0.000426419	0.08894	-0.0054	0.09109	-0.00799	0.08864	0.000473432	0.08833	0.000564401	0.08833	-0.00242
0.08882	0.000428264	0.09048	-0.00528	0.09232	-0.00785	0.08925	0.000496619	0.08956	0.000607401	0.08956	-0.00232
0.08974	0.000427034	0.09171	-0.00515	0.09355	-0.0077	0.09079	0.000521339	0.09048	0.000649911	0.0914	-0.00223
0.09105	0.000484608	0.09263	-0.00503	0.09416	-0.00756	0.09079	0.000544465	0.09201	0.000692543	0.09201	-0.00213
0.09182	0.00044087	0.09324	-0.00491	0.096	-0.00742	0.09232	0.000564278	0.09201	0.000735114	0.09263	-0.00204
0.09274	0.000448096	0.09416	-0.00478	0.096	-0.00728	0.09355	0.000590532	0.09324	0.000779647	0.09416	-0.00194
0.09382	0.000444329	0.09508	-0.00466	0.09723	-0.00713	0.09447	0.000611327	0.09447	0.00081817	0.09477	-0.00185
0.09489	0.000456013	0.09661	-0.00454	0.09876	-0.007	0.09569	0.000637458	0.09539	0.000857858	0.096	-0.00176
0.09582	0.000436335	0.09692	-0.00442	0.09907	-0.00686	0.096	0.000654327	0.09661	0.000897116	0.09661	-0.00167
0.09689	0.00044187	0.09784	-0.0043	0.1006	-0.00672	0.09753	0.000676962	0.09753	0.000936558	0.09815	-0.00159
0.09774	0.000435413	0.09907	-0.00419	0.10121	-0.00658	0.09845	0.000700763	0.09876	0.000976308	0.09876	-0.00149
0.09881	0.000426265	0.09999	-0.00407	0.10275	-0.00644	0.09937	0.000721128	0.09937	0.00101	0.09968	-0.0014
0.09974	0.000434798	0.1006	-0.00396	0.10336	-0.00631	0.10029	0.000745726	0.09968	0.00105	0.1006	-0.00131
0.10066	0.000422422	0.10213	-0.00384	0.10428	-0.00618	0.10121	0.000764496	0.10183	0.00109	0.10121	-0.00123
0.10189	0.000445098	0.10305	-0.00372	0.10551	-0.00604	0.10213	0.000785352	0.10275	0.00113	0.10244	-0.00114
0.10289	0.000443253	0.10397	-0.00361	0.10673	-0.00591	0.10397	0.000802282	0.10336	0.00116	0.10336	-0.00106
0.10374	0.000428725	0.10428	-0.0035	0.10735	-0.00578	0.10428	0.00082412	0.10397	0.0012	0.10459	-0.000971523
0.10489	0.000451786	0.10612	-0.00339	0.10857	-0.00564	0.1052	0.00084197	0.1052	0.00123	0.10612	-0.000888528
0.10581	0.00044333	0.10704	-0.00327	0.10919	-0.00551	0.10612	0.000860189	0.10673	0.00127	0.10673	-0.000803325
0.10681	0.000441178	0.10796	-0.00316	0.11041	-0.00539	0.10735	0.000883314	0.10735	0.00131	0.10765	-0.000719595
0.10789	0.000469926	0.10888	-0.00305	0.11133	-0.00525	0.10827	0.000901287	0.10857	0.00134	0.10827	-0.000637949
0.10881	0.000437872	0.11041	-0.00294	0.11256	-0.00513	0.1098	0.000920732	0.10888	0.00138	0.1098	-0.000555384
0.10989	0.000465084	0.11103	-0.00284	0.11348	-0.005	0.11041	0.000936681	0.11041	0.00141	0.11011	-0.000472819
0.11073	0.000437104	0.11164	-0.00273	0.1144	-0.00487	0.11103	0.000957292	0.11133	0.00144	0.11103	-0.000393566
0.11173	0.00043426	0.11256	-0.00262	0.11532	-0.00474	0.11225	0.000972934	0.11225	0.00148	0.11287	-0.000315908
0.11304	0.000479074	0.11379	-0.00252	0.11624	-0.00462	0.11379	0.000992992	0.11317	0.00151	0.11379	-0.000235673
0.11381	0.000454322	0.11471	-0.00241	0.11778	-0.00449	0.11471	0.00101	0.11409	0.00154	0.11409	-0.000160162
0.11496	0.000482763	0.11624	-0.0023	0.11808	-0.00437	0.11532	0.00103	0.11532	0.00157	0.11563	-7.99278e-05
0.11573	0.000439256	0.11624	-0.0022	0.11931	-0.00425	0.11655	0.00105	0.11716	0.0016	0.11655	-3.71116e-06
0.11681	0.000481764	0.11778	-0.0021	0.12023	-0.00412	0.11747	0.00106	0.11747	0.00164	0.11778	2.00972e-05
0.11788	0.000453784	0.11839	-0.002	0.12115	-0.004	0.1187	0.00108	0.1187	0.00167	0.1187	0.000147483
0.1188	0.000459549	0.11992	-0.00189	0.12238	-0.00388	0.11931	0.0011	0.11931	0.0017	0.119	0.000200972
0.11988	0.000459934	0.12115	-0.00179	0.12299	-0.00376	0.12023	0.00112	0.12023	0.00173	0.12054	0.000300081
0.1208	0.000452477	0.12176	-0.00169	0.12391	-0.00364	0.12115	0.00113	0.12115	0.00176	0.12115	0.000372893
0.12188	0.000461163	0.12299	-0.00159	0.12514	-0.00351	0.12238	0.00115	0.12207	0.00179	0.12238	0.000446626
0.1228	0.000467467	0.12391	-0.00149	0.12636	-0.0034	0.12391	0.00117	0.1236	0.00182	0.1233	0.000521217
0.12388	0.000475	0.12452	-0.00139	0.12728	-0.00328	0.12422	0.00118	0.12422	0.00185	0.12422	0.00059544
0.1248	0.000454553	0.12575	-0.00129	0.12851	-0.00316	0.12544	0.0012	0.12544	0.00188	0.12544	0.000664264
0.12596	0.000474231	0.12698	-0.00119	0.12882	-0.00305	0.12636	0.00121	0.12667	0.0019	0.12606	0.000739101
0.12703	0.000494447	0.1279	-0.0011	0.12974	-0.00293	0.12759	0.00123	0.12728	0.00193	0.12759	0.00080903
0.12795	0.000470465	0.12882	-0.001	0.13127	-0.00281	0.1282	0.00125	0.1282	0.00196	0.12851	0.000876321
0.1288	0.000458396	0.13004	-0.000905275	0.13219	-0.0027	0.12912	0.00126	0.12943	0.00199	0.12912	0.000946802
0.12972	0.000449018	0.13066	-0.000810012	0.13311	-0.00258	0.13066	0.00128	0.13004	0.00201	0.13066	0.00102
0.13095	0.000471618	0.13188	-0.000711988	0.13434	-0.00247	0.13127	0.00129	0.13158	0.00204	0.13127	0.00109
0.1318	0.000458473	0.13219	-0.000617645	0.13526	-0.00236	0.13219	0.00131	0.1325	0.00207	0.1325	0.00116
0.1328	0.00045732	0.13372	-0.000524775	0.13587	-0.00224	0.13311	0.00132	0.13311	0.0021	0.13342	0.00122
0.13387	0.000481687	0.13495	-0.00043356	0.13679	-0.00213	0.13434	0.00134	0.13434	0.00212	0.13464	0.00129
0.13487	0.000459319	0.13556	-0.000339217	0.13802	-0.00202	0.13495	0.00135	0.13556	0.00214	0.13526	0.00136
0.13595	0.000462163	0.13679	-0.000248494	0.13863	-0.00191	0.13648	0.00137	0.13648	0.00217	0.13618	0.00143
0.1368	0.000462086	0.13802	-0.000154641	0.13986	-0.0018	0.1371	0.00138	0.1371	0.0022	0.1374	0.00149
0.13795	0.000474308	0.13863	-6.48992e-05	0.14078	-0.00169	0.13832	0.0014	0.13802	0.00222	0.13802	0.00156
0.13895	0.000479766	0.13924	2.5107e-05	0.1417	-0.00158	0.13955	0.00141	0.13924	0.00225	0.13894	0.00162
0.13979	0.000461702	0.14078	0.000112917	0.14293	-0.00147	0.14016	0.00143	0.13955	0.00227	0.14047	0.00169
0.14087	0.000497061	0.1417	0.000200972	0.14385	-0.00137	0.1417	0.00144	0.14109	0.0023	0.14109	0.00175
0.14202	0.000495754	0.14293	0.000294929	0.14477	-0.00126	0.14231	0.00145	0.14262	0.00232	0.14231	0.00181
0.14302	0.00049537	0.14385	0.000380193	0.14569	-0.00115	0.14354	0.00147	0.14323	0.00235	0.14385	0.00188
0.14395	0.000485531	0.14415	0.000469015	0.14722	-0.00105	0.14446	0.00148	0.14415	0.00237	0.14446	0.00194
0.14495	0.000476153	0.14569	0.000555016	0.14783	-0.000938706	0.14538	0.0015	0.14538	0.0024	0.14507	0.002
0.14602	0.000468927	0.1463	0.000643224	0.14875	-0.000835039	0.14661	0.00151	0.1463	0.00241	0.1463	0.00206
0.14687	0.000484147	0.14722	0.0007299	0.14967	-0.000730943	0.14722	0.00152	0.14691	0.00244	0.14722	0.00212
0.14794	0.000474769	0.14845	0.000813692	0.1509	-0.00062654	0.14814	0.00154	0.14814	0.00246	0.14845	0.00218
0.14887	0.000478459	0.14937	0.000900367	0.15182	-0.000523425	0.14937	0.00155	0.14906	0.00249	0.14906	0.00225
0.1501	0.000495754	0.14998	0.00098373	0.15305	-0.000423071	0.15029	0.00157	0.14998	0.00251	0.14998	0.00231
0.15087	0.000473078	0.15151	0.00107	0.15366	-0.000316644	0.15151	0.00158	0.15151	0.00253	0.15121	0.00237
0.15202	0.000486991	0.15274	0.00115	0.15458	-0.000216167	0.15243	0.00159	0.15213	0.00255	0.15213	0.00242
0.1531	0.000497445	0.15366	0.00124	0.1555	-0.000116058	0.15366	0.0016	0.15274	0.00258	0.15397	0.00249
0.15402	0.000497676	0.15427	0.00132	0.15642	-1.5231e-05	0.15427	0.00162	0.15397	0.0026	0.15427	0.00254
0.15486	0.000474231	0.1555	0.0014	0.15734	8.57735e-05	0.15519	0.00163	0.15519	0.00262	0.15519	0.0026
0.15594	0.000488221	0.15642	0.00148	0.15857	0.000185214	0.15611	0.00164	0.15611	0.00264	0.15642	0.00266
0.15702	0.000496753	0.15703	0.00157	0.16071	0.000385714	0.15765	0.00166	0.15703	0.00266	0.15734	0.00272
0.15802	0.000491296	0.15857	0.00165	0.16194	0.000483369	0.15826	0.00167	0.15857	0.00269	0.15795	0.00277
0.15902	0.000496523	0.15949	0.00172	0.16286	0.000583171	0.15918	0.00168	0.15949	0.00271	0.15918	0.00283
0.15986	0.000479689	0.16041	0.00181	0.16347	0.000679416	0.1601	0.00169	0.16041	0.00273	0.16041	0.00288
0.16101	0.00049806	0.16133	0.00189	0.1647	0.000776274	0.16133	0.00171	0.16163	0.00275	0.16133	0.00294
0.16201	0.000504978	0.16225	0.00197	0.16623	0.000871598	0.16225	0.00171	0.16225	0.00277	0.16194	0.003
0.16301	0.000491603	0.16347	0.00205	0.16685	0.000970603	0.16347	0.00173	0.16317	0.00279	0.16317	0.00305
0.16417	0.000516585	0.16439	0.00213	0.16777	0.00107	0.16439	0.00174	0.16378	0.00281	0.16409	0.00311
0.16509	0.000502442	0.16531	0.00221	0.16869	0.00116	0.16531	0.00175	0.16562	0.00283	0.16531	0.00316
0.16601	0.000493602	0.16685	0.00228	0.16992	0.00125	0.16623	0.00177	0.16623	0.00285	0.16593	0.00322
0.16701	0.000488067	0.16716	0.00236	0.17084	0.00135	0.16716	0.00178	0.16716	0.00287	0.16685	0.00327
0.16801	0.000491142	0.16838	0.00243	0.17176	0.00144	0.16808	0.00179	0.16808	0.00289	0.16808	0.00333
0.16893	0.000486069	0.1693	0.0025	0.17237	0.00154	0.1693	0.0018	0.1693	0.00291	0.16869	0.00338
0.17024	0.000509975	0.17022	0.00258	0.1736	0.00163	0.17053	0.00181	0.17053	0.00293	0.17053	0.00343
0.17101	0.000497292	0.17145	0.00266	0.17421	0.00172	0.17145	0.00183	0.17114	0.00295	0.17114	0.00348
0.17216	0.000529269	0.17298	0.00273	0.17544	0.00182	0.17176	0.00184	0.17206	0.00297	0.17237	0.00354
0.17309	0.000500828	0.1739	0.00281	0.17636	0.00191	0.17329	0.00185	0.1736	0.00299	0.17298	0.00358
0.17393	0.000489067	0.17452	0.00288	0.17728	0.002	0.1739	0.00186	0.1739	0.00301	0.1739	0.00364
0.17485	0.000487145	0.17605	0.00295	0.1785	0.00209	0.17544	0.00187	0.17544	0.00303	0.17513	0.00369
0.17601	0.000487837	0.17605	0.00302	0.17912	0.00218	0.17636	0.00188	0.17636	0.00305	0.17574	0.00374
0.17708	0.000496215	0.17728	0.0031	0.18065	0.00227	0.17758	0.0019	0.17758	0.00306	0.17728	0.00379
0.17793	0.000478613	0.1782	0.00318	0.18126	0.00236	0.1785	0.00191	0.1782	0.00308	0.17789	0.00384
0.17885	0.000497061	0.17942	0.00325	0.18249	0.00245	0.17881	0.00192	0.17942	0.0031	0.17912	0.00389
0.18001	0.000506669	0.18065	0.00332	0.1828	0.00254	0.18004	0.00193	0.18034	0.00312	0.17973	0.00394
0.181	0.000491526	0.18096	0.00339	0.18464	0.00263	0.18188	0.00194	0.18126	0.00314	0.18126	0.00399
0.18208	0.000518507	0.18218	0.00346	0.18525	0.00272	0.18249	0.00195	0.18188	0.00315	0.18157	0.00403
0.18308	0.000499905	0.1831	0.00353	0.18648	0.0028	0.18341	0.00197	0.18341	0.00317	0.1831	0.00408
0.184	0.000483686	0.18464	0.0036	0.18709	0.00289	0.18433	0.00198	0.18433	0.00319	0.18372	0.00413
0.185	0.000505824	0.18494	0.00367	0.1877	0.00298	0.18525	0.00199	0.18525	0.00321	0.18433	0.00418
0.18616	0.000510974	0.18617	0.00374	0.18924	0.00306	0.18617	0.002	0.18617	0.00323	0.18617	0.00423
0.18692	0.000483609	0.1874	0.00381	0.19077	0.00315	0.18709	0.00201	0.1874	0.00324	0.18709	0.00428
0.188	0.000511666	0.18832	0.00388	0.19138	0.00323	0.18801	0.00202	0.18862	0.00326	0.1877	0.00432
0.189	0.000505747	0.18924	0.00395	0.1923	0.00332	0.18893	0.00203	0.18862	0.00328	0.18924	0.00437
0.19015	0.000530114	0.19046	0.00402	0.19323	0.0034	0.19016	0.00204	0.19016	0.0033	0.18985	0.00442
0.19108	0.000497061	0.19108	0.00408	0.19415	0.00349	0.19169	0.00205	0.19108	0.00331	0.19077	0.00446
0.192	0.000496446	0.192	0.00415	0.19568	0.00357	0.19261	0.00206	0.19169	0.00333	0.192	0.00451
0.19323	0.000537032	0.19292	0.00422	0.19599	0.00365	0.19323	0.00208	0.19292	0.00335	0.19323	0.00456
0.194	0.000504056	0.19445	0.00429	0.19721	0.00374	0.19415	0.00208	0.19445	0.00336	0.19415	0.0046
0.19523	0.000543489	0.19537	0.00435	0.19783	0.00382	0.19537	0.0021	0.19476	0.00338	0.19476	0.00465
0.196	0.000506823	0.19629	0.00442	0.19905	0.0039	0.19629	0.00211	0.19599	0.0034	0.19629	0.00469
0.19715	0.000520045	0.19752	0.00448	0.19997	0.00399	0.19752	0.00212	0.19721	0.00342	0.19691	0.00474
0.19815	0.000514741	0.19813	0.00455	0.20151	0.00407	0.19813	0.00212	0.19813	0.00343	0.19783	0.00478
0.199	0.000497138	0.19905	0.00461	0.20212	0.00415	0.19967	0.00214	0.19905	0.00345	0.19905	0.00483
0.20015	0.00051843	0.19967	0.00468	0.20304	0.00423	0.20059	0.00215	0.19997	0.00346	0.20059	0.00487
0.20099	0.000502595	0.2012	0.00474	0.20396	0.00431	0.20151	0.00216	0.2012	0.00348	0.2012	0.00491
0.20215	0.000525963	0.20243	0.00481	0.20488	0.00439	0.20212	0.00217	0.20181	0.00349	0.20243	0.00496
0.20315	0.000521044	0.20304	0.00487	0.20611	0.00447	0.20304	0.00218	0.20304	0.00351	0.20335	0.005
0.2043	0.000542644	0.20427	0.00494	0.20733	0.00455	0.20427	0.00219	0.20396	0.00353	0.20396	0.00505
0.20507	0.000512819	0.20549	0.005	0.20795	0.00463	0.20519	0.0022	0.20519	0.00354	0.20519	0.00509
0.20622	0.000539723	0.20611	0.00506	0.20917	0.00471	0.20641	0.00221	0.20611	0.00356	0.20549	0.00513
0.20715	0.000517047	0.20703	0.00513	0.20979	0.00479	0.20733	0.00222	0.20703	0.00357	0.20703	0.00518
0.20807	0.000522966	0.20825	0.00519	0.21071	0.00487	0.20795	0.00223	0.20856	0.00359	0.20733	0.00522
0.20907	0.000525195	0.20917	0.00525	0.21224	0.00495	0.20948	0.00224	0.20917	0.0036	0.20979	0.00526
0.21007	0.00051305	0.2104	0.00531	0.21285	0.00503	0.21009	0.00225	0.2104	0.00362	0.2104	0.00531
0.21114	0.000531267	0.21101	0.00538	0.21408	0.0051	0.21163	0.00226	0.21163	0.00364	0.21071	0.00535
0.21199	0.000502365	0.21193	0.00543	0.21531	0.00518	0.21255	0.00227	0.21163	0.00365	0.21193	0.00539
0.21314	0.000514741	0.21285	0.00549	0.21592	0.00525	0.21316	0.00228	0.21285	0.00367	0.21285	0.00543
0.21407	0.000510359	0.21439	0.00556	0.21715	0.00533	0.21408	0.00229	0.21408	0.00368	0.21377	0.00547
0.21506	0.000518968	0.21469	0.00562	0.21838	0.00541	0.21592	0.0023	0.21469	0.0037	0.21469	0.00551
0.21606	0.000510436	0.21531	0.00567	0.21868	0.00549	0.21653	0.00231	0.21623	0.00371	0.21592	0.00555
0.21729	0.000556788	0.21715	0.00574	0.22022	0.00556	0.21715	0.00232	0.21745	0.00373	0.21684	0.00559
0.21822	0.000527116	0.21807	0.0058	0.22083	0.00564	0.21838	0.00233	0.21776	0.00374	0.21776	0.00564
0.21914	0.000526886	0.21899	0.00586	0.22236	0.00571	0.2193	0.00235	0.21899	0.00376	0.21868	0.00568
0.22014	0.000520813	0.22022	0.00591	0.22298	0.00578	0.22022	0.00236	0.21991	0.00377	0.2196	0.00572
0.22122	0.000548716	0.22083	0.00597	0.2242	0.00586	0.22083	0.00236	0.22144	0.00379	0.22052	0.00576
0.22206	0.000523042	0.22206	0.00603	0.22482	0.00593	0.22206	0.00237	0.22236	0.0038	0.22236	0.00579
0.22314	0.000539262	0.22298	0.00609	0.22604	0.00601	0.22328	0.00238	0.22359	0.00382	0.22328	0.00583
0.22414	0.000524503	0.22359	0.00615	0.22727	0.00608	0.22451	0.00239	0.2242	0.00384	0.2242	0.00588
0.22514	0.000507899	0.22482	0.00621	0.22788	0.00615	0.22543	0.0024	0.22543	0.00385	0.22482	0.00592
0.22621	0.000532267	0.22574	0.00626	0.2288	0.00623	0.22635	0.00241	0.22574	0.00386	0.22604	0.00595
0.22721	0.00052358	0.22696	0.00632	0.23003	0.0063	0.22696	0.00242	0.22727	0.00387	0.22666	0.00599
0.22798	0.000509744	0.22758	0.00638	0.23064	0.00637	0.2285	0.00243	0.22788	0.00389	0.22788	0.00603
0.22921	0.000541568	0.2285	0.00644	0.23187	0.00644	0.2288	0.00244	0.22942	0.00391	0.2288	0.00607
0.23029	0.000575082	0.23003	0.00649	0.23279	0.00651	0.23003	0.00245	0.23003	0.00392	0.22942	0.00611
0.23106	0.000515356	0.23064	0.00655	0.23402	0.00659	0.23095	0.00246	0.23095	0.00393	0.23095	0.00615
0.23213	0.000520352	0.23218	0.0066	0.23494	0.00666	0.23187	0.00247	0.23218	0.00395	0.23187	0.00619
0.23336	0.0005614	0.2331	0.00666	0.23616	0.00673	0.2331	0.00248	0.23279	0.00396	0.23279	0.00622
0.23406	0.000516432	0.23371	0.00672	0.23616	0.0068	0.23463	0.00249	0.23402	0.00398	0.23371	0.00626
0.23529	0.000544335	0.23463	0.00678	0.238	0.00687	0.23494	0.0025	0.23524	0.00399	0.23494	0.0063
0.23621	0.000544489	0.23524	0.00683	0.23862	0.00694	0.23616	0.00251	0.23616	0.00401	0.23586	0.00634
0.23713	0.00052604	0.23678	0.00689	0.23954	0.00701	0.23739	0.00252	0.23678	0.00402	0.23647	0.00638
0.23821	0.000535803	0.2377	0.00694	0.24107	0.00708	0.238	0.00253	0.238	0.00404	0.238	0.00641
0.23913	0.00052212	0.23892	0.007	0.24199	0.00715	0.23892	0.00254	0.23892	0.00405	0.23862	0.00645
0.24036	0.000564013	0.23954	0.00705	0.24291	0.00722	0.23984	0.00255	0.24015	0.00406	0.23984	0.00649
0.24105	0.000519814	0.24046	0.00711	0.24414	0.00729	0.24107	0.00256	0.24107	0.00407	0.24076	0.00652
0.24213	0.000526194	0.2423	0.00716	0.24475	0.00735	0.2423	0.00257	0.24168	0.00409	0.24168	0.00656
0.24336	0.000549562	0.24291	0.00722	0.24629	0.00742	0.24291	0.00258	0.24291	0.0041	0.2426	0.0066
0.24428	0.000562322	0.24352	0.00727	0.24659	0.00749	0.24383	0.00259	0.24383	0.00412	0.24383	0.00663
0.24528	0.000547487	0.24445	0.00732	0.24751	0.00756	0.24475	0.0026	0.24506	0.00413	0.24445	0.00667
0.24613	0.000533112	0.24598	0.00738	0.24874	0.00763	0.24629	0.0026	0.24598	0.00414	0.24537	0.00671
0.24728	0.000533343	0.24659	0.00743	0.24966	0.00769	0.2469	0.00262	0.24721	0.00416	0.2469	0.00674
0.24828	0.00054103	0.24751	0.00748	0.25089	0.00776	0.24843	0.00262	0.24782	0.00417	0.24782	0.00678
0.24928	0.000549331	0.24874	0.00754	0.25211	0.00783	0.24905	0.00264	0.24935	0.00419	0.24843	0.00682
0.25012	0.000536648	0.24966	0.00759	0.25242	0.0079	0.25027	0.00265	0.25027	0.0042	0.24997	0.00685
0.25135	0.000600218	0.25089	0.00764	0.25365	0.00796	0.25089	0.00265	0.25089	0.00421	0.25027	0.00689
0.25205	0.000535034	0.25181	0.0077	0.25457	0.00803	0.25181	0.00267	0.25211	0.00422	0.25119	0.00692
0.25328	0.000559862	0.25273	0.00775	0.25549	0.0081	0.25303	0.00267	0.25273	0.00424	0.25242	0.00696
0.25458	0.000605676	0.25426	0.0078	0.25641	0.00816	0.25365	0.00268	0.25365	0.00426	0.25395	0.00699
0.25528	0.00055279	0.25487	0.00785	0.25733	0.00823	0.25487	0.00269	0.25518	0.00427	0.25457	0.00703
0.25627	0.000564628	0.25579	0.0079	0.25886	0.0083	0.2561	0.0027	0.25579	0.00428	0.25549	0.00706
0.25727	0.000540415	0.25671	0.00795	0.26039	0.00836	0.25702	0.00271	0.25733	0.00429	0.25641	0.0071
0.25812	0.00055525	0.25763	0.00801	0.2607	0.00842	0.25855	0.00272	0.25794	0.00431	0.25763	0.00713
0.25927	0.000546641	0.25855	0.00806	0.26162	0.00849	0.25917	0.00273	0.25917	0.00432	0.25855	0.00716
0.26035	0.000563859	0.25947	0.00811	0.26285	0.00855	0.26009	0.00274	0.25978	0.00433	0.25978	0.0072
0.26127	0.000555327	0.26039	0.00816	0.26377	0.00862	0.26131	0.00275	0.2607	0.00435	0.2607	0.00723
0.2622	0.000536725	0.26193	0.00821	0.26499	0.00868	0.26254	0.00276	0.26223	0.00436	0.26193	0.00727
0.26319	0.000540184	0.26254	0.00826	0.26561	0.00875	0.26285	0.00277	0.26315	0.00438	0.26254	0.0073
0.26427	0.000536264	0.26346	0.00831	0.26653	0.00881	0.26407	0.00278	0.26407	0.00439	0.26407	0.00733
0.26527	0.000554405	0.26469	0.00836	0.26775	0.00887	0.2653	0.00279	0.2653	0.0044	0.26438	0.00737
0.26635	0.000563398	0.26561	0.00841	0.26867	0.00894	0.26591	0.0028	0.26561	0.00441	0.26591	0.0074
0.26765	0.000620435	0.26653	0.00846	0.26898	0.009	0.26714	0.00281	0.26714	0.00443	0.26622	0.00743
0.26842	0.00056655	0.26775	0.00851	0.27021	0.00906	0.26806	0.00282	0.26806	0.00444	0.26745	0.00746
0.26935	0.000566012	0.26867	0.00856	0.27174	0.00913	0.26929	0.00282	0.26898	0.00445	0.26867	0.0075
0.27042	0.000589764	0.26959	0.00861	0.27236	0.00919	0.27021	0.00284	0.2699	0.00447	0.26959	0.00753
0.27127	0.000557249	0.27082	0.00866	0.27358	0.00925	0.27144	0.00284	0.27082	0.00448	0.27052	0.00757
0.27234	0.000566012	0.27144	0.00871	0.2745	0.00932	0.27236	0.00285	0.27236	0.00449	0.27113	0.0076
0.27319	0.000542721	0.27297	0.00876	0.27573	0.00938	0.27297	0.00286	0.27297	0.00451	0.27266	0.00763
0.27411	0.000550177	0.27389	0.0088	0.27665	0.00944	0.2742	0.00287	0.27328	0.00452	0.27358	0.00767
0.27527	0.000556173	0.27512	0.00885	0.27757	0.0095	0.27512	0.00288	0.27512	0.00453	0.2742	0.0077
0.27634	0.000584998	0.27573	0.0089	0.27788	0.00956	0.27604	0.00289	0.27573	0.00455	0.27573	0.00774
0.27734	0.000558171	0.27665	0.00894	0.27941	0.00962	0.27696	0.0029	0.27665	0.00456	0.27696	0.00777
0.27819	0.000554789	0.27757	0.009	0.28033	0.00968	0.27818	0.00291	0.27757	0.00457	0.27757	0.0078
0.27934	0.000583999	0.27849	0.00904	0.28156	0.00974	0.2791	0.00292	0.2788	0.00458	0.27849	0.00783
0.28034	0.000587074	0.27972	0.00909	0.28248	0.00981	0.28002	0.00293	0.28002	0.0046	0.27972	0.00787
0.28126	0.00057662	0.28033	0.00914	0.2837	0.00986	0.28125	0.00294	0.28125	0.00461	0.28094	0.0079
0.28219	0.000551868	0.28186	0.00919	0.28432	0.00993	0.28186	0.00295	0.28248	0.00462	0.28156	0.00793
0.28334	0.000577311	0.28217	0.00923	0.28524	0.00998	0.28309	0.00296	0.28309	0.00464	0.28217	0.00796
0.28426	0.000558479	0.28309	0.00928	0.28616	0.01005	0.28401	0.00297	0.28401	0.00465	0.28309	0.00799
0.28541	0.000621511	0.28462	0.00933	0.28769	0.0101	0.28493	0.00297	0.28462	0.00466	0.28432	0.00802
0.28649	0.000596375	0.28585	0.00937	0.28861	0.01016	0.28585	0.00299	0.28585	0.00467	0.28524	0.00805
0.28726	0.000559017	0.28616	0.00942	0.28953	0.01022	0.28708	0.00299	0.28677	0.00469	0.28646	0.00808
0.28834	0.000576466	0.28769	0.00946	0.29014	0.01028	0.28769	0.003	0.288	0.0047	0.28738	0.00811
0.28926	0.00056263	0.288	0.00951	0.29137	0.01034	0.28892	0.00301	0.28892	0.00471	0.2883	0.00814
0.29033	0.000567319	0.28922	0.00955	0.29229	0.0104	0.29014	0.00302	0.28984	0.00473	0.28984	0.00817
0.29133	0.000564321	0.29045	0.0096	0.29352	0.01046	0.29106	0.00303	0.29106	0.00474	0.29076	0.0082
0.29233	0.000575697	0.29137	0.00965	0.29413	0.01052	0.29229	0.00304	0.29198	0.00475	0.29198	0.00823
0.29326	0.000561246	0.2929	0.00969	0.29567	0.01058	0.2926	0.00304	0.2926	0.00476	0.2926	0.00826
0.29441	0.000582231	0.29321	0.00974	0.29659	0.01063	0.29413	0.00306	0.29413	0.00478	0.29321	0.0083
0.29541	0.000595145	0.29444	0.00978	0.29751	0.01069	0.29505	0.00306	0.29474	0.00479	0.29444	0.00832
0.29633	0.000568779	0.29567	0.00983	0.29873	0.01075	0.29597	0.00307	0.29597	0.0048	0.29567	0.00836
0.29733	0.00059084	0.29628	0.00987	0.29935	0.01081	0.29751	0.00308	0.29689	0.00482	0.29628	0.00839
0.29833	0.000576773	0.2972	0.00992	0.30027	0.01086	0.29812	0.00309	0.29781	0.00483	0.29781	0.00842
0.29925	0.00058423	0.29812	0.00997	0.30088	0.01092	0.29904	0.00311	0.29904	0.00484	0.29843	0.00845
0.30041	0.000582231	0.29935	0.01001	0.30241	0.01097	0.30027	0.00311	0.29996	0.00486	0.29965	0.00848
0.30141	0.000601294	0.29996	0.01006	0.30364	0.01104	0.30119	0.00312	0.30057	0.00487	0.30057	0.00852
0.30248	0.000620127	0.30119	0.0101	0.30425	0.01109	0.30211	0.00313	0.3018	0.00488	0.30149	0.00855
0.30341	0.000589687	0.30241	0.01015	0.30548	0.01115	0.30303	0.00314	0.30272	0.0049	0.30241	0.00858
0.30464	0.000634809	0.30333	0.01019	0.3064	0.0112	0.30395	0.00315	0.30395	0.00491	0.30333	0.00861
0.30548	0.000585998	0.30456	0.01024	0.30732	0.01126	0.30517	0.00316	0.30517	0.00492	0.30425	0.00864
0.30633	0.000583461	0.30517	0.01028	0.30824	0.01131	0.30609	0.00317	0.30548	0.00494	0.30579	0.00867
0.30748	0.000600526	0.3064	0.01032	0.30947	0.01137	0.30732	0.00318	0.30701	0.00494	0.30579	0.0087
0.3084	0.000597605	0.30732	0.01037	0.31008	0.01142	0.30824	0.00319	0.30793	0.00496	0.30732	0.00873
0.30948	0.00059184	0.30855	0.01041	0.31131	0.01148	0.30885	0.0032	0.30916	0.00497	0.30824	0.00877
0.3104	0.000597528	0.30947	0.01046	0.31223	0.01154	0.30977	0.00321	0.31008	0.00498	0.30947	0.0088
0.31156	0.000636577	0.311	0.0105	0.31376	0.01159	0.31161	0.00321	0.31069	0.005	0.31039	0.00882
0.3124	0.000579694	0.31131	0.01054	0.31437	0.01164	0.31192	0.00322	0.31161	0.00501	0.31161	0.00885
0.3134	0.000589457	0.31253	0.01057	0.31499	0.0117	0.31284	0.00324	0.31284	0.00502	0.31253	0.00888
0.31455	0.000624739	0.31315	0.01062	0.31621	0.01175	0.31376	0.00324	0.31407	0.00503	0.31315	0.00891
0.31548	0.000602217	0.31437	0.01066	0.31713	0.01181	0.31529	0.00326	0.31468	0.00505	0.31468	0.00894
0.31663	0.000617129	0.31529	0.01069	0.31867	0.01186	0.31591	0.00326	0.3156	0.00506	0.3156	0.00898
0.31732	0.000575159	0.31652	0.01074	0.31959	0.01192	0.31713	0.00327	0.31713	0.00507	0.31652	0.00901
0.31832	0.000580463	0.31744	0.01078	0.32081	0.01198	0.31775	0.00328	0.31775	0.00509	0.31713	0.00904
0.31955	0.000612517	0.31836	0.01082	0.32143	0.01203	0.31836	0.00329	0.31897	0.0051	0.31867	0.00907
0.32032	0.000583691	0.31928	0.01086	0.32235	0.01208	0.3202	0.0033	0.31989	0.00511	0.31959	0.00909
0.3214	0.00059599	0.32051	0.0109	0.32388	0.01214	0.32112	0.00331	0.32112	0.00512	0.32051	0.00912
0.32247	0.000602524	0.32081	0.01094	0.32419	0.01219	0.32204	0.00332	0.32204	0.00514	0.32204	0.00915
0.32332	0.000582538	0.32235	0.01098	0.32511	0.01225	0.32296	0.00333	0.32266	0.00515	0.32266	0.00918
0.32455	0.000617129	0.32296	0.01103	0.32664	0.0123	0.32419	0.00334	0.32358	0.00516	0.32327	0.00921
0.32532	0.000602524	0.3245	0.01107	0.32726	0.01235	0.32511	0.00335	0.32511	0.00517	0.3245	0.00924
0.32639	0.000601064	0.32511	0.01112	0.32818	0.01241	0.32634	0.00336	0.32603	0.00519	0.32542	0.00927
0.32755	0.000619051	0.32664	0.01116	0.3294	0.01246	0.32726	0.00337	0.32695	0.0052	0.32634	0.0093
0.32847	0.000609827	0.32756	0.0112	0.33032	0.01251	0.32787	0.00338	0.32787	0.00521	0.32756	0.00933
0.32955	0.000627814	0.32848	0.01125	0.33094	0.01256	0.3294	0.00339	0.3291	0.00523	0.32818	0.00936
0.33047	0.00058323	0.32971	0.01129	0.33216	0.01262	0.33002	0.0034	0.33002	0.00524	0.3294	0.00939
0.33162	0.000646032	0.32971	0.01133	0.33339	0.01267	0.33094	0.00341	0.33094	0.00525	0.33032	0.00942
0.33254	0.000626815	0.33124	0.01138	0.334	0.01272	0.33216	0.00342	0.33186	0.00527	0.33155	0.00944
0.33362	0.000641112	0.33186	0.01142	0.33523	0.01276	0.33278	0.00343	0.33308	0.00528	0.33247	0.00947
0.33447	0.000611287	0.33339	0.01146	0.33615	0.01281	0.3337	0.00344	0.33431	0.00529	0.33339	0.00951
0.33554	0.000618513	0.334	0.0115	0.33738	0.01286	0.33492	0.00345	0.33462	0.0053	0.33462	0.00953
0.33662	0.000622126	0.33523	0.01154	0.33799	0.01291	0.33646	0.00346	0.33584	0.00531	0.33492	0.00956
0.33754	0.000609904	0.33584	0.01158	0.33891	0.01296	0.33676	0.00347	0.33646	0.00533	0.33646	0.00959
0.33862	0.000627122	0.33707	0.01162	0.34014	0.01301	0.3383	0.00348	0.33768	0.00534	0.33768	0.00962
0.33923	0.000592685	0.33768	0.01167	0.34075	0.01306	0.33891	0.00349	0.3386	0.00535	0.33891	0.00965
0.34039	0.000591763	0.33891	0.01171	0.34228	0.0131	0.33983	0.0035	0.34014	0.00536	0.33891	0.00967
0.34162	0.000633502	0.33983	0.01175	0.3432	0.01316	0.34075	0.00351	0.34136	0.00538	0.34014	0.0097
0.34254	0.000622971	0.34136	0.01179	0.34412	0.0132	0.34198	0.00352	0.34167	0.00539	0.34136	0.00973
0.34362	0.000623663	0.34167	0.01183	0.34504	0.01325	0.34259	0.00352	0.3432	0.0054	0.34198	0.00976
0.34462	0.000622894	0.34351	0.01187	0.34596	0.0133	0.34382	0.00354	0.34382	0.00542	0.3432	0.00979
0.34538	0.00060998	0.34382	0.01191	0.3475	0.01335	0.34504	0.00355	0.34443	0.00543	0.34412	0.00982
0.34677	0.000660022	0.34474	0.01195	0.34811	0.01341	0.34627	0.00356	0.34596	0.00544	0.34504	0.00984
0.34738	0.000610057	0.34627	0.01199	0.34903	0.01346	0.34719	0.00357	0.34688	0.00546	0.34627	0.00987
0.34854	0.000639652	0.34719	0.01203	0.34995	0.01351	0.34781	0.00358	0.3475	0.00547	0.34719	0.0099
0.34954	0.000632272	0.34811	0.01207	0.35087	0.01356	0.34842	0.00359	0.34873	0.00548	0.34842	0.00993
0.35054	0.000632657	0.34903	0.01211	0.35241	0.01362	0.34965	0.0036	0.34934	0.00549	0.34903	0.00996
0.35154	0.000635424	0.35026	0.01215	0.35333	0.01367	0.35149	0.00361	0.35087	0.0055	0.34995	0.00999
0.35253	0.000635347	0.35118	0.01219	0.35425	0.01372	0.35241	0.00362	0.35241	0.00552	0.35118	0.01001
0.35361	0.000629351	0.3521	0.01223	0.35517	0.01377	0.35271	0.00363	0.35333	0.00553	0.35241	0.01004
0.35453	0.000624355	0.35271	0.01227	0.35578	0.01382	0.35425	0.00364	0.35425	0.00554	0.35333	0.01007
0.35569	0.000651874	0.35455	0.01231	0.35701	0.01387	0.35486	0.00365	0.35517	0.00556	0.35455	0.0101
0.35638	0.000639037	0.35486	0.01235	0.35823	0.01392	0.35639	0.00366	0.35609	0.00557	0.35578	0.01012
0.35761	0.000629274	0.35578	0.01238	0.35885	0.01397	0.3567	0.00367	0.35701	0.00558	0.35639	0.01015
0.35861	0.000638883	0.35639	0.01243	0.36007	0.01402	0.35823	0.00368	0.35762	0.00559	0.35762	0.01018
0.35976	0.000667632	0.35823	0.01247	0.36099	0.01407	0.35885	0.00369	0.35854	0.0056	0.35793	0.01021
0.36061	0.000648415	0.35885	0.0125	0.36253	0.01412	0.35977	0.0037	0.36007	0.00562	0.35915	0.01023
0.36153	0.000638037	0.35977	0.01254	0.36314	0.01416	0.36069	0.00371	0.36069	0.00563	0.36007	0.01026
0.36261	0.000665941	0.36099	0.01258	0.36406	0.01421	0.36191	0.00372	0.36222	0.00565	0.36099	0.01029
0.36361	0.000635962	0.36191	0.01262	0.36529	0.01426	0.36345	0.00373	0.36253	0.00565	0.36191	0.01031
0.36445	0.00062766	0.36283	0.01266	0.3659	0.01431	0.36375	0.00374	0.36345	0.00567	0.36314	0.01034
0.36576	0.000667401	0.36345	0.01269	0.36682	0.01436	0.36498	0.00375	0.36498	0.00568	0.36437	0.01037
0.3666	0.000661098	0.36529	0.01273	0.36835	0.01441	0.3659	0.00376	0.36621	0.00569	0.36529	0.0104
0.36776	0.000656793	0.3659	0.01277	0.36927	0.01445	0.36743	0.00377	0.36651	0.00571	0.3659	0.01043
0.36853	0.000631888	0.36713	0.01281	0.37019	0.0145	0.36774	0.00378	0.36774	0.00572	0.36713	0.01045
0.36953	0.000645494	0.36805	0.01284	0.37142	0.01455	0.36897	0.00379	0.36897	0.00573	0.36866	0.01048
0.37076	0.000677778	0.36897	0.01288	0.37173	0.0146	0.36989	0.0038	0.36958	0.00574	0.36897	0.0105
0.37153	0.000637422	0.37019	0.01292	0.37326	0.01464	0.37111	0.00381	0.37081	0.00576	0.3705	0.01053
0.37245	0.000641266	0.37142	0.01296	0.37418	0.01469	0.37203	0.00382	0.37173	0.00577	0.37111	0.01056
0.3736	0.000657254	0.37234	0.01299	0.3748	0.01474	0.37296	0.00383	0.37203	0.00578	0.37234	0.01058
0.3746	0.000655948	0.37296	0.01304	0.37633	0.01479	0.37418	0.00384	0.37357	0.0058	0.37326	0.01061
0.37552	0.000643034	0.37418	0.01307	0.37694	0.01483	0.37541	0.00385	0.3748	0.00581	0.37418	0.01064
0.3766	0.000667247	0.3751	0.01311	0.37786	0.01488	0.37572	0.00386	0.37572	0.00582	0.3748	0.01066
0.3776	0.000629889	0.37633	0.01314	0.37878	0.01492	0.37694	0.00387	0.37664	0.00583	0.37633	0.01069
0.3786	0.000657946	0.37694	0.01318	0.3794	0.01497	0.37756	0.00388	0.37756	0.00584	0.37725	0.01072
0.3796	0.000654795	0.37786	0.01322	0.38093	0.01502	0.37909	0.00389	0.37817	0.00586	0.37817	0.01074
0.38075	0.000675626	0.3794	0.01326	0.38185	0.01506	0.38032	0.0039	0.3797	0.00587	0.3794	0.01077
0.3816	0.000657946	0.38001	0.01329	0.38246	0.01511	0.38093	0.00391	0.38062	0.00588	0.38032	0.0108
0.38252	0.00063896	0.38154	0.01333	0.384	0.01515	0.38216	0.00392	0.38185	0.00589	0.38154	0.01082
0.38367	0.000672474	0.38185	0.01337	0.38492	0.0152	0.38277	0.00393	0.38277	0.00591	0.38246	0.01085
0.38452	0.000640805	0.38308	0.0134	0.38584	0.01524	0.38369	0.00393	0.384	0.00592	0.38338	0.01088
0.38552	0.000667324	0.384	0.01344	0.38676	0.01529	0.38492	0.00395	0.38461	0.00593	0.384	0.0109
0.38683	0.000687848	0.38492	0.01347	0.38768	0.01534	0.38614	0.00396	0.38553	0.00594	0.38522	0.01093
0.38775	0.000666632	0.38584	0.01351	0.3889	0.01539	0.38706	0.00397	0.38645	0.00596	0.38614	0.01095
0.38852	0.000645263	0.38706	0.01355	0.38982	0.01543	0.38829	0.00397	0.38798	0.00597	0.38706	0.01098
0.38967	0.00064142	0.38798	0.01358	0.39105	0.01547	0.3886	0.00399	0.3889	0.00598	0.38829	0.01101
0.3909	0.000704836	0.38921	0.01362	0.39197	0.01552	0.38982	0.004	0.39013	0.00599	0.38952	0.01103
0.39167	0.000663481	0.39013	0.01366	0.39289	0.01556	0.39105	0.00401	0.39105	0.00601	0.39044	0.01106
0.39267	0.000661867	0.39074	0.01369	0.3935	0.01561	0.39228	0.00402	0.39197	0.00602	0.39136	0.01108
0.39367	0.000673089	0.39228	0.01373	0.39504	0.01565	0.3932	0.00402	0.39258	0.00603	0.39228	0.01111
0.39467	0.000670783	0.39258	0.01376	0.39596	0.0157	0.39473	0.00404	0.3935	0.00605	0.39289	0.01114
0.39551	0.000669323	0.39412	0.0138	0.39688	0.01574	0.39473	0.00404	0.39473	0.00606	0.39381	0.01116
0.39659	0.000683928	0.39534	0.01384	0.3978	0.01578	0.39626	0.00405	0.39565	0.00607	0.39504	0.01119
0.39751	0.000670245	0.39626	0.01387	0.39903	0.01582	0.39718	0.00406	0.39626	0.00608	0.39596	0.01121
0.39867	0.000690231	0.39688	0.0139	0.40025	0.01587	0.3981	0.00407	0.39841	0.0061	0.39718	0.01124
0.39959	0.000665941	0.3978	0.01394	0.40087	0.01592	0.39903	0.00408	0.39872	0.00611	0.3981	0.01126
0.40082	0.000704682	0.39872	0.01398	0.4024	0.01596	0.39995	0.00409	0.39964	0.00612	0.39933	0.01129
0.40174	0.000689232	0.39995	0.01401	0.40271	0.016	0.40087	0.0041	0.40025	0.00613	0.40056	0.01131
0.40259	0.000660944	0.40087	0.01404	0.40393	0.01605	0.40209	0.00411	0.40148	0.00614	0.40056	0.01134
0.40374	0.000679008	0.40209	0.01408	0.40516	0.01609	0.40301	0.00412	0.40271	0.00616	0.40209	0.01136
0.40474	0.000672013	0.4024	0.01411	0.40577	0.01613	0.40332	0.00413	0.40424	0.00617	0.40301	0.01139
0.40582	0.000691	0.40393	0.01415	0.40669	0.01618	0.40516	0.00414	0.40485	0.00618	0.40393	0.01141
0.40666	0.000675011	0.40485	0.01418	0.40792	0.01622	0.40577	0.00415	0.40577	0.00619	0.40516	0.01144
0.40789	0.000695765	0.40639	0.01422	0.40884	0.01626	0.40669	0.00416	0.40669	0.00621	0.40639	0.01147
0.40881	0.000690154	0.40669	0.01426	0.40976	0.0163	0.40792	0.00416	0.40761	0.00622	0.407	0.01149
0.40958	0.000661482	0.40792	0.01429	0.41068	0.01635	0.40915	0.00417	0.40915	0.00623	0.40792	0.01152
0.41066	0.000677548	0.40884	0.01432	0.41129	0.01639	0.40976	0.00419	0.41007	0.00624	0.40945	0.01154
0.41181	0.000696688	0.40976	0.01435	0.41252	0.01643	0.41099	0.00419	0.41068	0.00626	0.40976	0.01156
0.41274	0.000672474	0.41099	0.01439	0.41344	0.01647	0.41221	0.0042	0.41221	0.00627	0.41129	0.01159
0.41374	0.000716136	0.41221	0.01442	0.41467	0.01652	0.41283	0.00421	0.41252	0.00628	0.41221	0.01161
0.41473	0.000671398	0.41313	0.01446	0.41559	0.01656	0.41405	0.00422	0.41375	0.0063	0.41313	0.01164
0.41566	0.000671168	0.41436	0.01449	0.4162	0.0166	0.41497	0.00423	0.41436	0.0063	0.41436	0.01166
0.41666	0.000676472	0.41497	0.01453	0.41804	0.01664	0.4162	0.00423	0.41589	0.00632	0.41497	0.01169
0.41796	0.000709448	0.4162	0.01456	0.41865	0.01668	0.41712	0.00424	0.41651	0.00633	0.41589	0.01171
0.41866	0.000658638	0.41681	0.01459	0.41988	0.01672	0.41773	0.00425	0.41773	0.00634	0.41712	0.01174
0.41966	0.000678393	0.41804	0.01463	0.4208	0.01677	0.41896	0.00426	0.41896	0.00636	0.41865	0.01176
0.42073	0.000683159	0.41865	0.01466	0.42233	0.01681	0.41988	0.00427	0.41957	0.00637	0.41896	0.01178
0.42181	0.000690538	0.41988	0.01469	0.42264	0.01685	0.42111	0.00428	0.42111	0.00638	0.42019	0.01181
0.42265	0.000679854	0.42111	0.01473	0.42325	0.01689	0.42203	0.00429	0.42141	0.00639	0.4208	0.01183
0.42358	0.000665402	0.42203	0.01476	0.42448	0.01693	0.42295	0.00429	0.42295	0.0064	0.42233	0.01186
0.42481	0.000696842	0.42264	0.01479	0.42571	0.01697	0.42387	0.0043	0.42356	0.00641	0.42295	0.01188
0.42558	0.000682237	0.42387	0.01482	0.42694	0.01701	0.42479	0.00431	0.42479	0.00643	0.42356	0.01191
0.42681	0.000703299	0.42479	0.01486	0.42724	0.01705	0.42632	0.00432	0.4254	0.00644	0.4254	0.01193
0.42773	0.000692844	0.42571	0.01489	0.42847	0.0171	0.42663	0.00433	0.42632	0.00645	0.42663	0.01195
0.4288	0.000692921	0.42694	0.01493	0.4297	0.01713	0.42786	0.00434	0.42816	0.00647	0.42724	0.01197
0.4298	0.000705605	0.42786	0.01496	0.43062	0.01718	0.42908	0.00434	0.42878	0.00648	0.42847	0.012
0.43073	0.000690923	0.42847	0.01499	0.43154	0.01722	0.43	0.00435	0.4297	0.00649	0.42908	0.01203
0.43188	0.000738889	0.4297	0.01502	0.43246	0.01725	0.43062	0.00436	0.43062	0.0065	0.4297	0.01205
0.43265	0.000691307	0.43092	0.01506	0.43338	0.0173	0.43246	0.00437	0.43215	0.00651	0.43092	0.01207
0.4338	0.000714983	0.43184	0.01509	0.4346	0.01734	0.43307	0.00438	0.43246	0.00653	0.43215	0.0121
0.43496	0.000741195	0.43246	0.01512	0.43583	0.01737	0.43399	0.00438	0.43368	0.00654	0.43276	0.01212
0.4358	0.000692691	0.43338	0.01515	0.43675	0.01742	0.43522	0.00439	0.4346	0.00655	0.4343	0.01214
0.43695	0.00073958	0.4346	0.01518	0.43767	0.01745	0.43552	0.0044	0.43614	0.00656	0.43522	0.01217
0.43795	0.000711139	0.43583	0.01521	0.4389	0.0175	0.43706	0.00441	0.43706	0.00657	0.43583	0.01219
0.4388	0.000690231	0.43706	0.01525	0.43951	0.01754	0.43798	0.00442	0.43767	0.00658	0.43706	0.01221
0.43988	0.000732508	0.43767	0.01528	0.44043	0.01758	0.43859	0.00442	0.4389	0.0066	0.43798	0.01224
0.44065	0.00068093	0.4389	0.01531	0.44166	0.01761	0.43982	0.00443	0.43982	0.00661	0.4389	0.01226
0.44164	0.000688155	0.44043	0.01534	0.44258	0.01766	0.44074	0.00444	0.44074	0.00662	0.44012	0.01228
0.4428	0.000708602	0.44074	0.01537	0.44319	0.0177	0.44166	0.00445	0.44196	0.00663	0.44135	0.0123
0.44387	0.000709064	0.44166	0.0154	0.44503	0.01773	0.44319	0.00446	0.44227	0.00664	0.44196	0.01233
0.44472	0.000682237	0.44288	0.01543	0.44626	0.01777	0.44411	0.00446	0.44411	0.00666	0.44319	0.01235
0.44572	0.000699378	0.4438	0.01546	0.44656	0.01781	0.44472	0.00447	0.44472	0.00667	0.44411	0.01237
0.44672	0.000693459	0.44442	0.01549	0.44779	0.01785	0.44595	0.00448	0.44564	0.00667	0.44534	0.0124
0.44795	0.000736121	0.44534	0.01552	0.44871	0.01789	0.44687	0.00448	0.44656	0.00669	0.44595	0.01242
0.44895	0.000714291	0.44687	0.01556	0.44932	0.01792	0.44748	0.00449	0.44779	0.0067	0.44748	0.01244
0.44972	0.000689693	0.44718	0.01559	0.45025	0.01796	0.44871	0.00449	0.44932	0.00671	0.44779	0.01247
0.45064	0.000697687	0.44871	0.01562	0.45178	0.018	0.44994	0.0045	0.44994	0.00672	0.44871	0.01249
0.45195	0.000721132	0.44994	0.01565	0.45301	0.01804	0.45117	0.00451	0.45086	0.00674	0.45025	0.01251
0.45279	0.000696918	0.45086	0.01568	0.45362	0.01808	0.45178	0.00452	0.45209	0.00674	0.45147	0.01253
0.45387	0.00072021	0.45147	0.01571	0.45423	0.01812	0.45301	0.00453	0.4527	0.00676	0.45178	0.01256
0.45487	0.000718518	0.4527	0.01574	0.45454	0.01792	0.45362	0.00453	0.45393	0.00677	0.45301	0.01258
0.45587	0.000740733	0.45331	0.01577	0.45577	0.018	0.45485	0.00454	0.45515	0.00678	0.45393	0.0126
0.45679	0.000714521	0.45454	0.0158	0.45699	0.01805	0.45607	0.00455	0.45546	0.00679	0.45515	0.01263
0.45779	0.000702146	0.45607	0.01583	0.45761	0.01808	0.4573	0.00456	0.45699	0.0068	0.45546	0.01265
0.45887	0.000736659	0.45699	0.01586	0.45822	0.01813	0.45791	0.00456	0.45761	0.00681	0.45699	0.01267
0.45979	0.000705374	0.45761	0.01589	0.45914	0.01818	0.45853	0.00456	0.45822	0.00682	0.45853	0.01269
0.46079	0.000738197	0.45883	0.01592	0.46067	0.01822	0.46006	0.00457	0.46006	0.00683	0.45883	0.01272
0.46179	0.000720748	0.46037	0.01595	0.46129	0.01824	0.46098	0.00458	0.46037	0.00684	0.46037	0.01273
0.46279	0.000736506	0.46067	0.01598	0.46221	0.01829	0.4619	0.00459	0.46129	0.00686	0.46098	0.01276
0.46394	0.000736121	0.46159	0.01601	0.46343	0.01833	0.46282	0.00459	0.46251	0.00687	0.46221	0.01278
0.46486	0.000729895	0.46251	0.01604	0.46435	0.01838	0.46405	0.0046	0.46374	0.00688	0.46282	0.0128
0.46586	0.000736352	0.46374	0.01607	0.46527	0.01841	0.46466	0.0046	0.46497	0.00689	0.46405	0.01283
0.46686	0.00071037	0.46497	0.0161	0.4665	0.01845	0.46527	0.00461	0.46558	0.0069	0.46497	0.01285
0.46794	0.000743116	0.46558	0.01613	0.46773	0.01849	0.46742	0.00462	0.4665	0.00691	0.46589	0.01287
0.46878	0.000704221	0.46711	0.01616	0.46834	0.01853	0.46742	0.00462	0.46773	0.00692	0.46711	0.01289
0.46986	0.000727128	0.46773	0.01619	0.46957	0.01856	0.46926	0.00463	0.46865	0.00693	0.46803	0.01291
0.47109	0.000733815	0.46895	0.01622	0.47079	0.0186	0.46957	0.00464	0.46926	0.00694	0.46926	0.01293
0.47194	0.000721901	0.46987	0.01625	0.47171	0.01864	0.47141	0.00464	0.47079	0.00695	0.46957	0.01295
0.47278	0.000710755	0.47079	0.01628	0.47263	0.01868	0.47171	0.00465	0.47171	0.00696	0.4711	0.01297
0.47394	0.000722362	0.47171	0.01631	0.47355	0.01871	0.47294	0.00465	0.47263	0.00697	0.47202	0.01299
0.47509	0.000769328	0.47263	0.01634	0.47478	0.01875	0.47417	0.00466	0.47325	0.00698	0.47263	0.01301
0.47586	0.000725052	0.47355	0.01636	0.47509	0.01878	0.47478	0.00466	0.47478	0.00699	0.47386	0.01304
0.47701	0.000726282	0.47539	0.01639	0.47601	0.01884	0.4757	0.00467	0.47539	0.007	0.47509	0.01306
0.47786	0.000725898	0.47539	0.01642	0.47754	0.01886	0.47693	0.00468	0.47693	0.00701	0.47601	0.01308
0.47886	0.000722592	0.47693	0.01645	0.47846	0.01889	0.47724	0.00468	0.47754	0.00702	0.47662	0.0131
0.47986	0.00072021	0.47785	0.01648	0.47938	0.01893	0.47877	0.00469	0.47877	0.00703	0.47816	0.01312
0.48078	0.000723669	0.47877	0.01651	0.4803	0.01897	0.48	0.00469	0.48	0.00704	0.47908	0.01314
0.48186	0.000723054	0.48	0.01653	0.48153	0.019	0.48122	0.0047	0.48061	0.00705	0.47969	0.01317
0.48285	0.000720901	0.4803	0.01656	0.48245	0.01904	0.48214	0.0047	0.48153	0.00706	0.48092	0.01319
0.48393	0.000733969	0.48153	0.01659	0.48337	0.01908	0.48306	0.0047	0.48245	0.00707	0.48245	0.0132
0.48501	0.000767945	0.48245	0.01662	0.48429	0.01912	0.48368	0.00471	0.48429	0.00708	0.48276	0.01323
0.48578	0.000722977	0.48398	0.01664	0.48521	0.01915	0.4849	0.00472	0.48521	0.00709	0.48398	0.01325
0.48701	0.000749727	0.4849	0.01667	0.48644	0.01918	0.48552	0.00473	0.48552	0.0071	0.4849	0.01327
0.48801	0.00074573	0.48582	0.0167	0.48766	0.01922	0.48705	0.00473	0.48705	0.00711	0.48552	0.01329
0.48893	0.000747652	0.48674	0.01673	0.48828	0.01926	0.48828	0.00473	0.48766	0.00712	0.48705	0.01331
0.49001	0.000760181	0.48766	0.01676	0.4895	0.01929	0.48889	0.00474	0.48828	0.00713	0.48797	0.01333
0.49108	0.000769713	0.48858	0.01678	0.49012	0.01933	0.48981	0.00474	0.4895	0.00714	0.48889	0.01335
0.492	0.000744346	0.49012	0.01681	0.49134	0.01936	0.49073	0.00475	0.49042	0.00715	0.49012	0.01337
0.49316	0.000774709	0.49073	0.01684	0.49226	0.01939	0.49196	0.00476	0.49165	0.00715	0.49165	0.01339
0.494	0.000741656	0.49134	0.01687	0.49318	0.01944	0.49288	0.00476	0.49226	0.00717	0.49226	0.01341
0.49508	0.000762795	0.49226	0.01689	0.4941	0.01946	0.4941	0.00476	0.4938	0.00717	0.49318	0.01343
0.49608	0.000754416	0.49349	0.01692	0.49564	0.01948	0.49502	0.00477	0.49472	0.00718	0.4941	0.01345
0.49685	0.000742501	0.49472	0.01695	0.49625	0.01953	0.49594	0.00477	0.49533	0.00719	0.49502	0.01347
0.49785	0.000740733	0.49564	0.01697	0.49748	0.01957	0.49717	0.00477	0.49686	0.0072	0.49594	0.01349
0.499	0.000762718	0.49717	0.017	0.4987	0.01961	0.49748	0.00478	0.49778	0.00721	0.49656	0.01351
0.49992	0.000745422	0.49778	0.01703	0.49901	0.01964	0.4987	0.00478	0.4987	0.00722	0.49748	0.01353
0.50092	0.00072659	0.4984	0.01705	0.49993	0.01968	0.49993	0.00479	0.49901	0.00723	0.49901	0.01355
0.50192	0.000714906	0.49962	0.01708	0.50116	0.01971	0.50085	0.0048	0.50054	0.00724	0.49993	0.01357
0.50292	0.000749496	0.50054	0.01711	0.50239	0.01975	0.50146	0.0048	0.50177	0.00725	0.50116	0.01359
0.50408	0.000762564	0.50177	0.01714	0.50269	0.01978	0.50208	0.0048	0.50239	0.00725	0.50177	0.01361
0.50484	0.000735429	0.50269	0.01716	0.50423	0.0198	0.50392	0.00481	0.50331	0.00726	0.503	0.01363
0.50615	0.000797385	0.50331	0.01719	0.50484	0.01984	0.50545	0.00481	0.50515	0.00727	0.50453	0.01365
0.507	0.000745653	0.50453	0.01721	0.50637	0.01987	0.50576	0.00482	0.50576	0.00728	0.50484	0.01367
0.50807	0.000756261	0.50576	0.01724	0.50668	0.0199	0.50699	0.00482	0.50637	0.00729	0.50607	0.01369
0.50892	0.000741041	0.50637	0.01727	0.50821	0.01994	0.50791	0.00482	0.50821	0.00729	0.50668	0.0137
0.51	0.000752187	0.50729	0.01729	0.50944	0.01997	0.50883	0.00483	0.50852	0.0073	0.50791	0.01373
0.51099	0.000759874	0.50852	0.01732	0.51067	0.02	0.51005	0.00483	0.50944	0.00731	0.50883	0.01374
0.51199	0.000755876	0.50944	0.01734	0.51128	0.02003	0.51128	0.00483	0.51036	0.00732	0.50975	0.01376
0.51315	0.000760642	0.51036	0.01737	0.5122	0.02008	0.5122	0.00484	0.51189	0.00733	0.51128	0.01378
0.51399	0.000763025	0.51159	0.0174	0.51312	0.02011	0.51343	0.00484	0.51251	0.00733	0.51189	0.0138
0.51507	0.000752417	0.51251	0.01743	0.51435	0.02014	0.51373	0.00485	0.51373	0.00734	0.51312	0.01382
0.51599	0.000737889	0.51343	0.01745	0.51527	0.02018	0.51527	0.00485	0.51465	0.00735	0.51435	0.01384
0.51699	0.000750265	0.51465	0.01748	0.51588	0.02021	0.51619	0.00486	0.51557	0.00736	0.51496	0.01386
0.51815	0.00078893	0.51557	0.0175	0.51711	0.02024	0.51741	0.00485	0.51711	0.00737	0.51588	0.01387
0.51907	0.000766561	0.5168	0.01753	0.51803	0.02027	0.51803	0.00486	0.51803	0.00738	0.5168	0.01389
0.51991	0.000748343	0.51711	0.01755	0.51895	0.0203	0.51833	0.00487	0.51864	0.00739	0.51833	0.01391
0.52099	0.000768175	0.51895	0.01758	0.52048	0.02032	0.52017	0.00487	0.51956	0.00739	0.51864	0.01393
0.52207	0.000761718	0.52017	0.0176	0.52109	0.02037	0.52109	0.00487	0.52048	0.0074	0.51987	0.01395
0.52307	0.000770635	0.52109	0.01763	0.52263	0.02039	0.52171	0.00487	0.52171	0.00741	0.52109	0.01397
0.52399	0.000766023	0.5214	0.01765	0.52355	0.02043	0.52263	0.00488	0.52263	0.00741	0.52171	0.01399
0.52506	0.000765792	0.52263	0.01768	0.52416	0.02046	0.52416	0.00488	0.52385	0.00742	0.52293	0.01401
0.52606	0.000764255	0.52355	0.0177	0.52477	0.02049	0.52539	0.00489	0.52477	0.00743	0.52385	0.01402
0.52706	0.000753263	0.52447	0.01773	0.526	0.02053	0.52631	0.00489	0.526	0.00744	0.52508	0.01404
0.52806	0.000760489	0.52539	0.01775	0.52692	0.02056	0.52661	0.00489	0.52661	0.00744	0.52631	0.01406
0.52899	0.000755031	0.52661	0.01778	0.52815	0.02059	0.52784	0.0049	0.52723	0.00745	0.52692	0.01408
0.52999	0.000756184	0.52754	0.0178	0.52876	0.02062	0.52907	0.0049	0.52846	0.00746	0.52815	0.0141
0.53114	0.000773249	0.52846	0.01783	0.5303	0.02065	0.5303	0.0049	0.52938	0.00747	0.52938	0.01411
0.53214	0.000763486	0.52938	0.01785	0.53152	0.02068	0.53122	0.0049	0.5306	0.00747	0.52968	0.01413
0.53314	0.000779629	0.5306	0.01788	0.53152	0.02071	0.53183	0.00491	0.53152	0.00748	0.5303	0.01415
0.53406	0.000754647	0.53152	0.0179	0.53275	0.02075	0.53275	0.00491	0.53306	0.00749	0.53183	0.01417
0.53506	0.00076756	0.53275	0.01792	0.53428	0.02078	0.53367	0.00491	0.53398	0.00749	0.53275	0.01419
0.53606	0.000770251	0.53398	0.01795	0.53551	0.02081	0.53459	0.00492	0.53459	0.0075	0.53398	0.01421
0.53714	0.000773018	0.53428	0.01797	0.53582	0.02084	0.53582	0.00492	0.53582	0.0075	0.53459	0.01422
0.53837	0.000831438	0.53582	0.018	0.53704	0.02087	0.53704	0.00492	0.53643	0.00751	0.53612	0.01424
0.53913	0.000761027	0.53643	0.01802	0.53827	0.0209	0.53796	0.00492	0.53766	0.00752	0.53643	0.01426
0.54021	0.000808377	0.53735	0.01805	0.53919	0.02094	0.53919	0.00493	0.53827	0.00753	0.53827	0.01427
0.54113	0.000774863	0.53858	0.01807	0.5395	0.02097	0.5398	0.00493	0.5398	0.00754	0.53858	0.01429
0.54198	0.000740887	0.5395	0.01809	0.54103	0.02099	0.54072	0.00494	0.54072	0.00754	0.5398	0.01431
0.54329	0.00081053	0.53919	0.01792	0.54226	0.02103	0.54226	0.00494	0.54195	0.00755	0.54072	0.01433
0.54413	0.000786009	0.54072	0.01795	0.54318	0.02105	0.54287	0.00494	0.54287	0.00756	0.54134	0.01434
0.54505	0.000772711	0.54164	0.01798	0.54379	0.02108	0.54379	0.00494	0.54348	0.00756	0.54256	0.01436
0.54613	0.000776247	0.54226	0.01802	0.54471	0.02112	0.54502	0.00495	0.54502	0.00757	0.54379	0.01438
0.5469	0.000771096	0.54348	0.01804	0.54594	0.02114	0.54624	0.00495	0.54563	0.00757	0.54471	0.01439
0.54828	0.000814758	0.54471	0.01808	0.54716	0.02118	0.54716	0.00495	0.54655	0.00758	0.54594	0.01441
0.54928	0.00079531	0.54563	0.01811	0.54808	0.02121	0.54747	0.00496	0.54778	0.00759	0.54686	0.01443
0.55013	0.000785701	0.54624	0.01814	0.5487	0.02123	0.5487	0.00496	0.5487	0.0076	0.54808	0.01445
0.55113	0.000772941	0.54747	0.01816	0.54992	0.02126	0.54992	0.00496	0.54962	0.0076	0.5487	0.01446
0.55205	0.000778553	0.54808	0.01818	0.55084	0.0213	0.55084	0.00496	0.55084	0.00761	0.54962	0.01448
0.5532	0.000796847	0.54992	0.01821	0.55238	0.02132	0.55176	0.00496	0.55146	0.00761	0.55115	0.0145
0.55413	0.000778322	0.55084	0.01823	0.55268	0.02135	0.55268	0.00497	0.55268	0.00762	0.55238	0.01451
0.55505	0.000771173	0.55176	0.01826	0.55391	0.02138	0.55391	0.00497	0.55361	0.00763	0.55268	0.01453
0.55613	0.000804303	0.55268	0.01829	0.55514	0.02143	0.55514	0.00497	0.55483	0.00763	0.55391	0.01455
0.55713	0.000777015	0.5533	0.01832	0.55606	0.02144	0.55606	0.00498	0.55545	0.00764	0.55483	0.01456
0.55813	0.000780551	0.55483	0.01834	0.55698	0.02147	0.55667	0.00498	0.55667	0.00765	0.55575	0.01458
0.55897	0.000770866	0.55575	0.01836	0.55759	0.02149	0.5579	0.00498	0.55759	0.00765	0.55729	0.01459
0.56028	0.000812067	0.55637	0.01839	0.55882	0.02154	0.55851	0.00499	0.55913	0.00766	0.55759	0.01461
0.56112	0.000785394	0.55729	0.01841	0.55974	0.02156	0.55974	0.00499	0.56005	0.00766	0.55913	0.01463
0.56212	0.00077371	0.55851	0.01844	0.56097	0.0216	0.56066	0.00499	0.56035	0.00767	0.56005	0.01465
0.56312	0.000780013	0.55974	0.01845	0.56158	0.02162	0.56189	0.00499	0.56219	0.00768	0.56066	0.01466
0.56405	0.000785471	0.56005	0.01849	0.56311	0.02165	0.56342	0.005	0.56311	0.00768	0.56189	0.01468
0.56512	0.000789775	0.56127	0.01851	0.56403	0.02167	0.56403	0.005	0.56373	0.00769	0.56311	0.01469
0.56604	0.000764639	0.5625	0.01853	0.56495	0.02171	0.56495	0.005	0.56465	0.0077	0.56403	0.01471
0.56712	0.000788469	0.56342	0.01856	0.56587	0.02173	0.56587	0.005	0.56526	0.0077	0.56495	0.01473
0.5682	0.000772557	0.56434	0.01858	0.56649	0.02176	0.56679	0.00501	0.56649	0.00771	0.56618	0.01474
0.56927	0.000804842	0.56557	0.01861	0.56771	0.0218	0.56802	0.00501	0.56771	0.00771	0.56679	0.01476
0.57027	0.000812682	0.56618	0.01862	0.56863	0.02182	0.56925	0.00501	0.56863	0.00772	0.56802	0.01477
0.57112	0.000786777	0.5671	0.01865	0.56955	0.02185	0.56986	0.00501	0.56986	0.00773	0.56894	0.01479
0.5722	0.000783933	0.56833	0.01867	0.57109	0.02188	0.57078	0.00502	0.57047	0.00773	0.56986	0.01481
0.57327	0.000787316	0.56925	0.01869	0.57201	0.0219	0.5717	0.00502	0.5717	0.00774	0.57078	0.01483
0.57435	0.00080807	0.57047	0.01872	0.57293	0.02194	0.57293	0.00503	0.57262	0.00774	0.5717	0.01484
0.57519	0.000786777	0.57109	0.01874	0.57415	0.02197	0.57354	0.00502	0.57385	0.00775	0.57262	0.01485
0.57627	0.000778399	0.57201	0.01877	0.57507	0.022	0.57477	0.00503	0.57477	0.00775	0.57385	0.01487
0.57719	0.000767868	0.57354	0.01879	0.57599	0.02203	0.57569	0.00503	0.57569	0.00776	0.57507	0.01489
0.57819	0.000791159	0.57477	0.01882	0.57691	0.02205	0.57691	0.00503	0.57661	0.00777	0.57569	0.0149
0.57927	0.000775862	0.57569	0.01884	0.57783	0.02208	0.57783	0.00504	0.57783	0.00777	0.5763	0.01492
0.58019	0.000776247	0.57661	0.01886	0.57937	0.02211	0.57937	0.00504	0.57875	0.00778	0.57783	0.01493
0.58127	0.00080315	0.57753	0.01889	0.57937	0.02213	0.57968	0.00505	0.57968	0.00779	0.57906	0.01495
0.58219	0.000806456	0.57814	0.0189	0.5806	0.02217	0.5809	0.00505	0.58029	0.00779	0.57968	0.01497
0.58311	0.000779321	0.57937	0.01892	0.58182	0.02219	0.58152	0.00505	0.58152	0.0078	0.5809	0.01498
0.5845	0.000829439	0.5806	0.01895	0.58274	0.02222	0.58305	0.00505	0.58244	0.0078	0.58213	0.015
0.58519	0.000801536	0.58152	0.01897	0.58397	0.02224	0.58366	0.00506	0.58366	0.00781	0.58244	0.01501
0.58634	0.000791774	0.58213	0.019	0.58458	0.02228	0.58458	0.00506	0.58428	0.00782	0.58366	0.01503
0.58734	0.000798308	0.58336	0.01902	0.58581	0.02231	0.58581	0.00506	0.58581	0.00782	0.58458	0.01505
0.58826	0.000808531	0.58428	0.01905	0.58673	0.02234	0.58704	0.00507	0.58673	0.00783	0.58581	0.01506
0.58934	0.000806533	0.5852	0.01906	0.58796	0.02237	0.58796	0.00507	0.58765	0.00783	0.58704	0.01508
0.59019	0.000775632	0.58673	0.01909	0.58888	0.02239	0.58888	0.00508	0.58888	0.00784	0.58765	0.01509
0.59134	0.000804995	0.58734	0.01911	0.58918	0.02241	0.58949	0.00508	0.58949	0.00784	0.58826	0.0151
0.59226	0.000778245	0.58857	0.01913	0.59072	0.02244	0.59072	0.00508	0.59041	0.00785	0.5898	0.01512
0.59311	0.000783165	0.58918	0.01915	0.59164	0.02248	0.59225	0.00508	0.59133	0.00786	0.59102	0.01514
0.59418	0.00078524	0.59041	0.01918	0.59286	0.02251	0.59317	0.00509	0.59225	0.00787	0.59194	0.01515
0.59526	0.000784702	0.59133	0.0192	0.59409	0.02252	0.59409	0.00509	0.59348	0.00787	0.59256	0.01516
0.59618	0.000788776	0.59225	0.01921	0.59501	0.02256	0.59501	0.0051	0.5947	0.00788	0.59378	0.01518
0.59734	0.000797462	0.59348	0.01924	0.59562	0.02257	0.59562	0.0051	0.59532	0.00788	0.59501	0.0152
0.59834	0.00079923	0.5947	0.01926	0.59685	0.02261	0.59654	0.0051	0.59624	0.00789	0.59624	0.01521
0.59918	0.000778706	0.59532	0.01928	0.59777	0.02263	0.59777	0.00511	0.59808	0.0079	0.59624	0.01522
0.60026	0.000798154	0.59654	0.01931	0.5993	0.02267	0.59869	0.00511	0.59869	0.0079	0.59808	0.01524
0.6011	0.00078401	0.59777	0.01933	0.59992	0.0227	0.60022	0.00512	0.60022	0.00791	0.59869	0.01525
0.60233	0.000813297	0.59808	0.01935	0.60084	0.02272	0.60114	0.00512	0.60053	0.00791	0.59961	0.01527
0.60318	0.000772403	0.5993	0.01938	0.60206	0.02275	0.60176	0.00513	0.60145	0.00792	0.60114	0.01529
0.60426	0.000803535	0.60022	0.0194	0.60268	0.02278	0.60298	0.00513	0.60298	0.00792	0.60237	0.0153
0.60526	0.000797539	0.60145	0.01941	0.6036	0.0228	0.6036	0.00513	0.6036	0.00793	0.60268	0.01532
0.60618	0.000779014	0.60176	0.01944	0.60483	0.02283	0.60513	0.00514	0.60483	0.00794	0.6039	0.01533
0.60733	0.000792696	0.60329	0.01946	0.60636	0.02285	0.60575	0.00514	0.60544	0.00794	0.60513	0.01535
0.60833	0.000814066	0.60421	0.01948	0.60667	0.02287	0.60697	0.00515	0.60667	0.00795	0.60544	0.01536
0.60933	0.000790621	0.60513	0.01951	0.60759	0.02291	0.60789	0.00515	0.60789	0.00796	0.60697	0.01538
0.61025	0.000792081	0.60667	0.01954	0.60881	0.02294	0.60912	0.00516	0.60881	0.00797	0.60759	0.01539
0.61141	0.000802382	0.60728	0.01955	0.60943	0.02296	0.60973	0.00516	0.60943	0.00797	0.60943	0.01541
0.61241	0.000790544	0.6082	0.01957	0.61065	0.02298	0.61096	0.00516	0.61065	0.00798	0.60973	0.01542
0.61341	0.000824827	0.60912	0.01959	0.61188	0.02302	0.61188	0.00516	0.61157	0.00798	0.61065	0.01543
0.61425	0.000781935	0.61035	0.01962	0.61249	0.02305	0.6128	0.00517	0.61249	0.00799	0.61127	0.01545
0.6154	0.00080661	0.61127	0.01963	0.61372	0.02307	0.61372	0.00518	0.61372	0.008	0.61311	0.01546
0.61633	0.000794695	0.61188	0.01965	0.61495	0.0231	0.61464	0.00518	0.61525	0.008	0.61372	0.01548
0.61725	0.000784318	0.61372	0.01967	0.61556	0.02312	0.61587	0.00519	0.61556	0.00801	0.61464	0.01549
0.61848	0.000797923	0.61433	0.0197	0.61679	0.02315	0.61679	0.00519	0.61709	0.00801	0.61617	0.01551
0.61933	0.000793926	0.61525	0.01972	0.61801	0.02317	0.6174	0.0052	0.6174	0.00802	0.61709	0.01552
0.62025	0.00077763	0.61617	0.01974	0.61893	0.02321	0.61893	0.0052	0.61893	0.00803	0.61771	0.01554
0.62148	0.00082452	0.61709	0.01977	0.61955	0.02323	0.62016	0.0052	0.61955	0.00804	0.61863	0.01555
0.62248	0.000813681	0.61832	0.01979	0.62047	0.02326	0.62077	0.00521	0.62077	0.00804	0.61985	0.01557
0.62325	0.000759182	0.61893	0.01982	0.62139	0.02328	0.622	0.00521	0.62139	0.00805	0.62077	0.01558
0.62455	0.000811683	0.62047	0.01983	0.62292	0.02331	0.62292	0.00522	0.62231	0.00806	0.62169	0.0156
0.62548	0.000807993	0.62108	0.01985	0.62353	0.02333	0.62415	0.00523	0.62384	0.00806	0.622	0.01561
0.62632	0.000790006	0.62231	0.01987	0.62415	0.02336	0.62507	0.00523	0.62445	0.00807	0.62384	0.01563
0.62717	0.000764793	0.62292	0.01989	0.62599	0.02339	0.62599	0.00523	0.62568	0.00808	0.62537	0.01564
0.62832	0.000774632	0.62415	0.01991	0.62721	0.02341	0.62691	0.00524	0.62691	0.00808	0.62599	0.01566
0.6294	0.00079654	0.62476	0.01993	0.62783	0.02344	0.62813	0.00524	0.62752	0.00809	0.62629	0.01567
0.63032	0.000792619	0.62629	0.01995	0.62905	0.02347	0.62905	0.00525	0.62905	0.0081	0.62813	0.01569
0.63132	0.000781012	0.62691	0.01998	0.62967	0.02349	0.62997	0.00526	0.62936	0.0081	0.62905	0.0157
0.63255	0.000827979	0.62813	0.01998	0.63028	0.02351	0.6312	0.00526	0.63059	0.00811	0.62936	0.01572
0.6334	0.000803842	0.62936	0.02002	0.63182	0.02356	0.63243	0.00527	0.63182	0.00812	0.63059	0.01573
0.63432	0.000802689	0.63028	0.02003	0.63274	0.02357	0.63243	0.00528	0.63274	0.00813	0.63151	0.01575
0.63547	0.000804534	0.6309	0.02006	0.63335	0.0236	0.63366	0.00528	0.63366	0.00813	0.63304	0.01576
0.63632	0.000784241	0.63212	0.02007	0.63458	0.02362	0.63488	0.00528	0.63458	0.00814	0.63366	0.01578
0.63732	0.000784702	0.63304	0.02009	0.6355	0.02365	0.6358	0.00529	0.6358	0.00815	0.63488	0.01579
0.63839	0.000794234	0.63396	0.02011	0.63672	0.02368	0.63672	0.00529	0.63672	0.00815	0.6358	0.01581
0.63955	0.000800844	0.63519	0.02014	0.63795	0.02371	0.63764	0.0053	0.63734	0.00816	0.63642	0.01582
0.64062	0.000855113	0.63642	0.02016	0.63826	0.02373	0.63887	0.00531	0.63887	0.00817	0.63764	0.01584
0.64139	0.000797385	0.63703	0.02019	0.63918	0.02375	0.6401	0.00531	0.63979	0.00818	0.63826	0.01585
0.64254	0.000825135	0.63764	0.02021	0.64102	0.02378	0.64102	0.00532	0.6404	0.00819	0.63979	0.01586
0.64339	0.00078916	0.63948	0.02024	0.64102	0.02381	0.64224	0.00532	0.64163	0.00819	0.64102	0.01588
0.64447	0.000799538	0.6404	0.02025	0.64224	0.02383	0.64286	0.00533	0.64255	0.0082	0.64163	0.0159
0.64531	0.000772403	0.64132	0.02026	0.64378	0.02386	0.64378	0.00533	0.64378	0.00821	0.64224	0.01591
0.64647	0.000795079	0.64224	0.02029	0.645	0.02388	0.645	0.00534	0.64439	0.00821	0.64408	0.01592
0.64739	0.000795925	0.64316	0.02031	0.64562	0.0239	0.64562	0.00535	0.64531	0.00822	0.64408	0.01594
0.64846	0.000801459	0.64408	0.02034	0.64654	0.02393	0.64715	0.00535	0.64592	0.00823	0.64531	0.01596
0.64962	0.00081053	0.64531	0.02035	0.64746	0.02395	0.64776	0.00536	0.64746	0.00824	0.64684	0.01597
0.65031	0.000792773	0.64623	0.02037	0.64807	0.02399	0.64868	0.00537	0.64807	0.00825	0.64776	0.01599
0.65139	0.000800306	0.64746	0.02038	0.6496	0.02402	0.64991	0.00538	0.6493	0.00825	0.64868	0.01601
0.65246	0.000792158	0.64807	0.02041	0.65052	0.02403	0.65114	0.00538	0.65083	0.00826	0.6496	0.01602
0.65346	0.000789007	0.6493	0.02043	0.65175	0.02406	0.65144	0.00539	0.65175	0.00827	0.65052	0.01603
0.65454	0.000813374	0.64991	0.02046	0.65267	0.02409	0.65267	0.00539	0.65236	0.00827	0.65175	0.01605
0.65538	0.000791928	0.65114	0.02048	0.6539	0.02411	0.6539	0.0054	0.65328	0.00828	0.65328	0.01606
0.65654	0.000811298	0.65236	0.0205	0.65451	0.02414	0.65451	0.0054	0.65451	0.00829	0.6539	0.01608
0.65754	0.000815834	0.65298	0.02052	0.65543	0.02417	0.65574	0.00541	0.65574	0.0083	0.65512	0.01609
0.65846	0.000779782	0.6539	0.02054	0.65666	0.0242	0.65666	0.00542	0.65666	0.0083	0.65574	0.01611
0.65954	0.000790928	0.65482	0.02055	0.65727	0.02421	0.65789	0.00542	0.65789	0.00832	0.65666	0.01612
0.66038	0.000770328	0.65666	0.02057	0.6585	0.02424	0.65942	0.00543	0.65819	0.00832	0.65758	0.01614
0.66154	0.000795079	0.65727	0.0206	0.65973	0.02427	0.66003	0.00544	0.65942	0.00833	0.65911	0.01615
0.66277	0.000835819	0.65819	0.02062	0.66034	0.0243	0.66095	0.00544	0.66034	0.00834	0.66003	0.01617
0.66353	0.000806686	0.65881	0.02064	0.66126	0.02432	0.66187	0.00545	0.66187	0.00835	0.66065	0.01618
0.66446	0.000784702	0.66003	0.02066	0.66279	0.02434	0.6631	0.00546	0.66249	0.00835	0.66187	0.0162
0.66553	0.000799153	0.66095	0.02067	0.6631	0.02438	0.66371	0.00546	0.66371	0.00836	0.6631	0.01622
0.66646	0.000795925	0.66218	0.0207	0.66433	0.0244	0.66494	0.00547	0.66433	0.00837	0.66371	0.01623
0.66746	0.00080046	0.6631	0.02071	0.66555	0.02443	0.66617	0.00548	0.66555	0.00838	0.66463	0.01625
0.66853	0.000802228	0.66371	0.02075	0.66647	0.02445	0.66709	0.00548	0.66647	0.00839	0.66555	0.01626
0.66945	0.000794925	0.66555	0.02076	0.6677	0.02448	0.66801	0.00549	0.6677	0.0084	0.66678	0.01628
0.67061	0.000825827	0.66586	0.02078	0.66862	0.0245	0.66862	0.00549	0.66923	0.0084	0.66801	0.01629
0.67145	0.000785624	0.66709	0.0208	0.66923	0.02452	0.66985	0.0055	0.67015	0.00841	0.66862	0.01631
0.67245	0.00078278	0.66801	0.02083	0.67046	0.02454	0.67077	0.00551	0.67046	0.00842	0.66985	0.01632
0.67345	0.000772711	0.66893	0.02086	0.67169	0.02457	0.67199	0.00551	0.67199	0.00843	0.67077	0.01633
0.67468	0.000806686	0.67077	0.02087	0.67199	0.0246	0.67261	0.00552	0.6723	0.00844	0.67169	0.01635
0.67545	0.000793158	0.67077	0.02089	0.67353	0.02463	0.67414	0.00553	0.67322	0.00845	0.67261	0.01637
0.6766	0.000794157	0.67199	0.02091	0.67445	0.02465	0.67445	0.00553	0.67506	0.00846	0.67353	0.01639
0.67745	0.000787008	0.67261	0.02093	0.67506	0.02467	0.67567	0.00554	0.67567	0.00846	0.67445	0.0164
0.67853	0.000801306	0.67383	0.02095	0.67659	0.02468	0.67721	0.00554	0.6769	0.00847	0.67567	0.01641
0.67953	0.000805533	0.67506	0.02097	0.67782	0.02471	0.67813	0.00555	0.67751	0.00848	0.67629	0.01643
0.68053	0.000802997	0.67598	0.021	0.67843	0.02476	0.67843	0.00555	0.67843	0.00849	0.67721	0.01645
0.68153	0.000816679	0.67721	0.021	0.67966	0.02478	0.67966	0.00556	0.67966	0.0085	0.67874	0.01646
0.68237	0.000785855	0.67813	0.02103	0.68027	0.0248	0.68119	0.00557	0.68058	0.0085	0.67997	0.01648
0.68352	0.000781243	0.67935	0.02105	0.68181	0.02482	0.68212	0.00557	0.68212	0.00851	0.68058	0.0165
0.68429	0.000768252	0.67997	0.02107	0.68212	0.02486	0.68334	0.00558	0.68273	0.00852	0.6815	0.01651
0.68545	0.00078916	0.68119	0.0211	0.68365	0.02487	0.68396	0.00559	0.68365	0.00853	0.68304	0.01653
0.6866	0.000787854	0.68212	0.02111	0.68488	0.0249	0.68488	0.00559	0.68488	0.00854	0.68396	0.01654
0.68768	0.000815219	0.68334	0.02114	0.68549	0.02492	0.6858	0.0056	0.68518	0.00855	0.68457	0.01655
0.68852	0.00080561	0.68457	0.02115	0.68672	0.02497	0.68641	0.0056	0.68641	0.00856	0.6858	0.01657
0.68937	0.000776631	0.68488	0.02118	0.68764	0.02498	0.68764	0.00561	0.68733	0.00857	0.68672	0.01659
0.69044	0.000778783	0.6861	0.0212	0.68825	0.025	0.68886	0.00561	0.68886	0.00858	0.68794	0.01661
0.69152	0.000779706	0.68702	0.02122	0.68948	0.02503	0.69009	0.00562	0.68948	0.00858	0.68825	0.01662
0.69252	0.00079039	0.68764	0.02124	0.6904	0.02506	0.6907	0.00562	0.6907	0.00859	0.68978	0.01664
0.69344	0.000782088	0.68917	0.02125	0.69162	0.02508	0.69193	0.00563	0.69162	0.0086	0.6904	0.01665
0.69444	0.000782012	0.68978	0.02127	0.69193	0.0251	0.69316	0.00564	0.69193	0.00861	0.69193	0.01667
0.69552	0.000768099	0.69101	0.02129	0.69377	0.02513	0.69408	0.00564	0.69377	0.00862	0.69285	0.01668
0.69644	0.000786239	0.69162	0.02132	0.69438	0.02516	0.69469	0.00565	0.69438	0.00863	0.69438	0.0167
0.69744	0.000789007	0.69285	0.02133	0.6953	0.02518	0.69561	0.00565	0.69561	0.00863	0.695	0.01672
0.69867	0.000809454	0.69469	0.02137	0.69622	0.02521	0.69745	0.00566	0.69622	0.00865	0.69592	0.01674
0.69944	0.000769175	0.6953	0.02138	0.69714	0.02523	0.69745	0.00566	0.69776	0.00865	0.69622	0.01675
0.70059	0.000784856	0.69592	0.0214	0.69806	0.02525	0.69898	0.00567	0.69898	0.00867	0.69776	0.01676
0.70159	0.000800998	0.69684	0.02143	0.69898	0.02528	0.70021	0.00567	0.6996	0.00867	0.69868	0.01678
0.70267	0.000795694	0.69806	0.02144	0.70021	0.0253	0.70113	0.00568	0.70052	0.00869	0.6996	0.0168
0.70367	0.000814219	0.69898	0.02148	0.70113	0.02533	0.70174	0.00568	0.70113	0.00869	0.70052	0.01682
0.70451	0.000777323	0.6996	0.02149	0.70205	0.02536	0.70297	0.00569	0.70297	0.0087	0.70174	0.01683
0.70559	0.000783626	0.70082	0.02151	0.70328	0.02539	0.70389	0.0057	0.70358	0.00871	0.70297	0.01685
0.70659	0.00078916	0.70205	0.02154	0.7042	0.0254	0.70481	0.00569	0.7045	0.00872	0.70297	0.01686
0.70759	0.000790083	0.70297	0.02156	0.70542	0.02543	0.70634	0.0057	0.70542	0.00873	0.7042	0.01688
0.70859	0.000791466	0.70389	0.02157	0.70634	0.02546	0.70696	0.00571	0.70665	0.00874	0.70542	0.0169
0.70974	0.00081837	0.70512	0.02158	0.70726	0.02549	0.70819	0.00571	0.70788	0.00875	0.70665	0.01691
0.71051	0.000784856	0.70604	0.02162	0.70819	0.0255	0.70911	0.00572	0.70849	0.00876	0.70696	0.01693
0.71166	0.000790698	0.70726	0.02164	0.70911	0.02552	0.70972	0.00572	0.71003	0.00876	0.70849	0.01695
0.71274	0.000804842	0.70757	0.02165	0.71064	0.02555	0.71095	0.00573	0.71064	0.00878	0.70972	0.01697
0.71359	0.000790928	0.70941	0.02168	0.71095	0.02558	0.71217	0.00573	0.71156	0.00878	0.71033	0.01698
0.71443	0.000779014	0.71003	0.0217	0.71217	0.0256	0.71279	0.00574	0.71309	0.0088	0.71156	0.01699
0.71574	0.000805841	0.71064	0.02171	0.71309	0.02563	0.71371	0.00574	0.71371	0.0088	0.71248	0.01701
0.71674	0.000790928	0.71217	0.02173	0.71463	0.02565	0.71493	0.00574	0.71493	0.00881	0.71401	0.01703
0.71774	0.000799384	0.71309	0.02175	0.71493	0.02568	0.71585	0.00574	0.71585	0.00883	0.71493	0.01705
0.71874	0.000808916	0.71371	0.02178	0.71647	0.02571	0.71677	0.00575	0.71677	0.00884	0.71555	0.01706
0.71951	0.000777553	0.71493	0.02182	0.71739	0.02573	0.718	0.00575	0.71739	0.00884	0.71677	0.01708
0.72058	0.000776631	0.71616	0.02181	0.71831	0.02575	0.71892	0.00575	0.71861	0.00885	0.718	0.0171
0.72158	0.000797232	0.71708	0.02185	0.71892	0.02578	0.71984	0.00576	0.71953	0.00886	0.71831	0.01711
0.72281	0.00081937	0.71769	0.02186	0.71984	0.02581	0.72107	0.00576	0.72045	0.00887	0.71953	0.01713
0.72374	0.000796386	0.71892	0.02189	0.72107	0.02582	0.72168	0.00576	0.72137	0.00888	0.72045	0.01715
0.72466	0.000799922	0.71953	0.02192	0.72229	0.02586	0.72291	0.00577	0.72229	0.00889	0.72137	0.01716
0.72558	0.000780013	0.72076	0.02194	0.72352	0.02587	0.72352	0.00577	0.72352	0.0089	0.7226	0.01718
0.72673	0.00079923	0.72199	0.02195	0.72444	0.02591	0.72505	0.00577	0.72475	0.00891	0.72413	0.0172
0.72773	0.000781089	0.72291	0.02198	0.72536	0.02594	0.72536	0.00578	0.72536	0.00891	0.72505	0.01721
0.7285	0.000781166	0.72383	0.022	0.72628	0.02596	0.72659	0.00578	0.72659	0.00892	0.72536	0.01723
0.72981	0.000785548	0.72505	0.02203	0.72689	0.02598	0.72751	0.00578	0.72751	0.00894	0.72659	0.01725
0.73073	0.000797001	0.72567	0.02203	0.72843	0.02601	0.72904	0.00578	0.72873	0.00894	0.72812	0.01727
0.73165	0.000777476	0.72659	0.02206	0.72904	0.02603	0.72996	0.00579	0.72935	0.00895	0.72843	0.01728
0.73265	0.000779552	0.72812	0.02208	0.73027	0.02606	0.73119	0.00579	0.73057	0.00896	0.72935	0.0173
0.73365	0.000781858	0.72904	0.0221	0.73149	0.02608	0.73211	0.00579	0.73149	0.00897	0.73057	0.01732
0.73465	0.000789391	0.72935	0.02213	0.7318	0.02611	0.73272	0.00579	0.73272	0.00898	0.73149	0.01733
0.73581	0.000843276	0.73119	0.02216	0.73303	0.02614	0.73395	0.0058	0.73333	0.00899	0.73272	0.01735
0.73673	0.000790083	0.7318	0.02216	0.73395	0.02616	0.73487	0.0058	0.73487	0.009	0.73364	0.01737
0.73781	0.000809915	0.73272	0.0222	0.73548	0.02619	0.73579	0.0058	0.73579	0.00901	0.73487	0.01739
0.73857	0.000772557	0.73395	0.02222	0.7364	0.02621	0.73702	0.0058	0.7364	0.00902	0.73579	0.01741
0.73957	0.000773864	0.73487	0.02224	0.73732	0.02624	0.73763	0.0058	0.73794	0.00903	0.73671	0.01742
0.74057	0.000769098	0.7361	0.02226	0.73855	0.02627	0.73916	0.0058	0.73855	0.00904	0.73794	0.01744
0.74173	0.000782703	0.73671	0.02227	0.73916	0.02629	0.74008	0.0058	0.73916	0.00905	0.73855	0.01746
0.74273	0.000793926	0.73794	0.0223	0.74039	0.02632	0.741	0.0058	0.7407	0.00906	0.73978	0.01747
0.74365	0.000793849	0.73855	0.02232	0.74162	0.02633	0.74162	0.00581	0.74131	0.00907	0.74039	0.01749
0.74496	0.000841354	0.74008	0.02234	0.74223	0.02637	0.74223	0.00581	0.74284	0.00907	0.74162	0.01751
0.74557	0.000769866	0.7407	0.02237	0.74315	0.02638	0.74346	0.00581	0.74346	0.00908	0.74254	0.01753
0.7468	0.000817294	0.74192	0.02238	0.74438	0.02641	0.74468	0.00581	0.74438	0.00909	0.74346	0.01754
0.74772	0.000788545	0.74315	0.02241	0.7453	0.02644	0.74591	0.00581	0.7456	0.0091	0.74438	0.01756
0.74888	0.000811068	0.74346	0.02243	0.7456	0.02645	0.74652	0.00581	0.74652	0.00911	0.74499	0.01758
0.74965	0.00078916	0.74438	0.02245	0.74714	0.02649	0.74775	0.00581	0.74775	0.00912	0.74622	0.01759
0.75057	0.000775401	0.74591	0.02248	0.74775	0.02652	0.74928	0.00581	0.74867	0.00913	0.74775	0.01761
0.75172	0.000798769	0.74683	0.02249	0.74898	0.02654	0.7499	0.00582	0.74959	0.00914	0.74898	0.01763
0.75272	0.000803996	0.74775	0.02252	0.7502	0.02656	0.75082	0.00581	0.75051	0.00914	0.74928	0.01764
0.75364	0.000794541	0.74867	0.02254	0.75143	0.02659	0.75174	0.00581	0.75143	0.00916	0.75082	0.01766
0.75464	0.000795848	0.7499	0.02257	0.75235	0.02662	0.75296	0.00581	0.75296	0.00916	0.75204	0.01768
0.7558	0.000814066	0.75082	0.02257	0.75296	0.02665	0.75358	0.00582	0.75327	0.00917	0.75235	0.0177
0.7568	0.000820292	0.75143	0.0226	0.75358	0.02667	0.75511	0.00581	0.7545	0.00918	0.75358	0.01772
0.75756	0.000783472	0.75235	0.02262	0.75511	0.02669	0.75572	0.00582	0.75572	0.00919	0.7545	0.01773
0.75864	0.000788699	0.75388	0.02265	0.75634	0.02671	0.75664	0.00581	0.75634	0.0092	0.75511	0.01775
0.75979	0.000827133	0.7545	0.02267	0.75695	0.02676	0.75818	0.00581	0.75756	0.0092	0.75634	0.01777
0.76087	0.000841431	0.75572	0.02269	0.75818	0.02677	0.75879	0.00581	0.75848	0.00921	0.75787	0.01779
0.76187	0.00083728	0.75664	0.02271	0.7591	0.0268	0.75971	0.00581	0.75941	0.00922	0.75879	0.0178
0.76264	0.000795387	0.75848	0.02273	0.76063	0.02682	0.76094	0.00582	0.76033	0.00923	0.75971	0.01782
0.76372	0.000811529	0.75879	0.02276	0.76125	0.02684	0.76217	0.00581	0.76155	0.00924	0.76063	0.01783
0.76487	0.000816218	0.76033	0.02278	0.76247	0.02687	0.7637	0.00581	0.76278	0.00925	0.76155	0.01786
0.76571	0.000799922	0.76063	0.02279	0.76339	0.0269	0.76401	0.00581	0.76339	0.00925	0.76217	0.01787
0.76664	0.000798846	0.76155	0.02283	0.76431	0.02692	0.76493	0.00581	0.76431	0.00926	0.76401	0.01789
0.76771	0.000808377	0.76247	0.02284	0.76493	0.02694	0.76585	0.00581	0.76523	0.00927	0.76493	0.0179
0.76879	0.000826057	0.76339	0.02287	0.76615	0.02698	0.76677	0.00581	0.76646	0.00928	0.76554	0.01792
0.76971	0.000818832	0.76431	0.02289	0.76738	0.027	0.76799	0.00581	0.76738	0.00928	0.76615	0.01794
0.77064	0.000801997	0.76585	0.0229	0.7683	0.02703	0.76953	0.00581	0.76861	0.00929	0.76769	0.01796
0.7721	0.000868873	0.76646	0.02294	0.76891	0.02705	0.76983	0.00581	0.76983	0.0093	0.76799	0.01797
0.77263	0.000800998	0.76769	0.02295	0.77014	0.02708	0.77106	0.00581	0.77014	0.0093	0.76922	0.01799
0.77402	0.000846888	0.7683	0.02298	0.77137	0.02711	0.77198	0.0058	0.77198	0.00932	0.77045	0.01801
0.77471	0.000817679	0.76953	0.023	0.77229	0.02713	0.7729	0.0058	0.77229	0.00932	0.77137	0.01803
0.77579	0.000817064	0.77045	0.02302	0.77321	0.02715	0.77382	0.0058	0.77321	0.00933	0.77229	0.01804
0.77694	0.000835819	0.77198	0.02305	0.77413	0.02719	0.77505	0.0058	0.77443	0.00933	0.77351	0.01806
0.77779	0.000820907	0.77229	0.02307	0.77566	0.0272	0.77627	0.0058	0.77597	0.00934	0.77443	0.01808
0.77878	0.000825519	0.77382	0.02309	0.77627	0.02724	0.77719	0.0058	0.77689	0.00935	0.77535	0.0181
0.77971	0.000823059	0.77474	0.02312	0.77719	0.02726	0.77811	0.0058	0.7775	0.00936	0.77566	0.01792
0.78086	0.000846197	0.77597	0.02313	0.77811	0.02728	0.77873	0.0058	0.77873	0.00936	0.77627	0.01794
0.78186	0.000841277	0.77658	0.02315	0.77903	0.02731	0.78026	0.0058	0.77934	0.00937	0.7775	0.01797
0.78278	0.000830592	0.77781	0.02318	0.78026	0.02733	0.78057	0.0058	0.78057	0.00938	0.77811	0.01799
0.78378	0.000821368	0.77811	0.02321	0.78087	0.02736	0.7821	0.0058	0.78149	0.00938	0.77965	0.01801
0.78486	0.000850271	0.77965	0.02323	0.78149	0.02738	0.78302	0.0058	0.78271	0.00939	0.78118	0.01803
0.7857	0.000816218	0.78057	0.02325	0.78333	0.02743	0.78394	0.00579	0.78363	0.0094	0.78149	0.01805
0.78678	0.000836127	0.78118	0.02327	0.78425	0.02744	0.78486	0.00579	0.78425	0.00941	0.78179	0.01808
0.78801	0.000866874	0.78271	0.02329	0.78486	0.02747	0.78548	0.0058	0.78486	0.00941	0.78394	0.0181
0.78886	0.000840585	0.78363	0.02332	0.78578	0.02749	0.7864	0.00579	0.7864	0.00942	0.78455	0.01812
0.78986	0.000860187	0.78517	0.02333	0.78701	0.02752	0.78793	0.00579	0.78732	0.00943	0.78517	0.01814
0.79086	0.000829901	0.78548	0.02336	0.78793	0.02754	0.78885	0.00579	0.78885	0.00943	0.7864	0.01816
0.79186	0.000862493	0.7864	0.02338	0.78916	0.02756	0.78946	0.00579	0.78946	0.00943	0.78762	0.01818
0.79285	0.000845044	0.78762	0.0234	0.79008	0.0276	0.791	0.00579	0.79038	0.00944	0.78824	0.0182
0.79401	0.000874407	0.78885	0.02343	0.79161	0.02762	0.79192	0.00579	0.79161	0.00945	0.78946	0.01821
0.79493	0.000858342	0.78946	0.02346	0.79222	0.02766	0.79284	0.00579	0.79192	0.00945	0.79038	0.01825
0.79585	0.000851347	0.79038	0.02348	0.79284	0.02767	0.79376	0.00579	0.79376	0.00946	0.79161	0.01826
0.79685	0.00085619	0.79161	0.0235	0.79376	0.02769	0.79468	0.00579	0.79437	0.00946	0.79222	0.01829
0.79793	0.000855805	0.79253	0.02352	0.79529	0.02773	0.79529	0.00579	0.79529	0.00947	0.79345	0.0183
0.79877	0.000857035	0.79345	0.02355	0.79621	0.02776	0.79682	0.00579	0.79652	0.00947	0.79437	0.01833
0.79993	0.00089693	0.79468	0.02357	0.79682	0.02779	0.79774	0.00579	0.79774	0.00947	0.7956	0.01833
0.80077	0.000860033	0.7956	0.02359	0.79774	0.02782	0.79866	0.00579	0.79805	0.00949	0.79682	0.01836
0.80185	0.00086895	0.79682	0.0236	0.79897	0.02783	0.79989	0.00579	0.79958	0.00949	0.79744	0.01837
0.80277	0.000850809	0.79744	0.02363	0.8002	0.02787	0.80081	0.00579	0.8002	0.0095	0.79836	0.0184
0.804	0.000884631	0.79836	0.02365	0.8002	0.02788	0.80204	0.00579	0.80142	0.0095	0.79928	0.01842
0.80508	0.000914302	0.8002	0.02368	0.80173	0.02791	0.80265	0.00579	0.80234	0.0095	0.8002	0.01842
0.806	0.000892087	0.8002	0.0237	0.80296	0.02793	0.80357	0.00579	0.80388	0.00951	0.80142	0.01845
0.80692	0.000896007	0.80142	0.02373	0.80357	0.02797	0.8048	0.00579	0.80449	0.00951	0.80265	0.01846
0.80777	0.000869027	0.80234	0.02375	0.8051	0.028	0.80602	0.00579	0.80602	0.00952	0.80296	0.01848
0.80877	0.000871563	0.80388	0.02378	0.80572	0.02802	0.80694	0.00579	0.80664	0.00952	0.8048	0.0185
0.80992	0.00089078	0.8048	0.02379	0.80664	0.02805	0.80817	0.00579	0.80756	0.00953	0.80541	0.01853
0.81077	0.00087656	0.80541	0.02381	0.80756	0.02806	0.8094	0.00579	0.80848	0.00953	0.80664	0.01854
0.81185	0.000890088	0.80664	0.02384	0.80848	0.02811	0.8097	0.00579	0.8097	0.00953	0.80756	0.01855
0.81284	0.000892164	0.80786	0.02387	0.8097	0.02812	0.81093	0.0058	0.81062	0.00954	0.80817	0.01858
0.81384	0.000874561	0.80848	0.02389	0.81093	0.02814	0.81185	0.0058	0.81155	0.00954	0.81001	0.01858
0.81492	0.000888782	0.8097	0.0239	0.81185	0.02817	0.81308	0.0058	0.81216	0.00955	0.81032	0.01862
0.81607	0.000938285	0.81062	0.02392	0.81277	0.0282	0.814	0.0058	0.81369	0.00955	0.81155	0.01864
0.81692	0.000900004	0.81124	0.02395	0.814	0.02824	0.81461	0.0058	0.814	0.00956	0.81216	0.01865
0.81792	0.000916454	0.81308	0.02398	0.81492	0.02826	0.81584	0.00581	0.81553	0.00956	0.81308	0.01867
0.81907	0.000943743	0.81369	0.024	0.81615	0.02828	0.81676	0.00581	0.81645	0.00956	0.81431	0.01868
0.82015	0.000978333	0.81431	0.02402	0.81645	0.02832	0.81799	0.00581	0.81768	0.00957	0.81584	0.01871
0.82076	0.000908229	0.81492	0.02405	0.81768	0.02834	0.8186	0.00581	0.8186	0.00957	0.81645	0.01872
0.82215	0.000967187	0.81645	0.02408	0.8186	0.02838	0.82044	0.00582	0.81921	0.00958	0.81768	0.01874
0.82292	0.000903002	0.81737	0.02409	0.81983	0.02839	0.82075	0.00582	0.82013	0.00958	0.81799	0.01876
0.82392	0.000927908	0.81829	0.02411	0.82075	0.02842	0.82197	0.00582	0.82136	0.00958	0.81921	0.01878
0.82492	0.000939592	0.81952	0.02414	0.82167	0.02846	0.8232	0.00582	0.82259	0.00959	0.82075	0.01879
0.82599	0.000927831	0.82044	0.02416	0.82289	0.02848	0.82412	0.00582	0.82381	0.00959	0.82136	0.01881
0.82699	0.00095289	0.82167	0.02418	0.82412	0.02851	0.82535	0.00583	0.82473	0.00959	0.82259	0.01883
0.82791	0.000936747	0.82228	0.02421	0.82504	0.02854	0.82596	0.00583	0.82565	0.0096	0.8232	0.01885
0.82899	0.000961422	0.82351	0.02423	0.82596	0.02856	0.82657	0.00583	0.82688	0.0096	0.82473	0.01887
0.82999	0.000951506	0.82443	0.02425	0.82657	0.02857	0.82811	0.00584	0.82749	0.00961	0.82504	0.01888
0.83107	0.000943819	0.82565	0.02428	0.82749	0.02862	0.82903	0.00585	0.82841	0.00961	0.82627	0.01889
0.83191	0.000965035	0.82627	0.02429	0.82872	0.02865	0.82995	0.00585	0.82964	0.00962	0.82749	0.01892
0.83283	0.000953274	0.82749	0.02432	0.83025	0.02866	0.83087	0.00585	0.83087	0.00962	0.82811	0.01892
0.83407	0.0009708	0.82841	0.02435	0.83056	0.0287	0.83179	0.00586	0.83117	0.00962	0.82903	0.01895
0.83476	0.00092737	0.82964	0.02436	0.83148	0.02873	0.83271	0.00586	0.83179	0.00963	0.83087	0.01896
0.83591	0.000966649	0.83056	0.02439	0.83271	0.02875	0.83424	0.00586	0.83301	0.00963	0.83087	0.01899
0.83706	0.000987019	0.83117	0.02442	0.83363	0.02878	0.83485	0.00587	0.83424	0.00964	0.8324	0.019
0.83806	0.000970877	0.83271	0.02444	0.83485	0.02881	0.83577	0.00588	0.83516	0.00964	0.83332	0.01902
0.83891	0.000980947	0.83363	0.02446	0.83577	0.02882	0.83731	0.00588	0.8367	0.00965	0.83455	0.01903
0.83975	0.000943896	0.83424	0.02448	0.837	0.02887	0.83823	0.00589	0.83762	0.00965	0.83485	0.01906
0.84106	0.001	0.83547	0.02451	0.83792	0.02889	0.83854	0.00589	0.83854	0.00965	0.83639	0.01908
0.84198	0.000984329	0.837	0.02453	0.83915	0.02892	0.83976	0.0059	0.83946	0.00966	0.837	0.01909
0.84298	0.000991093	0.83762	0.02455	0.83946	0.02895	0.84099	0.00591	0.84038	0.00966	0.83792	0.01911
0.84414	0.00102	0.83884	0.02459	0.84099	0.02899	0.8416	0.00591	0.8416	0.00967	0.83884	0.01913
0.84483	0.000976412	0.83946	0.0246	0.84222	0.02901	0.84283	0.00592	0.84252	0.00967	0.84007	0.01914
0.84614	0.00103	0.84068	0.02462	0.84283	0.02903	0.84406	0.00592	0.84375	0.00968	0.8413	0.01917
0.84698	0.00101	0.8413	0.02464	0.84344	0.02906	0.84498	0.00593	0.84436	0.00969	0.84252	0.01918
0.8479	0.000998319	0.84283	0.02466	0.84467	0.02909	0.8459	0.00594	0.84559	0.00969	0.84344	0.0192
0.84898	0.00102	0.84314	0.0247	0.84559	0.02912	0.84682	0.00594	0.84651	0.0097	0.84436	0.01922
0.85029	0.00108	0.84406	0.02471	0.84682	0.02915	0.84774	0.00595	0.84743	0.0097	0.84528	0.01922
0.85098	0.00102	0.84528	0.02474	0.84774	0.02918	0.84866	0.00596	0.84835	0.00971	0.8462	0.01926
0.8519	0.00102	0.84682	0.02476	0.84866	0.02921	0.84988	0.00596	0.84988	0.00971	0.84712	0.01927
0.85298	0.00103	0.84774	0.02479	0.84927	0.02923	0.8505	0.00598	0.8508	0.00972	0.84774	0.01929
0.8539	0.00102	0.84804	0.02481	0.8508	0.02926	0.85172	0.00598	0.85111	0.00973	0.84927	0.0193
0.85498	0.00106	0.84927	0.02484	0.85172	0.02928	0.85264	0.00599	0.85234	0.00974	0.8505	0.01932
0.85605	0.00106	0.8505	0.02486	0.85264	0.02931	0.85387	0.006	0.85356	0.00974	0.8508	0.01934
0.85713	0.00106	0.85142	0.02489	0.85356	0.02935	0.8551	0.00601	0.85448	0.00975	0.85234	0.01936
0.85798	0.00104	0.85234	0.0249	0.8551	0.02938	0.85571	0.00601	0.8554	0.00976	0.85326	0.01938
0.85898	0.00104	0.85326	0.02493	0.85602	0.0294	0.85694	0.00602	0.85632	0.00976	0.85448	0.0194
0.86013	0.00107	0.85418	0.02495	0.85694	0.02943	0.85816	0.00603	0.85694	0.00977	0.8554	0.01941
0.86113	0.0011	0.8554	0.02498	0.85786	0.02945	0.85908	0.00604	0.85878	0.00977	0.85602	0.01944
0.86197	0.00106	0.85632	0.025	0.85816	0.02948	0.86	0.00605	0.8597	0.00978	0.85755	0.01946
0.8629	0.00106	0.85755	0.02501	0.86	0.02952	0.86092	0.00606	0.86031	0.00979	0.85816	0.01948
0.86397	0.00106	0.85816	0.02505	0.86062	0.02955	0.86184	0.00607	0.86123	0.0098	0.85908	0.01949
0.86513	0.00108	0.85908	0.02506	0.86154	0.02957	0.86277	0.00608	0.86246	0.00981	0.86	0.01951
0.86597	0.00108	0.86	0.02508	0.86277	0.0296	0.86338	0.00609	0.86338	0.00981	0.86123	0.01952
0.86713	0.00112	0.86154	0.02512	0.86369	0.02964	0.86522	0.0061	0.8643	0.00983	0.86215	0.01955
0.86813	0.00111	0.86184	0.02514	0.86461	0.02966	0.86583	0.00611	0.86553	0.00983	0.86369	0.01957
0.86905	0.00109	0.86307	0.02516	0.86553	0.0297	0.86706	0.00612	0.86645	0.00984	0.86461	0.01958
0.87028	0.00113	0.86399	0.0252	0.86675	0.02971	0.86798	0.00613	0.86706	0.00985	0.86522	0.0196
0.87105	0.00116	0.86553	0.02521	0.86767	0.02974	0.8689	0.00615	0.86859	0.00986	0.86614	0.01961
0.87212	0.00112	0.86614	0.02523	0.86859	0.02977	0.86982	0.00616	0.86951	0.00987	0.86737	0.01964
0.87312	0.00113	0.86737	0.02526	0.86982	0.02981	0.87043	0.00617	0.87013	0.00988	0.86798	0.01965
0.87389	0.00111	0.86798	0.02528	0.87043	0.02983	0.87166	0.00618	0.87135	0.00989	0.86921	0.01967
0.8752	0.00117	0.86921	0.0253	0.87166	0.02985	0.87258	0.00619	0.87258	0.0099	0.87013	0.0197
0.87612	0.00114	0.87043	0.02533	0.87258	0.0299	0.87411	0.00621	0.8735	0.00991	0.87135	0.01972
0.87712	0.00116	0.87135	0.02535	0.8735	0.02993	0.87442	0.00622	0.87473	0.00992	0.87197	0.01973
0.87812	0.00116	0.87227	0.02538	0.87473	0.02995	0.87595	0.00624	0.87565	0.00993	0.87319	0.01976
0.87904	0.00114	0.87319	0.0254	0.87534	0.02998	0.87626	0.00624	0.87657	0.00994	0.87411	0.01976
0.88012	0.00117	0.87473	0.02543	0.87626	0.03	0.87779	0.00626	0.87718	0.00995	0.87473	0.01979
0.88096	0.00114	0.87534	0.02545	0.87749	0.03004	0.87841	0.00627	0.8781	0.00996	0.87595	0.0198
0.88212	0.00119	0.87595	0.02549	0.87902	0.03007	0.87963	0.00629	0.87933	0.00997	0.87718	0.01983
0.88289	0.00116	0.87718	0.02549	0.87933	0.03009	0.88086	0.0063	0.88055	0.00999	0.87779	0.01984
0.88412	0.00119	0.8781	0.02552	0.88055	0.03013	0.88178	0.00631	0.88117	0.01	0.87902	0.01986
0.88504	0.00118	0.87902	0.02554	0.88178	0.03016	0.8827	0.00633	0.88209	0.01001	0.88025	0.01989
0.88619	0.00123	0.88055	0.02557	0.88209	0.03019	0.88393	0.00635	0.88393	0.01002	0.88117	0.01991
0.88704	0.00119	0.88147	0.02561	0.88362	0.0302	0.88515	0.00636	0.88454	0.01004	0.88209	0.01992
0.88812	0.0012	0.88239	0.02562	0.88454	0.03024	0.88546	0.00637	0.88577	0.01005	0.8827	0.01994
0.88904	0.00121	0.88331	0.02565	0.88546	0.03028	0.88669	0.00639	0.88638	0.01006	0.88423	0.01996
0.89019	0.00121	0.88423	0.02567	0.88638	0.0303	0.88761	0.00641	0.8873	0.01007	0.88485	0.01998
0.89127	0.00124	0.88515	0.0257	0.88761	0.03035	0.88853	0.00642	0.88822	0.01009	0.88607	0.02
0.89219	0.00125	0.88607	0.02573	0.88853	0.03037	0.88976	0.00644	0.88945	0.0101	0.88699	0.02003
0.89334	0.00126	0.88699	0.02574	0.88945	0.03039	0.89098	0.00645	0.89037	0.01012	0.88853	0.02005
0.89404	0.00122	0.88791	0.02577	0.89006	0.03043	0.8919	0.00647	0.89129	0.01013	0.88884	0.02006
0.89496	0.00123	0.88914	0.02579	0.8916	0.03046	0.89252	0.00649	0.89221	0.01014	0.89006	0.02008
0.89603	0.00126	0.88976	0.02583	0.89252	0.03049	0.89374	0.0065	0.89313	0.01016	0.89068	0.02012
0.89711	0.00125	0.89098	0.02585	0.89374	0.03053	0.89436	0.00652	0.89436	0.01018	0.89252	0.02013
0.89819	0.00126	0.89252	0.02588	0.89405	0.03055	0.89558	0.00654	0.89528	0.01019	0.89282	0.02016
0.89903	0.00126	0.89313	0.0259	0.89528	0.03058	0.89712	0.00656	0.89681	0.01021	0.89436	0.02018
0.90019	0.00127	0.89374	0.02592	0.8962	0.0306	0.89804	0.00658	0.89742	0.01022	0.89497	0.02019
0.90111	0.00129	0.89497	0.02596	0.89773	0.03064	0.89865	0.0066	0.89865	0.01024	0.8965	0.02022
0.90219	0.00131	0.89681	0.02597	0.89865	0.03066	0.90018	0.00662	0.89957	0.01025	0.89712	0.02024
0.90303	0.00128	0.89712	0.026	0.89926	0.0307	0.90049	0.00664	0.90049	0.01027	0.89834	0.02026
0.90395	0.00127	0.89865	0.02603	0.90049	0.03073	0.90202	0.00665	0.9011	0.01029	0.89926	0.02029
0.90503	0.00129	0.89926	0.02605	0.90141	0.03077	0.90233	0.00668	0.90233	0.0103	0.90018	0.02031
0.90626	0.0013	0.90018	0.02609	0.90233	0.0308	0.90386	0.0067	0.90294	0.01032	0.9008	0.02033
0.90726	0.00133	0.90141	0.0261	0.90356	0.03083	0.90478	0.00672	0.90417	0.01034	0.90202	0.02034
0.90826	0.00133	0.90172	0.02613	0.90386	0.03087	0.90601	0.00674	0.9057	0.01036	0.90325	0.02037
0.90903	0.00132	0.90325	0.02616	0.9054	0.0309	0.90662	0.00676	0.90601	0.01038	0.90386	0.02039
0.91026	0.00133	0.90448	0.02619	0.90601	0.03093	0.90816	0.00678	0.90724	0.0104	0.90478	0.02042
0.9111	0.00134	0.90509	0.02622	0.90724	0.03095	0.90877	0.0068	0.90816	0.01041	0.9057	0.02044
0.9121	0.00133	0.90601	0.02624	0.90816	0.03098	0.90969	0.00682	0.90938	0.01043	0.90693	0.02046
0.9131	0.00134	0.90724	0.02627	0.90938	0.03102	0.91	0.00684	0.9103	0.01045	0.90816	0.02049
0.91403	0.00134	0.90816	0.02628	0.9103	0.03104	0.91184	0.00687	0.91122	0.01047	0.90908	0.02051
0.9151	0.00135	0.90908	0.02632	0.91153	0.03108	0.91306	0.00689	0.91245	0.01049	0.91	0.02053
0.9161	0.00136	0.91	0.02635	0.91214	0.03111	0.91337	0.00691	0.91337	0.01051	0.9103	0.02057
0.91718	0.00137	0.91092	0.02638	0.91337	0.03115	0.91521	0.00694	0.91399	0.01053	0.91184	0.02058
0.91841	0.00143	0.91184	0.0264	0.91429	0.03118	0.91613	0.00695	0.91491	0.01055	0.91337	0.02061
0.91918	0.00138	0.91276	0.02643	0.91552	0.0312	0.91705	0.00698	0.91644	0.01057	0.91429	0.02064
0.92041	0.00143	0.91429	0.02644	0.91644	0.03124	0.91767	0.007	0.91767	0.01059	0.91491	0.02066
0.92125	0.00142	0.91521	0.02648	0.91705	0.03127	0.91889	0.00703	0.91859	0.01062	0.91583	0.02068
0.92225	0.00143	0.91613	0.02652	0.91828	0.0313	0.91951	0.00705	0.9192	0.01064	0.91675	0.0207
0.92333	0.00143	0.91705	0.02654	0.91951	0.03133	0.92043	0.00708	0.92043	0.01066	0.91797	0.02073
0.92425	0.00143	0.91767	0.02656	0.92043	0.03137	0.92165	0.0071	0.92135	0.01068	0.91859	0.02076
0.92502	0.00141	0.91889	0.0266	0.92135	0.03141	0.92288	0.00713	0.92227	0.01071	0.91981	0.02079
0.92625	0.00145	0.91981	0.02662	0.92227	0.03143	0.92349	0.00716	0.9238	0.01073	0.92073	0.02081
0.92725	0.00144	0.92104	0.02666	0.92288	0.03146	0.92472	0.00718	0.9238	0.01075	0.92227	0.02083
0.9281	0.00145	0.92196	0.02667	0.92411	0.0315	0.92564	0.00721	0.92533	0.01078	0.92227	0.02087
0.92902	0.00143	0.92257	0.02671	0.92533	0.03154	0.92656	0.00724	0.92595	0.0108	0.9238	0.02089
0.93002	0.00145	0.92411	0.02674	0.92625	0.03158	0.92779	0.00726	0.92717	0.01083	0.92472	0.02091
0.93117	0.00146	0.92503	0.02676	0.92779	0.0316	0.92871	0.00728	0.92809	0.01085	0.92595	0.02094
0.93209	0.00146	0.92595	0.0268	0.9284	0.03162	0.92993	0.00732	0.92901	0.01088	0.92687	0.02097
0.93332	0.00148	0.92717	0.02683	0.92901	0.03166	0.93116	0.00734	0.93085	0.0109	0.92779	0.021
0.93409	0.00146	0.92809	0.02686	0.93024	0.0317	0.93208	0.00737	0.93147	0.01093	0.92871	0.02102
0.93517	0.00149	0.92901	0.02688	0.93147	0.03174	0.93239	0.0074	0.93239	0.01095	0.92993	0.02105
0.93625	0.0015	0.93024	0.02692	0.93208	0.03178	0.93331	0.00743	0.93331	0.01098	0.93085	0.02108
0.93717	0.0015	0.93085	0.02693	0.93331	0.0318	0.93484	0.00746	0.93423	0.01101	0.93177	0.02111
0.93824	0.00152	0.93177	0.02698	0.93392	0.03183	0.93576	0.00748	0.93545	0.01103	0.933	0.02114
0.93917	0.00151	0.93239	0.02701	0.93515	0.03187	0.93637	0.00752	0.93607	0.01106	0.93423	0.02117
0.94009	0.0015	0.93423	0.02704	0.93607	0.0319	0.9376	0.00755	0.93729	0.01108	0.93515	0.02119
0.94117	0.00152	0.93515	0.02707	0.93729	0.03193	0.93883	0.00758	0.93821	0.01111	0.93576	0.02121
0.94201	0.0015	0.93545	0.02711	0.93791	0.03198	0.93944	0.00761	0.93913	0.01114	0.93699	0.02125
0.94324	0.00154	0.93668	0.02714	0.93913	0.03201	0.94067	0.00764	0.94006	0.01117	0.93791	0.02128
0.94439	0.00157	0.9376	0.02716	0.94036	0.03204	0.94159	0.00767	0.94128	0.0112	0.93883	0.02131
0.94524	0.00153	0.93913	0.02719	0.94098	0.03208	0.94251	0.0077	0.94251	0.01123	0.94036	0.02135
0.94624	0.00157	0.94006	0.02722	0.9419	0.03211	0.94343	0.00773	0.94312	0.01125	0.94036	0.02137
0.94716	0.00155	0.94067	0.02725	0.94343	0.03216	0.94466	0.00776	0.94404	0.01128	0.9419	0.02141
0.94824	0.00156	0.9419	0.02729	0.94435	0.03219	0.94527	0.00779	0.94527	0.01131	0.94251	0.02143
0.94939	0.00159	0.94312	0.02732	0.94527	0.03222	0.9468	0.00783	0.9465	0.01134	0.94374	0.02146
0.95016	0.00156	0.94435	0.02735	0.94588	0.03224	0.94742	0.00786	0.94711	0.01137	0.94496	0.02149
0.95131	0.00161	0.94496	0.0274	0.94742	0.0323	0.94864	0.00789	0.94864	0.01141	0.94588	0.02152
0.95224	0.00157	0.94558	0.02741	0.94834	0.03231	0.95018	0.00793	0.94956	0.01143	0.9465	0.02156
0.95324	0.00157	0.94742	0.02744	0.94926	0.03237	0.95048	0.00796	0.95048	0.01146	0.94772	0.02159
0.95424	0.00161	0.94772	0.02749	0.95018	0.03241	0.95171	0.008	0.9514	0.0115	0.94864	0.0216
0.95508	0.00159	0.94926	0.02752	0.9514	0.03244	0.95263	0.00803	0.95232	0.01153	0.94987	0.02164
0.95608	0.00158	0.95018	0.02755	0.95202	0.03247	0.95355	0.00807	0.95294	0.01156	0.9511	0.02168
0.95716	0.00161	0.9514	0.02759	0.95355	0.03252	0.95447	0.0081	0.95416	0.01159	0.95202	0.02171
0.95854	0.00166	0.95202	0.02761	0.95416	0.03255	0.95508	0.00813	0.95539	0.01163	0.95294	0.02175
0.95923	0.00162	0.95263	0.02765	0.95508	0.03259	0.95631	0.00817	0.956	0.01166	0.95355	0.02178
0.96023	0.00162	0.95416	0.02769	0.956	0.03262	0.95754	0.00821	0.95723	0.01169	0.95508	0.0218
0.96123	0.00164	0.95508	0.02773	0.95662	0.03266	0.95876	0.00824	0.95815	0.01173	0.9557	0.02183
0.96223	0.00165	0.956	0.02776	0.95846	0.03271	0.95968	0.00828	0.95938	0.01176	0.95692	0.02186
0.96331	0.00163	0.95692	0.0278	0.95907	0.03273	0.9603	0.00831	0.9603	0.01179	0.95784	0.0219
0.96431	0.00164	0.95784	0.02784	0.95999	0.03276	0.96183	0.00835	0.96122	0.01183	0.95876	0.02194
0.96531	0.00167	0.95876	0.02787	0.96122	0.03281	0.96244	0.00839	0.96214	0.01186	0.95999	0.02198
0.96615	0.00163	0.95999	0.0279	0.96183	0.03285	0.96306	0.00843	0.96306	0.01189	0.96091	0.022
0.96723	0.00165	0.9603	0.02794	0.96306	0.03289	0.96428	0.00846	0.96428	0.01193	0.96183	0.02204
0.96838	0.0017	0.96183	0.02798	0.96428	0.03294	0.96551	0.0085	0.9652	0.01197	0.96275	0.02208
0.96931	0.00166	0.96306	0.02801	0.96551	0.03296	0.96643	0.00854	0.96613	0.012	0.96398	0.0221
0.97023	0.00165	0.96336	0.02805	0.96613	0.033	0.96735	0.00858	0.96766	0.01204	0.9649	0.02214
0.97138	0.00169	0.96459	0.02808	0.96674	0.03305	0.96858	0.00862	0.96858	0.01208	0.96551	0.02218
0.97246	0.00171	0.9652	0.02812	0.96827	0.03308	0.96919	0.00865	0.9695	0.01211	0.96705	0.02221
0.97346	0.00171	0.96643	0.02817	0.96889	0.03312	0.97073	0.0087	0.97042	0.01215	0.96797	0.02226
0.97415	0.00166	0.96797	0.02819	0.97011	0.03317	0.97195	0.00874	0.97134	0.01218	0.96858	0.02227
0.97546	0.00173	0.96858	0.02824	0.97103	0.03321	0.97257	0.00878	0.97195	0.01222	0.9695	0.02232
0.97638	0.0017	0.97011	0.02827	0.97195	0.03324	0.97318	0.00882	0.97379	0.01226	0.97073	0.02234
0.97722	0.00168	0.97073	0.02832	0.97318	0.03328	0.97471	0.00885	0.97471	0.0123	0.97165	0.02238
0.9783	0.00169	0.97195	0.02835	0.9741	0.03333	0.97533	0.0089	0.97502	0.01234	0.97318	0.02243
0.97915	0.0017	0.97257	0.02839	0.97471	0.03336	0.97655	0.00894	0.97594	0.01237	0.97349	0.02246
0.98038	0.00171	0.97379	0.02843	0.97625	0.0334	0.97717	0.00898	0.97686	0.01241	0.97502	0.0225
0.98122	0.00169	0.97502	0.02847	0.97686	0.03344	0.97839	0.00901	0.97747	0.01245	0.97533	0.02254
0.98222	0.00171	0.97563	0.02849	0.97809	0.03349	0.97962	0.00906	0.97931	0.01249	0.97655	0.02257
0.9833	0.00171	0.97655	0.02855	0.97901	0.03354	0.98085	0.0091	0.98023	0.01252	0.97778	0.02262
0.98438	0.00171	0.97778	0.02859	0.97993	0.03357	0.98146	0.00914	0.98115	0.01256	0.9787	0.02264
0.98537	0.00172	0.9787	0.02862	0.98085	0.03361	0.98238	0.00918	0.98207	0.01261	0.97993	0.02267
0.98622	0.00171	0.97931	0.02868	0.98177	0.03366	0.9833	0.00923	0.9833	0.01264	0.98023	0.02271
0.9873	0.00174	0.98085	0.02871	0.98299	0.03369	0.98453	0.00927	0.98391	0.01269	0.98177	0.02275
0.9883	0.00171	0.98177	0.02875	0.98391	0.03374	0.98545	0.00931	0.98514	0.01272	0.98269	0.02278
0.9893	0.00171	0.98299	0.02879	0.98453	0.03379	0.98667	0.00936	0.98606	0.01277	0.98422	0.02284
0.99037	0.00173	0.98391	0.02882	0.98575	0.03382	0.98729	0.0094	0.98698	0.0128	0.98453	0.02287
0.99129	0.00173	0.98453	0.02887	0.98667	0.03387	0.98821	0.00944	0.98821	0.01285	0.98575	0.0229
0.99252	0.00173	0.98575	0.02892	0.9879	0.03392	0.98913	0.00948	0.98943	0.01289	0.98667	0.02294
0.99322	0.00172	0.98667	0.02897	0.98882	0.03397	0.99005	0.00953	0.99005	0.01293	0.9879	0.02298
0.99429	0.00175	0.98759	0.029	0.99005	0.034	0.99158	0.00957	0.99128	0.01297	0.98882	0.02302
0.99522	0.00173	0.98882	0.02905	--	--	0.9925	0.00962	0.9922	0.01301	0.98943	0.02306
0.99622	0.00172	0.99005	0.02909	--	--	0.99342	0.00966	0.99312	0.01305	0.99066	0.0231
0.99745	0.00173	0.99066	0.02912	--	--	0.99465	0.0097	0.99373	0.01309	0.99158	0.02315
0.99829	0.00173	0.99158	0.02917	--	--	--	--	0.99496	0.01314	0.9925	0.02318
0.99944	0.00176	--	--	--	--	--	--	0.99588	0.01318	--	--
1.00021	0.00171	--	--			--	--	0.9968	0.01322	--	--
--	--	--	--			--	--	0.99802	0.01326	--	--
