# Supplementary material for: Synthesis of flower-like MnO2 nanostructure with freshly prepared Cu particles and electrochemical performance in supercapacitors
Source: PLoS One. 2022 Jun 2;17(6):e0269086. doi: 10.1371/journal.pone.0269086 (PMC9162354; doi:10.1371/journal.pone.0269086)
Supplement: S1 Data — (ZIP) [file pone.0269086.s001.zip › Data/Fig.6(d).xlsx]

## Sheet: Sheet1
--	--	--	--	--	--	--	--	--	--	--	--
--	--	--	--	--	--	--	--	--	--	--	--
--	--	--	--	--	--	--	--	0.99496	0.01345	--	--
--	--	--	--	--	--	--	--	0.99434	0.0132	--	--
0.99583	0.0019	--	--	--	--	--	--	0.99312	0.01295	--	--
0.99499	0.00181	--	--	0.98821	0.03055	--	--	0.99158	0.01271	--	--
0.99399	0.00175	0.98729	0.02687	0.98698	0.03026	--	--	0.99097	0.01247	--	--
0.99299	0.00165	0.98667	0.02659	0.98606	0.02998	--	--	0.99005	0.01225	--	--
0.99183	0.00157	0.98545	0.02632	0.98483	0.0297	--	--	0.98882	0.01202	0.98698	0.02259
0.99106	0.00155	0.98422	0.02603	0.98391	0.02943	--	--	0.9879	0.01181	0.98545	0.02232
0.98999	0.00143	0.98361	0.02577	0.9833	0.02917	0.98698	0.00995	0.98667	0.01159	0.98453	0.02206
0.98899	0.00142	0.98299	0.02551	0.98207	0.02889	0.98667	0.00978	0.98606	0.01138	0.98391	0.02179
0.98799	0.00134	0.98238	0.02525	0.98115	0.02863	0.98545	0.00961	0.98514	0.01118	0.98238	0.02154
0.98707	0.00127	0.98115	0.02498	0.98023	0.02838	0.98422	0.00945	0.98422	0.01098	0.98146	0.02129
0.98614	0.00124	0.97993	0.02472	0.97993	0.02812	0.98269	0.00929	0.9833	0.01078	0.98054	0.02105
0.98514	0.00121	0.97901	0.02448	0.9787	0.02786	0.98207	0.00913	0.98207	0.01059	0.97993	0.02079
0.98399	0.00111	0.97778	0.02423	0.97717	0.02762	0.98115	0.00898	0.98115	0.0104	0.9787	0.02056
0.98307	0.00108	0.97717	0.02398	0.97655	0.02736	0.98085	0.00882	0.97993	0.01021	0.97778	0.02032
0.98222	0.00106	0.97594	0.02374	0.97533	0.02713	0.97901	0.00868	0.9787	0.01003	0.97655	0.02009
0.98107	0.000999088	0.97533	0.0235	0.97471	0.02687	0.97809	0.00852	0.97809	0.00985	0.97594	0.01985
0.98007	0.000943281	0.97441	0.02327	0.9741	0.02664	0.97747	0.00838	0.97747	0.00967	0.97502	0.01962
0.97907	0.00090969	0.97349	0.02303	0.97287	0.0264	0.97655	0.00823	0.97594	0.0095	0.9741	0.0194
0.97807	0.000865029	0.97226	0.02279	0.97195	0.02617	0.97533	0.00809	0.97533	0.00933	0.97318	0.01918
0.97707	0.00081714	0.97103	0.02256	0.97134	0.02593	0.9741	0.00795	0.9741	0.00915	0.97226	0.01895
0.97607	0.000788469	0.97073	0.02233	0.96919	0.0257	0.97318	0.00781	0.97349	0.00899	0.97134	0.01873
0.97515	0.000795233	0.96919	0.02212	0.96889	0.02546	0.97257	0.00768	0.97257	0.00882	0.97011	0.01851
0.97407	0.000719595	0.96858	0.0219	0.96797	0.02524	0.97134	0.00754	0.97103	0.00866	0.96919	0.0183
0.97323	0.00074081	0.96735	0.02166	0.96705	0.02502	0.97042	0.00741	0.97011	0.0085	0.96827	0.01807
0.97207	0.000644341	0.96643	0.02145	0.96582	0.02478	0.96919	0.00728	0.96889	0.00834	0.96705	0.01787
0.97107	0.000627506	0.96582	0.02123	0.9649	0.02456	0.96889	0.00715	0.96827	0.00819	0.96613	0.01767
0.97007	0.000585383	0.96459	0.02102	0.96428	0.02434	0.96735	0.00703	0.96705	0.00803	0.9652	0.01746
0.969	0.000553252	0.96398	0.0208	0.96306	0.02412	0.96643	0.0069	0.96613	0.00788	0.96428	0.01725
0.968	0.000546564	0.96244	0.02059	0.96214	0.0239	0.9652	0.00678	0.96551	0.00772	0.96336	0.01704
0.96715	0.000505824	0.96214	0.02037	0.96122	0.02369	0.96428	0.00665	0.96428	0.00758	0.96244	0.01685
0.96615	0.000484839	0.96091	0.02017	0.9603	0.02346	0.96398	0.00653	0.96336	0.00743	0.96152	0.01665
0.965	0.000425266	0.95999	0.01997	0.95907	0.02325	0.96214	0.00641	0.96244	0.00728	0.95999	0.01646
0.964	0.000395287	0.95876	0.01975	0.95815	0.02305	0.96152	0.0063	0.96152	0.00714	0.95968	0.01627
0.963	0.000382912	0.95784	0.01956	0.95723	0.02283	0.9606	0.00618	0.9603	0.007	0.95876	0.01606
0.96208	0.00036723	0.95723	0.01934	0.956	0.02262	0.95968	0.00606	0.95968	0.00686	0.95754	0.01588
0.96108	0.000338174	0.9557	0.01915	0.95539	0.02242	0.95846	0.00595	0.95846	0.00672	0.956	0.01568
0.95993	0.000287287	0.95478	0.01895	0.95447	0.02221	0.95815	0.00583	0.95754	0.00659	0.9557	0.0155
0.95916	0.000322109	0.95416	0.01875	0.95355	0.022	0.95662	0.00572	0.95692	0.00645	0.95508	0.01532
0.95808	0.000263305	0.95294	0.01855	0.95263	0.0218	0.95508	0.00561	0.9557	0.00632	0.95324	0.01513
0.95708	0.000253004	0.95202	0.01835	0.95171	0.02159	0.95447	0.00551	0.95478	0.00619	0.95263	0.01495
0.956	0.000239629	0.9511	0.01816	0.95079	0.0214	0.95386	0.0054	0.95324	0.00606	0.95202	0.01476
0.95501	0.000196737	0.95048	0.01796	0.94987	0.0212	0.95232	0.00529	0.95263	0.00593	0.9511	0.01459
0.95401	0.000158302	0.94895	0.01778	0.94834	0.021	0.9514	0.00519	0.9514	0.0058	0.94987	0.01442
0.95339	0.00022095	0.94864	0.0176	0.94772	0.02079	0.95079	0.00509	0.95048	0.00568	0.94926	0.01424
0.95224	0.000137548	0.94711	0.0174	0.9465	0.0206	0.94987	0.00498	0.94987	0.00555	0.94803	0.01406
0.95101	9.06308e-05	0.9465	0.01721	0.94558	0.0204	0.94834	0.00488	0.94834	0.00542	0.94711	0.01388
0.95008	0.000111016	0.94527	0.01702	0.94466	0.02021	0.94772	0.00478	0.94772	0.0053	0.9468	0.01386
0.94893	5.33189e-05	0.94404	0.01684	0.94374	0.02002	0.9465	0.00468	0.9468	0.00518	0.94588	0.01368
0.94824	7.63794e-05	0.94374	0.01665	0.94282	0.01981	0.94588	0.00458	0.94588	0.00506	0.94496	0.01349
0.94724	8.87244e-05	0.9419	0.01646	0.9419	0.01964	0.94466	0.00448	0.94466	0.00494	0.94404	0.01331
0.94609	3.95902e-05	0.94128	0.0163	0.94128	0.01944	0.94374	0.00439	0.94343	0.00482	0.94282	0.01314
0.94501	1.09107e-05	0.94036	0.0161	0.93975	0.01926	0.94282	0.0043	0.94282	0.00471	0.94159	0.01297
0.94409	-9.89341e-06	0.93944	0.01592	0.93883	0.01908	0.94159	0.0042	0.94128	0.00459	0.94067	0.0128
0.94309	-2.3659e-05	0.93883	0.01575	0.93791	0.01889	0.94098	0.00411	0.94036	0.00448	0.93975	0.01263
0.94201	-5.61646e-05	0.9376	0.01558	0.93729	0.01869	0.94006	0.00402	0.93944	0.00437	0.93913	0.01246
0.94117	-3.54486e-05	0.93607	0.01541	0.93576	0.01851	0.93821	0.00393	0.93883	0.00426	0.93729	0.0123
0.94009	-8.91334e-05	0.93576	0.01522	0.93453	0.01832	0.9376	0.00384	0.93791	0.00415	0.93729	0.01213
0.93894	-9.4591e-05	0.93484	0.01505	0.93392	0.01815	0.93668	0.00375	0.93637	0.00404	0.93607	0.01197
0.93786	-0.000120949	0.93392	0.01488	0.93392	0.01797	0.93576	0.00366	0.93576	0.00393	0.93484	0.01181
0.93724	-7.65424e-05	0.93239	0.01472	0.93208	0.01779	0.93484	0.00358	0.93515	0.00382	0.93423	0.01165
0.93617	-0.000132341	0.93177	0.01453	0.93116	0.0176	0.93392	0.00349	0.93392	0.00371	0.93269	0.01149
0.93494	-0.000161689	0.93085	0.01438	0.93055	0.01743	0.933	0.00341	0.93331	0.00361	0.93208	0.01133
0.93409	-0.000135546	0.92993	0.0142	0.92901	0.01725	0.93177	0.00333	0.93177	0.00351	0.93085	0.01118
0.93286	-0.000180261	0.92901	0.01404	0.9284	0.01708	0.93055	0.00324	0.93085	0.0034	0.92963	0.01102
0.93217	-0.000167724	0.92809	0.01388	0.92779	0.0169	0.92993	0.00317	0.92993	0.0033	0.92901	0.01087
0.93102	-0.000202537	0.92809	0.01387	0.92656	0.01673	0.92901	0.00308	0.92871	0.0032	0.92809	0.01072
0.93009	-0.000217353	0.92687	0.01368	0.92503	0.01656	0.92809	0.003	0.92809	0.00311	0.92748	0.01056
0.92917	-0.000203209	0.92595	0.01351	0.92411	0.01638	0.92687	0.00292	0.92717	0.003	0.92595	0.01041
0.92802	-0.000220889	0.92472	0.01334	0.92319	0.0162	0.92625	0.00285	0.92564	0.00291	0.92503	0.01026
0.92702	-0.000251713	0.92411	0.01317	0.92227	0.01603	0.92533	0.00277	0.92503	0.00281	0.9238	0.01012
0.92594	-0.000290224	0.92319	0.01301	0.92165	0.01587	0.92411	0.0027	0.92411	0.00271	0.92319	0.00997
0.92502	-0.000276465	0.92165	0.01284	0.92073	0.01568	0.92319	0.00262	0.92319	0.00262	0.92196	0.00982
0.9241	-0.000255787	0.92043	0.01268	0.91981	0.01553	0.92135	0.00254	0.92227	0.00252	0.92104	0.00968
0.92294	-0.000313438	0.91981	0.01252	0.91889	0.01535	0.92073	0.00247	0.92135	0.00243	0.92012	0.00954
0.92187	-0.000317973	0.9192	0.01236	0.91767	0.0152	0.91981	0.0024	0.91981	0.00233	0.9192	0.00939
0.92102	-0.000318665	0.91797	0.0122	0.91644	0.01502	0.9192	0.00233	0.91951	0.00224	0.91859	0.00925
0.92018	-0.000306981	0.91675	0.01204	0.91552	0.01486	0.91767	0.00226	0.91828	0.00215	0.91675	0.00911
0.91895	-0.000350642	0.91613	0.01188	0.9146	0.0147	0.91675	0.00219	0.91736	0.00207	0.91613	0.00897
0.9181	-0.000354716	0.91521	0.01173	0.91368	0.01454	0.91583	0.00212	0.91583	0.00198	0.91552	0.00883
0.9171	-0.000346799	0.91399	0.01157	0.91276	0.01437	0.91491	0.00205	0.91521	0.00189	0.9146	0.00869
0.9161	-0.000352026	0.91276	0.01142	0.91153	0.01421	0.9146	0.00198	0.91399	0.0018	0.91337	0.00855
0.91495	-0.000391306	0.91214	0.01127	0.91092	0.01404	0.91306	0.00191	0.91306	0.00171	0.91245	0.00842
0.9141	-0.000370859	0.91092	0.01111	0.90969	0.01389	0.91153	0.00185	0.91214	0.00163	0.91153	0.00828
0.91303	-0.000415519	0.91	0.01096	0.90969	0.01391	0.91092	0.00178	0.91122	0.00154	0.91061	0.00815
0.91203	-0.000387462	0.90938	0.01081	0.90846	0.01372	0.90938	0.00172	0.9103	0.00146	0.90969	0.00801
0.91087	-0.000446574	0.90785	0.01066	0.90785	0.01355	0.90908	0.00165	0.90908	0.00137	0.90785	0.00788
0.9101	-0.000416595	0.90754	0.01051	0.90693	0.01339	0.90754	0.00159	0.90754	0.00129	0.90754	0.00775
0.90895	-0.000450802	0.90601	0.01037	0.9057	0.01322	0.90724	0.00153	0.90662	0.00121	0.90632	0.00762
0.90811	-0.000406064	0.9054	0.01022	0.90448	0.01307	0.90601	0.00147	0.90632	0.00113	0.9057	0.00749
0.90695	-0.000456259	0.90356	0.01008	0.90325	0.0129	0.9054	0.00141	0.90509	0.00104	0.90478	0.00736
0.90603	-0.000457259	0.90325	0.00993	0.90233	0.01275	0.90386	0.00134	0.90417	0.000965573	0.90386	0.00723
0.90488	-0.000486853	0.90264	0.00979	0.90172	0.01259	0.90294	0.00128	0.90294	0.00088724	0.90294	0.0071
0.90403	-0.000474477	0.9011	0.00965	0.9008	0.01243	0.90202	0.00122	0.90202	0.000808171	0.90172	0.00698
0.90295	-0.000501381	0.90049	0.0095	0.89988	0.01228	0.9011	0.00117	0.9011	0.000733212	0.90018	0.00685
0.90203	-0.000466252	0.89896	0.00936	0.89896	0.01212	0.89988	0.00111	0.89988	0.000652978	0.89926	0.00672
0.90095	-0.000494079	0.89834	0.00922	0.89773	0.01197	0.89926	0.00105	0.89896	0.000578755	0.89834	0.0066
0.90003	-0.000501996	0.89773	0.00908	0.89712	0.01182	0.89804	0.000993238	0.89834	0.000502814	0.89773	0.00648
0.89896	-0.000523289	0.8962	0.00894	0.89558	0.01166	0.89681	0.000935822	0.89742	0.000428591	0.89681	0.00635
0.89796	-0.000525748	0.89497	0.0088	0.89466	0.01151	0.8965	0.000881597	0.8962	0.000352774	0.89558	0.00623
0.89696	-0.000529592	0.89436	0.00866	0.89405	0.01136	0.89497	0.000823936	0.89497	0.00027671	0.89466	0.00611
0.89611	-0.000528746	0.89313	0.00852	0.89313	0.01122	0.89405	0.000773391	0.89344	0.000205125	0.89374	0.00599
0.89496	-0.000547963	0.89221	0.00839	0.8919	0.01106	0.89313	0.000718552	0.89344	0.000133172	0.89252	0.00587
0.89404	-0.000538355	0.89129	0.00826	0.89129	0.01092	0.89221	0.00066543	0.89221	6.49236e-05	0.8919	0.00575
0.89296	-0.000533435	0.89006	0.00812	0.89068	0.01077	0.89098	0.000612124	0.89129	-5.5882e-06	0.89068	0.00563
0.89196	-0.000565105	0.88884	0.00799	0.88914	0.01063	0.88976	0.000560352	0.89037	-2.01028e-05	0.88945	0.00552
0.89111	-0.000529361	0.88822	0.00785	0.88822	0.01048	0.88914	0.000509623	0.88914	-0.000149341	0.88853	0.0054
0.88988	-0.000608689	0.8873	0.00772	0.8873	0.01034	0.88791	0.00045644	0.88822	-0.000201028	0.88761	0.00528
0.88896	-0.000553267	0.88669	0.00759	0.88638	0.01019	0.88699	0.000407613	0.8873	-0.000284256	0.88669	0.00516
0.88796	-0.000601233	0.88546	0.00746	0.88546	0.01005	0.88607	0.000359153	0.88607	-0.000353142	0.88607	0.00505
0.88696	-0.000605461	0.88423	0.00733	0.88393	0.00991	0.88485	0.000309589	0.88515	-0.000418838	0.88485	0.00493
0.88596	-0.000598696	0.88331	0.0072	0.8827	0.00976	0.88423	0.000259167	0.88423	-0.000487786	0.88362	0.00482
0.88496	-0.000613224	0.8827	0.00707	0.88209	0.00962	0.88331	0.000214081	0.88331	-0.000552808	0.88239	0.00471
0.88396	-0.000613224	0.88117	0.00694	0.88086	0.00948	0.88239	0.000161021	0.88239	-0.000622185	0.88178	0.0046
0.88296	-0.000626676	0.88025	0.00681	0.88055	0.00934	0.88147	0.000117284	0.88117	-0.000685673	0.88086	0.00449
0.88204	-0.000613455	0.87963	0.00669	0.87902	0.0092	0.88025	6.94996e-05	0.87994	-0.000749406	0.87994	0.00438
0.88081	-0.000655118	0.87871	0.00656	0.8781	0.00906	0.87902	2.63461e-05	0.87933	-0.000813631	0.87902	0.00427
0.88004	-0.000636131	0.87749	0.00643	0.87749	0.00893	0.87749	-2.00279e-05	0.8781	-0.00087761	0.87749	0.00416
0.87897	-0.000642742	0.87626	0.00631	0.87595	0.00879	0.87718	-6.77637e-05	0.87749	-0.000937663	0.87657	0.00405
0.87797	-0.000657808	0.87534	0.00619	0.87503	0.00865	0.87657	-0.000110089	0.87657	-0.000998084	0.87565	0.00394
0.87704	-0.000636131	0.87442	0.00606	0.87381	0.00852	0.87503	-0.000156567	0.87565	-0.00107	0.87442	0.00383
0.87574	-0.000667493	0.87319	0.00594	0.8735	0.00838	0.87411	-0.000196537	0.87442	-0.00112	0.8735	0.00373
0.8752	-0.000624293	0.87227	0.00582	0.87227	0.00825	0.87319	-0.000243954	0.87319	-0.00119	0.87289	0.00363
0.87405	-0.000641743	0.87166	0.00569	0.87135	0.00811	0.87197	-0.000285605	0.87227	-0.00124	0.87197	0.00352
0.87297	-0.000664726	0.87013	0.00557	0.87043	0.00798	0.87105	-0.000329096	0.87166	-0.00131	0.87074	0.00341
0.87189	-0.000677486	0.87013	0.00545	0.86982	0.00785	0.87013	-0.000371176	0.87043	-0.00137	0.86982	0.00331
0.87089	-0.000701623	0.86829	0.00533	0.86829	0.00772	0.86921	-0.000412091	0.86951	-0.00142	0.8689	0.00321
0.87005	-0.000679101	0.86767	0.00521	0.86737	0.00759	0.86859	-0.000454723	0.86859	-0.00148	0.86859	0.00311
0.86889	-0.000710693	0.86645	0.0051	0.86614	0.00746	0.86706	-0.000493613	0.86737	-0.00154	0.86706	0.003
0.86797	-0.000681637	0.86583	0.00498	0.86522	0.00733	0.86614	-0.000536307	0.86614	-0.0016	0.86583	0.0029
0.86697	-0.000712692	0.86461	0.00487	0.86461	0.0072	0.86553	-0.000571823	0.86553	-0.00165	0.86491	0.0028
0.86605	-0.000699317	0.86369	0.00475	0.86338	0.00707	0.8643	-0.000617093	0.86399	-0.00171	0.86369	0.0027
0.86482	-0.000728757	0.86246	0.00463	0.86246	0.00694	0.86338	-0.000654266	0.86307	-0.00176	0.86338	0.0026
0.86405	-0.00069017	0.86184	0.00451	0.86123	0.00681	0.86246	-0.000694567	0.86215	-0.00182	0.86215	0.0025
0.86282	-0.000710155	0.86062	0.0044	0.86062	0.00668	0.86154	-0.000730759	0.86123	-0.00187	0.86123	0.00241
0.86205	-0.000691553	0.86	0.00429	0.8597	0.00656	0.86	-0.000769588	0.86062	-0.00193	0.86031	0.00231
0.86074	-0.000727451	0.85908	0.00417	0.85816	0.00644	0.85908	-0.000806883	0.8597	-0.00198	0.85908	0.00221
0.85974	-0.000749435	0.85816	0.00406	0.85724	0.00631	0.85847	-0.000843688	0.85847	-0.00203	0.85816	0.00212
0.85875	-0.000745361	0.85694	0.00395	0.85694	0.00618	0.85724	-0.000879082	0.85755	-0.00209	0.85755	0.00202
0.85798	-0.000734523	0.8554	0.00384	0.8554	0.00606	0.85632	-0.000914782	0.85602	-0.00214	0.85602	0.00192
0.8569	-0.000721762	0.85479	0.00373	0.85479	0.00594	0.8551	-0.000953489	0.8554	-0.00219	0.8554	0.00183
0.8559	-0.000742286	0.85387	0.00361	0.85356	0.00582	0.85448	-0.000990784	0.85448	-0.00224	0.85387	0.00174
0.85482	-0.000761119	0.85295	0.00351	0.85264	0.00569	0.85326	-0.00102	0.85356	-0.00229	0.85326	0.00165
0.8539	-0.000742517	0.85172	0.0034	0.85172	0.00557	0.85264	-0.00106	0.85234	-0.00235	0.85203	0.00155
0.85283	-0.000750742	0.85111	0.00329	0.8508	0.00545	0.85142	-0.00109	0.85142	-0.00239	0.85111	0.00146
0.85183	-0.000768652	0.84988	0.00318	0.84927	0.00533	0.8505	-0.00113	0.8508	-0.00245	0.85019	0.00136
0.85067	-0.00079202	0.84896	0.00308	0.84866	0.00521	0.84927	-0.00116	0.84988	-0.00249	0.84927	0.00128
0.84998	-0.000745361	0.84835	0.00297	0.84743	0.00509	0.84835	-0.0012	0.84866	-0.00254	0.84835	0.00118
0.84898	-0.000740749	0.84712	0.00286	0.84682	0.00497	0.84743	-0.00123	0.84804	-0.00259	0.84743	0.0011
0.8479	-0.000763886	0.84682	0.00275	0.84559	0.00485	0.84651	-0.00126	0.84651	-0.00264	0.84651	0.001
0.84683	-0.00078172	0.84498	0.00265	0.84467	0.00474	0.8459	-0.0013	0.84559	-0.00269	0.84498	0.000914476
0.84591	-0.000768345	0.84406	0.00255	0.84406	0.00462	0.84467	-0.00132	0.84436	-0.00273	0.84375	0.000826819
0.84491	-0.000781259	0.84314	0.00244	0.84283	0.0045	0.84314	-0.00136	0.84344	-0.00278	0.84375	0.000737997
0.84391	-0.000752663	0.84222	0.00234	0.84222	0.00438	0.84222	-0.00139	0.84283	-0.00282	0.84222	0.000650647
0.84291	-0.00076527	0.84038	0.00224	0.84068	0.00427	0.84191	-0.00142	0.84191	-0.00287	0.8413	0.000564524
0.84198	-0.00074636	0.84007	0.00213	0.84007	0.00415	0.84099	-0.00145	0.84099	-0.00291	0.84038	0.000480854
0.84091	-0.00079817	0.83915	0.00203	0.83884	0.00404	0.83976	-0.00148	0.83946	-0.00296	0.83976	0.000393443
0.83983	-0.000795402	0.83823	0.00193	0.83823	0.00393	0.83854	-0.00151	0.83884	-0.003	0.83854	0.000310264
0.83883	-0.000806933	0.8367	0.00183	0.837	0.00381	0.83731	-0.00154	0.83762	-0.00305	0.83762	0.000225613
0.83783	-0.00080993	0.83608	0.00173	0.83577	0.00371	0.837	-0.00157	0.8367	-0.00309	0.83608	0.000141453
0.83699	-0.000762041	0.83516	0.00163	0.83485	0.00359	0.83577	-0.0016	0.83577	-0.00313	0.83516	5.67406e-05
0.83591	-0.000789637	0.83424	0.00153	0.83424	0.00348	0.83455	-0.00163	0.83455	-0.00318	0.83424	-2.46469e-05
0.83491	-0.000786793	0.83301	0.00143	0.83271	0.00337	0.83393	-0.00166	0.83363	-0.00321	0.83301	-0.000107016
0.83391	-0.000809392	0.83179	0.00133	0.83179	0.00326	0.83271	-0.00169	0.83301	-0.00326	0.83209	-0.000189563
0.83291	-0.000778107	0.83117	0.00123	0.83117	0.00315	0.83117	-0.00172	0.83148	-0.0033	0.83148	-0.000269902
0.83176	-0.000825919	0.83056	0.00114	0.82995	0.00304	0.83087	-0.00175	0.83087	-0.00334	0.82995	-0.000352528
0.83084	-0.000799092	0.82903	0.00104	0.82933	0.00293	0.82933	-0.00177	0.82964	-0.00338	0.82903	-0.000431045
0.82984	-0.000812313	0.82841	0.000943306	0.82841	0.00282	0.82841	-0.0018	0.82903	-0.00342	0.82811	-0.000511893
0.82884	-0.000810392	0.82749	0.000850926	0.82749	0.00271	0.82811	-0.00183	0.8278	-0.00346	0.82719	-0.000591698
0.82776	-0.000827764	0.82596	0.000753823	0.82596	0.00261	0.82657	-0.00185	0.82688	-0.0035	0.82627	-0.000670337
0.82668	-0.000820999	0.82535	0.000659848	0.82504	0.0025	0.82565	-0.00188	0.82565	-0.00354	0.82565	-0.000747075
0.82584	-0.00081093	0.82412	0.000567959	0.82381	0.00239	0.82504	-0.0019	0.82473	-0.00357	0.82443	-0.000824549
0.82484	-0.000806087	0.8232	0.000474107	0.8232	0.00229	0.8232	-0.00193	0.82351	-0.00361	0.8232	-0.000904048
0.82384	-0.000811621	0.82228	0.000380316	0.82197	0.00218	0.82228	-0.00196	0.82259	-0.00365	0.82289	-0.000981092
0.82276	-0.000821691	0.82105	0.000288549	0.82136	0.00208	0.82136	-0.00198	0.82167	-0.00369	0.82167	-0.00105
0.82176	-0.000833298	0.81983	0.000196844	0.81952	0.00197	0.82044	-0.00201	0.82075	-0.00372	0.82075	-0.00113
0.82076	-0.000844905	0.81921	0.000104525	0.81921	0.00187	0.81921	-0.00203	0.81952	-0.00376	0.81921	-0.00121
0.81984	-0.000820846	0.81799	1.54457e-05	0.81799	0.00176	0.81829	-0.00206	0.8186	-0.00379	0.81829	-0.00128
0.81884	-0.000833836	0.81707	-7.51247e-05	0.81645	0.00166	0.81768	-0.00208	0.81768	-0.00383	0.81768	-0.00136
0.81777	-0.000827764	0.81615	-0.000164284	0.81584	0.00156	0.81615	-0.0021	0.81676	-0.00387	0.81645	-0.00143
0.81677	-0.000828071	0.81523	-0.000201028	0.81523	0.00145	0.81584	-0.00212	0.81584	-0.0039	0.81553	-0.0015
0.81577	-0.000834913	0.81431	-0.00034345	0.81461	0.00135	0.81431	-0.00215	0.81461	-0.00393	0.81461	-0.00158
0.81469	-0.000840216	0.81308	-0.000431536	0.81308	0.00125	0.81339	-0.00217	0.814	-0.00397	0.81339	-0.00165
0.81377	-0.000838987	0.81247	-0.000520603	0.81216	0.00115	0.81247	-0.0022	0.81247	-0.004	0.81277	-0.00172
0.81277	-0.000838602	0.81124	-0.000608567	0.81155	0.00105	0.81185	-0.00222	0.81155	-0.00403	0.81155	-0.00179
0.81177	-0.000846673	0.81032	-0.000694935	0.81001	0.000952814	0.81032	-0.00224	0.81062	-0.00406	0.81001	-0.00186
0.81077	-0.000828917	0.8094	-0.000783451	0.80909	0.000853441	0.8097	-0.00226	0.81001	-0.0041	0.8097	-0.00193
0.80969	-0.000842523	0.80817	-0.000867734	0.80786	0.000754927	0.80878	-0.00228	0.80909	-0.00413	0.80878	-0.00201
0.809	-0.000829686	0.80756	-0.000953795	0.80756	0.000656167	0.80725	-0.00231	0.80756	-0.00416	0.80786	-0.00207
0.80785	-0.000825996	0.80633	-0.00104	0.80633	0.000558512	0.80664	-0.00232	0.80664	-0.00419	0.80694	-0.00214
0.80692	-0.000792174	0.80541	-0.00112	0.8051	0.000460182	0.80602	-0.00234	0.80572	-0.00423	0.80572	-0.00221
0.80577	-0.000845597	0.80449	-0.00121	0.80418	0.000365471	0.80449	-0.00236	0.8048	-0.00425	0.80449	-0.00227
0.80477	-0.00084037	0.80388	-0.00129	0.80296	0.000269656	0.80326	-0.00239	0.80388	-0.00429	0.80388	-0.00235
0.8037	-0.000843368	0.80234	-0.00137	0.80234	0.00017335	0.80234	-0.00241	0.80265	-0.00432	0.80265	-0.00241
0.80285	-0.000821768	0.80142	-0.00146	0.80112	7.86394e-05	0.80142	-0.00242	0.80204	-0.00434	0.80204	-0.00247
0.8017	-0.000843599	0.8002	-0.00154	0.8005	-1.61818e-05	0.8005	-0.00245	0.80142	-0.00438	0.80112	-0.00254
0.80077	-0.000839063	0.79928	-0.00162	0.79928	-0.000109973	0.79989	-0.00246	0.79958	-0.0044	0.79928	-0.00261
0.79977	-0.000822152	0.79805	-0.0017	0.79836	-0.000201028	0.79836	-0.00249	0.79866	-0.00444	0.79866	-0.00267
0.79885	-0.000822383	0.79744	-0.00178	0.79713	-0.000296033	0.79774	-0.0025	0.79774	-0.00446	0.79744	-0.00274
0.79778	-0.000826534	0.79621	-0.00186	0.79621	-0.000391112	0.79652	-0.00252	0.79682	-0.00448	0.79682	-0.0028
0.79678	-0.00083768	0.79529	-0.00195	0.7956	-0.000484841	0.79529	-0.00254	0.79621	-0.00452	0.7956	-0.00286
0.7957	-0.000832068	0.79468	-0.00203	0.79468	-0.00057305	0.79437	-0.00256	0.79468	-0.00454	0.79498	-0.00293
0.79478	-0.000827303	0.79376	-0.0021	0.79284	-0.000668988	0.79345	-0.00258	0.79406	-0.00457	0.79376	-0.00299
0.7937	-0.000847826	0.79222	-0.00218	0.79222	-0.000758914	0.79222	-0.00259	0.79284	-0.00459	0.79314	-0.00306
0.7927	-0.000829762	0.79161	-0.00226	0.7913	-0.000848227	0.7913	-0.00261	0.79192	-0.00462	0.79161	-0.00311
0.79155	-0.000853899	0.791	-0.00234	0.791	-0.000942938	0.79038	-0.00263	0.791	-0.00464	0.79069	-0.00318
0.79063	-0.000865352	0.78977	-0.00241	0.78977	-0.00103	0.78977	-0.00265	0.78946	-0.00467	0.78977	-0.00324
0.78955	-0.000865045	0.78854	-0.00249	0.78824	-0.00112	0.78824	-0.00266	0.78854	-0.00469	0.78916	-0.0033
0.7887	-0.000810622	0.78762	-0.00257	0.78762	-0.00121	0.78762	-0.00268	0.78762	-0.00472	0.78732	-0.00336
0.78763	-0.000843445	0.7864	-0.00264	0.7867	-0.0013	0.7867	-0.0027	0.7867	-0.00474	0.7864	-0.00342
0.78678	-0.000812236	0.78578	-0.00272	0.78548	-0.00139	0.78517	-0.00271	0.78517	-0.00477	0.78548	-0.00347
0.78578	-0.000823613	0.78425	-0.00279	0.78455	-0.00147	0.78455	-0.00273	0.78486	-0.00479	0.78486	-0.00354
0.78478	-0.000819846	0.78363	-0.00287	0.78302	-0.00156	0.78333	-0.00274	0.78394	-0.00481	0.78363	-0.00359
0.78363	-0.0008519	0.78241	-0.00294	0.7821	-0.00165	0.78302	-0.00275	0.78302	-0.00484	0.78271	-0.00365
0.78263	-0.000835374	0.78179	-0.00302	0.7821	-0.00173	0.78179	-0.00277	0.78179	-0.00486	0.78179	-0.00371
0.78171	-0.000832145	0.78087	-0.00309	0.78026	-0.00182	0.78026	-0.00279	0.78087	-0.00488	0.78026	-0.00377
0.78071	-0.00083399	0.77965	-0.00316	0.77903	-0.0019	0.77965	-0.0028	0.77995	-0.0049	0.77965	-0.00383
0.77978	-0.000819846	0.77842	-0.00323	0.77811	-0.00199	0.77842	-0.00282	0.77934	-0.00493	0.77842	-0.00388
0.77863	-0.000820692	0.77781	-0.00331	0.77781	-0.00207	0.77781	-0.00283	0.77811	-0.00495	0.77781	-0.00394
0.77771	-0.000817233	0.77689	-0.00338	0.77627	-0.00216	0.77627	-0.00284	0.77689	-0.00497	0.77719	-0.00399
0.77671	-0.000843983	0.77535	-0.00345	0.77535	-0.00224	0.77566	-0.00286	0.77627	-0.00499	0.77597	-0.00405
0.77579	-0.000789099	0.77474	-0.00352	0.77443	-0.00233	0.77474	-0.00287	0.77474	-0.00501	0.77505	-0.0041
0.77463	-0.000829686	0.77351	-0.00359	0.77321	-0.00241	0.77382	-0.00288	0.77382	-0.00503	0.77413	-0.00416
0.77386	-0.000772957	0.7729	-0.00366	0.7729	-0.00249	0.7729	-0.0029	0.77259	-0.00505	0.77259	-0.00421
0.77263	-0.000842676	0.77167	-0.00373	0.77167	-0.00257	0.77198	-0.00291	0.77198	-0.00507	0.77198	-0.00426
0.77163	-0.000815772	0.77106	-0.0038	0.77045	-0.00266	0.77075	-0.00292	0.77106	-0.00509	0.77106	-0.00432
0.77056	-0.000832683	0.76953	-0.00386	0.76922	-0.00274	0.76983	-0.00294	0.76983	-0.00511	0.76953	-0.00437
0.76956	-0.000857589	0.76891	-0.00394	0.76861	-0.00282	0.7683	-0.00295	0.76891	-0.00513	0.76891	-0.00442
0.76856	-0.000833529	0.76799	-0.004	0.76738	-0.0029	0.76769	-0.00296	0.76799	-0.00515	0.76799	-0.00447
0.76771	-0.00081754	0.76677	-0.00407	0.76646	-0.00298	0.76677	-0.00298	0.76677	-0.00517	0.76707	-0.00453
0.76664	-0.000828225	0.76554	-0.00414	0.76585	-0.00306	0.76615	-0.00299	0.76554	-0.00518	0.76585	-0.00458
0.76548	-0.000843983	0.76462	-0.0042	0.76493	-0.00314	0.76462	-0.003	0.76523	-0.00521	0.76554	-0.00463
0.76471	-0.000817002	0.7637	-0.00427	0.76339	-0.00322	0.7637	-0.00301	0.76401	-0.00522	0.76431	-0.00468
0.76348	-0.000831915	0.76278	-0.00434	0.76247	-0.0033	0.76309	-0.00302	0.76278	-0.00524	0.76309	-0.00473
0.76272	-0.000818693	0.76125	-0.0044	0.76155	-0.00337	0.76155	-0.00303	0.76217	-0.00526	0.76217	-0.00478
0.76149	-0.000832683	0.76094	-0.00447	0.76033	-0.00345	0.76094	-0.00305	0.76094	-0.00527	0.76094	-0.00483
0.76056	-0.000821999	0.75971	-0.00453	0.75971	-0.00353	0.76002	-0.00306	0.75971	-0.00529	0.76002	-0.00488
0.75964	-0.000815849	0.75848	-0.0046	0.75879	-0.00361	0.75879	-0.00307	0.75848	-0.00531	0.75879	-0.00492
0.75864	-0.000820846	0.75818	-0.00466	0.75787	-0.00368	0.75818	-0.00308	0.75787	-0.00532	0.75787	-0.00497
0.75772	-0.000801167	0.75695	-0.00472	0.75664	-0.00376	0.75664	-0.00309	0.75695	-0.00534	0.75695	-0.00502
0.75664	-0.000806394	0.75603	-0.00479	0.75542	-0.00384	0.75572	-0.0031	0.75603	-0.00536	0.75603	-0.00507
0.75564	-0.000812544	0.7548	-0.00485	0.7545	-0.00391	0.7548	-0.00311	0.7548	-0.00537	0.7545	-0.00511
0.75449	-0.000813851	0.75388	-0.00491	0.75358	-0.00398	0.75388	-0.00312	0.75358	-0.00538	0.75388	-0.00516
0.75341	-0.000831146	0.75296	-0.00498	0.75296	-0.00406	0.75235	-0.00313	0.75296	-0.0054	0.75266	-0.00521
0.75257	-0.000823152	0.75204	-0.00504	0.75174	-0.00414	0.75112	-0.00314	0.75174	-0.00542	0.75174	-0.00525
0.75164	-0.000793865	0.75112	-0.0051	0.75082	-0.00421	0.7502	-0.00315	0.75082	-0.00543	0.75082	-0.0053
0.75072	-0.00078172	0.74959	-0.00516	0.74959	-0.00428	0.74959	-0.00316	0.7502	-0.00545	0.7502	-0.00535
0.74957	-0.000807701	0.74898	-0.00522	0.74867	-0.00435	0.74898	-0.00317	0.74898	-0.00546	0.74898	-0.00539
0.74872	-0.000779183	0.74775	-0.00528	0.74744	-0.00443	0.74775	-0.00318	0.74806	-0.00547	0.74806	-0.00544
0.74765	-0.000788484	0.74683	-0.00534	0.74683	-0.0045	0.74652	-0.00319	0.74683	-0.00549	0.74714	-0.00548
0.74657	-0.000808162	0.7456	-0.0054	0.7456	-0.00457	0.74591	-0.00319	0.74622	-0.00549	0.74591	-0.00553
0.74565	-0.000790713	0.74438	-0.00546	0.7453	-0.00464	0.74468	-0.0032	0.7453	-0.00551	0.74468	-0.00557
0.7448	-0.000792097	0.74407	-0.00552	0.74407	-0.00471	0.74376	-0.00321	0.74407	-0.00552	0.74438	-0.00561
0.74357	-0.000809546	0.74315	-0.00557	0.74254	-0.00478	0.74254	-0.00322	0.74315	-0.00554	0.74315	-0.00565
0.74273	-0.000771112	0.74162	-0.00564	0.74192	-0.00486	0.74131	-0.00323	0.74162	-0.00555	0.74192	-0.00569
0.7415	-0.000801398	0.74131	-0.00569	0.74039	-0.00493	0.74039	-0.00324	0.741	-0.00556	0.74131	-0.00574
0.74057	-0.000807624	0.73978	-0.00575	0.73978	-0.005	0.73947	-0.00325	0.73978	-0.00557	0.73978	-0.00578
0.73957	-0.00078049	0.73916	-0.00581	0.73916	-0.00507	0.73886	-0.00325	0.73855	-0.00559	0.73886	-0.00582
0.7385	-0.000830839	0.73824	-0.00586	0.73794	-0.00513	0.73763	-0.00326	0.73824	-0.0056	0.73824	-0.00586
0.73765	-0.000757891	0.73702	-0.00592	0.73702	-0.0052	0.73671	-0.00327	0.73671	-0.00561	0.73732	-0.0059
0.73658	-0.000805472	0.7364	-0.00597	0.73548	-0.00527	0.73548	-0.00328	0.7361	-0.00562	0.7361	-0.00595
0.73558	-0.000785179	0.73518	-0.00603	0.73518	-0.00534	0.73487	-0.00328	0.73487	-0.00563	0.73456	-0.00598
0.7345	-0.000807855	0.73364	-0.00609	0.73364	-0.00541	0.73364	-0.00329	0.73426	-0.00564	0.73426	-0.00602
0.7335	-0.000805703	0.73303	-0.00614	0.73333	-0.00548	0.73241	-0.0033	0.73272	-0.00565	0.73272	-0.00606
0.7325	-0.000816003	0.73211	-0.0062	0.7318	-0.00554	0.73211	-0.0033	0.73211	-0.00567	0.73211	-0.0061
0.73142	-0.000795402	0.73057	-0.00625	0.73088	-0.00561	0.73027	-0.00331	0.73119	-0.00567	0.73088	-0.00614
0.73042	-0.000812083	0.72996	-0.00631	0.72996	-0.00568	0.72935	-0.00332	0.72965	-0.00568	0.72996	-0.00618
0.72935	-0.000780951	0.72904	-0.00636	0.72873	-0.00574	0.72873	-0.00332	0.72904	-0.00569	0.72904	-0.00622
0.72843	-0.000798861	0.72781	-0.00641	0.72781	-0.00581	0.72751	-0.00333	0.72781	-0.0057	0.72812	-0.00626
0.7275	-0.00078441	0.72689	-0.00646	0.7272	-0.00587	0.72689	-0.00334	0.72659	-0.00572	0.72751	-0.0063
0.72658	-0.000784026	0.72597	-0.00652	0.72597	-0.00594	0.72597	-0.00335	0.72628	-0.00572	0.72597	-0.00633
0.72558	-0.000788253	0.72536	-0.00657	0.72505	-0.00601	0.72505	-0.00335	0.72475	-0.00573	0.72505	-0.00637
0.72443	-0.000804857	0.72413	-0.00662	0.72413	-0.00607	0.72383	-0.00336	0.72383	-0.00574	0.72413	-0.00641
0.72343	-0.000774648	0.72321	-0.00667	0.72321	-0.00613	0.72229	-0.00337	0.72291	-0.00575	0.72291	-0.00644
0.72258	-0.000789868	0.72199	-0.00672	0.72137	-0.0062	0.72168	-0.00337	0.72199	-0.00576	0.7226	-0.00648
0.72158	-0.000768883	0.72107	-0.00677	0.72076	-0.00626	0.72076	-0.00337	0.72107	-0.00577	0.72076	-0.00652
0.72035	-0.000802858	0.72045	-0.00682	0.72015	-0.00632	0.71953	-0.00338	0.71984	-0.00578	0.72015	-0.00656
0.71958	-0.000773495	0.71953	-0.00687	0.71861	-0.00639	0.71861	-0.00339	0.71892	-0.00579	0.71984	-0.00659
0.71843	-0.000805549	0.718	-0.00693	0.718	-0.00645	0.718	-0.0034	0.718	-0.0058	0.718	-0.00663
0.71743	-0.000759505	0.71677	-0.00698	0.71708	-0.00651	0.71647	-0.0034	0.71677	-0.00581	0.71708	-0.00666
0.71651	-0.000767499	0.71585	-0.00702	0.71616	-0.00657	0.71555	-0.00341	0.71616	-0.00581	0.71585	-0.00669
0.71551	-0.000787024	0.71493	-0.00707	0.71493	-0.00663	0.71463	-0.00341	0.71493	-0.00582	0.71493	-0.00673
0.71428	-0.000793634	0.71432	-0.00712	0.71371	-0.00669	0.71371	-0.00342	0.71401	-0.00582	0.71401	-0.00676
0.71351	-0.000782642	0.71309	-0.00717	0.7134	-0.00675	0.71187	-0.00342	0.71309	-0.00583	0.71279	-0.0068
0.71228	-0.00079448	0.71217	-0.00722	0.71248	-0.00681	0.71187	-0.00342	0.71187	-0.00584	0.71248	-0.00683
0.71136	-0.000790021	0.71095	-0.00727	0.71125	-0.00688	0.71064	-0.00343	0.71095	-0.00585	0.71095	-0.00687
0.71059	-0.00075251	0.71033	-0.00731	0.71003	-0.00694	0.70972	-0.00344	0.70941	-0.00585	0.70972	-0.0069
0.70951	-0.000762272	0.70911	-0.00736	0.70941	-0.007	0.70849	-0.00344	0.7088	-0.00586	0.70911	-0.00693
0.70844	-0.000784256	0.70819	-0.00741	0.70788	-0.00705	0.70757	-0.00345	0.70819	-0.00587	0.70788	-0.00696
0.70736	-0.000780105	0.70665	-0.00746	0.70665	-0.00711	0.70665	-0.00345	0.70726	-0.00587	0.70726	-0.007
0.70636	-0.000786562	0.70634	-0.0075	0.70634	-0.00717	0.70604	-0.00346	0.70604	-0.00588	0.70634	-0.00703
0.70574	-0.000723915	0.70512	-0.00755	0.70481	-0.00723	0.70481	-0.00346	0.70481	-0.00589	0.70512	-0.00706
0.70444	-0.000774187	0.70389	-0.0076	0.70389	-0.00729	0.70358	-0.00347	0.70389	-0.00589	0.70358	-0.0071
0.70359	-0.000728757	0.70297	-0.00764	0.70328	-0.00735	0.70236	-0.00347	0.70297	-0.0059	0.70266	-0.00713
0.70252	-0.000761042	0.70236	-0.00769	0.70236	-0.0074	0.70174	-0.00348	0.70174	-0.00591	0.70236	-0.00716
0.70128	-0.000798477	0.70113	-0.00774	0.70052	-0.00746	0.70082	-0.00348	0.70052	-0.00592	0.70144	-0.00719
0.70052	-0.000768268	0.6999	-0.00778	0.70021	-0.00752	0.6999	-0.00348	0.70021	-0.00592	0.6999	-0.00722
0.69944	-0.000774725	0.69898	-0.00782	0.69898	-0.00757	0.69837	-0.00349	0.69898	-0.00593	0.69929	-0.00725
0.69836	-0.000788715	0.69806	-0.00787	0.69776	-0.00763	0.69776	-0.00349	0.69806	-0.00593	0.69837	-0.00728
0.69736	-0.000763194	0.69745	-0.00791	0.69714	-0.00769	0.69653	-0.0035	0.69714	-0.00594	0.69714	-0.00731
0.69636	-0.000776723	0.69622	-0.00796	0.69653	-0.00774	0.6953	-0.0035	0.69622	-0.00594	0.69653	-0.00734
0.69521	-0.000801091	0.695	-0.008	0.6953	-0.0078	0.69469	-0.00351	0.695	-0.00595	0.695	-0.00738
0.69437	-0.000782488	0.69408	-0.00804	0.69438	-0.00785	0.69377	-0.00351	0.69377	-0.00595	0.69377	-0.0074
0.69352	-0.000740441	0.69346	-0.00809	0.69285	-0.00791	0.69285	-0.00351	0.69254	-0.00596	0.69316	-0.00743
0.69237	-0.000784026	0.69193	-0.00813	0.69254	-0.00796	0.69162	-0.00352	0.69193	-0.00596	0.69224	-0.00746
0.69144	-0.000745822	0.6907	-0.00817	0.69101	-0.00802	0.69101	-0.00352	0.69101	-0.00597	0.69132	-0.00749
0.69037	-0.000778337	0.68978	-0.00821	0.6904	-0.00807	0.68948	-0.00353	0.69009	-0.00598	0.68978	-0.00752
0.68944	-0.000754662	0.68886	-0.00825	0.68917	-0.00813	0.68917	-0.00353	0.68948	-0.00598	0.68886	-0.00755
0.68829	-0.000793865	0.68825	-0.00829	0.68825	-0.00818	0.68794	-0.00353	0.68794	-0.00599	0.68856	-0.00758
0.68737	-0.000770804	0.68672	-0.00834	0.68702	-0.00824	0.68672	-0.00354	0.68702	-0.00599	0.68702	-0.0076
0.68629	-0.000766884	0.6858	-0.00838	0.68641	-0.00829	0.68549	-0.00354	0.6861	-0.006	0.6861	-0.00764
0.68537	-0.000767807	0.68518	-0.00842	0.68518	-0.00834	0.68488	-0.00354	0.68488	-0.006	0.68518	-0.00766
0.68437	-0.000758736	0.68426	-0.00846	0.68426	-0.00839	0.68396	-0.00355	0.68396	-0.00601	0.68396	-0.00769
0.68329	-0.000766039	0.68365	-0.0085	0.68304	-0.00844	0.68304	-0.00356	0.68273	-0.00601	0.68365	-0.00772
0.68237	-0.000750127	0.68181	-0.00854	0.68212	-0.0085	0.68119	-0.00356	0.68181	-0.00602	0.68242	-0.00775
0.68129	-0.000770266	0.6815	-0.00858	0.68119	-0.00854	0.68119	-0.00356	0.68089	-0.00602	0.68119	-0.00777
0.68045	-0.000756046	0.68058	-0.00862	0.67997	-0.0086	0.67966	-0.00357	0.67966	-0.00603	0.67997	-0.0078
0.67937	-0.000750357	0.67966	-0.00866	0.67905	-0.00865	0.67843	-0.00357	0.67843	-0.00603	0.67935	-0.00783
0.67822	-0.000776646	0.67843	-0.0087	0.67843	-0.0087	0.67751	-0.00357	0.67751	-0.00604	0.67843	-0.00785
0.6773	-0.000755892	0.67782	-0.00874	0.67721	-0.00875	0.6769	-0.00358	0.67721	-0.00604	0.67721	-0.00788
0.67637	-0.000748205	0.67629	-0.00878	0.67659	-0.0088	0.67598	-0.00358	0.67567	-0.00604	0.67659	-0.00791
0.67537	-0.000750357	0.67537	-0.00882	0.67537	-0.00885	0.67445	-0.00358	0.67506	-0.00605	0.67537	-0.00793
0.6743	-0.000765424	0.67414	-0.00886	0.67383	-0.00891	0.67383	-0.00359	0.67414	-0.00605	0.67414	-0.00796
0.67345	-0.000719072	0.67322	-0.0089	0.67291	-0.00895	0.6723	-0.00359	0.67322	-0.00606	0.67353	-0.00799
0.67238	-0.000747513	0.6723	-0.00893	0.67261	-0.009	0.67169	-0.00359	0.67199	-0.00606	0.67199	-0.00801
0.67122	-0.000774725	0.67107	-0.00897	0.67169	-0.00906	0.67107	-0.00359	0.67107	-0.00607	0.67138	-0.00804
0.6703	-0.000767653	0.67015	-0.00901	0.67015	-0.0091	0.67015	-0.0036	0.66985	-0.00607	0.67015	-0.00806
0.66953	-0.000744054	0.66923	-0.00905	0.66923	-0.00915	0.66831	-0.0036	0.66893	-0.00607	0.66893	-0.00809
0.66838	-0.000746975	0.66831	-0.00908	0.66862	-0.0092	0.6677	-0.0036	0.6677	-0.00608	0.66831	-0.00811
0.66715	-0.000773264	0.66739	-0.00912	0.66678	-0.00925	0.66647	-0.00361	0.66709	-0.00608	0.66739	-0.00814
0.66623	-0.000751818	0.66617	-0.00916	0.66647	-0.0093	0.66586	-0.00361	0.66647	-0.00609	0.66647	-0.00816
0.66546	-0.000706158	0.66525	-0.0092	0.66525	-0.00934	0.66463	-0.00361	0.66494	-0.00609	0.66555	-0.00818
0.66423	-0.000752817	0.66402	-0.00923	0.66433	-0.00939	0.66402	-0.00361	0.66402	-0.0061	0.66402	-0.00821
0.66323	-0.000755354	0.66341	-0.00927	0.6631	-0.00944	0.66249	-0.00362	0.66341	-0.0061	0.66341	-0.00823
0.6623	-0.000762349	0.66249	-0.0093	0.66249	-0.00949	0.66126	-0.00362	0.66187	-0.0061	0.66218	-0.00826
0.66138	-0.000731909	0.66126	-0.00934	0.66095	-0.00953	0.66065	-0.00362	0.66065	-0.0061	0.66126	-0.00828
0.66038	-0.000738904	0.66065	-0.00937	0.66065	-0.00958	0.65973	-0.00362	0.66003	-0.00611	0.66034	-0.0083
0.65931	-0.000746053	0.65942	-0.00941	0.65911	-0.00962	0.6585	-0.00363	0.65911	-0.00611	0.65973	-0.00833
0.65846	-0.000750972	0.6585	-0.00945	0.65819	-0.00967	0.65819	-0.00364	0.65789	-0.00612	0.6585	-0.00836
0.65731	-0.000766884	0.65758	-0.00948	0.65727	-0.00972	0.65697	-0.00363	0.65727	-0.00612	0.65789	-0.00838
0.65631	-0.000758813	0.65635	-0.00952	0.65635	-0.00977	0.65543	-0.00364	0.65604	-0.00613	0.65635	-0.0084
0.65531	-0.00074098	0.65574	-0.00955	0.65574	-0.00981	0.65451	-0.00364	0.65512	-0.00613	0.65543	-0.00842
0.65431	-0.000752894	0.6542	-0.00959	0.65482	-0.00986	0.6539	-0.00365	0.6539	-0.00613	0.6542	-0.00845
0.65346	-0.000717688	0.65298	-0.00962	0.65298	-0.0099	0.65267	-0.00365	0.65298	-0.00614	0.65328	-0.00847
0.65239	-0.000737367	0.65236	-0.00965	0.65206	-0.00994	0.65175	-0.00365	0.65236	-0.00614	0.65206	-0.00849
0.65131	-0.000740288	0.65114	-0.00969	0.65144	-0.00999	0.65052	-0.00365	0.65114	-0.00614	0.65083	-0.00851
0.65031	-0.0007449	0.65052	-0.00972	0.65052	-0.01004	0.6496	-0.00365	0.64991	-0.00614	0.65022	-0.00854
0.64916	-0.00076135	0.6493	-0.00976	0.64991	-0.01008	0.64838	-0.00366	0.64899	-0.00615	0.6493	-0.00856
0.64831	-0.000698625	0.64807	-0.00979	0.64868	-0.01012	0.64807	-0.00366	0.64776	-0.00615	0.64838	-0.00858
0.64716	-0.000765039	0.64715	-0.00982	0.64715	-0.01017	0.64684	-0.00366	0.64746	-0.00615	0.64746	-0.00861
0.64631	-0.000730525	0.64623	-0.00986	0.64654	-0.01021	0.64623	-0.00367	0.64592	-0.00616	0.64623	-0.00863
0.64531	-0.000747821	0.64531	-0.00989	0.64531	-0.01026	0.64439	-0.00367	0.64531	-0.00616	0.64531	-0.00865
0.64439	-0.000718841	0.64408	-0.00992	0.64408	-0.0103	0.64378	-0.00367	0.64408	-0.00616	0.6447	-0.00867
0.64324	-0.000736598	0.64347	-0.00996	0.64316	-0.01034	0.64255	-0.00368	0.64316	-0.00617	0.64316	-0.00869
0.64224	-0.000762503	0.64224	-0.00999	0.64255	-0.01039	0.64163	-0.00367	0.64224	-0.00617	0.64255	-0.00872
0.64124	-0.000769959	0.64163	-0.01002	0.64163	-0.01043	0.64102	-0.00368	0.64102	-0.00618	0.64132	-0.00874
0.64024	-0.000749896	0.6401	-0.01006	0.6404	-0.01048	0.6401	-0.00369	0.63979	-0.00618	0.6404	-0.00876
0.63908	-0.000756661	0.63918	-0.01009	0.63918	-0.01052	0.63856	-0.00368	0.63887	-0.00618	0.63918	-0.00878
0.63816	-0.000756507	0.63795	-0.01012	0.63887	-0.01056	0.63734	-0.00369	0.63795	-0.00619	0.63856	-0.0088
0.63724	-0.000726375	0.63764	-0.01015	0.63734	-0.0106	0.63672	-0.00369	0.63672	-0.00619	0.63672	-0.00882
0.63624	-0.000747129	0.63642	-0.01018	0.63611	-0.01064	0.6358	-0.00369	0.63611	-0.0062	0.6358	-0.00884
0.63532	-0.000738673	0.6355	-0.01021	0.6358	-0.01069	0.63458	-0.0037	0.63458	-0.00619	0.63519	-0.00887
0.63416	-0.000768883	0.63427	-0.01025	0.63458	-0.01073	0.63366	-0.0037	0.63366	-0.0062	0.63458	-0.00888
0.63324	-0.000735138	0.63335	-0.01028	0.63366	-0.01077	0.63274	-0.0037	0.63335	-0.0062	0.63335	-0.00891
0.63217	-0.000775801	0.63212	-0.01031	0.63243	-0.01081	0.63151	-0.0037	0.63212	-0.00621	0.63274	-0.00893
0.63117	-0.000760581	0.6312	-0.01034	0.63151	-0.01085	0.6309	-0.00371	0.63028	-0.00621	0.6312	-0.00894
0.63024	-0.000747513	0.63028	-0.01037	0.63059	-0.01089	0.62936	-0.00371	0.63028	-0.00621	0.63059	-0.00897
0.62924	-0.000734984	0.62997	-0.0104	0.62936	-0.01093	0.62844	-0.00371	0.62875	-0.00622	0.62967	-0.00898
0.62817	-0.000755815	0.62844	-0.01043	0.62844	-0.01097	0.62783	-0.00372	0.62783	-0.00622	0.62813	-0.009
0.62732	-0.000740288	0.62721	-0.01046	0.62752	-0.01101	0.62691	-0.00372	0.62691	-0.00622	0.62752	-0.00902
0.62617	-0.000764424	0.62721	-0.01049	0.6266	-0.01106	0.62568	-0.00372	0.62599	-0.00622	0.62629	-0.00904
0.62525	-0.000752049	0.62537	-0.01053	0.62568	-0.01109	0.62476	-0.00372	0.62445	-0.00623	0.62537	-0.00907
0.62417	-0.000765808	0.62507	-0.01055	0.62445	-0.01113	0.62353	-0.00372	0.62353	-0.00623	0.62384	-0.00908
0.62302	-0.000766423	0.62384	-0.01058	0.62353	-0.01117	0.62261	-0.00373	0.62292	-0.00624	0.62323	-0.00911
0.62217	-0.000762272	0.62261	-0.01061	0.62261	-0.01122	0.62139	-0.00373	0.62169	-0.00624	0.62261	-0.00912
0.62132	-0.000735445	0.62047	-0.01064	0.62169	-0.01125	0.62077	-0.00373	0.62108	-0.00624	0.62139	-0.00914
0.62017	-0.000769113	0.62047	-0.01067	0.62077	-0.01129	0.61955	-0.00374	0.62016	-0.00625	0.62047	-0.00916
0.61925	-0.000747898	0.61955	-0.0107	0.61955	-0.01133	0.61893	-0.00374	0.61924	-0.00625	0.61955	-0.00918
0.61817	-0.000755892	0.61863	-0.01073	0.61863	-0.01137	0.6174	-0.00374	0.61863	-0.00625	0.61863	-0.0092
0.6171	-0.00075912	0.6174	-0.01076	0.61771	-0.01141	0.61679	-0.00374	0.61679	-0.00625	0.6174	-0.00922
0.61625	-0.000747513	0.61648	-0.01079	0.61679	-0.01145	0.61556	-0.00374	0.61587	-0.00626	0.61648	-0.00924
0.61517	-0.000738443	0.61525	-0.01082	0.61525	-0.01149	0.61433	-0.00375	0.61495	-0.00626	0.61525	-0.00926
0.61417	-0.000739288	0.61495	-0.01085	0.61403	-0.01153	0.61341	-0.00375	0.61403	-0.00627	0.61464	-0.00928
0.6131	-0.00076673	0.61311	-0.01087	0.61341	-0.01156	0.61249	-0.00375	0.61341	-0.00627	0.61311	-0.0093
0.61218	-0.000750972	0.6128	-0.0109	0.61219	-0.0116	0.61157	-0.00375	0.61188	-0.00627	0.61219	-0.00932
0.6111	-0.00074636	0.61127	-0.01093	0.61127	-0.01164	0.61065	-0.00376	0.61096	-0.00627	0.61096	-0.00933
0.61018	-0.000766423	0.61035	-0.01096	0.61065	-0.01168	0.60973	-0.00376	0.61004	-0.00628	0.61035	-0.00935
0.6091	-0.000756276	0.60943	-0.01099	0.60973	-0.01172	0.60881	-0.00376	0.60881	-0.00628	0.60912	-0.00938
0.6081	-0.000745976	0.60851	-0.01102	0.60851	-0.01175	0.60759	-0.00376	0.60759	-0.00629	0.6082	-0.00939
0.60718	-0.000724683	0.60728	-0.01104	0.60728	-0.01179	0.60697	-0.00376	0.60697	-0.00629	0.60728	-0.00941
0.60602	-0.000762349	0.60667	-0.01107	0.60667	-0.01183	0.60575	-0.00377	0.60605	-0.00629	0.60636	-0.00943
0.60518	-0.000757506	0.60544	-0.0111	0.60513	-0.01186	0.60513	-0.00377	0.60544	-0.0063	0.60513	-0.00945
0.6041	-0.000767576	0.60452	-0.01112	0.60483	-0.0119	0.6039	-0.00377	0.60421	-0.0063	0.60421	-0.00946
0.60303	-0.000770728	0.6039	-0.01115	0.6036	-0.01194	0.60298	-0.00377	0.60329	-0.0063	0.6039	-0.00948
0.6021	-0.000759812	0.60298	-0.01118	0.60206	-0.01198	0.60176	-0.00378	0.60176	-0.00631	0.60237	-0.00949
0.60118	-0.000746437	0.60176	-0.01121	0.60176	-0.01201	0.60114	-0.00378	0.60114	-0.00631	0.60176	-0.00951
0.60003	-0.000772034	0.60053	-0.01123	0.60053	-0.01205	0.59992	-0.00378	0.59992	-0.00631	0.60114	-0.00953
0.59934	-0.000711616	0.59992	-0.01126	0.59961	-0.01208	0.59869	-0.00378	0.599	-0.00631	0.5993	-0.00955
0.59803	-0.000764347	0.59869	-0.01129	0.59869	-0.01212	0.59777	-0.00379	0.59838	-0.00632	0.59808	-0.00957
0.59718	-0.000731755	0.59777	-0.01131	0.59808	-0.01215	0.59654	-0.00379	0.59685	-0.00632	0.59746	-0.00959
0.59603	-0.000757506	0.59654	-0.01134	0.59685	-0.01219	0.59562	-0.00379	0.59593	-0.00633	0.59654	-0.0096
0.59511	-0.000760043	0.59532	-0.01137	0.59593	-0.01223	0.59532	-0.00379	0.59501	-0.00633	0.59562	-0.00962
0.59418	-0.000749512	0.5944	-0.01139	0.59409	-0.01226	0.59378	-0.00379	0.59409	-0.00633	0.5947	-0.00964
0.59303	-0.000766961	0.59409	-0.01142	0.59348	-0.0123	0.59256	-0.0038	0.59256	-0.00634	0.59348	-0.00966
0.59226	-0.000688171	0.59286	-0.01145	0.59286	-0.01234	0.59194	-0.0038	0.59225	-0.00634	0.59286	-0.00967
0.59111	-0.000764117	0.59164	-0.01147	0.59072	-0.01237	0.59072	-0.0038	0.59102	-0.00635	0.59102	-0.00969
0.59026	-0.000721762	0.59102	-0.0115	0.59041	-0.0124	0.5898	-0.0038	0.58949	-0.00635	0.59072	-0.00971
0.58911	-0.000758352	0.58949	-0.01153	0.5898	-0.01244	0.58888	-0.00381	0.58888	-0.00635	0.5898	-0.00972
0.58803	-0.000774878	0.58857	-0.01155	0.58857	-0.01247	0.58765	-0.00381	0.58765	-0.00636	0.58888	-0.00974
0.58719	-0.000737597	0.58734	-0.01158	0.58796	-0.01251	0.58673	-0.00381	0.58734	-0.00636	0.58765	-0.00976
0.58611	-0.000747898	0.58673	-0.0116	0.58612	-0.01254	0.58581	-0.00381	0.58612	-0.00636	0.58673	-0.00978
0.58519	-0.000751434	0.5855	-0.01163	0.5855	-0.01257	0.58458	-0.00381	0.5852	-0.00636	0.58581	-0.00979
0.58411	-0.000768037	0.58397	-0.01165	0.58458	-0.01261	0.58366	-0.00382	0.58397	-0.00637	0.58428	-0.00981
0.58327	-0.000735291	0.58366	-0.01168	0.58397	-0.01264	0.58244	-0.00382	0.58305	-0.00637	0.58366	-0.00983
0.58204	-0.00077311	0.58244	-0.01171	0.58274	-0.01268	0.58152	-0.00382	0.58152	-0.00637	0.58244	-0.00985
0.58104	-0.000766269	0.58121	-0.01173	0.58152	-0.0127	0.5806	-0.00382	0.58121	-0.00638	0.58152	-0.00986
0.58019	-0.000735906	0.5809	-0.01176	0.5806	-0.01274	0.57968	-0.00383	0.57998	-0.00638	0.58029	-0.00988
0.57919	-0.00075005	0.57937	-0.01178	0.57906	-0.01277	0.57845	-0.00383	0.57875	-0.00639	0.57998	-0.0099
0.57796	-0.000748974	0.57845	-0.01181	0.57845	-0.01281	0.57753	-0.00383	0.57814	-0.00639	0.57845	-0.00991
0.57689	-0.000774648	0.57753	-0.01183	0.57814	-0.01284	0.57691	-0.00383	0.57661	-0.00639	0.57691	-0.00993
0.57596	-0.000763886	0.57691	-0.01185	0.57691	-0.01288	0.57599	-0.00383	0.57569	-0.0064	0.5763	-0.00994
0.57496	-0.000771804	0.57538	-0.01188	0.57569	-0.01291	0.57477	-0.00384	0.57507	-0.0064	0.57477	-0.00996
0.57389	-0.000760812	0.57446	-0.0119	0.57477	-0.01294	0.57323	-0.00384	0.57415	-0.0064	0.57415	-0.00998
0.57289	-0.000778491	0.57354	-0.01193	0.57385	-0.01297	0.57293	-0.00384	0.57262	-0.00641	0.57354	-0.01
0.57212	-0.000753432	0.57231	-0.01195	0.57262	-0.01301	0.57201	-0.00384	0.57231	-0.00641	0.57262	-0.01001
0.57112	-0.000744131	0.5717	-0.01198	0.5717	-0.01304	0.57078	-0.00384	0.57078	-0.00641	0.57139	-0.01003
0.56997	-0.000762118	0.57047	-0.012	0.57078	-0.01307	0.56986	-0.00385	0.56986	-0.00642	0.57078	-0.01005
0.56912	-0.000739826	0.57017	-0.01202	0.56986	-0.01311	0.56863	-0.00385	0.56894	-0.00642	0.56986	-0.01006
0.56812	-0.000729372	0.56894	-0.01205	0.56894	-0.01314	0.56771	-0.00385	0.56802	-0.00643	0.56894	-0.01007
0.56689	-0.000785947	0.56771	-0.01208	0.56771	-0.01317	0.56679	-0.00385	0.5671	-0.00643	0.56771	-0.01009
0.56604	-0.000749512	0.56679	-0.0121	0.56649	-0.0132	0.56557	-0.00386	0.56649	-0.00643	0.56618	-0.01011
0.56497	-0.000748436	0.56557	-0.01212	0.56587	-0.01324	0.56434	-0.00385	0.56465	-0.00644	0.56526	-0.01012
0.56412	-0.000729142	0.56465	-0.01214	0.56495	-0.01327	0.56403	-0.00386	0.56373	-0.00644	0.56434	-0.01014
0.56297	-0.000786562	0.56373	-0.01216	0.56373	-0.0133	0.56281	-0.00386	0.56311	-0.00645	0.56342	-0.01015
0.56205	-0.000763425	0.5625	-0.01219	0.56281	-0.01333	0.56189	-0.00387	0.56189	-0.00645	0.5625	-0.01017
0.56097	-0.000748205	0.56219	-0.01222	0.56219	-0.01337	0.56097	-0.00387	0.56097	-0.00645	0.56189	-0.01019
0.56005	-0.000743593	0.56066	-0.01224	0.56035	-0.01339	0.55974	-0.00387	0.56005	-0.00646	0.56066	-0.0102
0.55889	-0.000784103	0.55943	-0.01226	0.55913	-0.01342	0.55851	-0.00387	0.55882	-0.00646	0.55974	-0.01022
0.55805	-0.000737828	0.55882	-0.01228	0.55851	-0.01346	0.55759	-0.00387	0.55851	-0.00646	0.55851	-0.01024
0.55713	-0.000729142	0.55759	-0.01231	0.5579	-0.01349	0.55667	-0.00388	0.55698	-0.00647	0.55759	-0.01025
0.55605	-0.000750665	0.55667	-0.01233	0.55637	-0.01352	0.55606	-0.00388	0.55575	-0.00647	0.55667	-0.01027
0.55513	-0.000767115	0.55575	-0.01236	0.55575	-0.01355	0.55483	-0.00388	0.55514	-0.00648	0.55514	-0.01028
0.55405	-0.000754124	0.55453	-0.01238	0.55453	-0.01358	0.55361	-0.00388	0.55361	-0.00648	0.55422	-0.0103
0.55305	-0.000736367	0.55361	-0.0124	0.55361	-0.01361	0.55299	-0.00388	0.55299	-0.00648	0.55391	-0.01032
0.5519	-0.000776185	0.55268	-0.01243	0.55299	-0.01364	0.55176	-0.00389	0.55207	-0.00649	0.55238	-0.01033
0.55113	-0.000712615	0.55207	-0.01245	0.55176	-0.01367	0.55054	-0.00389	0.55115	-0.00649	0.55146	-0.01035
0.54998	-0.000773187	0.55084	-0.01248	0.55084	-0.0137	0.54931	-0.00389	0.54992	-0.0065	0.55054	-0.01036
0.5489	-0.000780105	0.54962	-0.0125	0.54962	-0.01373	0.5487	-0.00389	0.54931	-0.0065	0.54992	-0.01038
0.54813	-0.000741441	0.5487	-0.01252	0.5487	-0.01376	0.54778	-0.00389	0.54808	-0.0065	0.54808	-0.0104
0.54713	-0.000766192	0.54778	-0.01254	0.54747	-0.01379	0.54655	-0.0039	0.54716	-0.00651	0.54747	-0.01042
0.5459	-0.000768422	0.54716	-0.01257	0.54716	-0.01382	0.54624	-0.0039	0.54563	-0.00651	0.54655	-0.01043
0.54482	-0.000796248	0.54563	-0.01259	0.54563	-0.01385	0.54471	-0.0039	0.54471	-0.00652	0.54502	-0.01045
0.54406	-0.000757737	0.54471	-0.01261	0.54502	-0.01388	0.54348	-0.0039	0.54379	-0.00652	0.5444	-0.01046
0.54298	-0.000770497	0.54379	-0.01264	0.54379	-0.01391	0.54287	-0.0039	0.54318	-0.00652	0.54348	-0.01048
0.54206	-0.000747744	0.54256	-0.01266	0.54287	-0.01394	0.54164	-0.00391	0.54226	-0.00653	0.54226	-0.01049
0.54098	-0.000760581	0.54134	-0.01268	0.54164	-0.01397	0.54042	-0.00391	0.54134	-0.00653	0.54134	-0.01051
0.53975	-0.000788023	0.54072	-0.01271	0.54072	-0.014	0.5398	-0.00391	0.54011	-0.00653	0.54072	-0.01052
0.5389	-0.000774494	0.5395	-0.01272	0.5398	-0.01403	0.53888	-0.00391	0.53888	-0.00654	0.5395	-0.01054
0.53775	-0.000808931	0.53888	-0.01275	0.53888	-0.01406	0.53766	-0.00392	0.53796	-0.00654	0.53796	-0.01055
0.53698	-0.000759197	0.53796	-0.01277	0.53766	-0.01409	0.53674	-0.00392	0.53704	-0.00655	0.53796	-0.01057
0.53598	-0.000755354	0.53674	-0.01279	0.53735	-0.01412	0.53582	-0.00392	0.53551	-0.00655	0.53674	-0.01059
0.53491	-0.000781566	0.53582	-0.01281	0.53582	-0.01415	0.5349	-0.00392	0.53459	-0.00656	0.53551	-0.0106
0.53383	-0.000772726	0.5352	-0.01284	0.5349	-0.01418	0.53367	-0.00393	0.53428	-0.00656	0.53459	-0.01062
0.53275	-0.000779798	0.53398	-0.01286	0.53367	-0.01421	0.53244	-0.00392	0.53275	-0.00657	0.53367	-0.01063
0.53206	-0.000757045	0.53275	-0.01288	0.53244	-0.01424	0.53183	-0.00393	0.53214	-0.00657	0.53244	-0.01065
0.53091	-0.00078833	0.53183	-0.0129	0.53183	-0.01427	0.53091	-0.00393	0.53152	-0.00658	0.53152	-0.01066
0.52991	-0.000775186	0.5306	-0.01293	0.5306	-0.0143	0.52999	-0.00393	0.52999	-0.00658	0.5306	-0.01068
0.52883	-0.000785947	0.52938	-0.01295	0.52999	-0.01433	0.52907	-0.00393	0.52876	-0.00658	0.52938	-0.0107
0.52791	-0.000748436	0.52815	-0.01297	0.52876	-0.01435	0.52784	-0.00394	0.52784	-0.00659	0.52846	-0.01071
0.52683	-0.000763656	0.52723	-0.01299	0.52846	-0.01438	0.52631	-0.00394	0.52723	-0.00659	0.52815	-0.01073
0.52606	-0.000736291	0.52661	-0.01302	0.52692	-0.01441	0.52569	-0.00394	0.526	-0.0066	0.52661	-0.01074
0.52483	-0.000786486	0.52569	-0.01304	0.52569	-0.01444	0.52447	-0.00394	0.52569	-0.0066	0.52569	-0.01076
0.52383	-0.000777031	0.52477	-0.01306	0.52447	-0.01447	0.52416	-0.00394	0.52385	-0.0066	0.52447	-0.01078
0.52283	-0.000799861	0.52385	-0.01308	0.52385	-0.0145	0.52293	-0.00395	0.52324	-0.00661	0.52355	-0.01079
0.52184	-0.000794249	0.52263	-0.0131	0.52293	-0.01453	0.52171	-0.00395	0.52171	-0.00661	0.52263	-0.0108
0.52084	-0.000763348	0.52171	-0.01313	0.52232	-0.01456	0.52017	-0.00395	0.52109	-0.00662	0.5214	-0.01082
0.51984	-0.000793096	0.52079	-0.01315	0.52079	-0.01458	0.51956	-0.00395	0.52048	-0.00662	0.52079	-0.01084
0.51891	-0.000772726	0.51925	-0.01317	0.51987	-0.01461	0.51895	-0.00395	0.51895	-0.00662	0.51987	-0.01085
0.51799	-0.000767038	0.51864	-0.01319	0.51864	-0.01464	0.51772	-0.00396	0.51803	-0.00663	0.51864	-0.01086
0.51684	-0.000762887	0.51772	-0.01322	0.51741	-0.01466	0.51649	-0.00396	0.5168	-0.00664	0.51772	-0.01088
0.51584	-0.000773572	0.5168	-0.01324	0.5168	-0.01469	0.51588	-0.00397	0.51619	-0.00664	0.51649	-0.01089
0.51484	-0.000780874	0.51588	-0.01326	0.51588	-0.01472	0.51435	-0.00396	0.51496	-0.00664	0.51527	-0.01091
0.51376	-0.000799246	0.51465	-0.01328	0.51496	-0.01475	0.51343	-0.00397	0.51404	-0.00665	0.51496	-0.01093
0.51284	-0.000779567	0.51404	-0.0133	0.51373	-0.01478	0.51281	-0.00397	0.51343	-0.00665	0.51373	-0.01094
0.51184	-0.000778799	0.51312	-0.01332	0.51281	-0.01481	0.51189	-0.00397	0.5122	-0.00666	0.51281	-0.01095
0.51092	-0.000775955	0.51159	-0.01334	0.51159	-0.01483	0.51097	-0.00397	0.51128	-0.00666	0.51159	-0.01097
0.50992	-0.000772188	0.51097	-0.01336	0.51097	-0.01486	0.50944	-0.00397	0.51005	-0.00667	0.51036	-0.01099
0.50892	-0.0007655	0.50944	-0.01339	0.51005	-0.01489	0.50883	-0.00398	0.50913	-0.00667	0.50944	-0.011
0.50777	-0.000793634	0.50883	-0.01341	0.50913	-0.01492	0.50852	-0.00398	0.50821	-0.00668	0.50852	-0.01102
0.507	-0.000770651	0.50791	-0.01343	0.50791	-0.01494	0.50637	-0.00398	0.50699	-0.00668	0.5076	-0.01103
0.50577	-0.000798246	0.50668	-0.01345	0.50699	-0.01497	0.50576	-0.00398	0.50545	-0.00668	0.50699	-0.01105
0.50477	-0.000784103	0.50576	-0.01347	0.50637	-0.015	0.50484	-0.00399	0.50545	-0.00669	0.50545	-0.01106
0.50377	-0.000805703	0.50484	-0.01349	0.50484	-0.01503	0.50392	-0.00398	0.50453	-0.00669	0.50484	-0.01108
0.50284	-0.000767115	0.50392	-0.01351	0.50392	-0.01505	0.50239	-0.00399	0.503	-0.0067	0.50392	-0.01109
0.50177	-0.00079079	0.503	-0.01354	0.503	-0.01508	0.50116	-0.00399	0.50208	-0.00671	0.50239	-0.01111
0.50092	-0.000764962	0.50146	-0.01356	0.50208	-0.01511	0.50085	-0.00399	0.50116	-0.00671	0.50146	-0.01112
0.49992	-0.000778414	0.50085	-0.01358	0.50054	-0.01513	0.49901	-0.00399	0.50024	-0.00671	0.50024	-0.01114
0.49892	-0.000762118	0.49962	-0.0136	0.49962	-0.01517	0.49901	-0.004	0.49901	-0.00672	0.49962	-0.01115
0.49777	-0.000802397	0.4987	-0.01362	0.49901	-0.01519	0.49778	-0.004	0.4984	-0.00672	0.4987	-0.01117
0.49677	-0.000783411	0.4984	-0.01364	0.49809	-0.01522	0.49686	-0.004	0.49686	-0.00672	0.49778	-0.01119
0.49593	-0.000788715	0.49686	-0.01366	0.49717	-0.01524	0.49594	-0.004	0.49625	-0.00673	0.49656	-0.01119
0.49493	-0.00078049	0.49564	-0.01368	0.49533	-0.01527	0.49472	-0.004	0.49472	-0.00673	0.49533	-0.01121
0.4937	-0.000806164	0.49502	-0.0137	0.49472	-0.0153	0.4941	-0.004	0.49441	-0.00674	0.49441	-0.01123
0.49285	-0.000789253	0.49318	-0.01372	0.4941	-0.01533	0.49288	-0.00401	0.49318	-0.00674	0.49318	-0.01124
0.49185	-0.000768345	0.49257	-0.01375	0.49318	-0.01536	0.49196	-0.00401	0.49226	-0.00675	0.49257	-0.01126
0.4907	-0.000807471	0.49196	-0.01377	0.49196	-0.01538	0.49042	-0.00401	0.49073	-0.00676	0.49134	-0.01127
0.48977	-0.000809085	0.49104	-0.01379	0.49104	-0.01541	0.48981	-0.00401	0.48981	-0.00676	0.49042	-0.01129
0.48877	-0.000779414	0.49012	-0.01381	0.49012	-0.01544	0.48889	-0.00402	0.48858	-0.00676	0.48981	-0.0113
0.48778	-0.000786101	0.48889	-0.01383	0.4895	-0.01546	0.48797	-0.00401	0.48828	-0.00676	0.48828	-0.01132
0.4867	-0.000811237	0.48797	-0.01385	0.48736	-0.01549	0.48674	-0.00401	0.48705	-0.00677	0.48766	-0.01133
0.48578	-0.00077926	0.48674	-0.01387	0.48705	-0.01552	0.48582	-0.00402	0.48552	-0.00678	0.48674	-0.01135
0.48478	-0.000790944	0.48644	-0.01389	0.48644	-0.01554	0.4849	-0.00402	0.48521	-0.00678	0.48613	-0.01136
0.4837	-0.000808777	0.4849	-0.01391	0.4846	-0.01557	0.48398	-0.00402	0.48429	-0.00679	0.48429	-0.01138
0.48293	-0.000746745	0.48398	-0.01393	0.48398	-0.0156	0.48276	-0.00402	0.48276	-0.00679	0.48368	-0.01139
0.48178	-0.000803012	0.48306	-0.01395	0.48337	-0.01562	0.48153	-0.00402	0.48214	-0.0068	0.48245	-0.01141
0.48063	-0.000797631	0.48184	-0.01397	0.48214	-0.01565	0.48061	-0.00403	0.48122	-0.0068	0.48184	-0.01142
0.47986	-0.000769421	0.48092	-0.01399	0.48153	-0.01567	0.48	-0.00404	0.48	-0.0068	0.48061	-0.01143
0.4787	-0.000822152	0.48	-0.01401	0.4803	-0.0157	0.47846	-0.00403	0.47908	-0.00681	0.47908	-0.01145
0.47778	-0.000793096	0.47908	-0.01403	0.47846	-0.01573	0.47785	-0.00403	0.47877	-0.00682	0.47877	-0.01147
0.4767	-0.00081731	0.47785	-0.01405	0.47785	-0.01576	0.47662	-0.00404	0.47693	-0.00682	0.47724	-0.01148
0.47586	-0.000802705	0.47724	-0.01407	0.47693	-0.01578	0.4757	-0.00404	0.4757	-0.00682	0.47632	-0.0115
0.47486	-0.000759966	0.47601	-0.0141	0.47539	-0.01581	0.47478	-0.00404	0.47509	-0.00683	0.4757	-0.01151
0.47371	-0.000797016	0.47478	-0.01412	0.47509	-0.01583	0.47386	-0.00404	0.47447	-0.00683	0.47447	-0.01153
0.47278	-0.000776108	0.47386	-0.01414	0.47447	-0.01586	0.47263	-0.00405	0.47263	-0.00683	0.47386	-0.01154
0.47171	-0.000794941	0.47294	-0.01415	0.47325	-0.01589	0.47171	-0.00404	0.47202	-0.00684	0.47263	-0.01156
0.47071	-0.000805241	0.47141	-0.01418	0.47233	-0.01591	0.47079	-0.00405	0.4711	-0.00684	0.47141	-0.01157
0.46971	-0.000795095	0.47049	-0.01419	0.47079	-0.01594	0.46987	-0.00405	0.46987	-0.00685	0.47049	-0.01158
0.46871	-0.000811929	0.46987	-0.01422	0.46987	-0.01596	0.46926	-0.00405	0.46895	-0.00685	0.46957	-0.0116
0.46779	-0.000767345	0.46865	-0.01424	0.46895	-0.01599	0.46742	-0.00405	0.46773	-0.00686	0.46895	-0.01161
0.46679	-0.000780797	0.46773	-0.01426	0.46773	-0.01601	0.46619	-0.00405	0.46711	-0.00686	0.46711	-0.01163
0.46571	-0.000811314	0.46711	-0.01428	0.46711	-0.01604	0.46558	-0.00406	0.46589	-0.00687	0.4665	-0.01164
0.46471	-0.000809469	0.46589	-0.0143	0.46619	-0.01607	0.46466	-0.00405	0.46497	-0.00687	0.46558	-0.01166
0.46356	-0.000816234	0.46466	-0.01432	0.46466	-0.01609	0.46405	-0.00406	0.46435	-0.00688	0.46466	-0.01167
0.46271	-0.000800245	0.46405	-0.01434	0.46374	-0.01612	0.46313	-0.00406	0.46313	-0.00688	0.46343	-0.01168
0.46187	-0.000769959	0.46251	-0.01436	0.46313	-0.01614	0.46098	-0.00406	0.46221	-0.00688	0.46221	-0.0117
0.46071	-0.000820308	0.46159	-0.01438	0.4619	-0.01617	0.46067	-0.00406	0.46067	-0.00689	0.46159	-0.01172
0.45971	-0.000820308	0.46098	-0.0144	0.46098	-0.01619	0.45975	-0.00406	0.46006	-0.00689	0.46098	-0.01173
0.45864	-0.000800783	0.45945	-0.01442	0.46006	-0.01622	0.45853	-0.00407	0.45883	-0.0069	0.45945	-0.01175
0.45764	-0.000795018	0.45883	-0.01444	0.45914	-0.01624	0.45761	-0.00407	0.45822	-0.0069	0.45883	-0.01176
0.45664	-0.000833452	0.45791	-0.01446	0.45791	-0.01627	0.45638	-0.00407	0.4573	-0.00691	0.45791	-0.01178
0.45579	-0.000793327	0.45699	-0.01448	0.45699	-0.01629	0.45607	-0.00407	0.45607	-0.00691	0.45638	-0.01179
0.45487	-0.000779644	0.45577	-0.0145	0.45577	-0.01632	0.45454	-0.00407	0.45485	-0.00691	0.45577	-0.0118
0.45372	-0.000799553	0.45485	-0.01452	0.45515	-0.01634	0.45393	-0.00407	0.45423	-0.00692	0.45454	-0.01182
0.45272	-0.00081239	0.45393	-0.01454	0.45393	-0.01637	0.4527	-0.00407	0.45301	-0.00692	0.45362	-0.01184
0.45149	-0.000818309	0.45301	-0.01456	0.4527	-0.0164	0.45147	-0.00408	0.45178	-0.00692	0.45301	-0.01185
0.45056	-0.000832607	0.45178	-0.01458	0.45178	-0.01642	0.45055	-0.00408	0.45086	-0.00693	0.45147	-0.01186
0.44972	-0.000806702	0.45117	-0.0146	0.45117	-0.01645	0.44932	-0.00408	0.45025	-0.00694	0.45086	-0.01188
0.44887	-0.000778722	0.45025	-0.01462	0.44963	-0.01647	0.44902	-0.00408	0.44932	-0.00694	0.44963	-0.01189
0.44756	-0.000836834	0.44932	-0.01464	0.44871	-0.01649	0.44748	-0.00408	0.4484	-0.00694	0.44902	-0.01191
0.44664	-0.000824458	0.44779	-0.01466	0.4484	-0.01652	0.44656	-0.00408	0.44718	-0.00694	0.4481	-0.01192
0.44564	-0.000798477	0.44687	-0.01468	0.44718	-0.01655	0.44534	-0.00409	0.44595	-0.00695	0.44656	-0.01193
0.44472	-0.000801475	0.44595	-0.0147	0.44595	-0.01657	0.44442	-0.00409	0.44534	-0.00695	0.44564	-0.01195
0.4438	-0.000767192	0.44534	-0.01472	0.44472	-0.01659	0.4438	-0.00409	0.44442	-0.00696	0.44472	-0.01196
0.44257	-0.000808009	0.44411	-0.01474	0.4438	-0.01662	0.44288	-0.00409	0.44319	-0.00696	0.4435	-0.01198
0.44157	-0.000827764	0.44288	-0.01476	0.44288	-0.01665	0.44166	-0.00409	0.44196	-0.00696	0.44258	-0.01199
0.44065	-0.000825535	0.44196	-0.01478	0.44227	-0.01667	0.44074	-0.00409	0.44074	-0.00696	0.44166	-0.012
0.43957	-0.000818002	0.44104	-0.01479	0.44074	-0.0167	0.43951	-0.00409	0.44012	-0.00697	0.44043	-0.01202
0.43872	-0.000765039	0.44012	-0.01482	0.44043	-0.01672	0.4389	-0.00409	0.43951	-0.00698	0.43951	-0.01203
0.43765	-0.000798016	0.4392	-0.01483	0.4389	-0.01674	0.43798	-0.00409	0.43798	-0.00698	0.43828	-0.01205
0.43665	-0.000815004	0.43736	-0.01485	0.43828	-0.01677	0.43614	-0.0041	0.43706	-0.00698	0.43767	-0.01206
0.43572	-0.000807547	0.43675	-0.01487	0.43736	-0.01679	0.43583	-0.0041	0.43583	-0.00699	0.43675	-0.01207
0.43465	-0.000800014	0.43583	-0.01489	0.43614	-0.01682	0.4346	-0.0041	0.43522	-0.00699	0.43583	-0.01209
0.43357	-0.000840755	0.43522	-0.01491	0.43552	-0.01684	0.43338	-0.0041	0.4343	-0.00699	0.43491	-0.0121
0.43273	-0.000778952	0.4343	-0.01493	0.4343	-0.01687	0.43276	-0.0041	0.43276	-0.007	0.43338	-0.01212
0.43157	-0.000818693	0.43276	-0.01495	0.43338	-0.01689	0.43215	-0.0041	0.43215	-0.007	0.43276	-0.01213
0.43057	-0.000817463	0.43184	-0.01497	0.43276	-0.01692	0.43062	-0.0041	0.43123	-0.007	0.43215	-0.01214
0.42973	-0.000791789	0.43062	-0.01499	0.43123	-0.01694	0.4297	-0.00411	0.43	-0.00701	0.43062	-0.01215
0.42873	-0.000783334	0.4297	-0.01501	0.4297	-0.01697	0.42908	-0.00411	0.42908	-0.00701	0.4297	-0.01217
0.42757	-0.000789868	0.42908	-0.01503	0.4297	-0.01699	0.42786	-0.00411	0.42786	-0.00702	0.42908	-0.01219
0.42642	-0.000832068	0.42786	-0.01505	0.42755	-0.01701	0.42663	-0.00411	0.42694	-0.00702	0.42755	-0.0122
0.42565	-0.000798246	0.42694	-0.01507	0.42694	-0.01703	0.42571	-0.00411	0.42602	-0.00702	0.42694	-0.01221
0.42488	-0.000768037	0.42571	-0.01508	0.42602	-0.01706	0.4251	-0.00411	0.4251	-0.00702	0.42571	-0.01222
0.42365	-0.000816618	0.4251	-0.0151	0.4251	-0.01708	0.42387	-0.00411	0.42417	-0.00703	0.42448	-0.01224
0.42258	-0.000833145	0.42417	-0.01512	0.42387	-0.01711	0.42295	-0.00412	0.42295	-0.00703	0.42356	-0.01226
0.42135	-0.000834144	0.42233	-0.01514	0.42325	-0.01713	0.42203	-0.00412	0.42172	-0.00703	0.42264	-0.01227
0.4205	-0.000830762	0.42172	-0.01516	0.42233	-0.01716	0.4208	-0.00412	0.4208	-0.00704	0.42172	-0.01228
0.41966	-0.000813851	0.42111	-0.01518	0.42141	-0.01718	0.41988	-0.00412	0.41988	-0.00704	0.4208	-0.01229
0.41858	-0.000838141	0.41988	-0.0152	0.4208	-0.0172	0.41865	-0.00412	0.41896	-0.00704	0.41957	-0.01231
0.4175	-0.000837449	0.41896	-0.01522	0.41927	-0.01723	0.41804	-0.00412	0.41804	-0.00705	0.41865	-0.01232
0.41658	-0.000825227	0.41743	-0.01523	0.41835	-0.01725	0.41651	-0.00412	0.41651	-0.00705	0.41804	-0.01234
0.4155	-0.000837219	0.41712	-0.01525	0.41712	-0.01727	0.41528	-0.00412	0.4162	-0.00705	0.41681	-0.01234
0.4145	-0.000806779	0.4162	-0.01527	0.4162	-0.0173	0.41436	-0.00412	0.41467	-0.00706	0.41559	-0.01236
0.41343	-0.000848672	0.41497	-0.01529	0.41528	-0.01732	0.41344	-0.00413	0.41405	-0.00706	0.41467	-0.01237
0.41258	-0.00080355	0.41405	-0.01531	0.41436	-0.01735	0.41283	-0.00412	0.41283	-0.00706	0.41405	-0.01239
0.41158	-0.000827379	0.41283	-0.01533	0.41344	-0.01737	0.4116	-0.00413	0.41191	-0.00707	0.41283	-0.0124
0.41051	-0.000828763	0.41191	-0.01535	0.4116	-0.01739	0.41068	-0.00413	0.41068	-0.00706	0.41191	-0.01241
0.40943	-0.000840293	0.41068	-0.01536	0.41099	-0.01742	0.40976	-0.00413	0.40976	-0.00707	0.41068	-0.01243
0.40858	-0.000832914	0.41037	-0.01538	0.41037	-0.01744	0.40823	-0.00413	0.40915	-0.00707	0.41007	-0.01244
0.40743	-0.00082884	0.40884	-0.0154	0.40945	-0.01747	0.40761	-0.00413	0.40853	-0.00708	0.40884	-0.01245
0.40659	-0.000811852	0.40792	-0.01542	0.40823	-0.01749	0.40669	-0.00413	0.407	-0.00707	0.40792	-0.01247
0.40559	-0.000819385	0.407	-0.01544	0.40731	-0.01751	0.40547	-0.00413	0.40639	-0.00708	0.40639	-0.01248
0.40459	-0.000830992	0.40608	-0.01546	0.40639	-0.01753	0.40485	-0.00414	0.40547	-0.00708	0.40516	-0.01249
0.40359	-0.000809315	0.40485	-0.01547	0.40577	-0.01756	0.40393	-0.00413	0.40393	-0.00708	0.40455	-0.01251
0.40251	-0.000816387	0.40393	-0.01549	0.40455	-0.01758	0.40209	-0.00414	0.40332	-0.00709	0.40393	-0.01252
0.40151	-0.000827533	0.40271	-0.01551	0.40301	-0.0176	0.40148	-0.00414	0.40209	-0.00709	0.40271	-0.01253
0.40059	-0.000834067	0.40209	-0.01553	0.4024	-0.01763	0.40087	-0.00414	0.40117	-0.00709	0.40209	-0.01254
0.39951	-0.000831146	0.40148	-0.01554	0.40148	-0.01765	0.39995	-0.00414	0.39995	-0.0071	0.40056	-0.01256
0.39882	-0.000769036	0.40025	-0.01557	0.40056	-0.01767	0.39872	-0.00414	0.39933	-0.00709	0.39964	-0.01257
0.39744	-0.000836066	0.39872	-0.01558	0.39964	-0.0177	0.39749	-0.00414	0.3981	-0.0071	0.39903	-0.01258
0.39651	-0.000833529	0.39841	-0.0156	0.3981	-0.01772	0.39688	-0.00414	0.39718	-0.0071	0.3981	-0.01259
0.39551	-0.000848134	0.39718	-0.01562	0.39718	-0.01774	0.39534	-0.00415	0.39626	-0.00711	0.39626	-0.01261
0.39451	-0.0008303	0.39657	-0.01564	0.39657	-0.01777	0.39473	-0.00414	0.39534	-0.00711	0.39596	-0.01262
0.39359	-0.000804857	0.39534	-0.01566	0.39534	-0.01779	0.3935	-0.00415	0.39381	-0.00711	0.39442	-0.01263
0.39252	-0.000831453	0.39412	-0.01567	0.39442	-0.01781	0.39258	-0.00415	0.39289	-0.00711	0.39412	-0.01265
0.39152	-0.000824612	0.3932	-0.01569	0.39289	-0.01783	0.39197	-0.00415	0.39197	-0.00711	0.39228	-0.01265
0.39036	-0.000847826	0.39228	-0.01571	0.39228	-0.01786	0.39074	-0.00415	0.39105	-0.00712	0.39197	-0.01267
0.38952	-0.000806241	0.39044	-0.01573	0.39166	-0.01788	0.38982	-0.00415	0.39013	-0.00712	0.39074	-0.01268
0.38852	-0.000827994	0.39044	-0.01575	0.39013	-0.0179	0.38921	-0.00415	0.38921	-0.00712	0.38982	-0.01269
0.38744	-0.000811468	0.3889	-0.01576	0.38921	-0.01793	0.38768	-0.00415	0.38798	-0.00712	0.3889	-0.0127
0.38652	-0.000832299	0.38798	-0.01578	0.38829	-0.01795	0.38706	-0.00415	0.38706	-0.00712	0.38768	-0.01272
0.38544	-0.000837526	0.38676	-0.0158	0.38706	-0.01797	0.38614	-0.00415	0.38584	-0.00713	0.38676	-0.01273
0.38467	-0.000802397	0.38614	-0.01582	0.38614	-0.018	0.3843	-0.00415	0.38461	-0.00713	0.38553	-0.01274
0.38329	-0.000867274	0.3843	-0.01583	0.38553	-0.01801	0.38369	-0.00415	0.384	-0.00713	0.38461	-0.01275
0.38244	-0.000831607	0.384	-0.01585	0.3843	-0.01804	0.38277	-0.00415	0.38277	-0.00713	0.384	-0.01276
0.38137	-0.000842523	0.38338	-0.01587	0.38338	-0.01807	0.38154	-0.00415	0.38246	-0.00713	0.38277	-0.01278
0.38044	-0.000836681	0.38216	-0.01588	0.38216	-0.01808	0.38062	-0.00415	0.38062	-0.00713	0.38185	-0.01279
0.37952	-0.000819616	0.38093	-0.0159	0.38062	-0.0181	0.3797	-0.00415	0.3797	-0.00714	0.38062	-0.0128
0.37829	-0.000849594	0.3797	-0.01592	0.38093	-0.01786	0.37878	-0.00416	0.37878	-0.00714	0.38032	-0.01281
0.37745	-0.000836296	0.37909	-0.01594	0.38001	-0.0179	0.37786	-0.00416	0.37786	-0.00714	0.37848	-0.01282
0.37637	-0.000841831	0.37817	-0.01595	0.3794	-0.01794	0.37664	-0.00416	0.37725	-0.00714	0.37786	-0.01284
0.3756	-0.00080847	0.37725	-0.01597	0.37878	-0.01797	0.37572	-0.00416	0.37602	-0.00714	0.37633	-0.01285
0.37429	-0.000848749	0.37541	-0.01598	0.37725	-0.018	0.3748	-0.00416	0.37541	-0.00714	0.37602	-0.01286
0.37337	-0.000857281	0.3748	-0.016	0.37664	-0.01803	0.37388	-0.00416	0.37357	-0.00715	0.3748	-0.01287
0.37252	-0.00082638	0.37449	-0.01602	0.37541	-0.01805	0.37265	-0.00416	0.37265	-0.00715	0.37418	-0.01288
0.37145	-0.000831684	0.37234	-0.01603	0.37449	-0.01808	0.37173	-0.00416	0.37173	-0.00715	0.37296	-0.01289
0.37045	-0.00081631	0.37173	-0.01605	0.37326	-0.01811	0.37081	-0.00416	0.37142	-0.00715	0.37173	-0.01291
0.36937	-0.000833375	0.3705	-0.01607	0.37203	-0.01814	0.36958	-0.00416	0.37019	-0.00715	0.37081	-0.01291
0.3683	-0.000846981	0.37019	-0.01609	0.37111	-0.01817	0.36897	-0.00416	0.36866	-0.00715	0.36989	-0.01293
0.36753	-0.00080455	0.36897	-0.0161	0.37019	-0.01819	0.36743	-0.00416	0.36805	-0.00715	0.36897	-0.01294
0.36645	-0.000817848	0.36866	-0.01612	0.36927	-0.01822	0.36713	-0.00416	0.36682	-0.00715	0.36805	-0.01295
0.36537	-0.000835835	0.36682	-0.01614	0.36866	-0.01824	0.3659	-0.00416	0.3659	-0.00716	0.36651	-0.01296
0.36438	-0.000841139	0.3659	-0.01615	0.36743	-0.01827	0.36498	-0.00416	0.36559	-0.00716	0.3659	-0.01297
0.3633	-0.000852592	0.36498	-0.01617	0.36621	-0.01829	0.36375	-0.00416	0.36406	-0.00716	0.36467	-0.01298
0.36245	-0.000808239	0.36406	-0.01618	0.36529	-0.01832	0.36314	-0.00416	0.36283	-0.00716	0.36406	-0.01299
0.36138	-0.000840524	0.36345	-0.0162	0.36437	-0.01834	0.36161	-0.00416	0.36161	-0.00716	0.36283	-0.01301
0.3603	-0.000851439	0.36222	-0.01622	0.36314	-0.01837	0.36038	-0.00417	0.36069	-0.00716	0.36161	-0.01301
0.35938	-0.0008416	0.3613	-0.01624	0.36222	-0.01838	0.35977	-0.00417	0.36007	-0.00717	0.36069	-0.01303
0.35838	-0.000805779	0.36007	-0.01625	0.36161	-0.01841	0.35854	-0.00416	0.35885	-0.00717	0.36007	-0.01304
0.35753	-0.000854437	0.35946	-0.01627	0.36038	-0.01843	0.35762	-0.00417	0.35823	-0.00717	0.35885	-0.01305
0.3563	-0.000850824	0.35823	-0.01628	0.35977	-0.01845	0.3567	-0.00417	0.35701	-0.00717	0.35762	-0.01306
0.3553	-0.000846904	0.35731	-0.0163	0.35854	-0.01848	0.35547	-0.00417	0.35609	-0.00717	0.3567	-0.01307
0.35438	-0.0008416	0.35639	-0.01632	0.35731	-0.0185	0.35455	-0.00417	0.35547	-0.00717	0.35547	-0.01308
0.35353	-0.000815542	0.35486	-0.01633	0.35609	-0.01853	0.35363	-0.00417	0.35363	-0.00717	0.35517	-0.01309
0.35253	-0.00081216	0.35394	-0.01634	0.35547	-0.01855	0.35302	-0.00417	0.35302	-0.00718	0.35363	-0.01311
0.35138	-0.000833145	0.35333	-0.01636	0.35425	-0.01856	0.3521	-0.00416	0.35241	-0.00718	0.35302	-0.01311
0.35046	-0.000849902	0.35241	-0.01638	0.35363	-0.01859	0.35057	-0.00417	0.35149	-0.00718	0.35149	-0.01313
0.34931	-0.000847365	0.35118	-0.01639	0.35241	-0.01862	0.34965	-0.00417	0.35026	-0.00718	0.35118	-0.01314
0.34838	-0.000824382	0.35026	-0.01641	0.35118	-0.01864	0.34842	-0.00417	0.34903	-0.00718	0.34995	-0.01315
0.34746	-0.000835451	0.34873	-0.01642	0.35026	-0.01865	0.34781	-0.00417	0.34781	-0.00718	0.34903	-0.01316
0.34638	-0.000827533	0.34811	-0.01644	0.34934	-0.01868	0.34688	-0.00417	0.34688	-0.00718	0.3475	-0.01317
0.34538	-0.000834759	0.34719	-0.01645	0.34842	-0.0187	0.34535	-0.00417	0.34566	-0.00719	0.34658	-0.01318
0.34446	-0.000831377	0.34596	-0.01647	0.3475	-0.01873	0.34443	-0.00417	0.34504	-0.00718	0.34596	-0.01319
0.34346	-0.000832222	0.34504	-0.01648	0.34658	-0.01875	0.34351	-0.00417	0.34412	-0.00719	0.34443	-0.0132
0.34231	-0.000852592	0.34382	-0.0165	0.34535	-0.01877	0.3429	-0.00417	0.34351	-0.00719	0.34412	-0.01321
0.34131	-0.000868581	0.3432	-0.01651	0.34443	-0.0188	0.34106	-0.00417	0.34167	-0.00719	0.34259	-0.01322
0.34046	-0.000801475	0.34228	-0.01653	0.3429	-0.01881	0.34075	-0.00417	0.34106	-0.00719	0.34167	-0.01323
0.33939	-0.000832914	0.34106	-0.01654	0.3429	-0.01883	0.33983	-0.00417	0.34014	-0.00719	0.34075	-0.01324
0.33839	-0.00084675	0.34014	-0.01656	0.34106	-0.01885	0.3383	-0.00417	0.33891	-0.00719	0.33952	-0.01325
0.33731	-0.000854514	0.33922	-0.01657	0.34075	-0.01887	0.33768	-0.00417	0.33768	-0.00719	0.3386	-0.01326
0.33647	-0.000824689	0.3383	-0.01659	0.33952	-0.01889	0.33676	-0.00417	0.33707	-0.00719	0.33799	-0.01327
0.33539	-0.00081754	0.33676	-0.01661	0.3383	-0.01892	0.33554	-0.00417	0.33584	-0.00719	0.33676	-0.01328
0.33439	-0.000819693	0.33646	-0.01662	0.33738	-0.01895	0.33492	-0.00417	0.33492	-0.00719	0.33554	-0.01329
0.33324	-0.000835527	0.33492	-0.01664	0.33646	-0.01895	0.33339	-0.00417	0.3337	-0.00719	0.33492	-0.0133
0.33216	-0.000856051	0.33431	-0.01665	0.33554	-0.01899	0.33308	-0.00417	0.33247	-0.00719	0.334	-0.01331
0.33147	-0.000819385	0.33278	-0.01666	0.33431	-0.019	0.33155	-0.00417	0.33186	-0.00719	0.33247	-0.01332
0.33039	-0.000834451	0.33216	-0.01668	0.3337	-0.01902	0.33063	-0.00418	0.33094	-0.00719	0.33216	-0.01333
0.32955	-0.000784026	0.33094	-0.01669	0.33247	-0.01903	0.32971	-0.00418	0.33032	-0.0072	0.33063	-0.01334
0.32824	-0.000853822	0.33032	-0.01671	0.33124	-0.01906	0.32879	-0.00418	0.3291	-0.0072	0.3294	-0.01335
0.32739	-0.000835604	0.3291	-0.01672	0.33063	-0.01908	0.32756	-0.00418	0.32756	-0.0072	0.3291	-0.01336
0.32655	-0.000834989	0.32787	-0.01673	0.3291	-0.0191	0.32664	-0.00418	0.32726	-0.00719	0.32756	-0.01337
0.32524	-0.000849902	0.32726	-0.01675	0.32879	-0.01912	0.32603	-0.00418	0.32603	-0.0072	0.32664	-0.01338
0.32432	-0.000836527	0.32634	-0.01676	0.32756	-0.01913	0.32511	-0.00418	0.3248	-0.0072	0.32572	-0.01339
0.3234	-0.000821922	0.32542	-0.01678	0.32664	-0.01916	0.32358	-0.00418	0.32419	-0.0072	0.3245	-0.0134
0.32224	-0.000862355	0.3245	-0.01679	0.32572	-0.01918	0.32266	-0.00418	0.32266	-0.0072	0.32358	-0.01341
0.32124	-0.000849825	0.32296	-0.0168	0.3245	-0.01921	0.32174	-0.00418	0.32174	-0.0072	0.32235	-0.01342
0.32024	-0.000855667	0.32235	-0.01682	0.32327	-0.01922	0.32051	-0.00418	0.32112	-0.0072	0.32174	-0.01343
0.3194	-0.000828763	0.32112	-0.01683	0.32235	-0.01924	0.31989	-0.00418	0.31959	-0.0072	0.32081	-0.01344
0.31824	-0.000856743	0.32051	-0.01685	0.32143	-0.01926	0.31897	-0.00418	0.31897	-0.0072	0.31959	-0.01345
0.31709	-0.00085928	0.31928	-0.01686	0.32051	-0.01929	0.31805	-0.00418	0.31775	-0.0072	0.31897	-0.01346
0.31609	-0.000864199	0.31867	-0.01688	0.31959	-0.0193	0.31683	-0.00418	0.31683	-0.0072	0.31805	-0.01346
0.31525	-0.000849056	0.31713	-0.01689	0.31867	-0.01932	0.3156	-0.00418	0.3156	-0.0072	0.31652	-0.01347
0.31432	-0.000834528	0.31652	-0.0169	0.31744	-0.01933	0.31529	-0.00418	0.31529	-0.0072	0.3156	-0.01348
0.31332	-0.000836911	0.31529	-0.01692	0.31652	-0.01935	0.31345	-0.00418	0.31437	-0.0072	0.31437	-0.01349
0.31225	-0.000831684	0.31407	-0.01693	0.31529	-0.01938	0.31315	-0.00418	0.31315	-0.0072	0.31376	-0.0135
0.31125	-0.000843368	0.31284	-0.01694	0.31468	-0.0194	0.31131	-0.00418	0.31192	-0.0072	0.31284	-0.01351
0.31025	-0.000843445	0.31284	-0.01695	0.31376	-0.01941	0.31039	-0.00418	0.31131	-0.00721	0.31192	-0.01352
0.30917	-0.000870964	0.31131	-0.01697	0.31284	-0.01943	0.30947	-0.00418	0.31008	-0.00721	0.311	-0.01353
0.30817	-0.000863277	0.30977	-0.01698	0.31161	-0.01945	0.30885	-0.00418	0.30885	-0.0072	0.31008	-0.01354
0.30733	-0.000815619	0.30916	-0.017	0.31069	-0.01947	0.30763	-0.00418	0.30793	-0.00721	0.30916	-0.01355
0.30633	-0.00084406	0.30824	-0.01701	0.31008	-0.01949	0.30671	-0.00418	0.30671	-0.00721	0.30763	-0.01355
0.30533	-0.000825458	0.30732	-0.01702	0.30855	-0.0195	0.30548	-0.00419	0.30579	-0.00721	0.30701	-0.01357
0.3041	-0.000853207	0.30609	-0.01703	0.30763	-0.01952	0.30456	-0.00419	0.30517	-0.00721	0.3064	-0.01357
0.30325	-0.00081877	0.30548	-0.01705	0.3064	-0.01955	0.30395	-0.00419	0.30364	-0.00721	0.30487	-0.01358
0.30225	-0.000858588	0.30425	-0.01706	0.30548	-0.01957	0.30241	-0.00419	0.30303	-0.00721	0.30333	-0.01359
0.30125	-0.000831069	0.30333	-0.01707	0.30425	-0.01959	0.30149	-0.00419	0.30211	-0.00721	0.30272	-0.0136
0.3001	-0.000867735	0.30211	-0.01708	0.30364	-0.0196	0.30027	-0.00419	0.30119	-0.00721	0.30149	-0.01361
0.29941	-0.00082392	0.30088	-0.0171	0.30272	-0.01962	0.29935	-0.00419	0.30027	-0.00721	0.30088	-0.01362
0.29818	-0.000873116	0.30027	-0.01711	0.30149	-0.01964	0.29843	-0.00419	0.29935	-0.00721	0.30027	-0.01363
0.29733	-0.000879266	0.29904	-0.01712	0.30027	-0.01965	0.29812	-0.00419	0.29781	-0.00721	0.29873	-0.01363
0.2961	-0.000830915	0.29843	-0.01714	0.29965	-0.01967	0.29659	-0.00419	0.29751	-0.00722	0.29781	-0.01364
0.2951	-0.00085313	0.2972	-0.01715	0.29873	-0.01968	0.29536	-0.00419	0.29628	-0.00722	0.29689	-0.01366
0.29418	-0.000844982	0.29597	-0.01716	0.29751	-0.0197	0.29444	-0.00419	0.29536	-0.00722	0.29567	-0.01366
0.29318	-0.000851132	0.29536	-0.01718	0.29659	-0.01973	0.29382	-0.00419	0.29382	-0.00722	0.29536	-0.01367
0.29218	-0.000850056	0.29382	-0.01719	0.29567	-0.01975	0.2926	-0.00419	0.29321	-0.00722	0.29382	-0.01368
0.2911	-0.00086689	0.29321	-0.0172	0.29474	-0.01976	0.29168	-0.00419	0.29168	-0.00722	0.2929	-0.01369
0.29018	-0.000855129	0.29229	-0.01721	0.29352	-0.01977	0.29076	-0.00419	0.29106	-0.00721	0.29198	-0.0137
0.28926	-0.000853668	0.29106	-0.01722	0.2929	-0.01979	0.28984	-0.00419	0.29014	-0.00722	0.29106	-0.0137
0.28834	-0.000844829	0.29076	-0.01724	0.29168	-0.01982	0.28861	-0.00419	0.28922	-0.00722	0.28984	-0.01372
0.28749	-0.000794326	0.28922	-0.01725	0.29076	-0.01983	0.28738	-0.00419	0.28769	-0.00722	0.28892	-0.01372
0.28603	-0.000867582	0.2883	-0.01726	0.28984	-0.01985	0.28646	-0.0042	0.28708	-0.00722	0.2883	-0.01373
0.28526	-0.000824997	0.28708	-0.01727	0.28861	-0.01987	0.28524	-0.0042	0.28585	-0.00722	0.28708	-0.01374
0.28418	-0.000858588	0.28554	-0.01729	0.28769	-0.01989	0.28493	-0.0042	0.28493	-0.00722	0.28585	-0.01375
0.28318	-0.000848903	0.28524	-0.0173	0.28677	-0.0199	0.28401	-0.0042	0.2837	-0.00722	0.28524	-0.01376
0.28211	-0.000843061	0.28432	-0.01731	0.28585	-0.01992	0.28278	-0.0042	0.28278	-0.00722	0.28432	-0.01376
0.28134	-0.000832299	0.28309	-0.01732	0.28462	-0.01994	0.28186	-0.0042	0.28186	-0.00722	0.28217	-0.01377
0.28003	-0.000853515	0.28248	-0.01734	0.2837	-0.01996	0.28064	-0.0042	0.28094	-0.00722	0.28186	-0.01378
0.27926	-0.000844367	0.28125	-0.01735	0.28217	-0.01997	0.27972	-0.0042	0.27972	-0.00722	0.28094	-0.01379
0.27811	-0.000866429	0.28002	-0.01736	0.28125	-0.01998	0.27849	-0.0042	0.2788	-0.00722	0.27972	-0.0138
0.27703	-0.000862201	0.2791	-0.01737	0.28094	-0.02	0.27788	-0.0042	0.27818	-0.00722	0.27941	-0.01381
0.27619	-0.000849825	0.27849	-0.01738	0.27972	-0.02003	0.27726	-0.0042	0.27696	-0.00722	0.27788	-0.01382
0.27534	-0.000813082	0.27726	-0.01739	0.2788	-0.02003	0.27542	-0.0042	0.27573	-0.00723	0.27696	-0.01382
0.27404	-0.000866736	0.27634	-0.0174	0.27788	-0.02006	0.27481	-0.0042	0.27481	-0.00722	0.27634	-0.01384
0.27296	-0.000868888	0.27512	-0.01742	0.27665	-0.02008	0.27389	-0.0042	0.2745	-0.00723	0.2745	-0.01384
0.27211	-0.000860356	0.27389	-0.01743	0.27573	-0.02009	0.27297	-0.0042	0.27297	-0.00722	0.27389	-0.01385
0.27119	-0.000854898	0.27297	-0.01744	0.2745	-0.0201	0.27174	-0.0042	0.27236	-0.00723	0.27266	-0.01386
0.27004	-0.000846904	0.27205	-0.01745	0.27389	-0.02012	0.27052	-0.00421	0.27082	-0.00723	0.27174	-0.01387
0.26911	-0.000838448	0.27113	-0.01747	0.27236	-0.02014	0.26959	-0.00421	0.2699	-0.00723	0.27082	-0.01388
0.26819	-0.000846673	0.2699	-0.01747	0.27174	-0.02015	0.26837	-0.00421	0.26898	-0.00723	0.26959	-0.01389
0.26704	-0.000880342	0.26898	-0.01748	0.27113	-0.02017	0.26745	-0.00421	0.26775	-0.00722	0.26898	-0.0139
0.26619	-0.000836834	0.26837	-0.0175	0.2699	-0.02019	0.26653	-0.00421	0.26714	-0.00723	0.26806	-0.0139
0.26512	-0.000855898	0.26745	-0.0175	0.26898	-0.0202	0.26561	-0.00421	0.26561	-0.00723	0.26653	-0.01391
0.26404	-0.000857742	0.26561	-0.01752	0.26745	-0.02022	0.26438	-0.00421	0.2653	-0.00723	0.26561	-0.01392
0.26304	-0.00087719	0.26499	-0.01753	0.26653	-0.02022	0.26346	-0.00421	0.26407	-0.00723	0.26438	-0.01393
0.26196	-0.000860433	0.26469	-0.01754	0.26561	-0.02025	0.26223	-0.00421	0.26315	-0.00723	0.26377	-0.01393
0.2612	-0.000827918	0.26315	-0.01755	0.26469	-0.02026	0.26162	-0.00421	0.26193	-0.00723	0.26254	-0.01394
0.25997	-0.000864584	0.26223	-0.01756	0.26346	-0.02028	0.26039	-0.00421	0.2607	-0.00723	0.26193	-0.01395
0.25904	-0.000858819	0.26101	-0.01757	0.26254	-0.0203	0.25947	-0.00421	0.25978	-0.00723	0.26101	-0.01396
0.25789	-0.000864122	0.26039	-0.01758	0.26193	-0.02032	0.25825	-0.00421	0.25917	-0.00723	0.25978	-0.01397
0.25697	-0.000867812	0.25947	-0.0176	0.26101	-0.02032	0.25763	-0.00422	0.25794	-0.00723	0.25917	-0.01398
0.25612	-0.000826073	0.25825	-0.0176	0.26009	-0.02034	0.25671	-0.00421	0.25671	-0.00723	0.25794	-0.01399
0.25497	-0.000858434	0.25763	-0.01761	0.25855	-0.02035	0.25579	-0.00422	0.25641	-0.00723	0.25671	-0.014
0.25389	-0.0008745	0.25641	-0.01763	0.25763	-0.02037	0.25457	-0.00422	0.25426	-0.00723	0.25579	-0.014
0.25312	-0.000839448	0.25487	-0.01764	0.2561	-0.02039	0.25365	-0.00421	0.25426	-0.00723	0.25518	-0.01401
0.25205	-0.000863354	0.25457	-0.01765	0.25579	-0.02041	0.25303	-0.00422	0.25273	-0.00723	0.25395	-0.01402
0.2512	-0.000829301	0.25395	-0.01766	0.25487	-0.02041	0.2515	-0.00422	0.25211	-0.00723	0.25273	-0.01402
0.24997	-0.0008632	0.25211	-0.01766	0.25365	-0.02043	0.25089	-0.00422	0.25089	-0.00724	0.25181	-0.01403
0.2492	-0.00080724	0.2515	-0.01767	0.25273	-0.02045	0.24905	-0.00422	0.25027	-0.00724	0.25089	-0.01404
0.24813	-0.000851362	0.25058	-0.01769	0.25181	-0.02046	0.24843	-0.00422	0.24905	-0.00724	0.24997	-0.01405
0.24705	-0.000852746	0.24966	-0.01769	0.25089	-0.02048	0.24751	-0.00422	0.24843	-0.00723	0.24905	-0.01406
0.24613	-0.000838679	0.24843	-0.0177	0.24997	-0.02049	0.2469	-0.00422	0.2469	-0.00724	0.24782	-0.01406
0.24505	-0.000867812	0.2469	-0.01772	0.24874	-0.02051	0.24537	-0.00422	0.24629	-0.00724	0.2469	-0.01407
0.24405	-0.000869119	0.24629	-0.01773	0.24782	-0.02052	0.24445	-0.00422	0.24506	-0.00724	0.24629	-0.01408
0.24313	-0.000855052	0.24537	-0.01774	0.24721	-0.02053	0.24352	-0.00422	0.24414	-0.00724	0.24475	-0.01409
0.24213	-0.000843368	0.24383	-0.01775	0.24598	-0.02054	0.2426	-0.00422	0.24352	-0.00724	0.24383	-0.01409
0.24105	-0.000860971	0.24322	-0.01776	0.24475	-0.02056	0.24168	-0.00423	0.2423	-0.00723	0.24291	-0.0141
0.24013	-0.000846981	0.24199	-0.01777	0.24383	-0.02058	0.24046	-0.00423	0.24076	-0.00724	0.24168	-0.01411
0.23898	-0.000879035	0.24138	-0.01778	0.24291	-0.02059	0.23954	-0.00423	0.23984	-0.00724	0.24076	-0.01412
0.23798	-0.000864814	0.23984	-0.01779	0.24168	-0.0206	0.23862	-0.00423	0.23923	-0.00724	0.24015	-0.01413
0.23713	-0.000848441	0.23923	-0.0178	0.24076	-0.02062	0.23739	-0.00423	0.238	-0.00724	0.23892	-0.01413
0.2359	-0.000857204	0.23862	-0.01781	0.23984	-0.02062	0.23678	-0.00423	0.23678	-0.00724	0.23831	-0.01414
0.2349	-0.000876883	0.23739	-0.01782	0.23923	-0.02065	0.23555	-0.00423	0.23555	-0.00724	0.23678	-0.01415
0.23413	-0.000826073	0.23616	-0.01782	0.2377	-0.02066	0.23463	-0.00424	0.23524	-0.00724	0.23616	-0.01416
0.23306	-0.000863277	0.23555	-0.01784	0.23708	-0.02067	0.23402	-0.00424	0.23402	-0.00724	0.23463	-0.01417
0.23206	-0.00086589	0.23432	-0.01785	0.23555	-0.02069	0.23279	-0.00424	0.2331	-0.00724	0.2334	-0.01417
0.23098	-0.000864199	0.2334	-0.01786	0.23494	-0.0207	0.23187	-0.00424	0.23218	-0.00724	0.23279	-0.01418
0.22998	-0.00085928	0.23218	-0.01787	0.23402	-0.02072	0.23095	-0.00424	0.23095	-0.00724	0.23248	-0.01419
0.22906	-0.000854821	0.23156	-0.01788	0.2331	-0.02073	0.23003	-0.00424	0.23064	-0.00724	0.23126	-0.0142
0.22798	-0.000868043	0.23034	-0.01788	0.23187	-0.02075	0.22942	-0.00424	0.22942	-0.00724	0.23003	-0.01421
0.2269	-0.000876345	0.22942	-0.0179	0.23095	-0.02076	0.22819	-0.00424	0.22819	-0.00725	0.2288	-0.01421
0.22606	-0.000842523	0.2285	-0.0179	0.22972	-0.02077	0.22696	-0.00424	0.22696	-0.00724	0.22788	-0.01422
0.22498	-0.00087204	0.22727	-0.01791	0.2285	-0.02079	0.22574	-0.00424	0.22666	-0.00725	0.22666	-0.01423
0.22391	-0.000869042	0.22635	-0.01792	0.22819	-0.02079	0.2242	-0.00424	0.22482	-0.00725	0.22635	-0.01424
0.22306	-0.000844982	0.22574	-0.01793	0.22696	-0.02081	0.22359	-0.00425	0.2242	-0.00725	0.22543	-0.01425
0.22198	-0.000860587	0.22451	-0.01794	0.22574	-0.02082	0.22236	-0.00424	0.22328	-0.00724	0.2239	-0.01425
0.22106	-0.000852131	0.22328	-0.01795	0.22482	-0.02084	0.22206	-0.00424	0.22175	-0.00725	0.22298	-0.01426
0.21999	-0.000851977	0.22206	-0.01796	0.2239	-0.02085	0.22052	-0.00425	0.22114	-0.00725	0.22236	-0.01427
0.21891	-0.000874115	0.22114	-0.01797	0.22236	-0.02086	0.21991	-0.00424	0.22022	-0.00725	0.22114	-0.01427
0.21783	-0.000876652	0.22083	-0.01798	0.22175	-0.02087	0.21899	-0.00425	0.2193	-0.00725	0.22022	-0.01428
0.21699	-0.000871963	0.2196	-0.01799	0.22083	-0.02089	0.21807	-0.00425	0.21776	-0.00725	0.21899	-0.01429
0.21606	-0.000844521	0.21807	-0.018	0.21991	-0.0209	0.21684	-0.00425	0.21684	-0.00725	0.21807	-0.0143
0.21499	-0.000859972	0.21715	-0.01801	0.21899	-0.02091	0.21592	-0.00425	0.21592	-0.00725	0.21653	-0.01431
0.21399	-0.000866352	0.21592	-0.01801	0.21776	-0.02093	0.21469	-0.00425	0.215	-0.00725	0.21623	-0.01431
0.21291	-0.00082492	0.21561	-0.01802	0.21684	-0.02093	0.21347	-0.00425	0.21377	-0.00725	0.21439	-0.01432
0.21207	-0.000857742	0.21439	-0.01803	0.21623	-0.02095	0.21255	-0.00425	0.21316	-0.00725	0.21408	-0.01432
0.21091	-0.000864276	0.21316	-0.01804	0.215	-0.02097	0.21163	-0.00425	0.21255	-0.00725	0.21316	-0.01433
0.21022	-0.000802935	0.21193	-0.01805	0.21408	-0.02098	0.21071	-0.00425	0.21101	-0.00725	0.21163	-0.01434
0.20899	-0.000867658	0.21132	-0.01806	0.21285	-0.02099	0.20948	-0.00426	0.21009	-0.00725	0.21071	-0.01435
0.20784	-0.000872962	0.21009	-0.01807	0.21193	-0.02101	0.20917	-0.00425	0.20917	-0.00725	0.20979	-0.01436
0.20699	-0.000852515	0.20948	-0.01808	0.21071	-0.02101	0.20795	-0.00426	0.20825	-0.00725	0.20917	-0.01436
0.20599	-0.00086689	0.20825	-0.01809	0.20979	-0.02103	0.20641	-0.00426	0.20703	-0.00725	0.20764	-0.01437
0.20507	-0.000821691	0.20733	-0.01809	0.20856	-0.02104	0.2058	-0.00426	0.20611	-0.00725	0.20672	-0.01438
0.20376	-0.000877421	0.20611	-0.0181	0.20825	-0.02105	0.20488	-0.00426	0.20519	-0.00725	0.2058	-0.01439
0.20276	-0.000870964	0.20672	-0.01787	0.20703	-0.02106	0.20365	-0.00426	0.20427	-0.00725	0.20488	-0.01439
0.20176	-0.000874269	0.20549	-0.01791	0.2058	-0.02108	0.20273	-0.00426	0.20304	-0.00725	0.20365	-0.0144
0.20092	-0.000868811	0.20488	-0.01792	0.20488	-0.02108	0.20181	-0.00426	0.20212	-0.00725	0.20335	-0.01441
0.19984	-0.000875806	0.20365	-0.01795	0.20427	-0.0211	0.2012	-0.00427	0.20089	-0.00726	0.20273	-0.01441
0.19892	-0.00086443	0.20243	-0.01796	0.20304	-0.02111	0.19967	-0.00427	0.19997	-0.00726	0.2012	-0.01442
0.19784	-0.000871963	0.20151	-0.01797	0.20212	-0.02113	0.19905	-0.00427	0.19875	-0.00725	0.20028	-0.01443
0.19692	-0.000825611	0.20028	-0.018	0.20089	-0.02114	0.19752	-0.00427	0.19844	-0.00725	0.19875	-0.01444
0.19584	-0.000871579	0.19905	-0.018	0.20028	-0.02114	0.19691	-0.00427	0.19691	-0.00726	0.19813	-0.01444
0.19492	-0.000865814	0.19813	-0.01802	0.19905	-0.02116	0.19568	-0.00427	0.19599	-0.00726	0.1966	-0.01445
0.19377	-0.000884108	0.19752	-0.01803	0.19783	-0.02116	0.19445	-0.00427	0.19507	-0.00726	0.19599	-0.01446
0.19277	-0.000881418	0.19629	-0.01804	0.19691	-0.02118	0.19384	-0.00427	0.19384	-0.00726	0.19507	-0.01447
0.19215	-0.00084283	0.19507	-0.01805	0.19599	-0.02119	0.19261	-0.00427	0.19292	-0.00726	0.19415	-0.01447
0.19092	-0.000886184	0.19476	-0.01807	0.19507	-0.0212	0.192	-0.00428	0.192	-0.00726	0.19292	-0.01448
0.18985	-0.000870272	0.19323	-0.01807	0.19384	-0.02121	0.19138	-0.00427	0.19077	-0.00726	0.1923	-0.01449
0.18885	-0.000866505	0.1923	-0.01808	0.19292	-0.02123	0.18985	-0.00428	0.19046	-0.00726	0.19077	-0.01449
0.18792	-0.000866121	0.19108	-0.0181	0.19169	-0.02123	0.18832	-0.00428	0.18893	-0.00726	0.19016	-0.0145
0.18677	-0.000870579	0.19016	-0.01811	0.19108	-0.02125	0.1877	-0.00428	0.18801	-0.00726	0.18893	-0.0145
0.18569	-0.00088334	0.18924	-0.01812	0.19046	-0.02125	0.18678	-0.00428	0.18709	-0.00726	0.1877	-0.01451
0.1847	-0.00087596	0.18832	-0.01813	0.18893	-0.02126	0.18586	-0.00428	0.18617	-0.00726	0.18678	-0.01452
0.1837	-0.000893179	0.1874	-0.01813	0.1877	-0.02129	0.18464	-0.00428	0.18525	-0.00726	0.18617	-0.01453
0.18293	-0.000852746	0.18648	-0.01814	0.18678	-0.02128	0.18433	-0.00428	0.18402	-0.00726	0.18525	-0.01454
0.1817	-0.000883416	0.18556	-0.01815	0.18617	-0.02131	0.18249	-0.00428	0.1831	-0.00726	0.18402	-0.01454
0.18093	-0.000855667	0.18464	-0.01816	0.18525	-0.02132	0.18188	-0.00428	0.18188	-0.00726	0.1828	-0.01455
0.17985	-0.000875806	0.18372	-0.01817	0.18402	-0.02132	0.18065	-0.00428	0.18126	-0.00726	0.18218	-0.01455
0.17885	-0.000862893	0.18218	-0.01818	0.18341	-0.02133	0.17973	-0.00428	0.18004	-0.00726	0.18126	-0.01456
0.17801	-0.000858434	0.18126	-0.01819	0.18218	-0.02134	0.17881	-0.00428	0.17912	-0.00726	0.17973	-0.01456
0.17685	-0.000876575	0.18065	-0.0182	0.18096	-0.02135	0.17758	-0.00428	0.17789	-0.00726	0.17881	-0.01457
0.17585	-0.00087719	0.17973	-0.01821	0.18004	-0.02137	0.17697	-0.00428	0.17728	-0.00726	0.1782	-0.01458
0.17485	-0.000881418	0.1782	-0.0182	0.17912	-0.02138	0.17574	-0.00429	0.17605	-0.00727	0.17697	-0.01459
0.17378	-0.000873885	0.17728	-0.01822	0.17789	-0.02139	0.17452	-0.00429	0.17513	-0.00727	0.17574	-0.01459
0.17293	-0.000832837	0.17636	-0.01823	0.17666	-0.0214	0.1736	-0.00429	0.17421	-0.00726	0.17482	-0.0146
0.17178	-0.0008848	0.17574	-0.01824	0.17636	-0.0214	0.17268	-0.00429	0.17298	-0.00726	0.1736	-0.0146
0.17101	-0.00084429	0.17482	-0.01824	0.17574	-0.02143	0.17145	-0.00429	0.17176	-0.00727	0.17298	-0.01461
0.17001	-0.000848364	0.17329	-0.01825	0.1739	-0.02143	0.17084	-0.00429	0.17114	-0.00726	0.17206	-0.01462
0.1687	-0.000881341	0.17237	-0.01826	0.17329	-0.02143	0.16992	-0.00429	0.16992	-0.00727	0.17114	-0.01463
0.16778	-0.000861586	0.17176	-0.01826	0.17237	-0.02146	0.169	-0.00429	0.169	-0.00726	0.16992	-0.01463
0.16678	-0.000868504	0.17084	-0.01829	0.17084	-0.02145	0.16808	-0.00429	0.16838	-0.00726	0.1693	-0.01464
0.1657	-0.000875883	0.16961	-0.01829	0.17022	-0.02147	0.16654	-0.0043	0.16654	-0.00727	0.16808	-0.01464
0.16478	-0.000874269	0.16869	-0.0183	0.169	-0.02146	0.16593	-0.00429	0.16593	-0.00726	0.16685	-0.01465
0.16378	-0.000867044	0.16777	-0.0183	0.16777	-0.02148	0.1647	-0.0043	0.16501	-0.00726	0.16593	-0.01466
0.16294	-0.000883263	0.16685	-0.0183	0.16685	-0.02149	0.16378	-0.00429	0.16409	-0.00727	0.16501	-0.01466
0.16186	-0.000865429	0.16562	-0.01832	0.16623	-0.02149	0.16286	-0.0043	0.16317	-0.00727	0.16439	-0.01467
0.16086	-0.000874884	0.16439	-0.01833	0.16501	-0.02152	0.16194	-0.0043	0.16255	-0.00726	0.16286	-0.01468
0.15986	-0.000841677	0.16378	-0.01834	0.16378	-0.02152	0.16133	-0.0043	0.16102	-0.00727	0.16194	-0.01467
0.15886	-0.000885108	0.16255	-0.01834	0.16317	-0.02152	0.15979	-0.0043	0.1601	-0.00726	0.16133	-0.01468
0.15794	-0.000863277	0.16163	-0.01835	0.16225	-0.02153	0.15857	-0.0043	0.15918	-0.00726	0.1601	-0.01469
0.15686	-0.000886491	0.16041	-0.01834	0.16102	-0.02154	0.15734	-0.0043	0.15857	-0.00727	0.15887	-0.01469
0.15579	-0.000857512	0.15979	-0.01837	0.15979	-0.02155	0.15673	-0.0043	0.15703	-0.00726	0.15826	-0.0147
0.15463	-0.000899328	0.15826	-0.01837	0.15918	-0.02156	0.1555	-0.0043	0.15581	-0.00726	0.15703	-0.01471
0.15379	-0.00087327	0.15765	-0.01837	0.15765	-0.02157	0.15458	-0.0043	0.15519	-0.00727	0.15581	-0.01471
0.15263	-0.000889643	0.15611	-0.01838	0.15734	-0.02157	0.15397	-0.0043	0.15397	-0.00727	0.1555	-0.01471
0.15171	-0.000877113	0.1555	-0.01838	0.15611	-0.02158	0.15274	-0.0043	0.15335	-0.00726	0.15427	-0.01472
0.15087	-0.00087327	0.15427	-0.01839	0.15519	-0.0216	0.15121	-0.0043	0.15213	-0.00727	0.15335	-0.01473
0.14979	-0.000873731	0.15366	-0.01839	0.15458	-0.02161	0.1509	-0.0043	0.15151	-0.00727	0.15213	-0.01473
0.14871	-0.000880419	0.15213	-0.0184	0.15335	-0.02162	0.14967	-0.00431	0.14998	-0.00727	0.1509	-0.01474
0.14787	-0.000881572	0.15151	-0.0184	0.15182	-0.02162	0.14845	-0.00431	0.14937	-0.00726	0.14998	-0.01475
0.14687	-0.000852823	0.15029	-0.01841	0.15121	-0.02164	0.14814	-0.00431	0.14845	-0.00726	0.14906	-0.01475
0.14579	-0.000891641	0.14967	-0.01843	0.14998	-0.02164	0.14691	-0.00431	0.14722	-0.00726	0.14845	-0.01475
0.14479	-0.000882263	0.14875	-0.01843	0.14937	-0.02164	0.14599	-0.00431	0.14599	-0.00727	0.14753	-0.01476
0.14379	-0.000872732	0.14722	-0.01843	0.14845	-0.02165	0.14477	-0.00431	0.14507	-0.00726	0.14599	-0.01476
0.14272	-0.000888643	0.1463	-0.01844	0.14691	-0.02166	0.14385	-0.00431	0.14385	-0.00726	0.14477	-0.01477
0.14164	-0.000887875	0.14569	-0.01844	0.14599	-0.02167	0.14262	-0.00431	0.14323	-0.00726	0.14415	-0.01478
0.14079	-0.000883878	0.14446	-0.01845	0.14507	-0.02168	0.14139	-0.00431	0.14201	-0.00726	0.14293	-0.01478
0.13956	-0.000890411	0.14415	-0.01845	0.14415	-0.02168	0.14078	-0.00431	0.14139	-0.00726	0.14231	-0.01478
0.13887	-0.000835835	0.14262	-0.01847	0.14323	-0.02169	0.13986	-0.00431	0.14016	-0.00726	0.14078	-0.01479
0.13764	-0.00089879	0.1417	-0.01847	0.1417	-0.02171	0.13863	-0.00431	0.13894	-0.00726	0.13955	-0.01479
0.13672	-0.000888643	0.14016	-0.01846	0.14139	-0.0217	0.1374	-0.00431	0.13771	-0.00726	0.13924	-0.0148
0.1358	-0.000889643	0.13924	-0.01846	0.14016	-0.02171	0.13679	-0.00431	0.1371	-0.00726	0.1374	-0.0148
0.13472	-0.000887952	0.13832	-0.01848	0.13924	-0.02171	0.13556	-0.00432	0.13618	-0.00726	0.1374	-0.01481
0.1338	-0.000880419	0.1374	-0.01849	0.13863	-0.02173	0.13464	-0.00431	0.13495	-0.00726	0.13618	-0.01482
0.13272	-0.000863354	0.13679	-0.01849	0.1374	-0.02173	0.13372	-0.00431	0.13434	-0.00726	0.13556	-0.01482
0.13172	-0.000865506	0.13526	-0.0185	0.13618	-0.02175	0.1325	-0.00431	0.13342	-0.00726	0.13434	-0.01483
0.13049	-0.000908168	0.13464	-0.01849	0.13556	-0.02173	0.13158	-0.00432	0.13188	-0.00726	0.1328	-0.01483
0.1298	-0.000869273	0.13403	-0.01851	0.13434	-0.02176	0.13066	-0.00432	0.13127	-0.00725	0.13158	-0.01483
0.1288	-0.000880649	0.1325	-0.0185	0.13311	-0.02177	0.13004	-0.00431	0.13035	-0.00725	0.13096	-0.01484
0.12788	-0.00085313	0.13158	-0.01851	0.1325	-0.02176	0.12882	-0.00431	0.12882	-0.00725	0.12974	-0.01484
0.12665	-0.000902557	0.13035	-0.01851	0.13127	-0.02178	0.12759	-0.00431	0.1279	-0.00725	0.12912	-0.01484
0.12542	-0.000903863	0.12943	-0.01853	0.13004	-0.02178	0.12636	-0.00431	0.12728	-0.00725	0.1279	-0.01484
0.1248	-0.00086835	0.1282	-0.01853	0.12943	-0.02178	0.12575	-0.00432	0.12606	-0.00725	0.12759	-0.01485
0.1238	-0.000863661	0.12759	-0.01853	0.12759	-0.02179	0.12483	-0.00432	0.12483	-0.00725	0.12636	-0.01485
0.12265	-0.000883724	0.12636	-0.01854	0.12667	-0.02179	0.12391	-0.00432	0.12422	-0.00725	0.12514	-0.01485
0.1215	-0.000905555	0.12514	-0.01854	0.12636	-0.02181	0.1233	-0.00432	0.12299	-0.00725	0.12422	-0.01486
0.12065	-0.000891334	0.12422	-0.01853	0.12483	-0.02181	0.12176	-0.00432	0.12207	-0.00725	0.1233	-0.01486
0.11988	-0.000864507	0.1233	-0.01855	0.12422	-0.02181	0.12084	-0.00432	0.12084	-0.00724	0.12176	-0.01487
0.11865	-0.000887106	0.12238	-0.01855	0.1233	-0.02183	0.11962	-0.00432	0.12023	-0.00725	0.12084	-0.01487
0.11781	-0.000867812	0.12146	-0.01856	0.12207	-0.02182	0.1187	-0.00432	0.11931	-0.00725	0.11992	-0.01487
0.11665	-0.000901173	0.12084	-0.01855	0.12084	-0.02184	0.11778	-0.00432	0.11839	-0.00725	0.119	-0.01488
0.11565	-0.000908245	0.119	-0.01856	0.12023	-0.02184	0.11686	-0.00432	0.11716	-0.00724	0.11808	-0.01488
0.11465	-0.000885184	0.11839	-0.01856	0.119	-0.02184	0.11594	-0.00432	0.11624	-0.00724	0.11686	-0.01488
0.11388	-0.000860894	0.11778	-0.01856	0.11778	-0.02184	0.11502	-0.00432	0.11471	-0.00724	0.11624	-0.01488
0.11265	-0.000897483	0.11686	-0.01856	0.11686	-0.02186	0.11409	-0.00431	0.11409	-0.00724	0.11502	-0.01489
0.11181	-0.00085536	0.11594	-0.01857	0.11594	-0.02186	0.11256	-0.00431	0.11317	-0.00724	0.1144	-0.01489
0.11073	-0.000895638	0.1144	-0.01857	0.11532	-0.02187	0.11195	-0.00432	0.11195	-0.00723	0.11317	-0.01489
0.10966	-0.000895792	0.11348	-0.01858	0.11409	-0.02187	0.11072	-0.00432	0.11103	-0.00724	0.11225	-0.0149
0.10866	-0.000879727	0.11256	-0.01859	0.11287	-0.02188	0.1098	-0.00432	0.11011	-0.00723	0.11072	-0.0149
0.10766	-0.000910551	0.11164	-0.01859	0.11195	-0.02188	0.10888	-0.00432	0.10919	-0.00723	0.11041	-0.0149
0.1065	-0.000910397	0.11072	-0.01859	0.11133	-0.02188	0.10735	-0.00432	0.10827	-0.00723	0.10888	-0.0149
0.10558	-0.000899712	0.10919	-0.01859	0.11011	-0.02189	0.10673	-0.00432	0.10735	-0.00723	0.10796	-0.01491
0.10466	-0.000899559	0.10857	-0.0186	0.10919	-0.02189	0.10612	-0.00432	0.10643	-0.00723	0.10735	-0.01491
0.10366	-0.000891488	0.10765	-0.01859	0.10796	-0.0219	0.10459	-0.00432	0.10489	-0.00723	0.10612	-0.01491
0.10281	-0.000892871	0.10704	-0.0186	0.10704	-0.02189	0.10397	-0.00432	0.10428	-0.00723	0.1052	-0.01491
0.10197	-0.000865737	0.10551	-0.01859	0.10581	-0.02191	0.10275	-0.00432	0.10336	-0.00722	0.10397	-0.01491
0.10051	-0.000907015	0.10428	-0.0186	0.10489	-0.0219	0.10183	-0.00432	0.10183	-0.00722	0.10275	-0.01492
0.09966	-0.000906708	0.10367	-0.0186	0.10336	-0.02192	0.10091	-0.00432	0.10091	-0.00722	0.10152	-0.01492
0.09858	-0.000916162	0.10275	-0.0186	0.10336	-0.02192	0.10029	-0.00432	0.09968	-0.00722	0.10121	-0.01492
0.09766	-0.00088849	0.10183	-0.01861	0.10213	-0.02192	0.09907	-0.00432	0.09937	-0.00722	0.10029	-0.01492
0.09674	-0.000885031	0.1006	-0.01863	0.10152	-0.02192	0.09784	-0.00432	0.09845	-0.00722	0.09907	-0.01492
0.09551	-0.000909782	0.09937	-0.01861	0.09999	-0.02192	0.09631	-0.00432	0.09692	-0.00721	0.09784	-0.01492
0.09482	-0.000864891	0.09876	-0.01863	0.09907	-0.02193	0.09539	-0.00432	0.096	-0.00721	0.09692	-0.01492
0.09359	-0.0008961	0.09753	-0.01862	0.09815	-0.02192	0.09477	-0.00432	0.09508	-0.00721	0.096	-0.01493
0.09266	-0.000905555	0.09661	-0.01862	0.09692	-0.02195	0.09385	-0.00431	0.09355	-0.00721	0.09508	-0.01493
0.09151	-0.000908399	0.09569	-0.01863	0.096	-0.02194	0.09263	-0.00431	0.09324	-0.0072	0.09416	-0.01493
0.09066	-0.000898636	0.09447	-0.01863	0.09508	-0.02195	0.09201	-0.00431	0.09201	-0.0072	0.09324	-0.01493
0.08951	-0.000910397	0.09355	-0.01863	0.09416	-0.02194	0.09079	-0.00431	0.09079	-0.0072	0.09232	-0.01493
0.08874	-0.000880649	0.09263	-0.01863	0.09355	-0.02195	0.08956	-0.00431	0.09017	-0.0072	0.09109	-0.01493
0.08751	-0.000914164	0.09171	-0.01864	0.09201	-0.02195	0.08894	-0.00431	0.08925	-0.00719	0.09017	-0.01493
0.08666	-0.000913933	0.09048	-0.01864	0.09109	-0.02197	0.08802	-0.00431	0.08802	-0.00719	0.08894	-0.01493
0.08566	-0.000872655	0.08925	-0.01864	0.08987	-0.02195	0.0871	-0.00431	0.0868	-0.00719	0.08833	-0.01493
0.08466	-0.000899636	0.08864	-0.01864	0.08864	-0.02196	0.08588	-0.00431	0.08618	-0.00719	0.0871	-0.01493
0.08351	-0.000904017	0.08802	-0.01864	0.08802	-0.02197	0.08465	-0.00431	0.08526	-0.00718	0.08618	-0.01493
0.08266	-0.000893179	0.08649	-0.01864	0.08741	-0.02197	0.08404	-0.00431	0.08434	-0.00718	0.08465	-0.01493
0.08151	-0.000915778	0.08588	-0.01865	0.08618	-0.02197	0.0825	-0.00431	0.08312	-0.00718	0.08404	-0.01493
0.08067	-0.000902403	0.08465	-0.01865	0.08496	-0.02197	0.08158	-0.00431	0.08189	-0.00718	0.0825	-0.01493
0.07967	-0.000904401	0.08312	-0.01866	0.08404	-0.02198	0.08036	-0.00431	0.08097	-0.00717	0.0825	-0.01493
0.07867	-0.000919314	0.08281	-0.01865	0.08281	-0.02198	0.08005	-0.00431	0.08036	-0.00717	0.08097	-0.01492
0.07759	-0.000908014	0.0822	-0.01865	0.0822	-0.02198	0.07882	-0.00431	0.07852	-0.00717	0.07974	-0.01493
0.07659	-0.000922619	0.08066	-0.01865	0.08128	-0.02197	0.0779	-0.00431	0.07821	-0.00717	0.07852	-0.01492
0.07551	-0.000923772	0.07944	-0.01865	0.08005	-0.022	0.07668	-0.00431	0.07698	-0.00717	0.07821	-0.01492
0.07459	-0.000888951	0.07852	-0.01865	0.07913	-0.02199	0.07576	-0.00431	0.07637	-0.00716	0.07729	-0.01492
0.07351	-0.000923619	0.07729	-0.01865	0.0776	-0.022	0.07484	-0.00431	0.07514	-0.00716	0.07576	-0.01492
0.07267	-0.000876114	0.07668	-0.01865	0.07698	-0.02199	0.07392	-0.00431	0.07392	-0.00715	0.07545	-0.01492
0.07151	-0.00088849	0.07545	-0.01865	0.07576	-0.02198	0.07238	-0.00431	0.073	-0.00715	0.07361	-0.01492
0.07059	-0.000914548	0.07484	-0.01865	0.07453	-0.02199	0.07177	-0.00431	0.07208	-0.00715	0.073	-0.01491
0.06951	-0.000932766	0.0733	-0.01865	0.07392	-0.022	0.07085	-0.00431	0.07146	-0.00714	0.07177	-0.01491
0.06859	-0.000914241	0.07238	-0.01866	0.073	-0.022	0.06962	-0.00431	0.06993	-0.00714	0.07116	-0.01491
0.06736	-0.000934764	0.07177	-0.01866	0.07208	-0.022	0.0687	-0.0043	0.06932	-0.00713	0.06993	-0.01491
0.06652	-0.000922696	0.07024	-0.01866	0.07116	-0.02202	0.06778	-0.0043	0.0684	-0.00713	0.0687	-0.01491
0.06552	-0.000921774	0.06962	-0.01866	0.06962	-0.02201	0.06656	-0.0043	0.06717	-0.00713	0.06809	-0.0149
0.06467	-0.000914779	0.06901	-0.01865	0.06932	-0.02201	0.06594	-0.0043	0.06594	-0.00712	0.06717	-0.0149
0.06367	-0.00092162	0.06748	-0.01867	0.06778	-0.022	0.06441	-0.0043	0.06502	-0.00712	0.06625	-0.0149
0.06236	-0.000941375	0.06625	-0.01866	0.06748	-0.02201	0.0638	-0.0043	0.0641	-0.00712	0.06502	-0.01489
0.06159	-0.000915778	0.06564	-0.01865	0.06625	-0.022	0.06257	-0.0043	0.06318	-0.00712	0.0638	-0.01489
0.06059	-0.000904094	0.06472	-0.01867	0.06502	-0.02201	0.06134	-0.0043	0.06165	-0.00711	0.06287	-0.01489
0.05959	-0.000916931	0.06349	-0.01867	0.06472	-0.02201	0.06073	-0.0043	0.06103	-0.00711	0.06226	-0.01488
0.05859	-0.000924003	0.06287	-0.01865	0.06318	-0.02202	0.0595	-0.0043	0.06011	-0.0071	0.06073	-0.01488
0.05752	-0.000915701	0.06165	-0.01865	0.06226	-0.02202	0.05858	-0.0043	0.05919	-0.0071	0.06011	-0.01487
0.05644	-0.000936302	0.06073	-0.01865	0.06103	-0.022	0.05766	-0.0043	0.05889	-0.0071	0.05919	-0.01487
0.0556	-0.000941375	0.0595	-0.01865	0.06011	-0.02201	0.05705	-0.0043	0.05705	-0.0071	0.05766	-0.01486
0.05437	-0.000938454	0.05858	-0.01865	0.05889	-0.02202	0.05551	-0.0043	0.05643	-0.00709	0.05674	-0.01486
0.05337	-0.000937532	0.05735	-0.01866	0.05797	-0.02202	0.05459	-0.0043	0.0549	-0.00709	0.05613	-0.01486
0.05252	-0.000904094	0.05643	-0.01865	0.05705	-0.02202	0.05367	-0.0043	0.05429	-0.00709	0.0549	-0.01485
0.0516	-0.000930614	0.05582	-0.01865	0.05613	-0.02202	0.05245	-0.0043	0.05245	-0.00708	0.05429	-0.01484
0.05067	-0.000905708	0.05459	-0.01865	0.05521	-0.02202	0.05183	-0.0043	0.05214	-0.00708	0.05275	-0.01484
0.04944	-0.000914087	0.05337	-0.01866	0.05398	-0.02203	0.05091	-0.0043	0.05153	-0.00707	0.05245	-0.01483
0.04844	-0.000930229	0.05275	-0.01865	0.05337	-0.02203	0.0503	-0.0043	0.04999	-0.00707	0.05091	-0.01483
0.0476	-0.000905478	0.05183	-0.01865	0.05153	-0.02202	0.04938	-0.0043	0.04846	-0.00706	0.04999	-0.01482
0.04644	-0.000943835	0.04999	-0.01866	0.05061	-0.02202	0.04754	-0.0043	0.04846	-0.00706	0.04907	-0.01482
0.04544	-0.000945065	0.04999	-0.01865	0.04999	-0.02202	0.04662	-0.0043	0.04631	-0.00706	0.04815	-0.01481
0.04452	-0.000923157	0.04877	-0.01865	0.04846	-0.02203	0.04539	-0.00429	0.04601	-0.00706	0.04723	-0.01481
0.04344	-0.000955596	0.04754	-0.01865	0.04785	-0.02203	0.04447	-0.0043	0.04539	-0.00706	0.04601	-0.0148
0.04245	-0.000956364	0.04631	-0.01865	0.04693	-0.02203	0.04355	-0.00429	0.04386	-0.00705	0.04509	-0.01479
0.04152	-0.000938992	0.0457	-0.01865	0.04631	-0.02203	0.04233	-0.00429	0.04263	-0.00705	0.04417	-0.01479
0.04052	-0.000944834	0.04478	-0.01865	0.04509	-0.02203	0.04171	-0.00429	0.04233	-0.00704	0.04294	-0.01478
0.03952	-0.000957825	0.04325	-0.01865	0.04417	-0.02203	0.04079	-0.00429	0.04141	-0.00704	0.04171	-0.01477
0.0386	-0.000951368	0.04263	-0.01865	0.04325	-0.02203	0.03926	-0.0043	0.04018	-0.00704	0.04079	-0.01477
0.03737	-0.000960054	0.04171	-0.01865	0.04202	-0.02203	0.03865	-0.00429	0.03895	-0.00703	0.03987	-0.01476
0.03637	-0.000953751	0.04079	-0.01864	0.04141	-0.02203	0.03742	-0.00429	0.03803	-0.00703	0.03895	-0.01475
0.0356	-0.000929768	0.03957	-0.01864	0.04018	-0.02203	0.03711	-0.00429	0.0368	-0.00703	0.03803	-0.01474
0.03422	-0.000969586	0.03834	-0.01864	0.03865	-0.02203	0.03588	-0.00429	0.03619	-0.00702	0.0365	-0.01473
0.03337	-0.000963436	0.03772	-0.01864	0.03803	-0.02202	0.03496	-0.00429	0.03496	-0.00702	0.03588	-0.01472
0.03245	-0.000961053	0.03711	-0.01864	0.03711	-0.02203	0.03404	-0.00429	0.03404	-0.00701	0.03527	-0.01472
0.03129	-0.000969355	0.03527	-0.01864	0.03619	-0.02203	0.03251	-0.00429	0.03343	-0.00701	0.03404	-0.01471
0.03037	-0.000964589	0.03404	-0.01862	0.03496	-0.02203	0.03128	-0.00428	0.0319	-0.00701	0.03282	-0.0147
0.02953	-0.000960438	0.03343	-0.01862	0.03404	-0.02203	0.03067	-0.00429	0.03159	-0.007	0.0319	-0.01469
0.02837	-0.000959516	0.03251	-0.01862	0.03343	-0.02203	0.02944	-0.00428	0.03006	-0.007	0.03098	-0.01468
0.02737	-0.000970124	0.03128	-0.01864	0.0319	-0.02203	0.02914	-0.00428	0.02852	-0.007	0.02975	-0.01467
0.02645	-0.000929307	0.03067	-0.01862	0.03128	-0.02203	0.0276	-0.00428	0.02791	-0.00699	0.02883	-0.01466
0.02545	-0.000961438	0.02914	-0.01862	0.03067	-0.02203	0.02668	-0.00428	0.02699	-0.00699	0.0273	-0.01466
0.02453	-0.000970739	0.02822	-0.01862	0.02914	-0.02203	0.02576	-0.00428	0.02576	-0.00698	0.02668	-0.01465
0.0233	-0.000972737	0.02791	-0.01861	0.02791	-0.02202	0.02484	-0.00428	0.02515	-0.00698	0.02576	-0.01464
0.02245	-0.000969355	0.02638	-0.01861	0.0276	-0.02202	0.02331	-0.00428	0.02392	-0.00698	0.02515	-0.01463
0.02137	-0.000973506	0.02576	-0.01862	0.02607	-0.02203	0.0227	-0.00429	0.02331	-0.00697	0.02392	-0.01462
0.02037	-0.000972584	0.02484	-0.01861	0.02454	-0.02203	0.02147	-0.00428	0.02178	-0.00697	0.02331	-0.01461
0.01953	-0.00095229	0.02362	-0.0186	0.02392	-0.02203	0.02055	-0.00428	0.02086	-0.00697	0.02178	-0.0146
0.0183	-0.000987573	0.02239	-0.01861	0.02331	-0.02203	0.01994	-0.00428	0.01963	-0.00697	0.02086	-0.01459
0.01745	-0.000976735	0.02208	-0.0186	0.02208	-0.02202	0.01871	-0.00428	0.01902	-0.00696	0.02024	-0.01458
0.01638	-0.000983191	0.02055	-0.01859	0.02086	-0.02202	0.01779	-0.00428	0.01779	-0.00697	0.01932	-0.01457
0.01545	-0.000968202	0.01932	-0.01859	0.02024	-0.02202	0.01718	-0.00428	0.01687	-0.00696	0.0181	-0.01456
0.01438	-0.000982961	0.0184	-0.0186	0.01871	-0.02201	0.01564	-0.00428	0.01626	-0.00696	0.01687	-0.01455
0.0133	-0.000980117	0.01779	-0.01858	0.0181	-0.02202	0.01472	-0.00428	0.01472	-0.00695	0.01656	-0.01454
0.0123	-0.000991954	0.01656	-0.01859	0.01718	-0.02202	0.0138	-0.00428	0.01442	-0.00695	0.01503	-0.01453
0.01138	-0.000983576	0.01564	-0.01858	0.01595	-0.02202	0.01258	-0.00428	0.01258	-0.00695	0.01411	-0.01452
0.0103	-0.000994875	0.01442	-0.01859	0.01503	-0.02202	0.01196	-0.00428	0.01196	-0.00694	0.01288	-0.0145
0.0093	-0.001	0.0135	-0.01858	0.01411	-0.02202	0.01073	-0.00428	0.01135	-0.00694	0.01196	-0.01449
0.00853	-0.000966665	0.01227	-0.01857	0.01319	-0.02202	0.00951	-0.00428	0.01043	-0.00694	0.01104	-0.01448
0.0073	-0.000993799	0.01135	-0.01857	0.01165	-0.02202	0.00889	-0.00427	0.00889	-0.00694	0.00951	-0.01447
0.00622	-0.000992723	0.01073	-0.01858	0.01104	-0.02202	0.00797	-0.00428	0.00797	-0.00694	0.0092	-0.01446
0.00546	-0.000985651	0.00951	-0.01855	0.00981	-0.02199	0.00675	-0.00428	0.00705	-0.00693	0.00767	-0.01445
0.00438	-0.000967357	0.00828	-0.01856	0.00951	-0.022	0.00583	-0.00427	0.00613	-0.00692	0.00675	-0.01444
0.0033	-0.001	0.00736	-0.01856	0.00797	-0.02201	0.0046	-0.00428	0.00521	-0.00693	0.00613	-0.01443
0.0023	-0.000996413	0.00613	-0.01856	0.00705	-0.02201	0.00368	-0.00428	0.00399	-0.00692	0.00491	-0.01441
0.0013	-0.00101	0.00521	-0.01855	0.00613	-0.02201	0.00245	-0.00427	0.00307	-0.00692	0.00429	-0.0144
0.000225947	-0.00101	0.0046	-0.01854	0.00521	-0.022	0.00184	-0.00427	0.00184	-0.00692	0.00307	-0.01439
-0.000696878	-0.00101	0.00368	-0.01854	0.00368	-0.022	0.00123	-0.00427	0.000920238	-0.00691	0.00215	-0.01437
-0.000466172	-0.000926001	0.00399	-0.01828	0.00429	-0.0217	0.00123	-0.00419	0.00184	-0.00677	0.00184	-0.01416
0.000610457	-0.000847135	0.0046	-0.01799	0.00552	-0.02137	0.00215	-0.00409	0.00245	-0.00662	0.00368	-0.01388
0.00153	-0.000802167	0.00552	-0.0177	0.00613	-0.02107	0.00276	-0.004	0.00368	-0.00647	0.00368	-0.01363
0.00276	-0.000742748	0.00675	-0.01745	0.00767	-0.02079	0.00399	-0.00392	0.00429	-0.00633	0.00521	-0.0134
0.00376	-0.000699317	0.00767	-0.01721	0.00797	-0.02052	0.00491	-0.00384	0.00521	-0.00621	0.00644	-0.01318
0.00461	-0.00067495	0.00889	-0.01697	0.0092	-0.02026	0.00583	-0.00377	0.00613	-0.00609	0.00736	-0.01298
0.00553	-0.000637438	0.0092	-0.01674	0.01012	-0.02001	0.00705	-0.0037	0.00675	-0.00598	0.00859	-0.01278
0.00676	-0.000560108	0.01073	-0.01652	0.01135	-0.01978	0.00828	-0.00363	0.00797	-0.00587	0.00859	-0.01258
0.00753	-0.000580863	0.01104	-0.01631	0.01227	-0.01952	0.00859	-0.00357	0.0092	-0.00577	0.00981	-0.01239
0.00869	-0.000541045	0.01258	-0.01611	0.01319	-0.01931	0.01012	-0.00351	0.00981	-0.00566	0.01073	-0.01221
0.00961	-0.000521828	0.0135	-0.01591	0.0138	-0.01908	0.01073	-0.00345	0.01104	-0.00557	0.01196	-0.01204
0.01061	-0.000496385	0.01442	-0.01571	0.01472	-0.01887	0.01196	-0.00339	0.01227	-0.00547	0.01288	-0.01187
0.01161	-0.000477168	0.01534	-0.01551	0.01595	-0.01864	0.01319	-0.00333	0.0138	-0.00538	0.0135	-0.0117
0.01268	-0.000444729	0.01595	-0.01533	0.01687	-0.01844	0.01411	-0.00328	0.01442	-0.00529	0.01472	-0.01154
0.01345	-0.000439348	0.01748	-0.01515	0.01779	-0.01824	0.01503	-0.00322	0.01503	-0.00521	0.01595	-0.01137
0.01453	-0.000417595	0.0184	-0.01497	0.01902	-0.01803	0.01595	-0.00317	0.01626	-0.00512	0.01687	-0.01122
0.01568	-0.000388231	0.01902	-0.01479	0.01994	-0.01785	0.01718	-0.00312	0.01779	-0.00504	0.01779	-0.01107
0.01645	-0.000376778	0.02024	-0.01461	0.02116	-0.01765	0.01748	-0.00307	0.0181	-0.00496	0.01871	-0.01092
0.01768	-0.000349105	0.02055	-0.01445	0.02178	-0.01745	0.01871	-0.00302	0.01932	-0.00488	0.01963	-0.01078
0.01876	-0.000330734	0.0227	-0.01427	0.0227	-0.01726	0.02024	-0.00298	0.01963	-0.0048	0.02055	-0.01063
0.01953	-0.00032297	0.023	-0.01412	0.02392	-0.01708	0.02116	-0.00293	0.02116	-0.00472	0.02147	-0.01049
0.02053	-0.000304675	0.02454	-0.01396	0.02515	-0.0169	0.02208	-0.00288	0.02208	-0.00465	0.0227	-0.01036
0.0216	-0.000259477	0.02423	-0.01394	0.02515	-0.01673	0.0227	-0.00284	0.023	-0.00457	0.02362	-0.01022
0.02284	-0.000233265	0.02576	-0.01376	0.02638	-0.01654	0.02362	-0.00279	0.02392	-0.0045	0.02484	-0.01008
0.02368	-0.000256018	0.02607	-0.0136	0.0276	-0.01637	0.02484	-0.00275	0.02515	-0.00444	0.02546	-0.00996
0.02453	-0.000237646	0.02699	-0.01344	0.02852	-0.01619	0.02576	-0.00271	0.02607	-0.00437	0.02668	-0.00983
0.02553	-0.000231804	0.02822	-0.01329	0.02944	-0.01604	0.02699	-0.00267	0.02699	-0.0043	0.0273	-0.00971
0.0266	-0.000212587	0.02914	-0.01314	0.03098	-0.01586	0.02791	-0.00263	0.0276	-0.00424	0.02852	-0.00958
0.0276	-0.00020221	0.03036	-0.01299	0.03159	-0.0157	0.02883	-0.00259	0.02914	-0.00417	0.02975	-0.00946
0.0286	-0.000186913	0.03128	-0.01284	0.03251	-0.01553	0.02975	-0.00255	0.03036	-0.00411	0.03036	-0.00934
0.02968	-0.000161854	0.0322	-0.0127	0.03374	-0.01538	0.03098	-0.00251	0.03067	-0.00405	0.0319	-0.00922
0.03053	-0.000166466	0.03312	-0.01255	0.03466	-0.01522	0.0319	-0.00247	0.0319	-0.00399	0.03282	-0.00911
0.0316	-0.000150708	0.03374	-0.01242	0.03527	-0.01506	0.03282	-0.00243	0.03312	-0.00392	0.03404	-0.00899
0.03268	-0.000132106	0.03496	-0.01228	0.0365	-0.01492	0.03374	-0.0024	0.03404	-0.00387	0.03435	-0.00888
0.03352	-0.000129843	0.03619	-0.01215	0.03711	-0.01476	0.03466	-0.00236	0.03466	-0.00381	0.03527	-0.00877
0.03475	-0.000112478	0.0368	-0.01201	0.03803	-0.01461	0.03527	-0.00232	0.03558	-0.00375	0.0368	-0.00866
0.0356	-0.000103915	0.03772	-0.01188	0.03926	-0.01446	0.03711	-0.00229	0.03711	-0.00369	0.03803	-0.00855
0.03652	-0.000108466	0.03865	-0.01175	0.04018	-0.01432	0.03772	-0.00226	0.03742	-0.00364	0.03834	-0.00844
0.03768	-7.96786e-05	0.03987	-0.01162	0.0411	-0.01416	0.03865	-0.00222	0.03926	-0.00358	0.03957	-0.00834
0.0386	-6.68185e-05	0.04049	-0.01149	0.04171	-0.01402	0.03987	-0.00219	0.04018	-0.00353	0.04049	-0.00824
0.03952	-7.85794e-05	0.04202	-0.01137	0.04233	-0.01404	0.04079	-0.00215	0.0411	-0.00347	0.04141	-0.00813
0.04075	-4.71479e-05	0.04263	-0.01124	0.04355	-0.01388	0.04202	-0.00212	0.04202	-0.00342	0.04263	-0.00803
0.0416	-5.21521e-05	0.04386	-0.01112	0.04447	-0.01373	0.04294	-0.00209	0.04325	-0.00337	0.04355	-0.00793
0.0426	-3.10902e-05	0.04509	-0.011	0.04539	-0.01358	0.04417	-0.00206	0.04355	-0.00332	0.04417	-0.00783
0.04383	2.07959e-05	0.0457	-0.01088	0.04601	-0.01344	0.04478	-0.00203	0.04509	-0.00327	0.0457	-0.00774
0.0446	-3.6494e-05	0.04693	-0.01076	0.04693	-0.0133	0.04539	-0.00199	0.04601	-0.00322	0.04631	-0.00764
0.0456	-1.29185e-05	0.04785	-0.01065	0.04815	-0.01316	0.04662	-0.00196	0.04662	-0.00317	0.04785	-0.00754
0.04675	-1.03846e-05	0.04877	-0.01053	0.04907	-0.01303	0.04723	-0.00193	0.04815	-0.00312	0.04846	-0.00745
0.0476	-7.94019e-06	0.04969	-0.01041	0.04969	-0.0129	0.04877	-0.0019	0.04907	-0.00307	0.04938	-0.00736
0.04875	2.51555e-05	0.0503	-0.0103	0.05091	-0.01277	0.04999	-0.00187	0.04999	-0.00302	0.0503	-0.00727
0.04975	3.75378e-05	0.05214	-0.01019	0.05183	-0.01263	0.05122	-0.00185	0.05091	-0.00298	0.05153	-0.00717
0.05083	5.1943e-05	0.05275	-0.01008	0.05337	-0.0125	0.05153	-0.00182	0.05183	-0.00293	0.05275	-0.00708
0.05175	7.75401e-05	0.05398	-0.00997	0.05429	-0.01237	0.05306	-0.00179	0.05275	-0.00288	0.05337	-0.00699
0.05267	5.2604e-05	0.05521	-0.00986	0.0549	-0.01225	0.05337	-0.00176	0.05429	-0.00284	0.05429	-0.00691
0.05352	3.30795e-05	0.05582	-0.00975	0.05643	-0.01212	0.0549	-0.00173	0.05429	-0.00279	0.05582	-0.00682
0.05467	5.93915e-05	0.05674	-0.00964	0.05705	-0.012	0.05551	-0.0017	0.05613	-0.00275	0.05613	-0.00674
0.0556	5.59555e-05	0.05766	-0.00954	0.05797	-0.01188	0.05674	-0.00168	0.05674	-0.0027	0.05735	-0.00665
0.05675	8.52961e-05	0.05827	-0.00944	0.05889	-0.01175	0.05766	-0.00165	0.05827	-0.00266	0.05797	-0.00657
0.05752	6.25047e-05	0.0595	-0.00934	0.06011	-0.01163	0.05889	-0.00162	0.05889	-0.00262	0.05919	-0.00648
0.05875	9.07768e-05	0.06042	-0.00923	0.06103	-0.01152	0.0595	-0.0016	0.05981	-0.00258	0.06042	-0.0064
0.05975	0.000104398	0.06134	-0.00913	0.06195	-0.01139	0.06103	-0.00157	0.06134	-0.00254	0.06165	-0.00632
0.06067	0.000111723	0.06257	-0.00903	0.06287	-0.01128	0.06134	-0.00154	0.06195	-0.00249	0.06226	-0.00624
0.06167	0.000109371	0.06349	-0.00893	0.0638	-0.01116	0.06287	-0.00152	0.06318	-0.00245	0.06287	-0.00616
0.06275	0.000127973	0.06441	-0.00883	0.06472	-0.01105	0.06349	-0.00149	0.0641	-0.00241	0.06472	-0.00608
0.06375	0.000126451	0.06502	-0.00873	0.06564	-0.01093	0.06472	-0.00147	0.06472	-0.00237	0.06502	-0.006
0.06459	0.000120909	0.06656	-0.00863	0.06717	-0.01082	0.06594	-0.00144	0.06594	-0.00233	0.06656	-0.00592
0.06582	0.000136021	0.06748	-0.00854	0.06809	-0.01071	0.06656	-0.00142	0.06686	-0.00229	0.06778	-0.00584
0.06659	0.000128289	0.0687	-0.00844	0.06901	-0.0106	0.06778	-0.00139	0.06778	-0.00225	0.0684	-0.00577
0.06775	0.000142617	0.06993	-0.00835	0.07024	-0.01048	0.0687	-0.00137	0.0687	-0.00221	0.0684	-0.00569
0.06875	0.00015221	0.07054	-0.00825	0.07054	-0.01037	0.06993	-0.00134	0.06962	-0.00218	0.07024	-0.00562
0.0699	0.000169059	0.07116	-0.00816	0.07208	-0.01026	0.07116	-0.00132	0.07085	-0.00214	0.07116	-0.00554
0.07075	0.000165354	0.07238	-0.00807	0.073	-0.01016	0.07146	-0.0013	0.07238	-0.0021	0.07238	-0.00547
0.07167	0.0001559	0.0733	-0.00798	0.07392	-0.01005	0.07238	-0.00127	0.073	-0.00206	0.0733	-0.0054
0.07274	0.000181843	0.07422	-0.00789	0.07484	-0.00995	0.07361	-0.00125	0.0733	-0.00203	0.07422	-0.00532
0.07359	0.000173656	0.07545	-0.0078	0.07606	-0.00985	0.07453	-0.00123	0.07484	-0.00199	0.07514	-0.00525
0.07482	0.000216495	0.07668	-0.00771	0.07668	-0.00974	0.07576	-0.0012	0.07545	-0.00195	0.07576	-0.00518
0.07582	0.000197275	0.07729	-0.00762	0.0779	-0.00964	0.07698	-0.00118	0.07668	-0.00192	0.07668	-0.00511
0.07667	0.000202655	0.07821	-0.00753	0.07882	-0.00953	0.0776	-0.00116	0.0779	-0.00188	0.07821	-0.00504
0.07767	0.000195507	0.07974	-0.00744	0.08005	-0.00943	0.07852	-0.00114	0.07913	-0.00185	0.07913	-0.00497
0.07874	0.000200196	0.08066	-0.00736	0.08066	-0.00933	0.07974	-0.00112	0.08005	-0.00181	0.08005	-0.0049
0.07967	0.000212033	0.08128	-0.00727	0.08189	-0.00922	0.08097	-0.00109	0.08097	-0.00178	0.08128	-0.00483
0.08074	0.000212725	0.08158	-0.00718	0.08281	-0.00913	0.08189	-0.00107	0.08158	-0.00174	0.08189	-0.00477
0.08197	0.000251621	0.08342	-0.0071	0.08373	-0.00903	0.08312	-0.00105	0.0822	-0.00171	0.08312	-0.0047
0.08282	0.000218798	0.08373	-0.00702	0.08465	-0.00893	0.08373	-0.00103	0.08373	-0.00168	0.08404	-0.00464
0.08374	0.000218798	0.08496	-0.00694	0.08588	-0.00883	0.08465	-0.00101	0.08496	-0.00164	0.08496	-0.00457
0.08482	0.000238707	0.08618	-0.00685	0.08618	-0.00873	0.08526	-0.00098784	0.08557	-0.00161	0.08588	-0.00451
0.08574	0.000235401	0.0871	-0.00677	0.08802	-0.00864	0.0868	-0.000965082	0.0871	-0.00158	0.0871	-0.00444
0.08666	0.000233556	0.08833	-0.00669	0.08864	-0.00854	0.08802	-0.000945085	0.08772	-0.00155	0.08772	-0.00437
0.08805	0.000275757	0.08894	-0.00661	0.08987	-0.00844	0.08894	-0.000923554	0.08864	-0.00151	0.08894	-0.00431
0.08874	0.000256002	0.09048	-0.00653	0.09079	-0.00835	0.08987	-0.000902514	0.09017	-0.00148	0.09017	-0.00425
0.08974	0.000258385	0.09171	-0.00644	0.09201	-0.00826	0.09017	-0.000881106	0.09109	-0.00145	0.09109	-0.00419
0.09074	0.000251697	0.09232	-0.00637	0.09263	-0.00817	0.09171	-0.000860557	0.0914	-0.00142	0.09232	-0.00412
0.09189	0.000286134	0.09324	-0.00629	0.09355	-0.00807	0.09324	-0.000843136	0.09293	-0.00139	0.09293	-0.00406
0.09289	0.000277986	0.09477	-0.00621	0.09477	-0.00798	0.09385	-0.000821973	0.09355	-0.00136	0.09385	-0.004
0.09389	0.000264919	0.09508	-0.00613	0.09569	-0.00789	0.09477	-0.000804552	0.09477	-0.00133	0.09508	-0.00394
0.09482	0.00029605	0.09569	-0.00605	0.09631	-0.00779	0.09569	-0.000783205	0.096	-0.0013	0.096	-0.00388
0.09574	0.000262766	0.09723	-0.00597	0.09815	-0.00771	0.09692	-0.000764558	0.09692	-0.00127	0.09692	-0.00381
0.09681	0.00029336	0.09845	-0.0059	0.09876	-0.00762	0.09723	-0.000744499	0.09815	-0.00124	0.09815	-0.00376
0.09789	0.000284674	0.09937	-0.00583	0.09999	-0.00753	0.09876	-0.000725054	0.09876	-0.00121	0.09937	-0.0037
0.09874	0.000270607	0.1006	-0.00575	0.1006	-0.00744	0.09999	-0.000708124	0.09937	-0.00117	0.09999	-0.00364
0.09997	0.000333024	0.10152	-0.00567	0.10152	-0.00735	0.1006	-0.00068782	0.1006	-0.00114	0.10121	-0.00358
0.10089	0.000288979	0.10213	-0.0056	0.10213	-0.00726	0.10152	-0.000670153	0.10183	-0.00111	0.10213	-0.00352
0.10181	0.000297127	0.10367	-0.00552	0.10367	-0.00717	0.10275	-0.000649972	0.10244	-0.00108	0.10305	-0.00346
0.10281	0.000298895	0.10428	-0.00545	0.10459	-0.00708	0.10367	-0.000634023	0.10397	-0.00106	0.10397	-0.00341
0.10389	0.000302123	0.1052	-0.00538	0.10489	-0.007	0.10489	-0.000612247	0.10489	-0.00103	0.1052	-0.00335
0.10481	0.000310425	0.10612	-0.00531	0.10643	-0.00691	0.10551	-0.000599611	0.10551	-0.000998759	0.10581	-0.00329
0.10604	0.000341556	0.10704	-0.00523	0.10765	-0.00683	0.10673	-0.000577589	0.10673	-0.000971094	0.10735	-0.00324
0.10681	0.000310732	0.10827	-0.00516	0.10796	-0.00674	0.10735	-0.000559248	0.10765	-0.000944472	0.10796	-0.00318
0.10804	0.000326106	0.10888	-0.00509	0.10949	-0.00666	0.10857	-0.00054195	0.10857	-0.000914292	0.10857	-0.00313
0.10873	0.00032011	0.11011	-0.00502	0.11041	-0.00658	0.11041	-0.000521217	0.10888	-0.00088724	0.11011	-0.00308
0.10966	0.000317804	0.11133	-0.00495	0.11133	-0.00649	0.11072	-0.000507047	0.11041	-0.000859207	0.11072	-0.00301
0.11089	0.000332255	0.11225	-0.00488	0.11195	-0.00641	0.11164	-0.000484841	0.11195	-0.00083142	0.11225	-0.00296
0.11173	0.000322647	0.11317	-0.00481	0.11317	-0.00633	0.11256	-0.000471714	0.11256	-0.000805963	0.11317	-0.00291
0.11281	0.00034663	0.11409	-0.00474	0.1144	-0.00625	0.11348	-0.000452269	0.11409	-0.000777194	0.11379	-0.00285
0.11373	0.000348936	0.11532	-0.00467	0.11502	-0.00616	0.11471	-0.000435707	0.11471	-0.000752657	0.11471	-0.0028
0.11488	0.000335023	0.11655	-0.0046	0.11686	-0.00608	0.11532	-0.000418102	0.11594	-0.000721987	0.11624	-0.00275
0.11581	0.000335868	0.11686	-0.00454	0.11747	-0.006	0.11686	-0.000399025	0.11686	-0.000698861	0.11686	-0.0027
0.11688	0.000336329	0.11808	-0.00447	0.11839	-0.00592	0.11778	-0.000383322	0.11747	-0.000672423	0.11778	-0.00264
0.11781	0.000342094	0.11931	-0.0044	0.119	-0.00584	0.1187	-0.000366146	0.119	-0.00064666	0.1187	-0.00259
0.1188	0.000335561	0.12023	-0.00433	0.12023	-0.00576	0.11962	-0.000351424	0.11931	-0.000623473	0.11992	-0.00254
0.11988	0.000352087	0.12115	-0.00427	0.12176	-0.00568	0.12054	-0.000336273	0.12054	-0.00059544	0.12054	-0.00248
0.12088	0.000362388	0.12207	-0.0042	0.12238	-0.0056	0.12176	-0.000318975	0.12146	-0.00056937	0.12207	-0.00243
0.12196	0.000364309	0.12299	-0.00413	0.1233	-0.00553	0.12268	-0.000303578	0.12238	-0.000542686	0.12299	-0.00238
0.12296	0.000357007	0.12422	-0.00407	0.12422	-0.00545	0.12391	-0.000284133	0.1236	-0.000521401	0.12391	-0.00233
0.12396	0.000409354	0.12483	-0.004	0.12514	-0.00537	0.12452	-0.000266835	0.12483	-0.000493491	0.12452	-0.00228
0.12472	0.000360312	0.12606	-0.00394	0.12636	-0.00529	0.12514	-0.000251377	0.12544	-0.000469997	0.12575	-0.00223
0.12572	0.000363618	0.12667	-0.00387	0.12728	-0.00521	0.12698	-0.000235551	0.12636	-0.000444724	0.12636	-0.00218
0.12711	0.000392981	0.1279	-0.00381	0.12851	-0.00514	0.12759	-0.000218191	0.1279	-0.000418716	0.1279	-0.00213
0.12788	0.000380452	0.12912	-0.00375	0.12882	-0.00506	0.12912	-0.000204635	0.12851	-0.000394977	0.12882	-0.00208
0.12895	0.000367845	0.13035	-0.00368	0.13066	-0.00499	0.13004	-0.000186723	0.13004	-0.000369275	0.12974	-0.00203
0.1298	0.000368307	0.13096	-0.00362	0.13188	-0.00491	0.13066	-0.000172369	0.13066	-0.000347008	0.13066	-0.00199
0.1308	0.000392289	0.13219	-0.00355	0.1325	-0.00484	0.13158	-0.000155807	0.13188	-0.000321244	0.13188	-0.00194
0.13188	0.000380759	0.1328	-0.00349	0.13311	-0.00476	0.13219	-0.000140717	0.1328	-0.00029726	0.1325	-0.00189
0.13295	0.000386986	0.13434	-0.00343	0.13434	-0.00469	0.13342	-0.000125952	0.13372	-0.000272601	0.13403	-0.00184
0.13372	0.000382066	0.13495	-0.00337	0.13464	-0.00461	0.13495	-0.000109746	0.13434	-0.000250947	0.13434	-0.00179
0.13487	0.000373534	0.13587	-0.0033	0.13618	-0.00454	0.13587	-9.476e-05	0.13526	-0.000225184	0.13618	-0.00174
0.13603	0.000404281	0.1371	-0.00325	0.1371	-0.00447	0.13679	-7.81795e-05	0.13679	-0.000203898	0.13648	-0.0017
0.13687	0.000380759	0.1374	-0.00319	0.13832	-0.0044	0.13771	-6.44942e-05	0.13771	-0.000180589	0.13771	-0.00165
0.13787	0.000403589	0.13924	-0.00312	0.13924	-0.00432	0.13894	-4.83799e-05	0.13863	-0.00015458	0.13863	-0.0016
0.1391	0.000400361	0.14047	-0.00306	0.14016	-0.00425	0.13924	-3.42836e-05	0.13924	-0.000134031	0.13986	-0.00156
0.13979	0.000394365	0.14109	-0.003	0.14109	-0.00418	0.14047	-1.89054e-05	0.14047	-0.000109255	0.14078	-0.00151
0.14087	0.000396363	0.14201	-0.00294	0.14201	-0.0041	0.14139	-4.18962e-06	0.1417	-8.85829e-05	0.1417	-0.00146
0.14202	0.000413198	0.14354	-0.00288	0.14293	-0.00403	0.14231	1.10911e-05	0.14262	-6.37029e-05	0.14262	-0.00142
0.14302	0.000420961	0.14385	-0.00282	0.14415	-0.00396	0.14354	2.00972e-05	0.14354	-4.09024e-05	0.14354	-0.00138
0.14402	0.000418963	0.14477	-0.00276	0.14507	-0.00389	0.14415	3.84916e-05	0.14446	-1.87336e-05	0.14538	-0.00133
0.14487	0.000429955	0.14569	-0.0027	0.14569	-0.00382	0.14507	5.76424e-05	0.1463	3.61913e-06	0.14538	-0.00128
0.14587	0.000403897	0.14753	-0.00264	0.14691	-0.00375	0.14661	6.89782e-05	0.1463	2.00972e-05	0.14661	-0.00124
0.14694	0.000426188	0.14753	-0.00258	0.14814	-0.00368	0.14753	8.52705e-05	0.14753	4.83799e-05	0.14783	-0.00119
0.1481	0.000412122	0.14906	-0.00253	0.14906	-0.00361	0.14845	9.75142e-05	0.14845	6.86041e-05	0.14875	-0.00115
0.14887	0.000404204	0.14998	-0.00247	0.14998	-0.00354	0.14937	0.000114125	0.14967	9.27419e-05	0.14937	-0.0011
0.14987	0.000413198	0.15059	-0.00241	0.1509	-0.00347	0.15059	0.000127706	0.15029	0.000114052	0.15059	-0.00106
0.15102	0.000438641	0.15243	-0.00236	0.15213	-0.0034	0.15151	0.00014176	0.15151	0.000135828	0.15182	-0.00102
0.15194	0.000456167	0.15305	-0.0023	0.15305	-0.00333	0.15213	0.00015596	0.15274	0.000156236	0.15274	-0.000972934
0.15286	0.000419962	0.15427	-0.00224	0.15427	-0.00327	0.15366	0.000170161	0.15305	0.000179006	0.15366	-0.000929504
0.15417	0.000464238	0.1555	-0.00218	0.15519	-0.0032	0.15427	0.000184177	0.15458	0.000200942	0.15427	-0.000884234
0.15486	0.000417579	0.1555	-0.00213	0.15611	-0.00313	0.1555	0.000195924	0.15611	0.000219295	0.15581	-0.000843381
0.15602	0.000462624	0.15642	-0.00207	0.15673	-0.00306	0.15673	0.000212547	0.15642	0.000244445	0.15611	-0.000800565
0.15694	0.000422652	0.15795	-0.00201	0.15857	-0.003	0.15765	0.00022408	0.15765	0.000262909	0.15765	-0.000754068
0.15794	0.000431569	0.15857	-0.00196	0.15949	-0.00293	0.15826	0.000237636	0.15826	0.000285482	0.15826	-0.000714749
0.15909	0.000438949	0.15949	-0.0019	0.16041	-0.00286	0.15979	0.000255793	0.15949	0.000307074	0.15949	-0.000671196
0.16002	0.000433721	0.16071	-0.00185	0.16102	-0.00279	0.1601	0.000266221	0.16071	0.00032609	0.16071	-0.000627521
0.16101	0.00044333	0.16225	-0.00179	0.16194	-0.00273	0.16163	0.000280882	0.16102	0.000348786	0.16194	-0.000586668
0.16194	0.000435413	0.16286	-0.00174	0.16286	-0.00266	0.16255	0.000295358	0.16255	0.000369642	0.16255	-0.000542993
0.16294	0.000429955	0.16439	-0.00168	0.16378	-0.0026	0.16317	0.000309773	0.16347	0.000390498	0.16317	-0.000502753
0.16401	0.000460625	0.16439	-0.00163	0.16501	-0.00253	0.16439	0.000320201	0.1647	0.000411232	0.1647	-0.000461102
0.16501	0.000451862	0.16593	-0.00157	0.16593	-0.00247	0.16531	0.000333635	0.16562	0.000431229	0.16593	-0.000416875
0.16609	0.000454015	0.16654	-0.00152	0.16654	-0.0024	0.16593	0.000349032	0.16623	0.000451962	0.16685	-0.000375961
0.16709	0.000474462	0.16746	-0.00147	0.16746	-0.00234	0.16777	0.0003613	0.16746	0.000472266	0.16777	-0.000337622
0.16801	0.00047623	0.1693	-0.00141	0.169	-0.00227	0.16838	0.000378353	0.16808	0.000493306	0.16869	-0.000295113
0.16909	0.000471079	0.16961	-0.00135	0.16992	-0.0022	0.16961	0.000384978	0.16961	0.000512015	0.16961	-0.000255302
0.17009	0.000457858	0.17114	-0.0013	0.17084	-0.00214	0.17022	0.000402092	0.17114	0.000529743	0.17084	-0.000213406
0.17101	0.000453092	0.17176	-0.00125	0.17206	-0.00208	0.17145	0.000412397	0.17176	0.000551703	0.17145	-0.000171081
0.17201	0.000473462	0.17298	-0.0012	0.17298	-0.00201	0.17237	0.00042945	0.17206	0.000575381	0.17298	-0.000128694
0.17293	0.000462393	0.17329	-0.00114	0.1736	-0.00195	0.1739	0.000439203	0.17329	0.000591636	0.1739	-9.26253e-05
0.17401	0.000450479	0.17452	-0.00109	0.17452	-0.00189	0.17452	0.000455643	0.17421	0.000613106	0.17482	-5.00913e-05
0.17485	0.000455321	0.17574	-0.00104	0.17605	-0.00182	0.17513	0.00046834	0.17544	0.000633962	0.17574	-1.19616e-05
0.17593	0.000473386	0.17697	-0.00098465	0.17666	-0.00176	0.17636	0.000478891	0.17666	0.000653039	0.17636	2.00972e-05
0.17693	0.000466083	0.17789	-0.000932203	0.1782	-0.0017	0.17758	0.000491098	0.17758	0.000672852	0.17758	7.05363e-05
0.17808	0.000472924	0.17881	-0.000878223	0.17881	-0.00164	0.1785	0.000502017	0.17789	0.000690948	0.17881	0.000107807
0.17893	0.0004637	0.18004	-0.000828843	0.17973	-0.00157	0.17942	0.000517904	0.17942	0.000714012	0.17942	0.000148636
0.18001	0.000470465	0.18065	-0.000775967	0.18096	-0.00151	0.18004	0.000529804	0.18065	0.000729654	0.18065	0.000189207
0.181	0.000476307	0.18188	-0.000725483	0.18188	-0.00145	0.18157	0.000542747	0.18126	0.000750572	0.18157	0.000227576
0.18208	0.000495754	0.1828	-0.00067322	0.18341	-0.00138	0.18218	0.000554157	0.18218	0.000767072	0.18218	0.000267693
0.18308	0.000476691	0.18402	-0.000621449	0.18372	-0.00132	0.18372	0.000568265	0.18341	0.000788419	0.18341	0.0003064
0.18408	0.000493679	0.18494	-0.000570719	0.18494	-0.00126	0.18464	0.000580043	0.18433	0.000805104	0.18433	0.000346946
0.185	0.000475692	0.18586	-0.00051907	0.18556	-0.0012	0.18556	0.000592741	0.18586	0.000824856	0.18556	0.000384058
0.18616	0.00054764	0.18678	-0.000468586	0.18678	-0.00114	0.18617	0.000605377	0.18586	0.000847736	0.18586	0.000420801
0.18708	0.000484378	0.1874	-0.000416446	0.18801	-0.00108	0.1874	0.000615866	0.1874	0.000863808	0.18801	0.000459017
0.188	0.000481534	0.18862	-0.000365471	0.18862	-0.00102	0.18832	0.00063114	0.18832	0.000881658	0.18862	0.00049987
0.189	0.000471541	0.18954	-0.000318607	0.19016	-0.000955574	0.18893	0.000641936	0.18924	0.000899938	0.18924	0.000537779
0.18992	0.000477306	0.19108	-0.000265301	0.19108	-0.000897791	0.19046	0.000655002	0.19077	0.000918524	0.18985	0.000575749
0.191	0.000485146	0.192	-0.000217578	0.192	-0.000836572	0.19169	0.000665062	0.19138	0.000936804	0.19169	0.000612002
0.19208	0.000490835	0.19261	-0.000166112	0.19292	-0.000776397	0.19292	0.00067868	0.1923	0.000957905	0.19169	0.000651321
0.193	0.000487837	0.19384	-0.000116549	0.19353	-0.000715669	0.19384	0.000692236	0.19353	0.000974713	0.19384	0.000692113
0.19408	0.000481918	0.19445	-6.64326e-05	0.19445	-0.000657517	0.19476	0.000703094	0.19476	0.00099563	0.19445	0.000726465
0.195	0.000485915	0.19568	-1.60653e-05	0.19537	-0.000596605	0.19568	0.000721496	0.19568	0.00101	0.19568	0.000764496
0.19607	0.000502211	0.19691	3.1922e-05	0.1966	-0.000536184	0.19629	0.000727385	0.19629	0.00103	0.1966	0.000802282
0.19707	0.000502903	0.19752	8.0676e-05	0.19783	-0.000478033	0.19783	0.000742597	0.19691	0.00105	0.19783	0.000841786
0.19823	0.000502672	0.19844	0.00013089	0.19905	-0.000416814	0.19844	0.000751737	0.19875	0.00107	0.19813	0.000875769
0.19915	0.000520967	0.19967	0.000178521	0.19936	-0.00035946	0.19936	0.000763821	0.19936	0.00109	0.19997	0.000913617
0.20023	0.000504825	0.20089	0.000200972	0.20059	-0.000300756	0.20028	0.000774249	0.20028	0.0011	0.20028	0.000949501
0.20099	0.000498829	0.20212	0.000277324	0.20181	-0.000240826	0.20151	0.000787254	0.20151	0.00112	0.20181	0.00098833
0.20199	0.000500751	0.20243	0.000326826	0.20304	-0.000183165	0.20243	0.000800626	0.20212	0.00114	0.20243	0.00102
0.20299	0.000503825	0.20335	0.000375347	0.20396	-0.000121456	0.20365	0.000809643	0.20365	0.00116	0.20335	0.00106
0.20407	0.000514356	0.20457	0.000424297	0.20519	-6.6862e-05	0.20457	0.000823936	0.20488	0.00118	0.20427	0.0011
0.20522	0.000521274	0.2058	0.000472573	0.2058	-8.68593e-06	0.20549	0.000831358	0.20519	0.00119	0.20519	0.00114
0.20607	0.000508284	0.20672	0.000521033	0.20672	2.00972e-05	0.20641	0.000845528	0.20611	0.00121	0.20733	0.00117
0.20722	0.000523888	0.20703	0.00056986	0.20764	0.00010582	0.20733	0.000856569	0.20733	0.00123	0.20764	0.00121
0.20815	0.000534111	0.20825	0.000614701	0.20887	0.000163382	0.20856	0.000869635	0.20825	0.00125	0.20825	0.00125
0.20914	0.00051574	0.20948	0.000666043	0.20979	0.000200972	0.20948	0.000880124	0.20917	0.00126	0.20948	0.00128
0.21022	0.000522351	0.2104	0.000712908	0.21071	0.000282292	0.2104	0.000892025	0.21009	0.00129	0.21009	0.00132
0.21137	0.000578388	0.21163	0.000759221	0.21193	0.000337684	0.21163	0.00090644	0.21101	0.0013	0.21193	0.00136
0.21222	0.000541721	0.21255	0.000806331	0.21285	0.000397675	0.21255	0.000917175	0.21224	0.00132	0.21285	0.00139
0.21322	0.000534496	0.21316	0.000855895	0.21377	0.000454907	0.21347	0.000927419	0.21316	0.00134	0.21347	0.00143
0.21414	0.000517431	0.21408	0.000902698	0.215	0.000509746	0.21469	0.000937785	0.21408	0.00136	0.21439	0.00146
0.21506	0.000515894	0.21531	0.00094852	0.21592	0.000564462	0.21561	0.000951526	0.21531	0.00137	0.21561	0.0015
0.21629	0.00053219	0.21592	0.000997716	0.21684	0.000622982	0.21653	0.000959377	0.21623	0.00139	0.21623	0.00154
0.21729	0.000540645	0.21745	0.00105	0.21776	0.000681685	0.21715	0.000974038	0.21776	0.0014	0.21745	0.00157
0.21814	0.000528577	0.21899	0.00109	0.21838	0.000739162	0.21838	0.000985938	0.21838	0.00142	0.21868	0.00161
0.21929	0.000551791	0.2196	0.00114	0.2196	0.000793081	0.2196	0.000995691	0.2193	0.00144	0.2196	0.00164
0.22022	0.000525272	0.22052	0.00119	0.22052	0.000849147	0.22022	0.00101	0.22052	0.00146	0.22083	0.00168
0.22122	0.000522197	0.22144	0.00123	0.22114	0.000907299	0.22144	0.00102	0.22175	0.00148	0.22114	0.00171
0.22206	0.000528269	0.22267	0.00128	0.22206	0.000961586	0.22236	0.00103	0.22267	0.00149	0.22206	0.00175
0.22314	0.000553252	0.22359	0.00133	0.22359	0.00102	0.2239	0.00104	0.22359	0.00151	0.22359	0.00178
0.22414	0.000552252	0.22482	0.00137	0.2242	0.00107	0.22451	0.00105	0.2242	0.00153	0.2239	0.00182
0.22514	0.000529499	0.22574	0.00142	0.22543	0.00113	0.22574	0.00106	0.22574	0.00154	0.22543	0.00186
0.22614	0.000537801	0.22635	0.00147	0.22666	0.00118	0.22635	0.00107	0.22666	0.00156	0.22604	0.00189
0.22721	0.00054618	0.22758	0.00151	0.22758	0.00124	0.22758	0.00109	0.22758	0.00158	0.22696	0.00193
0.22821	0.000543797	0.22819	0.00156	0.22819	0.0013	0.22819	0.0011	0.22819	0.0016	0.22819	0.00196
0.22913	0.000538724	0.22942	0.00161	0.22942	0.00135	0.22942	0.00111	0.22911	0.00161	0.22942	0.002
0.23013	0.000544566	0.23034	0.00165	0.23064	0.0014	0.23064	0.00112	0.23095	0.00163	0.23095	0.00203
0.23121	0.000554943	0.23156	0.00169	0.23126	0.00146	0.23126	0.00113	0.23126	0.00165	0.23126	0.00207
0.23213	0.000538185	0.23218	0.00174	0.2331	0.00151	0.23248	0.00114	0.23218	0.00166	0.23279	0.0021
0.23321	0.00056678	0.2334	0.00179	0.23371	0.00157	0.2334	0.00115	0.2334	0.00168	0.2334	0.00214
0.23406	0.000547717	0.23402	0.00184	0.23463	0.00163	0.23432	0.00116	0.23463	0.0017	0.23463	0.00217
0.23536	0.000603062	0.23555	0.00188	0.23586	0.00168	0.23555	0.00117	0.23555	0.00171	0.23524	0.00221
0.23628	0.000556326	0.23647	0.00193	0.23678	0.00174	0.23647	0.00119	0.23647	0.00173	0.23616	0.00224
0.23721	0.000563398	0.23708	0.00197	0.23739	0.00179	0.2377	0.0012	0.23739	0.00175	0.23739	0.00227
0.23821	0.000569317	0.238	0.00201	0.23862	0.00184	0.23831	0.00121	0.23831	0.00177	0.238	0.00231
0.23928	0.000558094	0.23954	0.00206	0.23984	0.0019	0.23923	0.00122	0.23923	0.00178	0.23892	0.00234
0.24021	0.00055894	0.24046	0.00211	0.24015	0.00195	0.24076	0.00123	0.24046	0.0018	0.24015	0.00238
0.24121	0.000558171	0.24199	0.00215	0.24138	0.00201	0.24138	0.00124	0.24107	0.00181	0.24076	0.00241
0.24213	0.000554558	0.2423	0.00219	0.2423	0.00206	0.2423	0.00125	0.2423	0.00183	0.2426	0.00245
0.24328	0.000577619	0.24352	0.00224	0.24352	0.00212	0.24383	0.00126	0.24322	0.00185	0.24322	0.00248
0.2442	0.000572469	0.24383	0.00229	0.24445	0.00217	0.24445	0.00127	0.24383	0.00187	0.24414	0.00251
0.2452	0.000564705	0.24567	0.00233	0.24506	0.00222	0.24537	0.00128	0.24567	0.00189	0.24506	0.00255
0.2462	0.000560862	0.24629	0.00237	0.24629	0.00228	0.24659	0.00129	0.24629	0.0019	0.24629	0.00258
0.24728	0.000570778	0.24721	0.00242	0.24721	0.00233	0.24721	0.00131	0.24813	0.00192	0.24721	0.00262
0.24836	0.000576927	0.24813	0.00246	0.24843	0.00238	0.24813	0.00131	0.24843	0.00194	0.24813	0.00265
0.24928	0.00057024	0.24935	0.00251	0.24935	0.00244	0.24935	0.00133	0.24935	0.00195	0.24905	0.00269
0.25028	0.000590225	0.25058	0.00255	0.25058	0.00249	0.25027	0.00134	0.25027	0.00197	0.24997	0.00272
0.2512	0.000561938	0.2515	0.0026	0.2515	0.00254	0.25211	0.00135	0.25119	0.00198	0.25119	0.00276
0.2522	0.000573007	0.25242	0.00264	0.25273	0.00259	0.25211	0.00136	0.25242	0.002	0.25273	0.00279
0.25343	0.000608289	0.25365	0.00269	0.25303	0.00265	0.25365	0.00137	0.25334	0.00202	0.25303	0.00282
0.25412	0.000571393	0.25395	0.00273	0.25426	0.0027	0.25426	0.00138	0.25426	0.00203	0.25426	0.00285
0.25528	0.000578695	0.25518	0.00278	0.25518	0.00275	0.25549	0.00139	0.25549	0.00205	0.25518	0.00289
0.25612	0.000570854	0.25641	0.00282	0.2561	0.00281	0.25641	0.0014	0.25641	0.00207	0.25579	0.00292
0.25727	0.000579771	0.25733	0.00286	0.25733	0.00286	0.25733	0.00141	0.25702	0.00208	0.25702	0.00296
0.25827	0.000591686	0.25855	0.0029	0.25825	0.00291	0.25825	0.00142	0.25855	0.0021	0.25825	0.00299
0.25943	0.000622664	0.25947	0.00295	0.25917	0.00296	0.25947	0.00143	0.25917	0.00211	0.25917	0.00302
0.26027	0.000582077	0.25978	0.003	0.26039	0.00302	0.26039	0.00144	0.26009	0.00213	0.25978	0.00306
0.26135	0.000632887	0.26101	0.00304	0.26162	0.00307	0.26131	0.00145	0.26101	0.00214	0.26131	0.00309
0.26243	0.000602217	0.26193	0.00308	0.26223	0.00312	0.26223	0.00146	0.26254	0.00216	0.26254	0.00312
0.26319	0.000592454	0.26315	0.00312	0.26346	0.00317	0.26346	0.00148	0.26407	0.00218	0.26346	0.00316
0.26419	0.000593223	0.26377	0.00317	0.26469	0.00323	0.26377	0.00149	0.26377	0.00219	0.26407	0.00319
0.26527	0.000597758	0.26499	0.00321	0.2653	0.00328	0.26561	0.0015	0.26561	0.00221	0.26561	0.00322
0.26619	0.000583999	0.26622	0.00326	0.26622	0.00333	0.26622	0.00151	0.26622	0.00223	0.26591	0.00326
0.26735	0.000607444	0.26683	0.0033	0.26683	0.00338	0.26745	0.00152	0.26745	0.00225	0.26714	0.00329
0.26835	0.000594761	0.26806	0.00334	0.26837	0.00343	0.26837	0.00153	0.26837	0.00226	0.26806	0.00332
0.26935	0.000629274	0.26898	0.00339	0.26898	0.00348	0.26959	0.00154	0.26898	0.00228	0.26959	0.00336
0.27034	0.000606214	0.27021	0.00343	0.2699	0.00354	0.27021	0.00155	0.27052	0.00229	0.2699	0.00339
0.27127	0.000616207	0.27144	0.00347	0.27082	0.00359	0.27082	0.00156	0.27144	0.00231	0.27082	0.00342
0.27234	0.000596913	0.27174	0.00351	0.27205	0.00364	0.27205	0.00157	0.27236	0.00233	0.27174	0.00345
0.2735	0.000634963	0.27297	0.00356	0.27358	0.00369	0.27358	0.00158	0.27328	0.00234	0.27297	0.00349
0.27419	0.000590994	0.2745	0.0036	0.2742	0.00374	0.27389	0.00159	0.2745	0.00236	0.2742	0.00352
0.27527	0.000615054	0.27542	0.00365	0.27542	0.00379	0.27542	0.0016	0.27481	0.00237	0.27542	0.00356
0.27627	0.000603447	0.27573	0.00369	0.27604	0.00384	0.27634	0.00161	0.27604	0.00239	0.27665	0.00359
0.27726	0.000595452	0.27726	0.00373	0.27726	0.0039	0.27726	0.00162	0.27696	0.0024	0.27726	0.00362
0.27834	0.000609827	0.27788	0.00377	0.27818	0.00395	0.2788	0.00163	0.27818	0.00242	0.27849	0.00366
0.27934	0.000610211	0.27941	0.00382	0.27941	0.004	0.27972	0.00164	0.27941	0.00244	0.27941	0.00369
0.28019	0.000620896	0.27972	0.00386	0.28033	0.00405	0.28064	0.00165	0.28064	0.00245	0.28033	0.00372
0.28134	0.000613209	0.28125	0.0039	0.28125	0.0041	0.28156	0.00166	0.28064	0.00247	0.28094	0.00375
0.28226	0.000625047	0.28248	0.00395	0.28248	0.00415	0.28278	0.00167	0.28217	0.00249	0.28186	0.00379
0.28326	0.000599142	0.28309	0.00399	0.2834	0.0042	0.28278	0.00168	0.28309	0.0025	0.28278	0.00382
0.28441	0.000631811	0.28401	0.00403	0.28432	0.00425	0.28432	0.00169	0.28462	0.00252	0.28401	0.00385
0.28541	0.000614285	0.28554	0.00407	0.28524	0.0043	0.28524	0.0017	0.28462	0.00253	0.28493	0.00389
0.28634	0.00060852	0.28616	0.00411	0.28616	0.00435	0.28616	0.00171	0.28616	0.00255	0.28646	0.00392
0.28741	0.000626661	0.28738	0.00416	0.28738	0.0044	0.28738	0.00173	0.28708	0.00257	0.28708	0.00395
0.28834	0.000616668	0.28861	0.0042	0.2883	0.00445	0.2883	0.00174	0.28861	0.00258	0.2883	0.00398
0.28957	0.000643111	0.28892	0.00424	0.28922	0.0045	0.28892	0.00174	0.28922	0.0026	0.28861	0.00402
0.29041	0.000623125	0.29014	0.00429	0.28984	0.00455	0.28984	0.00176	0.29014	0.00262	0.29045	0.00405
0.29141	0.000660483	0.29106	0.00433	0.29137	0.0046	0.29137	0.00177	0.29106	0.00263	0.29106	0.00408
0.29218	0.000620973	0.29229	0.00437	0.2926	0.00465	0.29229	0.00178	0.29229	0.00265	0.29168	0.00412
0.29349	0.000630581	0.29321	0.00441	0.29321	0.0047	0.29352	0.00178	0.2926	0.00266	0.2929	0.00415
0.29433	0.000635578	0.29382	0.00445	0.29413	0.00476	0.29413	0.0018	0.29444	0.00268	0.29382	0.00418
0.29533	0.000634501	0.29505	0.00449	0.29505	0.0048	0.29536	0.00181	0.29536	0.00269	0.29505	0.00421
0.29626	0.000617975	0.29628	0.00454	0.29659	0.00485	0.29628	0.00182	0.29628	0.00271	0.29597	0.00425
0.29756	0.000661328	0.29659	0.00458	0.2972	0.00491	0.29751	0.00183	0.2972	0.00272	0.29689	0.00428
0.29841	0.000640805	0.29781	0.00462	0.29812	0.00496	0.29812	0.00184	0.29781	0.00274	0.29781	0.00431
0.29948	0.000664557	0.29843	0.00466	0.29873	0.005	0.29904	0.00185	0.29904	0.00276	0.29904	0.00435
0.30056	0.000667785	0.29996	0.00471	0.30027	0.00505	0.30027	0.00186	0.30027	0.00277	0.30027	0.00438
0.30148	0.000647031	0.30119	0.00474	0.30119	0.0051	0.30119	0.00187	0.30088	0.00279	0.30057	0.00441
0.30248	0.000657178	0.30241	0.00479	0.3018	0.00515	0.30241	0.00188	0.30241	0.0028	0.3018	0.00445
0.30341	0.000646723	0.30303	0.00483	0.30303	0.0052	0.30364	0.00189	0.30272	0.00282	0.30303	0.00448
0.30433	0.0006365	0.30395	0.00487	0.30395	0.00525	0.30425	0.0019	0.30425	0.00284	0.30333	0.00451
0.3054	0.000661636	0.30517	0.00492	0.30487	0.0053	0.30548	0.00191	0.30548	0.00285	0.30456	0.00454
0.30648	0.000675242	0.30579	0.00496	0.30609	0.00535	0.30609	0.00192	0.30609	0.00287	0.30609	0.00458
0.3074	0.00063158	0.30701	0.005	0.30671	0.00539	0.30701	0.00193	0.30732	0.00288	0.30701	0.00461
0.3084	0.000647415	0.30824	0.00504	0.30824	0.00544	0.30824	0.00194	0.30824	0.0029	0.30793	0.00464
0.30933	0.000627506	0.30885	0.00508	0.30885	0.00549	0.30977	0.00195	0.30947	0.00291	0.30916	0.00467
0.3104	0.000654718	0.31039	0.00512	0.31008	0.00554	0.31008	0.00196	0.31008	0.00293	0.30977	0.00471
0.31148	0.000668631	0.311	0.00516	0.31131	0.00559	0.311	0.00197	0.31131	0.00295	0.311	0.00474
0.31232	0.00063504	0.31192	0.00521	0.31223	0.00564	0.31253	0.00198	0.31223	0.00297	0.31223	0.00477
0.3134	0.000661559	0.31284	0.00525	0.31284	0.00569	0.31345	0.00199	0.31315	0.00298	0.31315	0.00481
0.3144	0.000646723	0.31376	0.00529	0.31376	0.00573	0.31437	0.002	0.31407	0.003	0.31376	0.00484
0.3154	0.000655871	0.31499	0.00533	0.31529	0.00578	0.3156	0.00201	0.3156	0.00301	0.31499	0.00487
0.3164	0.000659407	0.31591	0.00537	0.31591	0.00583	0.31621	0.00202	0.31591	0.00303	0.31591	0.0049
0.31755	0.000682237	0.31683	0.00542	0.31683	0.00588	0.31713	0.00203	0.31683	0.00304	0.31652	0.00494
0.31863	0.000692076	0.31805	0.00546	0.31805	0.00593	0.31805	0.00204	0.31775	0.00306	0.31805	0.00497
0.31955	0.000684543	0.31897	0.0055	0.31897	0.00597	0.31959	0.00206	0.31959	0.00308	0.31897	0.005
0.3204	0.000661021	0.31989	0.00554	0.3202	0.00603	0.31989	0.00206	0.3202	0.00309	0.3202	0.00503
0.32132	0.000647338	0.32081	0.00558	0.32081	0.00607	0.32112	0.00207	0.32112	0.00311	0.32051	0.00506
0.3224	0.000666632	0.32174	0.00562	0.32174	0.00612	0.32204	0.00208	0.32235	0.00312	0.32204	0.0051
0.32355	0.000684927	0.32327	0.00566	0.32296	0.00617	0.32327	0.00209	0.32296	0.00314	0.32327	0.00513
0.3244	0.000665018	0.32419	0.00571	0.32358	0.00622	0.32419	0.00211	0.3245	0.00316	0.32388	0.00516
0.32547	0.000668554	0.3248	0.00574	0.32511	0.00626	0.32542	0.00212	0.32511	0.00317	0.32511	0.00519
0.32639	0.000665787	0.32603	0.00578	0.32634	0.00631	0.32634	0.00213	0.32572	0.00319	0.32542	0.00522
0.32762	0.000693306	0.32695	0.00583	0.32726	0.00636	0.32695	0.00214	0.32695	0.0032	0.32695	0.00526
0.32855	0.000675318	0.32787	0.00587	0.32818	0.00641	0.32818	0.00215	0.32818	0.00322	0.32726	0.00529
0.32955	0.000686311	0.32879	0.00591	0.32879	0.00646	0.3291	0.00216	0.32879	0.00323	0.3291	0.00532
0.33039	0.000673397	0.32971	0.00595	0.33002	0.00651	0.33002	0.00217	0.33063	0.00325	0.32971	0.00535
0.33147	0.000676779	0.33094	0.00599	0.33094	0.00656	0.33124	0.00218	0.33124	0.00327	0.33094	0.00538
0.33231	0.000657331	0.33155	0.00603	0.33216	0.0066	0.33216	0.00219	0.33186	0.00328	0.33155	0.00542
0.33347	0.000676241	0.33308	0.00607	0.33308	0.00665	0.33278	0.0022	0.33339	0.0033	0.33308	0.00545
0.33439	0.00067701	0.334	0.00611	0.334	0.0067	0.33462	0.00221	0.33431	0.00331	0.334	0.00548
0.33547	0.000713599	0.33492	0.00615	0.33492	0.00674	0.33492	0.00222	0.33492	0.00333	0.33492	0.00552
0.33647	0.000688079	0.33584	0.00619	0.33554	0.00679	0.33646	0.00223	0.33615	0.00335	0.33615	0.00555
0.3377	0.000698225	0.33738	0.00623	0.33707	0.00684	0.33738	0.00224	0.33707	0.00336	0.33676	0.00558
0.33854	0.000701454	0.33768	0.00628	0.3383	0.00689	0.33799	0.00225	0.33799	0.00338	0.33799	0.00561
0.33954	0.000701838	0.33952	0.00632	0.33891	0.00694	0.33922	0.00226	0.33891	0.00339	0.33922	0.00564
0.34046	0.000705451	0.33983	0.00636	0.33983	0.00698	0.34014	0.00228	0.34044	0.00341	0.33983	0.00568
0.34154	0.00069369	0.34075	0.0064	0.34014	0.00703	0.34106	0.00228	0.34106	0.00342	0.34106	0.00571
0.34254	0.000692691	0.34198	0.00644	0.34167	0.00708	0.34259	0.0023	0.34198	0.00344	0.34198	0.00574
0.34346	0.000698686	0.3429	0.00648	0.3432	0.00712	0.34351	0.00231	0.3432	0.00346	0.3432	0.00577
0.34462	0.00069	0.34412	0.00652	0.34443	0.00717	0.34443	0.00232	0.34443	0.00348	0.34412	0.0058
0.34554	0.000700992	0.34412	0.00656	0.34504	0.00722	0.34504	0.00232	0.34443	0.00349	0.34474	0.00583
0.34661	0.000702299	0.34596	0.0066	0.34566	0.00726	0.34596	0.00234	0.34627	0.00351	0.34566	0.00587
0.34738	0.000697149	0.34658	0.00664	0.34688	0.00731	0.34719	0.00235	0.3475	0.00352	0.34658	0.0059
0.34854	0.000703145	0.34781	0.00668	0.34811	0.00736	0.34842	0.00236	0.34811	0.00354	0.34781	0.00593
0.34969	0.000701146	0.34903	0.00672	0.34873	0.00741	0.34903	0.00238	0.34873	0.00356	0.34873	0.00596
0.35069	0.000719441	0.34995	0.00676	0.35026	0.00745	0.34934	0.00238	0.34995	0.00357	0.34965	0.00599
0.35154	0.000709679	0.35057	0.0068	0.35087	0.0075	0.35087	0.0024	0.35118	0.00359	0.35087	0.00603
0.35269	0.000740887	0.3521	0.00684	0.35179	0.00754	0.35241	0.00241	0.35241	0.00361	0.3521	0.00606
0.35338	0.000704298	0.35241	0.00688	0.35271	0.00759	0.35333	0.00242	0.35302	0.00362	0.35271	0.00609
0.35446	0.000707219	0.35363	0.00692	0.35394	0.00764	0.35455	0.00243	0.35394	0.00364	0.35394	0.00612
0.35561	0.000697687	0.35486	0.00696	0.35486	0.00769	0.35547	0.00244	0.35486	0.00365	0.35455	0.00615
0.35653	0.000718057	0.35609	0.007	0.35578	0.00773	0.35639	0.00246	0.35639	0.00367	0.35578	0.00619
0.35746	0.000713522	0.3567	0.00704	0.3567	0.00778	0.35731	0.00247	0.35731	0.00368	0.35701	0.00622
0.35853	0.000710755	0.35762	0.00708	0.35823	0.00782	0.35823	0.00248	0.35793	0.0037	0.35793	0.00625
0.35961	0.000733123	0.35885	0.00711	0.35885	0.00787	0.35915	0.00249	0.35915	0.00372	0.35854	0.00628
0.36053	0.000737659	0.36038	0.00715	0.35946	0.00792	0.35977	0.0025	0.36038	0.00373	0.35946	0.00631
0.36161	0.000734738	0.36099	0.00719	0.36069	0.00796	0.3613	0.00251	0.36099	0.00375	0.36069	0.00635
0.36261	0.000729203	0.36191	0.00723	0.36161	0.00801	0.36253	0.00252	0.36191	0.00377	0.3613	0.00638
0.36338	0.000721977	0.36283	0.00727	0.36222	0.00805	0.36345	0.00253	0.36314	0.00378	0.36253	0.00641
0.36445	0.00072659	0.36375	0.00731	0.36345	0.0081	0.36437	0.00255	0.36406	0.0038	0.36345	0.00644
0.36561	0.000741733	0.36467	0.00735	0.36498	0.00814	0.36498	0.00256	0.36529	0.00382	0.36498	0.00647
0.36653	0.000707526	0.3659	0.00739	0.3659	0.00819	0.36621	0.00257	0.36621	0.00383	0.36559	0.0065
0.36745	0.000713445	0.36713	0.00743	0.36682	0.00823	0.36774	0.00258	0.36713	0.00385	0.36682	0.00653
0.36853	0.00072782	0.36774	0.00747	0.36743	0.00828	0.36835	0.0026	0.36805	0.00387	0.36713	0.00656
0.36968	0.000745499	0.36866	0.00751	0.36897	0.00832	0.36958	0.00261	0.36927	0.00388	0.36897	0.00659
0.3706	0.000731202	0.36958	0.00755	0.36958	0.00837	0.37019	0.00262	0.36989	0.0039	0.36958	0.00663
0.3716	0.000722054	0.37111	0.00758	0.3705	0.00841	0.37111	0.00263	0.37081	0.00392	0.3705	0.00666
0.3726	0.000732893	0.37173	0.00762	0.37203	0.00846	0.37265	0.00265	0.37203	0.00393	0.37173	0.00669
0.37352	0.000734738	0.37296	0.00766	0.37265	0.00851	0.37357	0.00266	0.37326	0.00395	0.37296	0.00672
0.37475	0.000751956	0.37388	0.0077	0.37388	0.00855	0.37418	0.00267	0.37388	0.00397	0.37357	0.00675
0.37575	0.000757721	0.3748	0.00774	0.3748	0.00859	0.3751	0.00268	0.3751	0.00399	0.3748	0.00678
0.37652	0.000736506	0.37572	0.00778	0.37572	0.00864	0.37602	0.0027	0.37602	0.004	0.37541	0.00681
0.3776	0.000751418	0.37664	0.00782	0.37664	0.00868	0.37694	0.00271	0.37664	0.00402	0.37694	0.00684
0.37868	0.000734738	0.37756	0.00785	0.37756	0.00873	0.37817	0.00272	0.37817	0.00404	0.37786	0.00688
0.3796	0.000740657	0.37878	0.0079	0.37848	0.00877	0.37909	0.00273	0.37909	0.00405	0.37878	0.0069
0.38052	0.000746268	0.3794	0.00793	0.3797	0.00882	0.38001	0.00274	0.38001	0.00407	0.3797	0.00693
0.3816	0.000737889	0.38062	0.00797	0.38062	0.00886	0.38154	0.00276	0.38124	0.00408	0.38032	0.00696
0.38267	0.0007661	0.38124	0.00801	0.38154	0.0089	0.38185	0.00277	0.38216	0.0041	0.38185	0.00699
0.38352	0.000738812	0.38277	0.00805	0.38277	0.00895	0.38308	0.00278	0.38277	0.00412	0.38246	0.00702
0.38467	0.000758567	0.38369	0.00809	0.3843	0.009	0.384	0.00279	0.384	0.00413	0.38338	0.00705
0.38552	0.000754877	0.38461	0.00812	0.38461	0.00904	0.38584	0.0028	0.38522	0.00415	0.38492	0.00708
0.38659	0.000752879	0.38553	0.00816	0.38584	0.00908	0.38614	0.00282	0.38614	0.00417	0.38584	0.00711
0.38775	0.00077248	0.38676	0.0082	0.38645	0.00913	0.38706	0.00283	0.38676	0.00418	0.38676	0.00714
0.38852	0.000744039	0.38768	0.00824	0.38706	0.00917	0.38798	0.00284	0.38768	0.0042	0.38737	0.00717
0.38967	0.000780551	0.3886	0.00828	0.38829	0.00921	0.3889	0.00286	0.3889	0.00422	0.3889	0.0072
0.39059	0.000765869	0.38982	0.00832	0.38952	0.00926	0.39044	0.00287	0.39013	0.00423	0.38952	0.00723
0.39159	0.000761718	0.39074	0.00836	0.39074	0.0093	0.39105	0.00288	0.39074	0.00425	0.39105	0.00726
0.39267	0.000772096	0.39197	0.00839	0.39197	0.00934	0.39228	0.0029	0.39166	0.00427	0.39197	0.00729
0.39359	0.000757875	0.39258	0.00843	0.39258	0.00939	0.39289	0.00291	0.39289	0.00428	0.3932	0.00733
0.39467	0.000800153	0.3935	0.00847	0.39381	0.00943	0.39381	0.00292	0.39412	0.0043	0.39381	0.00736
0.39551	0.000759028	0.39442	0.00851	0.39504	0.00948	0.39473	0.00293	0.39504	0.00431	0.39504	0.00739
0.39659	0.000768252	0.39534	0.00855	0.39596	0.00952	0.39626	0.00294	0.39565	0.00433	0.39596	0.00742
0.39759	0.000764793	0.39657	0.00858	0.39718	0.00956	0.39718	0.00295	0.39718	0.00435	0.39657	0.00745
0.39867	0.000781704	0.39749	0.00862	0.3978	0.0096	0.3981	0.00297	0.3978	0.00437	0.3981	0.00748
0.39974	0.000816449	0.39872	0.00865	0.39841	0.00965	0.39964	0.00298	0.39872	0.00438	0.39903	0.00751
0.40074	0.000776554	0.39964	0.0087	0.39964	0.00969	0.40025	0.003	0.40025	0.0044	0.39995	0.00754
0.40174	0.000810376	0.40056	0.00873	0.40056	0.00974	0.40148	0.00301	0.40087	0.00442	0.40025	0.00757
0.40282	0.000819139	0.40179	0.00876	0.40209	0.00978	0.4024	0.00302	0.40209	0.00443	0.40148	0.0076
0.40382	0.000792158	0.4024	0.0088	0.40271	0.00982	0.40332	0.00303	0.40301	0.00445	0.40271	0.00764
0.40474	0.000792619	0.40363	0.00884	0.40363	0.00987	0.40424	0.00304	0.40424	0.00447	0.40393	0.00766
0.40574	0.000814066	0.40455	0.00888	0.40455	0.00991	0.40516	0.00305	0.40516	0.00449	0.40424	0.00769
0.40682	0.000796693	0.40639	0.00891	0.40547	0.00995	0.40669	0.00307	0.40577	0.0045	0.40547	0.00772
0.40774	0.000783165	0.40669	0.00895	0.407	0.00999	0.40731	0.00308	0.407	0.00452	0.407	0.00775
0.40858	0.000783703	0.40731	0.00898	0.40761	0.01004	0.40792	0.0031	0.40792	0.00454	0.40792	0.00778
0.40974	0.000786854	0.40884	0.00901	0.40823	0.01008	0.40945	0.00311	0.40853	0.00455	0.40915	0.00781
0.41058	0.000779014	0.40976	0.00905	0.40915	0.01012	0.41037	0.00312	0.41007	0.00457	0.40976	0.00784
0.41174	0.000785163	0.41037	0.00908	0.41037	0.01017	0.41068	0.00313	0.41099	0.00458	0.41037	0.00787
0.41266	0.000796232	0.41129	0.00911	0.4116	0.01021	0.41221	0.00314	0.4116	0.0046	0.4116	0.0079
0.41389	0.000801382	0.41221	0.00915	0.41283	0.01025	0.41283	0.00316	0.41283	0.00462	0.41252	0.00793
0.41466	0.000787931	0.41344	0.00919	0.41313	0.01029	0.41344	0.00317	0.41405	0.00464	0.41405	0.00796
0.41581	0.000782857	0.41497	0.00923	0.41436	0.01034	0.41497	0.00318	0.41497	0.00465	0.41467	0.00799
0.41673	0.000800153	0.41589	0.00926	0.41559	0.01038	0.4162	0.0032	0.41589	0.00467	0.41559	0.00802
0.41781	0.000835128	0.41681	0.0093	0.41651	0.01042	0.41681	0.00321	0.41681	0.00469	0.41651	0.00805
0.4185	0.000785855	0.41804	0.00933	0.41743	0.01046	0.41835	0.00322	0.41804	0.0047	0.41773	0.00808
0.41973	0.000805995	0.41835	0.00937	0.41835	0.0105	0.41896	0.00323	0.41927	0.00472	0.41835	0.00811
0.42081	0.000821753	0.41927	0.00941	0.41927	0.01054	0.42049	0.00325	0.41988	0.00474	0.41927	0.00813
0.42181	0.000807532	0.42019	0.00945	0.42049	0.01058	0.42141	0.00326	0.42141	0.00475	0.4208	0.00816
0.42265	0.000800537	0.42141	0.00949	0.42111	0.01062	0.42203	0.00327	0.42141	0.00477	0.42172	0.00819
0.42365	0.000794925	0.42264	0.00952	0.42233	0.01067	0.42295	0.00329	0.42325	0.00479	0.42264	0.00822
0.42473	0.000792389	0.42356	0.00956	0.42356	0.0107	0.42448	0.0033	0.42417	0.0048	0.42325	0.00825
0.42565	0.000814219	0.42448	0.0096	0.42448	0.01074	0.4251	0.00331	0.42479	0.00482	0.42448	0.00828
0.42673	0.000804918	0.4254	0.00963	0.42571	0.01078	0.42663	0.00333	0.4254	0.00484	0.4251	0.00831
0.42757	0.000788315	0.42632	0.00967	0.42663	0.01082	0.42694	0.00333	0.42755	0.00485	0.42602	0.00834
0.4288	0.000817064	0.42755	0.0097	0.42755	0.01086	0.42816	0.00335	0.42786	0.00487	0.42724	0.00837
0.42957	0.000799999	0.42847	0.00974	0.42878	0.0109	0.42908	0.00336	0.42939	0.00489	0.42878	0.00839
0.4308	0.00082475	0.42939	0.00977	0.4297	0.01093	0.43	0.00337	0.4297	0.00491	0.4297	0.00843
0.4318	0.000834051	0.43062	0.00981	0.43062	0.01098	0.43154	0.00339	0.43062	0.00492	0.43031	0.00845
0.43273	0.000806686	0.43154	0.00984	0.43154	0.01101	0.43246	0.0034	0.43215	0.00493	0.43123	0.00848
0.43373	0.000825058	0.43246	0.00987	0.43246	0.01105	0.43307	0.00341	0.43338	0.00496	0.43246	0.00851
0.43457	0.00079285	0.43338	0.00992	0.43338	0.01109	0.43368	0.00342	0.43368	0.00497	0.43368	0.00854
0.43588	0.00083874	0.4346	0.00995	0.4343	0.01113	0.43491	0.00343	0.43491	0.00499	0.43491	0.00857
0.43672	0.000826672	0.43552	0.00998	0.43522	0.01118	0.43614	0.00345	0.43614	0.00501	0.43552	0.0086
0.43772	0.000832053	0.43644	0.01002	0.43675	0.01122	0.43706	0.00346	0.43706	0.00503	0.43675	0.00862
0.43872	0.000834513	0.43736	0.01006	0.43798	0.01126	0.43828	0.00347	0.43767	0.00504	0.43798	0.00865
0.4398	0.000836819	0.43828	0.01009	0.43828	0.0113	0.4392	0.00348	0.4392	0.00506	0.43859	0.00868
0.4408	0.000822598	0.43951	0.01012	0.4392	0.01134	0.44012	0.00349	0.43951	0.00507	0.43982	0.00871
0.44172	0.000827133	0.44074	0.01016	0.44043	0.01138	0.44074	0.00351	0.44104	0.00509	0.44043	0.00874
0.44272	0.000818217	0.44104	0.01019	0.44135	0.01142	0.44196	0.00352	0.44166	0.0051	0.44135	0.00876
0.4438	0.000826826	0.44227	0.01023	0.44196	0.01147	0.4435	0.00353	0.44258	0.00512	0.44227	0.00879
0.44472	0.000833283	0.44319	0.01026	0.44319	0.0115	0.4438	0.00355	0.44411	0.00514	0.4435	0.00882
0.44572	0.000836896	0.44411	0.0103	0.44442	0.01155	0.44534	0.00356	0.44503	0.00515	0.44442	0.00885
0.4468	0.000837357	0.44564	0.01033	0.44564	0.01159	0.44626	0.00357	0.44595	0.00517	0.44564	0.00887
0.44795	0.000867873	0.44656	0.01036	0.44656	0.01163	0.44718	0.00358	0.44718	0.00519	0.44626	0.0089
0.44879	0.000846888	0.44779	0.0104	0.44779	0.01167	0.4481	0.00359	0.4481	0.0052	0.44748	0.00893
0.44995	0.00084858	0.4481	0.01043	0.4484	0.01171	0.44871	0.0036	0.44902	0.00522	0.44902	0.00895
0.45079	0.000840662	0.44963	0.01047	0.44932	0.01174	0.45055	0.00361	0.44963	0.00524	0.44963	0.00899
0.45179	0.000839279	0.45055	0.0105	0.44994	0.01178	0.45086	0.00363	0.45117	0.00525	0.45025	0.00901
0.45287	0.000844659	0.45117	0.01054	0.45147	0.01183	0.45209	0.00364	0.45209	0.00527	0.45178	0.00904
0.45387	0.000851962	0.45239	0.01057	0.45239	0.01187	0.45331	0.00365	0.4527	0.00529	0.4527	0.00906
0.45471	0.000843583	0.45331	0.0106	0.45301	0.01191	0.45454	0.00366	0.45393	0.0053	0.45331	0.00909
0.45587	0.000866874	0.45485	0.01064	0.45454	0.01194	0.45485	0.00368	0.45515	0.00532	0.45393	0.00912
0.45671	0.000828594	0.45515	0.01067	0.45577	0.01198	0.45607	0.00369	0.45607	0.00533	0.45577	0.00915
0.45779	0.000847273	0.45638	0.0107	0.45638	0.01202	0.45669	0.0037	0.45699	0.00535	0.45699	0.00917
0.45894	0.000864722	0.4573	0.01073	0.45699	0.01206	0.45853	0.00371	0.45761	0.00536	0.45699	0.0092
0.45971	0.00085373	0.45822	0.01077	0.45822	0.0121	0.45914	0.00372	0.45853	0.00538	0.45853	0.00923
0.46071	0.000844967	0.45883	0.01081	0.45945	0.01214	0.46006	0.00373	0.45975	0.0054	0.45975	0.00925
0.46171	0.000845197	0.46037	0.01084	0.46067	0.01218	0.46067	0.00375	0.46098	0.00541	0.46037	0.00928
0.46302	0.0008741	0.46129	0.01087	0.46159	0.01221	0.46221	0.00376	0.46159	0.00543	0.46129	0.00931
0.46379	0.000857343	0.46221	0.01091	0.46221	0.01225	0.46343	0.00377	0.46313	0.00544	0.46251	0.00934
0.46502	0.000887629	0.46374	0.01094	0.46313	0.01229	0.46374	0.00378	0.46405	0.00546	0.46313	0.00936
0.46586	0.000853807	0.46405	0.01097	0.46466	0.01233	0.46497	0.00379	0.46527	0.00548	0.46466	0.00939
0.46694	0.000864491	0.46497	0.011	0.46527	0.01237	0.46589	0.0038	0.46589	0.00549	0.46466	0.00941
0.46779	0.000854191	0.46619	0.01104	0.46589	0.01241	0.46742	0.00382	0.46619	0.00551	0.4665	0.00944
0.46894	0.000897775	0.46773	0.01107	0.46711	0.01244	0.46803	0.00383	0.46773	0.00552	0.46742	0.00947
0.47002	0.000879404	0.46865	0.0111	0.46834	0.01248	0.46926	0.00384	0.46926	0.00554	0.46865	0.00949
0.47086	0.000862954	0.46926	0.01114	0.46926	0.01252	0.47018	0.00385	0.47018	0.00556	0.46987	0.00952
0.47201	0.000873331	0.47049	0.01116	0.47079	0.01256	0.47049	0.00386	0.4711	0.00557	0.47018	0.00955
0.47286	0.000867259	0.4711	0.0112	0.47141	0.0126	0.47233	0.00387	0.47233	0.00559	0.47141	0.00957
0.47409	0.000887706	0.47233	0.01123	0.47233	0.01263	0.47263	0.00388	0.47294	0.00561	0.47233	0.00959
0.47509	0.000876098	0.47355	0.01126	0.47325	0.01267	0.47417	0.00389	0.47386	0.00562	0.47325	0.00962
0.47578	0.000863415	0.47417	0.01129	0.47447	0.01271	0.47539	0.0039	0.47447	0.00563	0.47417	0.00965
0.47686	0.00086918	0.47509	0.01133	0.47509	0.01274	0.4757	0.00392	0.4757	0.00565	0.47539	0.00967
0.47801	0.000891088	0.47632	0.01136	0.47601	0.01278	0.47662	0.00393	0.47754	0.00567	0.47632	0.0097
0.47886	0.000873254	0.47724	0.01139	0.47754	0.01282	0.47816	0.00394	0.47754	0.00568	0.47785	0.00972
0.47986	0.000860725	0.47785	0.01142	0.47846	0.01286	0.47877	0.00395	0.47908	0.00569	0.47846	0.00975
0.48093	0.000882171	0.47877	0.01146	0.47908	0.01289	0.4803	0.00396	0.4803	0.00571	0.47908	0.00977
0.48186	0.000867489	0.4803	0.01149	0.48122	0.01293	0.48122	0.00397	0.48092	0.00573	0.4803	0.0098
0.48278	0.000882017	0.48153	0.01152	0.48122	0.01297	0.48214	0.00398	0.48153	0.00575	0.48153	0.00983
0.48393	0.000879711	0.48245	0.01155	0.48214	0.01301	0.48306	0.00399	0.48306	0.00576	0.48245	0.00985
0.48501	0.000894162	0.48306	0.01158	0.48306	0.01305	0.48429	0.004	0.48398	0.00577	0.48337	0.00988
0.48585	0.000891318	0.48429	0.01161	0.48398	0.01308	0.48521	0.00401	0.4846	0.00579	0.48429	0.0099
0.48693	0.00089447	0.4849	0.01165	0.48552	0.01312	0.48582	0.00402	0.48582	0.00581	0.48521	0.00993
0.48785	0.000868796	0.48613	0.01167	0.48613	0.01316	0.48674	0.00403	0.48674	0.00582	0.48644	0.00995
0.48893	0.000889166	0.48705	0.01171	0.48705	0.01319	0.48797	0.00404	0.48766	0.00583	0.48736	0.00998
0.49001	0.000926832	0.48828	0.01174	0.48858	0.01322	0.4892	0.00405	0.48858	0.00585	0.48858	0.01
0.49093	0.000889704	0.4895	0.01177	0.4892	0.01326	0.49012	0.00407	0.48981	0.00586	0.4892	0.01003
0.49193	0.000883247	0.49042	0.0118	0.49042	0.0133	0.49104	0.00408	0.49042	0.00588	0.49073	0.01005
0.49293	0.000891011	0.49165	0.01183	0.49134	0.01333	0.49226	0.00409	0.49196	0.00589	0.49134	0.01008
0.494	0.000897314	0.49257	0.01186	0.49226	0.01337	0.49318	0.0041	0.49318	0.00591	0.49288	0.0101
0.49493	0.000894624	0.49318	0.0119	0.49318	0.01341	0.4941	0.00411	0.4938	0.00592	0.49349	0.01012
0.49593	0.000899236	0.4941	0.01193	0.4941	0.01344	0.49533	0.00412	0.49502	0.00594	0.49441	0.01015
0.497	0.000923526	0.49502	0.01195	0.49472	0.01348	0.49625	0.00413	0.49564	0.00595	0.49533	0.01017
0.49792	0.000912227	0.49625	0.01199	0.49625	0.01351	0.49686	0.00414	0.49686	0.00597	0.49625	0.01019
0.49915	0.000925371	0.49717	0.01202	0.49717	0.01355	0.49748	0.00415	0.49778	0.00598	0.49748	0.01022
0.49985	0.00088955	0.4984	0.01205	0.49778	0.01359	0.49901	0.00416	0.4987	0.006	0.4984	0.01025
0.50069	0.000877405	0.49993	0.01208	0.49962	0.01362	0.49993	0.00417	0.49993	0.00601	0.49932	0.01027
0.50215	0.00094405	0.50024	0.01211	0.50024	0.01366	0.50116	0.00418	0.50085	0.00602	0.50024	0.01029
0.50284	0.000905616	0.50146	0.01214	0.50116	0.01369	0.50177	0.00419	0.50177	0.00604	0.50116	0.01031
0.50415	0.000912457	0.50239	0.01217	0.50208	0.01373	0.503	0.0042	0.50269	0.00606	0.50269	0.01034
0.505	0.000902695	0.50392	0.0122	0.50331	0.01376	0.50392	0.00421	0.50392	0.00607	0.50331	0.01036
0.506	0.000929522	0.50453	0.01223	0.50392	0.0138	0.50484	0.00422	0.50484	0.00609	0.50423	0.01038
0.507	0.000923142	0.50545	0.01226	0.50576	0.01383	0.50607	0.00423	0.50576	0.0061	0.50545	0.01041
0.50792	0.000901081	0.50637	0.01229	0.50637	0.01387	0.50699	0.00424	0.50699	0.00612	0.50637	0.01043
0.509	0.000916454	0.50729	0.01232	0.50668	0.01391	0.50791	0.00424	0.50791	0.00613	0.5076	0.01046
0.51	0.000916377	0.50791	0.01235	0.50791	0.01394	0.50913	0.00426	0.50883	0.00614	0.50852	0.01048
0.51092	0.000902234	0.50944	0.01238	0.50944	0.01398	0.50975	0.00427	0.51005	0.00616	0.50944	0.01051
0.51222	0.000970031	0.51036	0.01241	0.50975	0.01401	0.51189	0.00428	0.51128	0.00617	0.51036	0.01053
0.51299	0.000920067	0.51128	0.01244	0.51128	0.01404	0.5122	0.00429	0.51189	0.00619	0.51189	0.01055
0.51399	0.000925909	0.51189	0.01247	0.5122	0.01408	0.51251	0.0043	0.51281	0.0062	0.5122	0.01058
0.51499	0.000921374	0.51343	0.0125	0.51312	0.01411	0.51404	0.00431	0.51404	0.00622	0.51343	0.0106
0.51592	0.000904847	0.51435	0.01253	0.51373	0.01415	0.51496	0.00432	0.51465	0.00623	0.51435	0.01062
0.51699	0.000911073	0.51465	0.01256	0.51527	0.01418	0.51619	0.00433	0.51527	0.00624	0.51527	0.01065
0.51807	0.000941206	0.51557	0.01259	0.51588	0.01422	0.5168	0.00434	0.51711	0.00626	0.51619	0.01067
0.51922	0.000938054	0.51741	0.01262	0.5168	0.01425	0.51833	0.00435	0.51803	0.00627	0.51711	0.01069
0.52007	0.000931136	0.51803	0.01265	0.51772	0.01429	0.51895	0.00436	0.51895	0.00629	0.51833	0.01072
0.52099	0.00092614	0.51925	0.01268	0.51895	0.01432	0.51987	0.00437	0.51987	0.0063	0.51925	0.01074
0.52207	0.000918607	0.52017	0.0127	0.51987	0.01436	0.52109	0.00438	0.52079	0.00632	0.51987	0.01076
0.52299	0.000916377	0.52109	0.01274	0.52079	0.01439	0.52232	0.00439	0.52201	0.00633	0.5214	0.01079
0.52407	0.000953658	0.52201	0.01277	0.52201	0.01443	0.52263	0.0044	0.52324	0.00635	0.52201	0.01081
0.52506	0.000947509	0.52324	0.0128	0.52293	0.01446	0.52416	0.0044	0.52324	0.00636	0.52355	0.01083
0.52599	0.000930752	0.52447	0.01282	0.52416	0.01449	0.52477	0.00441	0.52447	0.00637	0.52447	0.01085
0.52691	0.000916762	0.52508	0.01286	0.52508	0.01453	0.52661	0.00442	0.52569	0.00638	0.52539	0.01088
0.52806	0.000938592	0.52631	0.01288	0.52569	0.01456	0.52631	0.00443	0.52692	0.0064	0.526	0.0109
0.52899	0.000939438	0.52692	0.01291	0.52723	0.01459	0.52784	0.00444	0.52815	0.00641	0.52754	0.01092
0.52999	0.000933442	0.52876	0.01294	0.52846	0.01463	0.52907	0.00445	0.52938	0.00643	0.52846	0.01094
0.53114	0.000971184	0.52907	0.01297	0.52938	0.01466	0.5303	0.00446	0.52968	0.00644	0.52907	0.01096
0.53206	0.000935979	0.52999	0.013	0.52999	0.0147	0.53122	0.00447	0.53091	0.00645	0.52968	0.01099
0.53298	0.000954812	0.53122	0.01303	0.53122	0.01473	0.53183	0.00448	0.53152	0.00647	0.53183	0.01101
0.53414	0.000932443	0.53183	0.01305	0.53214	0.01476	0.53275	0.00449	0.53275	0.00648	0.53244	0.01103
0.53514	0.000980716	0.53306	0.01309	0.53306	0.0148	0.53398	0.0045	0.53367	0.00649	0.53306	0.01105
0.53606	0.000964266	0.53428	0.01311	0.53367	0.01483	0.5349	0.0045	0.5352	0.00651	0.53459	0.01108
0.53706	0.000943358	0.5349	0.01314	0.5349	0.01486	0.53612	0.00451	0.53612	0.00652	0.53551	0.0111
0.53814	0.000953505	0.53612	0.01317	0.53582	0.01489	0.53704	0.00452	0.53674	0.00653	0.53643	0.01112
0.53913	0.0009811	0.53674	0.0132	0.53704	0.01493	0.53827	0.00453	0.53766	0.00655	0.53704	0.01114
0.54013	0.000963267	0.53827	0.01323	0.53796	0.01496	0.53888	0.00454	0.53858	0.00657	0.53796	0.01116
0.5409	0.000932289	0.53919	0.01325	0.53888	0.015	0.5398	0.00455	0.53919	0.00658	0.53919	0.01119
0.54206	0.000944357	0.54011	0.01328	0.54011	0.01503	0.54072	0.00456	0.54072	0.00659	0.54011	0.01121
0.54306	0.000930752	0.54103	0.01331	0.54134	0.01506	0.54226	0.00457	0.54195	0.0066	0.54134	0.01123
0.54406	0.000951429	0.54195	0.01334	0.54195	0.01509	0.54318	0.00458	0.54318	0.00662	0.54256	0.01125
0.54505	0.000958347	0.54318	0.01337	0.54287	0.01513	0.5441	0.00459	0.54379	0.00663	0.54318	0.01127
0.54628	0.000977872	0.54379	0.0134	0.5441	0.01516	0.54471	0.0046	0.54471	0.00665	0.5444	0.0113
0.54705	0.00093913	0.54532	0.01342	0.54532	0.01519	0.54594	0.00461	0.54624	0.00666	0.54563	0.01132
0.54805	0.000954427	0.54624	0.01345	0.54594	0.01523	0.54716	0.00461	0.54655	0.00667	0.54594	0.01134
0.54913	0.00095043	0.54686	0.01348	0.54716	0.01526	0.54808	0.00462	0.54778	0.00669	0.54716	0.01136
0.55021	0.000962114	0.54839	0.01351	0.54808	0.01529	0.549	0.00463	0.5487	0.0067	0.54808	0.01138
0.55113	0.000981408	0.54931	0.01353	0.5487	0.01532	0.55054	0.00464	0.54992	0.00671	0.54962	0.0114
0.55205	0.000969417	0.54992	0.01356	0.54992	0.01536	0.55084	0.00465	0.55115	0.00673	0.55054	0.01143
0.55305	0.000968878	0.55115	0.01359	0.55084	0.01539	0.55146	0.00466	0.55207	0.00674	0.55146	0.01145
0.5542	0.000973875	0.55207	0.01362	0.55207	0.01542	0.55299	0.00467	0.55268	0.00675	0.55207	0.01147
0.55497	0.000939899	0.55299	0.01365	0.55299	0.01545	0.55422	0.00468	0.55391	0.00676	0.55299	0.01149
0.5562	0.000979717	0.55391	0.01367	0.55391	0.01549	0.55514	0.00469	0.55483	0.00678	0.55422	0.01151
0.55697	0.000947817	0.55483	0.0137	0.55483	0.01552	0.55637	0.0047	0.55575	0.00679	0.55483	0.01154
0.55813	0.000993399	0.55606	0.01373	0.55637	0.01555	0.55667	0.0047	0.55667	0.00681	0.55637	0.01156
0.55897	0.000948047	0.55698	0.01376	0.55667	0.01558	0.55759	0.00471	0.55759	0.00682	0.55759	0.01158
0.55989	0.000957502	0.5579	0.01378	0.5579	0.01562	0.55882	0.00472	0.55851	0.00683	0.55821	0.0116
0.56105	0.000957041	0.55913	0.01381	0.55882	0.01565	0.55974	0.00473	0.55974	0.00684	0.55913	0.01162
0.5622	0.000969032	0.55974	0.01384	0.55974	0.01568	0.56127	0.00474	0.56066	0.00686	0.56035	0.01165
0.56305	0.000959039	0.56127	0.01386	0.56097	0.01571	0.56189	0.00475	0.56158	0.00687	0.56097	0.01166
0.56435	0.000992631	0.56219	0.01389	0.56189	0.01574	0.5625	0.00476	0.5625	0.00688	0.5625	0.01169
0.56504	0.000978718	0.56311	0.01392	0.56311	0.01578	0.56403	0.00477	0.56342	0.0069	0.56342	0.01171
0.56612	0.000966188	0.56403	0.01395	0.56403	0.01581	0.56465	0.00477	0.56465	0.00691	0.56465	0.01173
0.5672	0.000969263	0.56495	0.01397	0.56465	0.01584	0.56618	0.00479	0.56557	0.00692	0.56495	0.01175
0.56812	0.000974567	0.56587	0.014	0.56618	0.01587	0.56679	0.00479	0.56649	0.00693	0.56587	0.01177
0.56897	0.00096196	0.5671	0.01403	0.56679	0.0159	0.56741	0.0048	0.56771	0.00695	0.56771	0.01179
0.5702	0.000981792	0.56802	0.01405	0.56802	0.01594	0.56894	0.00481	0.56894	0.00696	0.56833	0.01181
0.5712	0.000970262	0.56925	0.01408	0.56863	0.01597	0.57017	0.00482	0.57017	0.00697	0.56894	0.01183
0.57204	0.000986251	0.57017	0.01411	0.56955	0.016	0.57078	0.00483	0.57078	0.00699	0.57017	0.01186
0.57319	0.000990325	0.5717	0.01414	0.57139	0.01603	0.57262	0.00483	0.57139	0.007	0.57139	0.01188
0.57404	0.00096442	0.57201	0.01417	0.5717	0.01606	0.57293	0.00485	0.57293	0.00701	0.57231	0.0119
0.57519	0.001	0.57262	0.01419	0.57293	0.01609	0.57415	0.00485	0.57323	0.00702	0.57354	0.01192
0.57619	0.000994783	0.57385	0.01422	0.57415	0.01612	0.57477	0.00486	0.57507	0.00704	0.57385	0.01194
0.57712	0.000991017	0.57477	0.01425	0.57477	0.01615	0.57569	0.00487	0.57599	0.00705	0.57538	0.01197
0.57812	0.000972876	0.57569	0.01427	0.57569	0.01619	0.57691	0.00488	0.57691	0.00706	0.57661	0.01198
0.57919	0.000998242	0.57691	0.0143	0.57691	0.01622	0.57783	0.00489	0.57783	0.00707	0.57691	0.01201
0.58011	0.000978718	0.57783	0.01433	0.57845	0.01625	0.57906	0.00489	0.57875	0.00709	0.57814	0.01203
0.58111	0.000991555	0.57906	0.01435	0.57875	0.01628	0.57968	0.00491	0.57968	0.0071	0.57968	0.01205
0.58227	0.000976642	0.57968	0.01438	0.58029	0.01632	0.5809	0.00492	0.5806	0.00712	0.58029	0.01207
0.58319	0.000996244	0.5809	0.01441	0.5809	0.01634	0.58213	0.00493	0.58182	0.00713	0.5806	0.01209
0.58419	0.000976181	0.58244	0.01443	0.58152	0.01638	0.58274	0.00493	0.58274	0.00715	0.58213	0.01211
0.58527	0.000994783	0.58305	0.01446	0.58244	0.01641	0.58397	0.00494	0.58397	0.00716	0.58305	0.01213
0.58619	0.000988557	0.58397	0.01449	0.58397	0.01644	0.5852	0.00495	0.58489	0.00717	0.58397	0.01215
0.58703	0.000978333	0.58489	0.01451	0.5852	0.01647	0.58612	0.00496	0.58581	0.00718	0.5852	0.01218
0.58811	0.000975335	0.58612	0.01454	0.58581	0.0165	0.58704	0.00497	0.58704	0.0072	0.58612	0.01219
0.58911	0.000985021	0.58734	0.01457	0.58642	0.01653	0.58796	0.00498	0.58765	0.00721	0.58734	0.01222
0.59011	0.000985866	0.58765	0.01459	0.58765	0.01656	0.58857	0.00499	0.58888	0.00722	0.58765	0.01224
0.59111	0.000998857	0.58888	0.01462	0.58857	0.01659	0.58949	0.00499	0.5901	0.00723	0.58918	0.01226
0.59219	0.001	0.5901	0.01465	0.5898	0.01663	0.59072	0.00501	0.59133	0.00724	0.5901	0.01228
0.59303	0.000990863	0.59072	0.01467	0.59041	0.01665	0.59194	0.00501	0.59164	0.00726	0.59072	0.0123
0.59441	0.00102	0.59194	0.0147	0.59225	0.01669	0.59317	0.00502	0.59256	0.00727	0.59225	0.01232
0.59503	0.000994552	0.59317	0.01473	0.59286	0.01672	0.59409	0.00502	0.59409	0.00728	0.59317	0.01234
0.59618	0.001	0.59378	0.01475	0.59409	0.01675	0.59501	0.00504	0.5947	0.0073	0.59409	0.01236
0.59718	0.001	0.5947	0.01478	0.5947	0.01678	0.59624	0.00505	0.59593	0.00731	0.59562	0.01238
0.59818	0.000995167	0.59593	0.01481	0.59562	0.01681	0.59716	0.00505	0.59685	0.00732	0.59624	0.0124
0.59934	0.00104	0.59685	0.01483	0.59654	0.01684	0.59808	0.00506	0.59746	0.00734	0.59777	0.01242
0.60026	0.00101	0.59808	0.01486	0.59777	0.01687	0.5993	0.00507	0.59869	0.00735	0.59838	0.01244
0.60126	0.00101	0.599	0.01489	0.59869	0.0169	0.60053	0.00508	0.5993	0.00736	0.59869	0.01247
0.60233	0.00101	0.59961	0.01491	0.60022	0.01693	0.60114	0.00509	0.60084	0.00737	0.59992	0.01249
0.60318	0.00102	0.60114	0.01493	0.60022	0.01697	0.60176	0.0051	0.60114	0.00739	0.60114	0.01251
0.60418	0.000992708	0.60176	0.01497	0.60206	0.01699	0.60329	0.0051	0.60298	0.0074	0.60206	0.01253
0.60533	0.00104	0.60268	0.01499	0.60298	0.01703	0.60421	0.00512	0.6036	0.00741	0.60298	0.01255
0.60626	0.00102	0.60452	0.01501	0.6039	0.01706	0.60483	0.00513	0.60483	0.00742	0.60452	0.01257
0.6071	0.000994168	0.60483	0.01504	0.60483	0.01709	0.60575	0.00513	0.60575	0.00744	0.60513	0.01259
0.60825	0.00101	0.60605	0.01507	0.60575	0.01712	0.60728	0.00515	0.60636	0.00745	0.60636	0.01261
0.60918	0.00101	0.60697	0.01509	0.60697	0.01715	0.6082	0.00515	0.60789	0.00747	0.60728	0.01263
0.61033	0.00104	0.60789	0.01512	0.60728	0.01718	0.60881	0.00516	0.60851	0.00748	0.6082	0.01266
0.61125	0.001	0.60912	0.01515	0.60912	0.01721	0.60973	0.00517	0.60973	0.00749	0.60912	0.01268
0.61241	0.00103	0.60973	0.01517	0.60973	0.01724	0.61096	0.00518	0.61065	0.0075	0.61035	0.01269
0.61317	0.00103	0.61127	0.0152	0.61065	0.01727	0.61188	0.00519	0.61157	0.00751	0.61127	0.01272
0.61425	0.00103	0.61219	0.01522	0.61188	0.0173	0.61311	0.0052	0.61249	0.00753	0.61157	0.01274
0.61533	0.00102	0.61249	0.01525	0.61249	0.01733	0.61433	0.00521	0.61372	0.00754	0.6128	0.01276
0.61625	0.00103	0.61372	0.01527	0.61403	0.01736	0.61464	0.00522	0.61433	0.00755	0.61403	0.01278
0.61733	0.00103	0.61525	0.01531	0.61495	0.01739	0.61617	0.00523	0.61587	0.00756	0.61525	0.0128
0.61848	0.00106	0.61587	0.01533	0.61587	0.01742	0.61679	0.00523	0.61679	0.00758	0.61617	0.01282
0.61902	0.00102	0.61679	0.01535	0.61648	0.01745	0.6174	0.00524	0.61771	0.00759	0.61709	0.01284
0.62033	0.00104	0.61771	0.01538	0.61771	0.01748	0.61893	0.00525	0.61863	0.0076	0.61832	0.01286
0.62132	0.00104	0.61924	0.01541	0.61863	0.01751	0.62016	0.00526	0.62016	0.00762	0.61893	0.01289
0.62225	0.00102	0.61985	0.01543	0.61985	0.01754	0.62108	0.00527	0.62047	0.00763	0.61955	0.01291
0.62332	0.00106	0.62077	0.01546	0.62077	0.01757	0.62169	0.00528	0.62169	0.00764	0.62139	0.01293
0.62425	0.00102	0.622	0.01548	0.622	0.0176	0.62323	0.00529	0.62231	0.00765	0.622	0.01295
0.6254	0.00105	0.62292	0.01551	0.62261	0.01763	0.62384	0.0053	0.62353	0.00767	0.62292	0.01297
0.6264	0.00104	0.62384	0.01554	0.62323	0.01766	0.62507	0.00531	0.62476	0.00768	0.62415	0.01299
0.6274	0.00103	0.62476	0.01557	0.62476	0.01769	0.62629	0.00531	0.62599	0.00769	0.62568	0.01301
0.62832	0.00105	0.62599	0.01559	0.62568	0.01772	0.62691	0.00533	0.62691	0.00771	0.62629	0.01303
0.62924	0.00103	0.62721	0.01562	0.62691	0.01775	0.62752	0.00533	0.62813	0.00772	0.62721	0.01305
0.63055	0.00106	0.62752	0.01564	0.62783	0.01778	0.62875	0.00534	0.62905	0.00774	0.62783	0.01307
0.63132	0.00104	0.62936	0.01567	0.62844	0.01781	0.62967	0.00535	0.62997	0.00775	0.62905	0.01309
0.63247	0.00107	0.62997	0.0157	0.62967	0.01784	0.63059	0.00536	0.6312	0.00776	0.63028	0.01311
0.63332	0.00105	0.6312	0.01572	0.63028	0.01787	0.63243	0.00538	0.63151	0.00778	0.6309	0.01314
0.63447	0.00107	0.63243	0.01575	0.6312	0.0179	0.63335	0.00538	0.63243	0.00779	0.63212	0.01316
0.63532	0.00105	0.63243	0.01578	0.63304	0.01793	0.63427	0.00539	0.63366	0.0078	0.63304	0.01318
0.63639	0.00104	0.63366	0.0158	0.63335	0.01796	0.63488	0.0054	0.63458	0.00781	0.63366	0.0132
0.63747	0.00109	0.63488	0.01583	0.63458	0.01799	0.63611	0.00541	0.6355	0.00783	0.63519	0.01322
0.63824	0.00103	0.6358	0.01585	0.6355	0.01802	0.63672	0.00542	0.63642	0.00784	0.63611	0.01324
0.63932	0.00105	0.63703	0.01588	0.63672	0.01804	0.63795	0.00543	0.63734	0.00785	0.63703	0.01326
0.64055	0.00107	0.63764	0.01591	0.63764	0.01808	0.63918	0.00544	0.63856	0.00787	0.63826	0.01328
0.64124	0.00104	0.63856	0.01594	0.63856	0.01811	0.63979	0.00545	0.63979	0.00788	0.63948	0.01331
0.64247	0.00106	0.6404	0.01596	0.63826	0.01788	0.64132	0.00546	0.64071	0.00789	0.63979	0.01332
0.64339	0.00105	0.64102	0.01599	0.63979	0.01798	0.64194	0.00547	0.64163	0.0079	0.64071	0.01335
0.64439	0.00106	0.64132	0.01601	0.64071	0.01802	0.64255	0.00548	0.64286	0.00792	0.64194	0.01337
0.64539	0.00105	0.64316	0.01604	0.64194	0.01807	0.64408	0.00548	0.64408	0.00793	0.64286	0.01339
0.64647	0.00108	0.64408	0.01606	0.64255	0.0181	0.645	0.00549	0.6447	0.00795	0.64408	0.01341
0.64739	0.00107	0.6447	0.01609	0.64408	0.01813	0.64562	0.0055	0.64562	0.00796	0.645	0.01343
0.64839	0.00104	0.64592	0.01612	0.645	0.01817	0.64715	0.00551	0.64715	0.00797	0.64623	0.01345
0.64931	0.00104	0.64684	0.01614	0.64562	0.01821	0.64776	0.00552	0.64776	0.00799	0.64776	0.01347
0.65023	0.00106	0.64838	0.01617	0.64654	0.01824	0.64899	0.00553	0.64868	0.008	0.64776	0.0135
0.65139	0.00106	0.64899	0.01619	0.64715	0.01826	0.64991	0.00554	0.6496	0.00802	0.64899	0.01351
0.65223	0.00105	0.64991	0.01622	0.64899	0.0183	0.65114	0.00555	0.65083	0.00803	0.6496	0.01353
0.65331	0.00105	0.65083	0.01624	0.6493	0.01834	0.65175	0.00556	0.65144	0.00804	0.65114	0.01356
0.65439	0.00107	0.65175	0.01627	0.65052	0.01837	0.65267	0.00557	0.65267	0.00806	0.65206	0.01358
0.65531	0.00105	0.65267	0.0163	0.65175	0.01839	0.65359	0.00558	0.6539	0.00807	0.65328	0.0136
0.65638	0.00106	0.6539	0.01632	0.65206	0.01843	0.65482	0.00559	0.65482	0.00808	0.6539	0.01362
0.65746	0.00107	0.65512	0.01635	0.65298	0.01846	0.65604	0.0056	0.65543	0.0081	0.65482	0.01364
0.65846	0.00107	0.65604	0.01638	0.6542	0.01849	0.65697	0.00561	0.65666	0.00811	0.65604	0.01366
0.65961	0.00107	0.65666	0.0164	0.65543	0.01852	0.65819	0.00562	0.65727	0.00813	0.65635	0.01369
0.66046	0.0011	0.65789	0.01643	0.65666	0.01856	0.65881	0.00563	0.65881	0.00814	0.65789	0.01371
0.66138	0.00105	0.65911	0.01646	0.65758	0.01858	0.65973	0.00564	0.65911	0.00816	0.65942	0.01373
0.66238	0.00107	0.65973	0.01648	0.65881	0.01861	0.66095	0.00565	0.66095	0.00817	0.66003	0.01375
0.66338	0.00106	0.66095	0.01651	0.65911	0.01864	0.66157	0.00565	0.66126	0.00818	0.66126	0.01377
0.66453	0.00108	0.66187	0.01653	0.66034	0.01868	0.66249	0.00566	0.66279	0.0082	0.66157	0.01379
0.66546	0.00108	0.66279	0.01656	0.66187	0.0187	0.66402	0.00567	0.66371	0.00821	0.6631	0.01381
0.66646	0.00107	0.66402	0.01659	0.66279	0.01873	0.66494	0.00569	0.66463	0.00822	0.66433	0.01384
0.6673	0.00107	0.66494	0.01661	0.66341	0.01876	0.66586	0.00569	0.66586	0.00824	0.66494	0.01386
0.66869	0.00109	0.66555	0.01664	0.66433	0.0188	0.66709	0.0057	0.66647	0.00825	0.66586	0.01388
0.66938	0.00108	0.66678	0.01666	0.66555	0.01883	0.6677	0.00571	0.6677	0.00827	0.66739	0.0139
0.67045	0.0011	0.66801	0.01669	0.66678	0.01885	0.66862	0.00572	0.66893	0.00828	0.66831	0.01393
0.67145	0.0011	0.66923	0.01672	0.66739	0.01889	0.67015	0.00573	0.66954	0.0083	0.66862	0.01394
0.67238	0.00106	0.66954	0.01675	0.66831	0.01892	0.67107	0.00574	0.67046	0.00831	0.67015	0.01396
0.67361	0.0011	0.67046	0.01677	0.66923	0.01895	0.67169	0.00575	0.67169	0.00832	0.67107	0.01398
0.67445	0.00108	0.67199	0.0168	0.67077	0.01897	0.6723	0.00576	0.67261	0.00834	0.6723	0.01401
0.67545	0.00109	0.67261	0.01682	0.67169	0.019	0.67414	0.00577	0.67322	0.00835	0.67322	0.01403
0.6766	0.00109	0.67353	0.01685	0.6723	0.01903	0.67506	0.00578	0.67475	0.00837	0.67414	0.01405
0.67745	0.00108	0.67475	0.01687	0.67322	0.01907	0.67567	0.00579	0.67567	0.00838	0.67506	0.01407
0.6786	0.00109	0.67598	0.0169	0.67445	0.0191	0.67721	0.0058	0.67659	0.0084	0.67629	0.0141
0.67945	0.00108	0.67659	0.01693	0.67567	0.01913	0.67751	0.00581	0.67751	0.00841	0.6769	0.01412
0.68053	0.0011	0.67813	0.01695	0.67629	0.01914	0.67874	0.00582	0.67843	0.00843	0.67782	0.01414
0.68153	0.0011	0.67874	0.01698	0.67721	0.01919	0.68027	0.00582	0.67966	0.00844	0.67905	0.01416
0.68245	0.00109	0.68027	0.01701	0.67843	0.01921	0.68058	0.00584	0.68058	0.00845	0.67997	0.01419
0.68337	0.00107	0.68058	0.01703	0.67935	0.01924	0.68181	0.00585	0.68181	0.00847	0.68089	0.01421
0.68437	0.00108	0.68181	0.01706	0.68027	0.01927	0.68304	0.00585	0.68242	0.00849	0.68242	0.01423
0.68537	0.00107	0.68273	0.01709	0.6815	0.0193	0.68396	0.00587	0.68334	0.0085	0.68242	0.01425
0.68652	0.00107	0.68396	0.01711	0.68212	0.01933	0.68457	0.00587	0.68457	0.00851	0.68396	0.01427
0.68768	0.00111	0.68457	0.01714	0.68365	0.01935	0.6858	0.00588	0.68549	0.00853	0.68518	0.01429
0.68852	0.00109	0.68549	0.01716	0.68426	0.01939	0.68733	0.00589	0.6861	0.00854	0.6861	0.01432
0.68952	0.00108	0.68672	0.01719	0.68549	0.01941	0.68825	0.0059	0.68764	0.00856	0.68672	0.01434
0.6906	0.00109	0.68733	0.01721	0.68641	0.01946	0.68856	0.00591	0.68856	0.00857	0.68825	0.01436
0.69152	0.00107	0.68856	0.01724	0.68733	0.01948	0.69009	0.00592	0.68978	0.00859	0.68886	0.01438
0.69244	0.00109	0.68948	0.01727	0.68825	0.01952	0.6907	0.00592	0.6907	0.0086	0.69009	0.0144
0.69367	0.00113	0.6907	0.0173	0.68948	0.01954	0.69162	0.00593	0.69132	0.00862	0.69101	0.01443
0.69467	0.00109	0.69162	0.01732	0.68978	0.01958	0.69285	0.00595	0.69254	0.00863	0.69224	0.01445
0.69552	0.0011	0.69254	0.01735	0.69132	0.0196	0.69377	0.00595	0.69377	0.00865	0.69254	0.01447
0.69667	0.00109	0.69346	0.01737	0.69254	0.01963	0.695	0.00596	0.69469	0.00866	0.69408	0.01449
0.69744	0.00106	0.69469	0.0174	0.69285	0.01966	0.69592	0.00597	0.6953	0.00867	0.695	0.01451
0.69859	0.0011	0.69561	0.01742	0.69438	0.01969	0.69714	0.00598	0.69653	0.0087	0.69561	0.01454
0.69952	0.00111	0.69684	0.01745	0.6953	0.01972	0.69806	0.00599	0.69776	0.00871	0.69684	0.01456
0.70052	0.00108	0.69745	0.01748	0.69653	0.01975	0.69868	0.006	0.69868	0.00872	0.69745	0.01458
0.70152	0.00108	0.69868	0.01751	0.69714	0.01978	0.6999	0.00601	0.6996	0.00874	0.69868	0.0146
0.70259	0.00108	0.6996	0.01753	0.69837	0.0198	0.70082	0.00602	0.70082	0.00875	0.6996	0.01463
0.70344	0.00107	0.70052	0.01756	0.69929	0.01984	0.70174	0.00602	0.70174	0.00877	0.70052	0.01465
0.70451	0.00108	0.70174	0.01759	0.6999	0.01987	0.70297	0.00603	0.70236	0.00879	0.70144	0.01467
0.70551	0.00107	0.70266	0.01761	0.70144	0.01989	0.70389	0.00604	0.70358	0.0088	0.70297	0.01469
0.70667	0.0011	0.70358	0.01764	0.70297	0.01992	0.70481	0.00605	0.70481	0.00881	0.7042	0.01472
0.70751	0.00107	0.70481	0.01767	0.70297	0.01994	0.70604	0.00606	0.70604	0.00883	0.70481	0.01474
0.70859	0.00108	0.70573	0.0177	0.7042	0.01997	0.70696	0.00607	0.70726	0.00884	0.70573	0.01476
0.70943	0.00106	0.70665	0.01772	0.70542	0.02	0.70726	0.00607	0.70757	0.00886	0.70665	0.01479
0.71051	0.00108	0.70788	0.01775	0.70634	0.02003	0.70849	0.00608	0.70911	0.00887	0.70819	0.01481
0.71166	0.0011	0.70849	0.01778	0.70788	0.02007	0.71033	0.00609	0.70972	0.00889	0.70911	0.01483
0.71259	0.0011	0.70972	0.0178	0.70849	0.0201	0.71125	0.0061	0.71064	0.00891	0.70972	0.01485
0.71351	0.00108	0.71095	0.01783	0.70972	0.02013	0.71187	0.00611	0.71156	0.00892	0.71064	0.01488
0.71451	0.00108	0.71156	0.01786	0.71033	0.02015	0.7134	0.00612	0.71279	0.00894	0.71187	0.0149
0.71559	0.00108	0.71279	0.01788	0.71156	0.02019	0.71401	0.00612	0.7134	0.00895	0.71309	0.01492
0.71666	0.00108	0.71371	0.01791	0.71217	0.02022	0.71524	0.00613	0.71463	0.00897	0.71401	0.01495
0.71758	0.00106	0.71493	0.01793	0.71309	0.02025	0.71616	0.00614	0.71555	0.00898	0.71524	0.01497
0.71843	0.00107	0.71585	0.01796	0.71401	0.02027	0.71708	0.00615	0.71647	0.009	0.71616	0.01499
0.71981	0.00113	0.71708	0.01799	0.71524	0.0203	0.718	0.00615	0.71769	0.00901	0.71708	0.01502
0.72058	0.00106	0.71739	0.01802	0.71647	0.02033	0.71953	0.00616	0.718	0.00903	0.718	0.01504
0.72158	0.00108	0.71831	0.01804	0.71708	0.02037	0.71984	0.00617	0.71923	0.00904	0.71892	0.01506
0.72258	0.00107	0.71953	0.01807	0.71831	0.0204	0.72076	0.00618	0.72076	0.00906	0.72015	0.01509
0.72366	0.00108	0.72045	0.0181	0.71953	0.02043	0.72199	0.00619	0.72168	0.00908	0.72107	0.01511
0.72458	0.00108	0.72045	0.01792	0.72015	0.02045	0.72291	0.00619	0.72199	0.00909	0.72199	0.01513
0.72558	0.00108	0.72168	0.01799	0.72107	0.02048	0.72383	0.0062	0.72352	0.00911	0.72229	0.01516
0.72666	0.00107	0.72291	0.01802	0.72229	0.02051	0.72475	0.00621	0.72444	0.00912	0.72383	0.01518
0.72773	0.00108	0.72352	0.01807	0.72352	0.02054	0.72628	0.00622	0.72567	0.00914	0.72475	0.01521
0.72866	0.00108	0.72444	0.01809	0.72413	0.02057	0.72689	0.00623	0.72659	0.00915	0.72597	0.01523
0.72973	0.0011	0.72597	0.01813	0.72536	0.02061	0.72781	0.00623	0.72751	0.00917	0.72628	0.01525
0.73058	0.00106	0.72659	0.01815	0.72628	0.02064	0.72873	0.00624	0.72843	0.00918	0.72812	0.01527
0.73165	0.00107	0.72751	0.01819	0.7272	0.02067	0.72935	0.00624	0.72996	0.0092	0.72873	0.0153
0.73273	0.00107	0.72843	0.01821	0.72843	0.02068	0.73119	0.00626	0.73057	0.00922	0.72965	0.01532
0.73358	0.00106	0.72996	0.01824	0.72935	0.02072	0.73211	0.00626	0.73119	0.00923	0.73088	0.01534
0.7345	0.00106	0.73057	0.01827	0.73027	0.02075	0.73272	0.00627	0.73272	0.00924	0.7318	0.01537
0.73573	0.00109	0.7318	0.0183	0.73149	0.02076	0.73456	0.00628	0.73333	0.00926	0.73303	0.01539
0.73658	0.00105	0.73241	0.01834	0.73241	0.02082	0.73456	0.00628	0.73456	0.00927	0.73364	0.01542
0.73765	0.00107	0.73333	0.01836	0.73333	0.02083	0.73579	0.00629	0.73579	0.0093	0.73456	0.01544
0.73865	0.00107	0.73426	0.01838	0.73456	0.02087	0.73671	0.0063	0.7364	0.00931	0.7361	0.01547
0.73957	0.00105	0.73548	0.01843	0.73579	0.0209	0.73824	0.0063	0.73763	0.00933	0.73671	0.01549
0.74073	0.0011	0.73671	0.01846	0.7361	0.02093	0.73855	0.00631	0.73855	0.00934	0.73794	0.01551
0.74157	0.00104	0.73732	0.01847	0.73763	0.02097	0.73978	0.00632	0.73947	0.00936	0.73886	0.01553
0.74265	0.00108	0.73824	0.01851	0.73824	0.02098	0.7407	0.00632	0.7407	0.00937	0.73978	0.01556
0.74365	0.00106	0.73947	0.01853	0.73947	0.02102	0.74223	0.00633	0.74162	0.00939	0.741	0.01558
0.74465	0.00105	0.74039	0.01857	0.74008	0.02105	0.74223	0.00633	0.74284	0.0094	0.74192	0.01561
0.74565	0.00108	0.74131	0.0186	0.741	0.02109	0.74407	0.00634	0.74315	0.00941	0.74284	0.01563
0.74649	0.00104	0.74284	0.01863	0.74162	0.0211	0.74499	0.00635	0.74438	0.00943	0.74438	0.01566
0.74772	0.00107	0.74315	0.01867	0.74315	0.02114	0.74591	0.00635	0.7453	0.00945	0.74499	0.01568
0.74857	0.00105	0.74438	0.01867	0.74407	0.02116	0.74683	0.00636	0.74683	0.00946	0.74591	0.0157
0.74965	0.00108	0.7456	0.01872	0.7453	0.0212	0.74836	0.00636	0.74775	0.00947	0.74714	0.01573
0.75072	0.00108	0.74652	0.01875	0.74591	0.02123	0.74898	0.00637	0.74898	0.00949	0.74775	0.01575
0.75149	0.00105	0.74714	0.01878	0.74714	0.02126	0.7499	0.00638	0.7499	0.0095	0.74928	0.01578
0.75272	0.00108	0.74836	0.01881	0.74775	0.0213	0.75082	0.00639	0.75051	0.00952	0.7499	0.0158
0.75372	0.00106	0.74928	0.01884	0.74928	0.02132	0.75174	0.0064	0.75143	0.00954	0.75051	0.01583
0.75464	0.00105	0.75051	0.01886	0.7499	0.02135	0.75327	0.00639	0.75204	0.00955	0.75204	0.01585
0.75549	0.00104	0.75112	0.01889	0.75112	0.02139	0.75419	0.00641	0.75388	0.00957	0.75235	0.01587
0.7568	0.00108	0.75266	0.01891	0.75174	0.02141	0.75511	0.00641	0.75419	0.00958	0.75388	0.0159
0.75756	0.00106	0.75327	0.01895	0.75296	0.02144	0.75572	0.00642	0.75572	0.0096	0.75511	0.01592
0.75864	0.00108	0.7548	0.01898	0.75419	0.02148	0.75664	0.00642	0.75664	0.00961	0.75572	0.01594
0.75979	0.00109	0.75542	0.01901	0.7548	0.0215	0.75756	0.00643	0.75756	0.00963	0.75664	0.01597
0.76064	0.00106	0.75603	0.01904	0.75603	0.02154	0.75879	0.00644	0.75848	0.00964	0.75756	0.016
0.76179	0.00107	0.75664	0.01905	0.75695	0.02157	0.76002	0.00644	0.75971	0.00966	0.75879	0.01602
0.76272	0.00108	0.75848	0.01908	0.75756	0.02159	0.76094	0.00644	0.76033	0.00967	0.76002	0.01605
0.76387	0.00106	0.75941	0.01913	0.7591	0.02162	0.76186	0.00645	0.76125	0.00969	0.76094	0.01607
0.76479	0.00109	0.76033	0.01916	0.76002	0.02167	0.76278	0.00645	0.76278	0.0097	0.76186	0.01609
0.76564	0.00108	0.76155	0.01918	0.76094	0.02169	0.76339	0.00646	0.76339	0.00972	0.76278	0.01612
0.76687	0.00109	0.76278	0.01922	0.76186	0.02172	0.76493	0.00647	0.76462	0.00973	0.76339	0.01615
0.76779	0.00107	0.76309	0.01924	0.76339	0.02175	0.76585	0.00647	0.76523	0.00975	0.76523	0.01617
0.76864	0.00107	0.76431	0.01927	0.76401	0.02178	0.76646	0.00648	0.76646	0.00976	0.76585	0.01619
0.76987	0.00107	0.76554	0.0193	0.76523	0.02181	0.76799	0.00648	0.76738	0.00977	0.76738	0.01622
0.77064	0.00104	0.76615	0.01932	0.76585	0.02184	0.76861	0.00649	0.76861	0.00978	0.76769	0.01625
0.77179	0.0011	0.76738	0.01935	0.76738	0.02188	0.76983	0.0065	0.76922	0.0098	0.76861	0.01627
0.77263	0.00107	0.7683	0.01938	0.76799	0.0219	0.77045	0.0065	0.77045	0.00982	0.76953	0.01629
0.77371	0.00106	0.76953	0.01941	0.76922	0.02194	0.77198	0.00651	0.77137	0.00983	0.77075	0.01632
0.77486	0.0011	0.76983	0.01945	0.77014	0.02197	0.7729	0.00651	0.77229	0.00984	0.77198	0.01635
0.77586	0.00107	0.77137	0.01947	0.77075	0.022	0.77413	0.00652	0.77382	0.00986	0.77321	0.01637
0.77686	0.00109	0.77198	0.0195	0.77167	0.02204	0.77505	0.00652	0.77443	0.00987	0.77382	0.01639
0.77794	0.00108	0.77321	0.01954	0.7729	0.02206	0.77566	0.00653	0.77535	0.00988	0.77443	0.01642
0.77886	0.0011	0.77474	0.01957	0.77382	0.02209	0.77658	0.00653	0.77627	0.0099	0.77597	0.01644
0.77986	0.00109	0.77535	0.01959	0.77474	0.02212	0.77811	0.00654	0.7775	0.00991	0.77658	0.01647
0.78055	0.00105	0.77689	0.01962	0.77627	0.02216	0.77873	0.00655	0.77811	0.00993	0.7775	0.01649
0.78178	0.00108	0.77689	0.01965	0.77719	0.02219	0.77965	0.00655	0.77965	0.00995	0.77873	0.01652
0.78278	0.00108	0.77811	0.01968	0.77781	0.02222	0.78057	0.00655	0.78057	0.00996	0.77965	0.01654
0.78378	0.00107	0.77903	0.01971	0.77842	0.02225	0.7821	0.00656	0.78149	0.00997	0.78057	0.01657
0.78478	0.00108	0.78057	0.01974	0.77995	0.02229	0.78302	0.00656	0.78241	0.00999	0.78179	0.01659
0.78578	0.00106	0.78087	0.01978	0.78118	0.02232	0.78394	0.00657	0.78363	0.01	0.78302	0.01662
0.78686	0.00109	0.7821	0.01979	0.78179	0.02235	0.78486	0.00657	0.78455	0.01001	0.78363	0.01664
0.78793	0.00108	0.78333	0.01983	0.78271	0.02238	0.78609	0.00658	0.78548	0.01002	0.78455	0.01667
0.78893	0.0011	0.78425	0.01986	0.78394	0.02241	0.78701	0.00659	0.7864	0.01004	0.78548	0.0167
0.7897	0.00108	0.78517	0.01989	0.78517	0.02244	0.78793	0.00659	0.78762	0.01005	0.78701	0.01672
0.79101	0.00113	0.78609	0.01992	0.78578	0.02248	0.78916	0.00659	0.78824	0.01006	0.78732	0.01675
0.7917	0.00107	0.78732	0.01995	0.7867	0.02251	0.78977	0.0066	0.78977	0.01008	0.78854	0.01677
0.7927	0.00111	0.78854	0.01998	0.78824	0.02254	0.791	0.00661	0.79038	0.01009	0.78977	0.0168
0.79385	0.00109	0.78977	0.02001	0.78885	0.02257	0.79161	0.00661	0.79192	0.0101	0.79038	0.01682
0.79485	0.00109	0.79038	0.02003	0.79008	0.0226	0.79284	0.00662	0.79222	0.01011	0.79192	0.01685
0.7957	0.00107	0.7913	0.02006	0.79069	0.02264	0.79406	0.00662	0.79314	0.01013	0.79253	0.01687
0.79693	0.00111	0.79222	0.0201	0.79222	0.02267	0.79437	0.00663	0.79437	0.01014	0.79376	0.0169
0.79778	0.00108	0.79345	0.02013	0.79284	0.02271	0.7959	0.00663	0.79498	0.01015	0.79468	0.01693
0.79877	0.00109	0.79406	0.02016	0.79376	0.02273	0.79682	0.00664	0.79621	0.01016	0.7956	0.01695
0.79985	0.0011	0.79468	0.02019	0.79468	0.02276	0.79774	0.00665	0.79774	0.01018	0.79682	0.01698
0.80085	0.00109	0.79652	0.02021	0.79529	0.02279	0.79866	0.00665	0.79866	0.01019	0.79744	0.017
0.80185	0.0011	0.79713	0.02024	0.79682	0.02282	0.8002	0.00666	0.79928	0.0102	0.79897	0.01703
0.80277	0.0011	0.79805	0.02029	0.79774	0.02285	0.80081	0.00666	0.80081	0.01021	0.79958	0.01705
0.80377	0.0011	0.79928	0.02032	0.79866	0.0229	0.80204	0.00667	0.80173	0.01022	0.8005	0.01708
0.80477	0.0011	0.8005	0.02036	0.79958	0.02293	0.80234	0.00668	0.80204	0.01024	0.80142	0.01711
0.80585	0.0011	0.80142	0.02037	0.80081	0.02297	0.80388	0.00668	0.80357	0.01025	0.80234	0.01713
0.807	0.00115	0.80234	0.0204	0.80142	0.02298	0.8048	0.00668	0.8048	0.01026	0.80388	0.01716
0.80777	0.0011	0.80296	0.02043	0.80296	0.02303	0.80572	0.00669	0.80541	0.01028	0.8048	0.01719
0.80885	0.00112	0.80418	0.02046	0.80357	0.02307	0.80725	0.00669	0.80664	0.01029	0.80633	0.01721
0.80992	0.00112	0.80541	0.02049	0.80449	0.02309	0.80756	0.0067	0.80756	0.0103	0.80633	0.01723
0.811	0.00112	0.80602	0.02054	0.80602	0.02313	0.8094	0.00671	0.80817	0.01031	0.80786	0.01726
0.81192	0.00113	0.80725	0.02056	0.80664	0.02316	0.8097	0.00672	0.8094	0.01032	0.80817	0.01728
0.81277	0.00111	0.80817	0.02059	0.80756	0.02318	0.81032	0.00672	0.81032	0.01033	0.81001	0.01731
0.814	0.00114	0.8094	0.02062	0.80878	0.02322	0.81155	0.00673	0.81185	0.01034	0.81062	0.01734
0.815	0.00113	0.81032	0.02065	0.8097	0.02325	0.81277	0.00673	0.81277	0.01036	0.81155	0.01736
0.81569	0.00111	0.81093	0.02068	0.81124	0.02329	0.814	0.00674	0.81339	0.01037	0.81216	0.01739
0.81692	0.00113	0.81247	0.02071	0.81155	0.02333	0.81461	0.00675	0.81461	0.01038	0.81369	0.01741
0.81792	0.00116	0.81308	0.02073	0.81308	0.02335	0.81553	0.00675	0.81492	0.01039	0.81461	0.01744
0.819	0.00113	0.81369	0.02078	0.814	0.0234	0.81737	0.00676	0.81645	0.0104	0.81553	0.01747
0.81984	0.00112	0.81523	0.02081	0.81461	0.02343	0.81768	0.00677	0.81829	0.01041	0.81676	0.01749
0.82084	0.00113	0.81615	0.02084	0.81615	0.02345	0.81921	0.00678	0.8186	0.01043	0.81799	0.01752
0.82199	0.00118	0.81707	0.02087	0.81676	0.02349	0.82013	0.00678	0.81921	0.01043	0.8186	0.01754
0.82284	0.00113	0.8186	0.02089	0.81799	0.02353	0.82105	0.00679	0.82044	0.01045	0.81983	0.01757
0.82399	0.00117	0.81921	0.02094	0.81891	0.02356	0.82197	0.00679	0.82136	0.01046	0.82044	0.0176
0.82484	0.00112	0.81983	0.02096	0.81983	0.02359	0.82259	0.00679	0.82228	0.01047	0.82167	0.01762
0.82576	0.00115	0.82105	0.02099	0.82044	0.02363	0.82381	0.00681	0.82351	0.01048	0.82259	0.01765
0.82691	0.00115	0.82167	0.02103	0.82197	0.02367	0.82443	0.00681	0.82473	0.01049	0.82381	0.01768
0.82799	0.00114	0.8232	0.02105	0.82289	0.0237	0.82565	0.00682	0.82535	0.0105	0.82443	0.0177
0.82907	0.00116	0.82443	0.02108	0.82412	0.02373	0.82719	0.00682	0.82688	0.01051	0.82565	0.01773
0.82984	0.00114	0.82535	0.0211	0.82443	0.02376	0.8278	0.00683	0.8278	0.01052	0.82627	0.01775
0.83091	0.00115	0.82596	0.02114	0.82535	0.0238	0.82872	0.00684	0.82841	0.01053	0.82719	0.01778
0.83176	0.00115	0.82688	0.02118	0.82657	0.02384	0.83056	0.00685	0.82964	0.01055	0.82872	0.0178
0.83291	0.00115	0.8278	0.02121	0.8278	0.02386	0.83117	0.00686	0.83056	0.01055	0.82933	0.01783
0.83399	0.00119	0.82872	0.02125	0.82872	0.02391	0.83179	0.00686	0.83148	0.01057	0.83087	0.01786
0.83491	0.00116	0.82995	0.02129	0.82964	0.02393	0.83271	0.00687	0.83271	0.01058	0.83148	0.01788
0.83591	0.00116	0.83179	0.0213	0.83056	0.02397	0.83393	0.00688	0.83363	0.01059	0.8324	0.01791
0.83706	0.00122	0.83209	0.02133	0.83179	0.02401	0.83455	0.00689	0.83424	0.0106	0.83393	0.01793
0.83776	0.00116	0.83301	0.02137	0.83271	0.02404	0.83577	0.0069	0.83577	0.01061	0.83485	0.01796
0.83883	0.00117	0.83393	0.0214	0.83363	0.02407	0.8367	0.00691	0.837	0.01062	0.83577	0.01798
0.83991	0.00118	0.83485	0.02143	0.83455	0.02411	0.83792	0.00692	0.83731	0.01063	0.8367	0.01801
0.84091	0.00117	0.83608	0.02146	0.83547	0.02414	0.83915	0.00692	0.83854	0.01064	0.83762	0.01804
0.84198	0.00119	0.837	0.0215	0.837	0.02417	0.83976	0.00693	0.83915	0.01066	0.83884	0.01806
0.84298	0.0012	0.83792	0.02152	0.83731	0.02421	0.84099	0.00693	0.84099	0.01067	0.83946	0.01809
0.84398	0.00118	0.83915	0.02156	0.83854	0.02425	0.8416	0.00694	0.84099	0.01068	0.83946	0.01792
0.84498	0.00119	0.84007	0.02159	0.83976	0.02427	0.84283	0.00695	0.84191	0.01069	0.84068	0.01797
0.84591	0.00119	0.84099	0.02162	0.84068	0.02432	0.84375	0.00696	0.84375	0.0107	0.8413	0.01801
0.84683	0.00119	0.84191	0.02165	0.8416	0.02435	0.84528	0.00697	0.84436	0.01071	0.84283	0.01805
0.8479	0.00119	0.84283	0.02168	0.84314	0.0244	0.84528	0.00698	0.84528	0.01072	0.84344	0.01808
0.8489	0.0012	0.84375	0.02171	0.84344	0.02443	0.84682	0.00699	0.84651	0.01073	0.84498	0.01811
0.85006	0.00121	0.84528	0.02175	0.84498	0.02446	0.84804	0.007	0.84774	0.01074	0.84498	0.01814
0.85098	0.00121	0.84559	0.02178	0.84559	0.0245	0.84835	0.00701	0.84866	0.01075	0.8462	0.01817
0.85183	0.00121	0.84712	0.02181	0.84651	0.02452	0.85019	0.00701	0.84927	0.01076	0.84743	0.0182
0.8529	0.00121	0.84774	0.02185	0.84743	0.02456	0.8508	0.00702	0.85019	0.01077	0.84866	0.01823
0.85406	0.00124	0.84896	0.02189	0.84804	0.0246	0.85172	0.00703	0.85111	0.01078	0.84896	0.01826
0.85498	0.00122	0.84988	0.0219	0.84958	0.02463	0.85264	0.00704	0.85264	0.0108	0.8505	0.01829
0.85598	0.00122	0.8505	0.02195	0.8505	0.02467	0.85387	0.00705	0.85326	0.0108	0.85142	0.01831
0.8569	0.00122	0.85172	0.02197	0.85142	0.02471	0.85479	0.00706	0.85387	0.01082	0.85264	0.01835
0.85805	0.00124	0.85326	0.02201	0.85234	0.02476	0.85571	0.00707	0.85571	0.01083	0.85356	0.01837
0.8589	0.00122	0.85418	0.02203	0.85356	0.02478	0.85694	0.00708	0.85632	0.01084	0.85448	0.01838
0.8599	0.00123	0.8554	0.02207	0.85418	0.02482	0.85755	0.00709	0.85755	0.01085	0.8554	0.01842
0.86097	0.00124	0.85571	0.02211	0.85571	0.02485	0.85878	0.0071	0.85816	0.01086	0.85694	0.01845
0.86197	0.00124	0.85694	0.02213	0.85632	0.02489	0.86	0.00711	0.85939	0.01088	0.85755	0.01846
0.86305	0.00127	0.85724	0.02216	0.85724	0.02493	0.86092	0.00712	0.86	0.01089	0.85847	0.01851
0.86405	0.00126	0.85878	0.02221	0.85847	0.02495	0.86215	0.00713	0.86092	0.0109	0.85908	0.01853
0.86505	0.00126	0.8597	0.02223	0.85939	0.025	0.86246	0.00714	0.86215	0.01091	0.86062	0.01855
0.8659	0.00125	0.86062	0.02228	0.86031	0.02503	0.86399	0.00715	0.86307	0.01092	0.86154	0.01858
0.8672	0.00131	0.86215	0.0223	0.86154	0.02507	0.86491	0.00717	0.8643	0.01093	0.86215	0.01862
0.86813	0.00127	0.86246	0.02233	0.86246	0.02511	0.86553	0.00717	0.86522	0.01094	0.86369	0.01864
0.86905	0.00126	0.86338	0.02236	0.86369	0.02516	0.86706	0.00719	0.86614	0.01096	0.86461	0.01865
0.87005	0.00127	0.86491	0.0224	0.8643	0.02519	0.86767	0.0072	0.86737	0.01097	0.86522	0.0187
0.87105	0.00129	0.86553	0.02243	0.86553	0.02522	0.86829	0.00721	0.86829	0.01098	0.86645	0.01872
0.87197	0.00128	0.86706	0.02247	0.86645	0.02526	0.86951	0.00722	0.86921	0.01099	0.86737	0.01875
0.87312	0.00129	0.86767	0.02249	0.86706	0.0253	0.87043	0.00723	0.87043	0.01101	0.86859	0.01877
0.87405	0.00128	0.8689	0.02253	0.86829	0.02533	0.87135	0.00725	0.87105	0.01102	0.86951	0.01881
0.87512	0.00133	0.86982	0.02257	0.86951	0.02537	0.87258	0.00726	0.87227	0.01103	0.87043	0.01884
0.87604	0.0013	0.87074	0.0226	0.87043	0.02541	0.8735	0.00727	0.87319	0.01104	0.87105	0.01886
0.87712	0.0013	0.87166	0.02263	0.87135	0.02544	0.87503	0.00728	0.87473	0.01105	0.87227	0.01889
0.87797	0.00128	0.87258	0.02267	0.87227	0.02549	0.87595	0.00729	0.87565	0.01107	0.8735	0.01892
0.87912	0.00131	0.8735	0.02269	0.87319	0.02552	0.87687	0.0073	0.87595	0.01108	0.87442	0.01894
0.88004	0.0013	0.87473	0.02273	0.87473	0.02555	0.8781	0.00732	0.87749	0.01109	0.87503	0.01895
0.88104	0.00132	0.87595	0.02276	0.87534	0.02559	0.87871	0.00733	0.8781	0.01111	0.87626	0.019
0.88204	0.00131	0.87687	0.02279	0.87626	0.02563	0.87963	0.00734	0.87963	0.01112	0.87718	0.01903
0.88304	0.00135	0.87841	0.02284	0.87718	0.02567	0.88055	0.00736	0.88025	0.01113	0.87871	0.01906
0.88404	0.00131	0.87841	0.02286	0.87841	0.02571	0.88178	0.00737	0.88147	0.01114	0.87933	0.01908
0.88504	0.00133	0.87994	0.02289	0.87902	0.02575	0.8827	0.00738	0.88209	0.01116	0.88025	0.01911
0.88596	0.00133	0.88086	0.02293	0.88025	0.02579	0.88393	0.00739	0.88362	0.01117	0.88117	0.01913
0.88704	0.00135	0.88209	0.02296	0.88086	0.02582	0.88485	0.00741	0.88454	0.01119	0.8827	0.01915
0.88804	0.00135	0.88239	0.023	0.88209	0.02586	0.88577	0.00743	0.88546	0.0112	0.88362	0.0192
0.88888	0.00133	0.88393	0.02303	0.88362	0.0259	0.88699	0.00743	0.88577	0.01121	0.88485	0.01922
0.89011	0.00135	0.88454	0.02306	0.88454	0.02594	0.88761	0.00745	0.8873	0.01122	0.88546	0.01926
0.89111	0.00136	0.88546	0.0231	0.88515	0.02597	0.88914	0.00747	0.88791	0.01124	0.88669	0.01927
0.89211	0.00136	0.88669	0.02313	0.88607	0.02603	0.88945	0.00748	0.88945	0.01125	0.88761	0.01931
0.89304	0.00136	0.88761	0.02317	0.88699	0.02605	0.89068	0.0075	0.89037	0.01127	0.88822	0.01933
0.89404	0.00139	0.88853	0.0232	0.88822	0.0261	0.8916	0.00751	0.89129	0.01128	0.88945	0.01935
0.89511	0.00139	0.88976	0.02324	0.88914	0.02613	0.89252	0.00752	0.89252	0.0113	0.89006	0.01939
0.89596	0.00136	0.89037	0.02327	0.89037	0.02617	0.89344	0.00754	0.89313	0.01131	0.8916	0.01941
0.89711	0.00139	0.8916	0.02332	0.89129	0.02621	0.89497	0.00755	0.89436	0.01132	0.89221	0.01944
0.89811	0.00138	0.89221	0.02335	0.89252	0.02625	0.89589	0.00757	0.89528	0.01134	0.89282	0.01946
0.89896	0.00138	0.89344	0.02338	0.89282	0.02629	0.8965	0.00759	0.8962	0.01135	0.89405	0.0195
0.90003	0.00138	0.89466	0.02341	0.89466	0.02633	0.89773	0.0076	0.89712	0.01136	0.89528	0.01952
0.90103	0.00139	0.89558	0.02344	0.89528	0.02637	0.89865	0.00762	0.89773	0.01138	0.8962	0.01955
0.90219	0.00144	0.8965	0.02348	0.8962	0.0264	0.89988	0.00763	0.89896	0.0114	0.89712	0.01958
0.90311	0.00141	0.89681	0.02352	0.89742	0.02644	0.9008	0.00765	0.89988	0.01142	0.89834	0.01961
0.90411	0.00141	0.89865	0.02356	0.89834	0.02649	0.90172	0.00767	0.90141	0.01143	0.89957	0.01964
0.90511	0.00143	0.89926	0.02359	0.89865	0.02653	0.90294	0.00768	0.90172	0.01145	0.90049	0.01967
0.90618	0.00142	0.90049	0.02362	0.89988	0.02657	0.90356	0.0077	0.90325	0.01146	0.9011	0.0197
0.90711	0.00146	0.90141	0.02366	0.9011	0.0266	0.90478	0.00772	0.90417	0.01148	0.90233	0.01973
0.90795	0.00142	0.90294	0.0237	0.90172	0.02664	0.90601	0.00774	0.90509	0.01149	0.90294	0.01976
0.90918	0.00145	0.90356	0.02372	0.90264	0.02668	0.90662	0.00775	0.90662	0.0115	0.90417	0.01978
0.9101	0.00145	0.90478	0.02376	0.90417	0.02673	0.90754	0.00777	0.90724	0.01152	0.9054	0.01981
0.9111	0.00144	0.9057	0.02379	0.90509	0.02676	0.90846	0.00779	0.90846	0.01154	0.90632	0.01984
0.9121	0.00145	0.90662	0.02382	0.90632	0.02681	0.91	0.00781	0.90938	0.01155	0.90693	0.01987
0.9131	0.00146	0.90724	0.02387	0.90693	0.02685	0.91061	0.00782	0.91	0.01157	0.90785	0.01989
0.9141	0.00145	0.90846	0.0239	0.90785	0.02689	0.91153	0.00784	0.91153	0.01159	0.90938	0.01992
0.9151	0.00146	0.90969	0.02394	0.90908	0.02693	0.91337	0.00786	0.91245	0.0116	0.9103	0.01995
0.91618	0.00148	0.91061	0.02398	0.9103	0.02696	0.91368	0.00788	0.91306	0.01162	0.91092	0.01998
0.91725	0.0015	0.91122	0.02401	0.91153	0.027	0.9146	0.00791	0.91429	0.01164	0.91214	0.02001
0.9181	0.00147	0.91214	0.02405	0.91184	0.02705	0.91583	0.00792	0.91491	0.01165	0.91368	0.02004
0.91918	0.00149	0.91399	0.02409	0.91306	0.02709	0.91644	0.00794	0.91613	0.01168	0.91368	0.02008
0.9201	0.00147	0.91429	0.02413	0.91399	0.02713	0.91767	0.00796	0.91767	0.01169	0.91521	0.0201
0.9211	0.00149	0.91552	0.02416	0.91491	0.02717	0.91859	0.00798	0.91797	0.01171	0.91583	0.02013
0.92225	0.0015	0.91675	0.02419	0.91552	0.0272	0.91951	0.008	0.91951	0.01172	0.91767	0.02015
0.92325	0.00154	0.91767	0.02423	0.91705	0.02725	0.92073	0.00802	0.92012	0.01174	0.91859	0.02019
0.9241	0.00149	0.91859	0.02427	0.91828	0.0273	0.92196	0.00804	0.92104	0.01176	0.9192	0.02022
0.92517	0.00152	0.91951	0.0243	0.9192	0.02733	0.92257	0.00806	0.92196	0.01178	0.92043	0.02024
0.92625	0.00153	0.92043	0.02433	0.92043	0.02738	0.92349	0.00808	0.92319	0.01179	0.92073	0.02028
0.92702	0.00151	0.92165	0.02437	0.92104	0.02743	0.92441	0.0081	0.9238	0.01181	0.92196	0.02031
0.92825	0.00153	0.92227	0.02441	0.92227	0.02746	0.92595	0.00812	0.92533	0.01183	0.92288	0.02033
0.92925	0.00153	0.92349	0.02445	0.92319	0.02751	0.92656	0.00815	0.92595	0.01185	0.92411	0.02037
0.93025	0.00154	0.92441	0.02448	0.9238	0.02754	0.92779	0.00817	0.92748	0.01187	0.92503	0.0204
0.93117	0.00153	0.92503	0.02452	0.92533	0.02759	0.9284	0.00819	0.92809	0.01189	0.92656	0.02043
0.93217	0.00154	0.92625	0.02457	0.92625	0.02763	0.92963	0.00821	0.92932	0.01191	0.92687	0.02045
0.93325	0.00154	0.92748	0.02459	0.92687	0.02766	0.93024	0.00824	0.93024	0.01192	0.92809	0.02048
0.93402	0.00153	0.9284	0.02463	0.92779	0.02771	0.93147	0.00826	0.93116	0.01194	0.92901	0.02051
0.9354	0.0016	0.92963	0.02468	0.92901	0.02775	0.93269	0.00828	0.93208	0.01196	0.93024	0.02054
0.93632	0.00158	0.93024	0.0247	0.92993	0.02779	0.93331	0.0083	0.93331	0.01198	0.93085	0.02057
0.93732	0.00157	0.93116	0.02475	0.93085	0.02784	0.93484	0.00833	0.93423	0.012	0.93208	0.0206
0.93847	0.00163	0.93208	0.02478	0.93177	0.02788	0.93545	0.00835	0.93515	0.01202	0.93269	0.02064
0.93924	0.00157	0.93361	0.02482	0.93269	0.02792	0.93668	0.00837	0.93576	0.01204	0.93423	0.02067
0.94024	0.00159	0.93423	0.02485	0.93392	0.02796	0.9376	0.00839	0.93729	0.01206	0.93484	0.02069
0.94117	0.00159	0.93484	0.02489	0.93453	0.02801	0.93852	0.00842	0.93852	0.01208	0.93637	0.02072
0.94232	0.00158	0.93607	0.02494	0.93607	0.02805	0.93944	0.00844	0.93913	0.0121	0.93699	0.02076
0.9434	0.00164	0.93668	0.02497	0.93637	0.02808	0.94067	0.00847	0.94006	0.01212	0.9376	0.02079
0.94424	0.00158	0.93852	0.02499	0.93821	0.02813	0.94128	0.00849	0.94159	0.01214	0.93883	0.02081
0.94509	0.00157	0.93944	0.02502	0.93913	0.02817	0.94282	0.00851	0.9422	0.01216	0.93975	0.02084
0.94616	0.00158	0.94036	0.02507	0.93975	0.02822	0.94374	0.00854	0.94312	0.01218	0.94067	0.02089
0.94724	0.0016	0.94159	0.02511	0.94067	0.02827	0.94435	0.00856	0.94404	0.0122	0.9422	0.02091
0.94824	0.00163	0.9422	0.02516	0.94159	0.02832	0.94527	0.00859	0.94496	0.01222	0.94282	0.02095
0.94908	0.00159	0.94343	0.02518	0.94343	0.02835	0.94619	0.00861	0.94619	0.01224	0.94374	0.02097
0.95024	0.00161	0.94435	0.02523	0.94374	0.02839	0.94772	0.00864	0.94711	0.01226	0.94527	0.021
0.95124	0.00162	0.94558	0.02527	0.94466	0.02843	0.94864	0.00866	0.94803	0.01228	0.94619	0.02103
0.95208	0.0016	0.94619	0.0253	0.94588	0.02847	0.94926	0.00869	0.94895	0.0123	0.94711	0.02106
0.95316	0.00161	0.94742	0.02534	0.9468	0.02853	0.95018	0.00872	0.95018	0.01232	0.94772	0.0211
0.95424	0.00162	0.94834	0.02538	0.94803	0.02857	0.95171	0.00874	0.95079	0.01234	0.94864	0.02112
0.95531	0.00162	0.94895	0.02541	0.94895	0.0286	0.95263	0.00877	0.95232	0.01237	0.94987	0.02115
0.95616	0.00162	0.95048	0.02546	0.94987	0.02865	0.95324	0.00879	0.95324	0.01239	0.9511	0.02118
0.95739	0.00166	0.9511	0.02548	0.9511	0.02869	0.95447	0.00882	0.95447	0.01241	0.95171	0.02121
0.95839	0.00164	0.95232	0.02552	0.95202	0.02874	0.9557	0.00884	0.95478	0.01243	0.95294	0.02124
0.95916	0.00162	0.95294	0.02556	0.95294	0.02878	0.95662	0.00887	0.956	0.01245	0.95355	0.02127
0.96039	0.00168	0.95416	0.0256	0.95386	0.02883	0.95723	0.0089	0.95723	0.01248	0.95539	0.0213
0.96123	0.00162	0.95508	0.02563	0.95539	0.02887	0.95815	0.00893	0.95815	0.0125	0.95662	0.02133
0.96231	0.00165	0.95662	0.02568	0.9557	0.02891	0.95907	0.00896	0.95907	0.01252	0.95692	0.02137
0.96331	0.00163	0.95662	0.02571	0.95692	0.02896	0.9606	0.00898	0.9603	0.01254	0.95784	0.0214
0.96431	0.00164	0.95846	0.02574	0.95784	0.02901	0.96183	0.00901	0.96122	0.01256	0.95938	0.02143
0.96531	0.00164	0.95938	0.02579	0.95907	0.02905	0.96244	0.00903	0.96214	0.01258	0.95968	0.02146
0.96623	0.00167	0.9606	0.02584	0.95968	0.02909	0.96336	0.00906	0.96275	0.01261	0.96091	0.02149
0.96754	0.0017	0.96122	0.02587	0.9606	0.02912	0.96428	0.00909	0.96428	0.01263	0.96183	0.02152
0.96823	0.00167	0.96244	0.0259	0.96122	0.02919	0.96551	0.00912	0.9649	0.01265	0.96306	0.02156
0.96915	0.00164	0.96306	0.02594	0.96244	0.02922	0.96674	0.00915	0.96613	0.01267	0.96367	0.02159
0.97031	0.00167	0.96367	0.02598	0.96367	0.02927	0.96766	0.00917	0.96705	0.0127	0.96459	0.02161
0.9713	0.00166	0.9652	0.02602	0.96459	0.02931	0.96858	0.0092	0.96827	0.01272	0.96613	0.02165
0.97238	0.00167	0.96613	0.02606	0.96582	0.02935	0.96889	0.00923	0.96889	0.01274	0.96705	0.02168
0.97323	0.00166	0.96735	0.0261	0.96643	0.02939	0.97042	0.00926	0.97042	0.01276	0.96797	0.02171
0.97423	0.00166	0.96827	0.02613	0.96827	0.02944	0.97195	0.00929	0.97103	0.01278	0.96858	0.02174
0.9753	0.00166	0.96919	0.02617	0.96919	0.02949	0.97287	0.00932	0.97195	0.01281	0.96981	0.02176
0.9763	0.00168	0.97042	0.02621	0.96981	0.02953	0.9741	0.00934	0.97349	0.01283	0.97073	0.02179
0.9773	0.00168	0.97103	0.02625	0.97103	0.02957	0.97441	0.00937	0.97441	0.01285	0.97165	0.02182
0.97815	0.00167	0.97195	0.0263	0.97165	0.02962	0.97533	0.0094	0.97533	0.01287	0.97257	0.02186
0.97945	0.00173	0.97287	0.02633	0.97195	0.02967	0.97655	0.00943	0.97625	0.0129	0.9741	0.02188
0.98022	0.00167	0.9741	0.02635	0.9741	0.02971	0.97717	0.00946	0.97717	0.01292	0.97533	0.02192
0.98122	0.00168	0.97563	0.0264	0.97502	0.02976	0.9787	0.00949	0.97809	0.01294	0.97594	0.02194
0.98238	0.00171	0.97625	0.02644	0.97563	0.02979	0.97931	0.00952	0.97901	0.01296	0.97686	0.02197
0.98338	0.0017	0.97686	0.02647	0.97686	0.02983	0.98054	0.00955	0.97993	0.01299	0.97778	0.022
0.98422	0.00168	0.97809	0.02651	0.97778	0.02989	0.98146	0.00958	0.98146	0.01301	0.97839	0.02203
0.9853	0.00168	0.97931	0.02655	0.97839	0.02992	0.98269	0.00961	0.98177	0.01303	0.98023	0.02206
0.9863	0.0017	0.97993	0.02659	0.97931	0.02998	0.9833	0.00964	0.9833	0.01306	0.98023	0.0221
0.9873	0.00168	0.98115	0.02662	0.98023	0.03002	0.98453	0.00967	0.98391	0.01308	0.98177	0.02212
0.98822	0.00168	0.98238	0.02667	0.98177	0.03006	0.98545	0.0097	0.98483	0.0131	0.98269	0.02216
0.98937	0.0017	0.98299	0.02671	0.98299	0.03012	0.98667	0.00973	0.98637	0.01313	0.98391	0.02219
0.99045	0.00171	0.98453	0.02673	0.98391	0.03016	0.9879	0.00976	0.98759	0.01315	0.98453	0.02221
0.99129	0.00171	0.98483	0.02679	0.98422	0.03019	0.98882	0.00979	0.98821	0.01317	0.98545	0.02225
0.99245	0.00172	0.98575	0.02682	0.98545	0.03025	0.98943	0.00982	0.98913	0.01319	0.98667	0.02227
0.99329	0.0017	0.98729	0.02685	0.98667	0.03028	--	--	0.99005	0.01322	0.98821	0.02231
0.99445	0.00172	0.98821	0.0269	0.98759	0.03032	--	--	0.99066	0.01324	0.98882	0.02233
0.99537	0.0017	0.98913	0.02693	0.98851	0.03038	--	--	0.9922	0.01326	0.98974	0.02236
--	--	0.98974	0.02697	0.98943	0.03042	--	--	0.99281	0.01329	--	--
--	--	--	--	0.99035	0.03046	--	--	0.99373	0.01331	--	--
--	--	--	--	--	--	--	--	0.99496	0.01334	--	--
--	--	--	--	--	--	--	--	--	--	--	--
--	--	--	--	--	--	--	--	--	--	--	--
--	--	--	--	--	--	--	--	--	--	--	--
