# Supplementary material for: Synthesis of flower-like MnO2 nanostructure with freshly prepared Cu particles and electrochemical performance in supercapacitors
Source: PLoS One. 2022 Jun 2;17(6):e0269086. doi: 10.1371/journal.pone.0269086 (PMC9162354; doi:10.1371/journal.pone.0269086)
Supplement: S1 Data — (ZIP) [file pone.0269086.s001.zip › Data/Fig.6(e).xlsx]

## Sheet: Sheet1
scan rate	M	MC	MCD	MCE	M-2除以二	MC-2	MCD-2	MCE-2
2	312.392	370.174	300.332	394.46	156.196	185.087	150.166	197.23
10	295.461	354.288	315.47	331.586	147.731	177.144	157.735	165.793
20	252.091	312.019	255.616	266.776	126.045	156.01	127.808	133.388
50	172.763	235.755	183.742	168.369	86.3813	117.878	91.871	84.1844
75	136.911	168.964	149.798	131.35	68.4555	84.4822	74.8992	65.6748
100	114.326	128.269	126.179	108.374	57.1629	64.1345	63.0893	54.1868
