# Supplementary material for: Synthesis of flower-like MnO2 nanostructure with freshly prepared Cu particles and electrochemical performance in supercapacitors
Source: PLoS One. 2022 Jun 2;17(6):e0269086. doi: 10.1371/journal.pone.0269086 (PMC9162354; doi:10.1371/journal.pone.0269086)
Supplement: S1 Data — (ZIP) [file pone.0269086.s001.zip › Data/Fig.7(a).xlsx]

## Sheet: Sheet1
--	--	--	--	--	--	--	--	--	0.09605	0.1	--	--	--	--	--
--	--	--	--	--	--	--	--	--	0.1022	1.1	--	--	--	--	--
--	--	--	--	--	--	--	--	--	0.10558	2.1	--	--	--	--	--
--	--	--	--	--	--	--	--	--	0.10958	3.1	--	--	--	--	--
--	--	--	--	--	--	--	--	--	0.11265	4.1	--	--	--	--	--
--	--	--	--	--	--	--	--	--	0.11604	5.1	--	--	--	--	--
-0.01285	0.01	--	--	--	--	--	--	--	0.11911	6.1	--	--	--	--	--
0.98391	0.11	--	--	--	--	--	--	--	0.12188	7.1	--	--	--	--	--
1	0.21	--	--	--	--	--	--	--	0.12496	8.1	--	--	--	--	--
0.08989	0.31	--	--	--	--	--	--	--	0.12742	9.1	--	--	--	--	--
-0.01531	0.41	--	--	--	--	--	--	--	0.13018	10.1	--	--	--	--	--
		--	--	--	--	--	--	--	0.13295	11.1	--	--	--	--	--
		--	--	--	--	--	--	--	0.13572	12.1	--	--	--	--	--
		--	--	--	--	--	--	--	0.13849	13.1	--	--	--	--	--
		--	--	--	--	--	--	--	0.14095	14.1	--	--	--	--	--
		--	--	--	--	--	--	--	0.14341	15.1	--	--	--	--	--
		--	--	--	--	--	--	--	0.14587	16.1	--	--	--	--	--
		--	--	--	--	--	--	--	0.14833	17.1	--	--	--	--	--
		--	--	--	--	--	--	--	0.1511	18.1	--	--	--	--	--
		--	--	--	--	--	--	--	0.15294	19.1	--	--	--	--	--
		--	--	--	--	--	--	--	0.15571	20.1	--	--	--	--	--
		--	--	--	--	--	--	--	0.15817	21.1	--	--	--	--	--
		--	--	--	--	--	--	--	0.16032	22.1	--	--	--	--	--
		--	--	--	--	--	--	--	0.16278	23.1	--	--	--	--	--
		--	--	--	--	--	--	--	0.16524	24.1	--	--	--	--	--
		--	--	--	--	--	--	--	0.16709	25.1	--	--	--	--	--
		--	--	--	--	--	--	--	0.16955	26.1	--	--	--	--	--
		--	--	--	--	--	--	--	0.1717	27.1	--	--	--	--	--
		--	--	--	--	--	--	--	0.17416	28.1	--	--	--	--	--
		--	--	--	--	--	--	--	0.17662	29.1	--	--	--	--	--
		--	--	--	--	--	--	--	0.17847	30.1	--	--	--	--	--
		--	--	--	--	--	--	--	0.18093	31.1	--	--	--	--	--
		--	--	--	--	--	--	--	0.18277	32.1	--	--	--	--	--
		--	--	--	--	--	--	--	0.18523	33.1	--	--	--	--	--
		--	--	--	--	--	--	--	0.18708	34.1	--	--	--	--	--
		--	--	--	--	--	--	--	0.18954	35.1	--	--	--	--	--
		--	--	--	--	--	--	--	0.19169	36.1	--	--	--	--	--
		--	--	--	--	--	--	--	0.19354	37.1	--	--	--	--	--
		--	--	--	--	--	--	--	0.196	38.1	--	--	--	--	--
		--	--	--	--	--	--	--	0.19753	39.1	--	--	--	--	--
		--	--	--	--	--	--	--	0.2003	40.1	--	--	--	--	--
		--	--	--	--	--	--	--	0.20246	41.1	--	--	--	--	--
		--	--	--	--	--	--	--	0.2043	42.1	--	--	--	--	--
		--	--	--	--	--	--	--	0.20615	43.1	--	--	--	--	--
		--	--	--	--	--	--	--	0.20861	44.1	--	--	--	--	--
		--	--	--	--	--	--	--	0.21076	45.1	--	--	--	--	--
		--	--	--	--	--	--	--	0.2123	46.1	--	--	--	--	--
		--	--	--	--	--	--	--	0.21445	47.1	--	--	--	--	--
		--	--	--	--	--	--	--	0.21691	48.1	--	--	--	--	--
		--	--	--	--	--	--	--	0.21845	49.1	--	--	--	--	--
		--	--	--	--	--	--	--	0.2206	50.1	--	--	--	--	--
		--	--	--	--	--	--	--	0.22245	51.1	--	--	--	--	--
		--	--	--	--	--	--	--	0.2246	52.1	--	--	--	--	--
		--	--	--	--	--	--	--	0.22675	53.1	--	--	--	--	--
		--	--	--	--	--	--	--	0.2286	54.1	--	--	--	--	--
		--	--	--	--	--	--	--	0.23075	55.1	--	--	--	--	--
		--	--	--	--	--	--	--	0.23229	56.1	--	--	--	--	--
		--	--	--	--	--	--	--	0.23475	57.1	--	--	--	--	--
		--	--	--	--	--	--	--	0.23628	58.1	--	--	--	--	--
		--	--	--	--	--	--	--	0.23844	59.1	--	--	--	--	--
		--	--	--	--	--	--	--	0.24028	60.1	--	--	--	--	--
		--	--	--	--	--	--	--	0.24213	61.1	--	--	--	--	--
		--	--	--	--	--	--	--	0.24367	62.1	--	--	--	--	--
		--	--	--	--	--	--	--	0.24613	63.1	--	--	--	--	--
		--	--	--	--	--	--	--	0.24828	64.1	--	--	--	--	--
		--	--	--	--	--	--	--	0.24982	65.1	--	--	--	--	--
		--	--	--	--	--	--	--	0.25166	66.1	--	--	--	--	--
		--	--	--	--	--	--	--	0.25381	67.1	--	--	--	--	--
		--	--	--	--	--	--	--	0.25566	68.1	--	--	--	--	--
		--	--	--	--	--	--	--	0.2575	69.1	--	--	--	--	--
		--	--	--	--	--	--	--	0.25935	70.1	--	--	--	--	--
		--	--	--	--	--	--	--	0.2612	71.1	--	--	--	--	--
		--	--	--	--	--	--	--	0.26335	72.1	--	--	--	--	--
		--	--	--	--	--	--	--	0.26489	73.1	--	--	--	--	--
		--	--	--	--	--	--	--	0.26673	74.1	--	--	--	--	--
		--	--	--	--	--	--	--	0.26858	75.1	--	--	--	--	--
		--	--	--	--	--	--	--	0.27011	76.1	--	--	--	--	--
		--	--	--	--	--	--	--	0.27288	77.1	--	--	--	--	--
		--	--	--	--	--	--	--	0.27411	78.1	--	--	--	--	--
		--	--	--	--	--	--	--	0.27596	79.1	--	--	--	--	--
		--	--	--	--	--	--	--	0.27749	80.1	--	--	--	--	--
		0.00992	--	--	--	--	--	--	0.27934	81.1	--	--	--	--	--
		-0.00639	0.1	--	--	--	--	--	0.28149	82.1	--	--	--	--	--
		0.4614	0.2	--	--	--	--	--	0.28334	83.1	--	--	--	--	--
		0.5143	0.3	--	--	--	--	--	0.28518	84.1	--	--	--	--	--
		0.55459	0.4	--	--	--	--	--	0.28703	85.1	--	--	--	--	--
		0.58903	0.5	--	--	--	--	--	0.28857	86.1	--	--	--	--	--
		0.61917	0.6	--	--	--	--	--	0.2901	87.1	--	--	--	--	--
		0.64623	0.7	--	--	--	--	--	0.29256	88.1	--	--	--	--	--
		0.67207	0.8	--	--	--	--	--	0.29379	89.1	--	--	--	--	--
		0.69636	0.9	--	--	--	--	--	0.29564	90.1	--	--	--	--	--
		0.72004	1	--	--	--	--	--	0.29748	91.1	--	--	--	--	--
		0.7428	1.1	--	--	--	--	--	0.29902	92.1	--	--	--	--	--
		0.76464	1.2	--	--	--	--	--	0.30025	93.1	--	--	--	--	--
		0.78647	1.3	--	--	--	--	--	0.30241	94.1	--	--	--	--	--
		0.80769	1.4	--	--	--	--	--	0.30456	95.1	--	--	--	--	--
		0.82891	1.5	--	--	--	--	--	0.3061	96.1	--	--	--	--	--
		0.84921	1.6	--	--	--	--	--	0.30794	97.1	--	--	--	--	--
		0.86982	1.7	--	--	--	--	--	0.30917	98.1	--	--	--	--	--
		0.8895	1.8	--	--	--	--	--	0.31132	99.1	--	--	--	--	--
		0.90918	1.9	--	--	--	--	--	0.31286	100.1	--	--	--	--	--
		0.92794	2	--	--	--	--	--	0.31471	101.1	--	--	--	--	--
		0.9467	2.1	--	--	--	--	--	0.31655	102.1	--	--	--	--	--
		0.96454	2.2	--	--	--	--	--	0.31778	103.1	--	--	--	--	--
		0.98176	2.3	--	--	--	--	--	0.31994	104.1	--	--	--	--	--
		0.99806	2.4	--	--	--	--	--	0.32147	105.1	--	--	--	--	--
		1.01436	2.5	--	--	--	--	--	0.32332	106.1	--	--	--	--	--
		0.56966	2.6	--	--	--	--	--	0.32486	107.1	--	--	--	--	--
		0.51215	2.7	--	--	--	--	--	0.32639	108.1	--	--	--	--	--
		0.46786	2.8	--	--	--	--	--	0.32855	109.1	--	--	--	--	--
		0.43096	2.9	--	--	--	--	--	0.33039	110.1	--	--	--	--	--
		0.39805	3	--	--	--	--	--	0.33193	111.1	--	--	--	--	--
		0.36853	3.1	--	--	--	--	--	0.33377	112.1	--	--	--	--	--
		0.34085	3.2	--	--	--	--	--	0.33531	113.1	--	--	--	--	--
		0.31471	3.3	--	--	--	--	--	0.33654	114.1	--	--	--	--	--
		0.2898	3.4	--	--	--	--	--	0.33839	115.1	--	--	--	--	--
		0.26612	3.5	--	--	--	--	--	0.33993	116.1	--	--	--	--	--
		0.24305	3.6	--	--	--	--	--	0.34177	117.1	--	--	--	--	--
		0.2206	3.7	--	--	--	--	--	0.34331	118.1	--	--	--	--	--
		0.19969	3.8	--	--	--	--	--	0.34515	119.1	--	--	--	--	--
		0.17908	3.9	--	--	--	--	--	0.34669	120.1	--	--	--	--	--
		0.15848	4	--	--	--	--	--	0.34823	121.1	--	--	--	--	--
		0.13879	4.1	--	--	--	--	--	0.34977	122.1	--	--	--	--	--
		0.11942	4.2	--	--	--	--	--	0.35161	123.1	--	--	--	--	--
		0.10035	4.3	--	--	--	--	--	0.35346	124.1	--	--	--	--	--
		0.08159	4.4	--	--	--	--	--	0.3553	125.1	--	--	--	--	--
		0.06313	4.5	--	--	--	--	--	0.35653	126.1	--	--	--	--	--
		0.04498	4.6	--	--	--	--	--	0.35838	127.1	--	--	--	--	--
		0.02745	4.7	--	--	--	--	--	0.35992	128.1	--	--	--	--	--
		0.01022	4.8	--	--	--	--	--	0.36176	129.1	--	--	--	--	--
		-0.00639	4.9	--	--	--	--	--	0.3633	130.1	--	--	--	--	--
				--	--	--	--	--	0.36453	131.1	--	--	--	--	--
				--	--	--	--	--	0.36637	132.1	--	--	--	--	--
				--	--	--	--	--	0.36791	133.1	--	--	--	--	--
				--	--	--	--	--	0.36976	134.1	--	--	--	--	--
				--	--	--	--	--	0.37129	135.1	--	--	--	--	--
				--	--	--	--	--	0.37252	136.1	--	--	--	--	--
				--	--	--	--	--	0.37468	137.1	--	--	--	--	--
				--	--	--	--	--	0.37591	138.1	--	--	--	--	--
				--	--	--	--	--	0.37745	139.1	--	--	--	--	--
				--	--	--	--	--	0.37898	140.1	--	--	--	--	--
				--	--	--	--	--	0.38083	141.1	--	--	--	--	--
				--	--	--	--	--	0.38237	142.1	--	--	--	--	--
				--	--	--	--	--	0.3839	143.1	--	--	--	--	--
				--	--	--	--	--	0.38575	144.1	--	--	--	--	--
				--	--	--	--	--	0.38729	145.1	--	--	--	--	--
				--	--	--	--	--	0.38882	146.1	--	--	--	--	--
				--	--	--	--	--	0.39005	147.1	--	--	--	--	--
				--	--	--	--	--	0.39159	148.1	--	--	--	--	--
				--	--	--	--	--	0.39313	149.1	--	--	--	--	--
				--	--	--	--	--	0.39497	150.1	--	--	--	--	--
				--	--	--	--	--	0.39682	151.1	--	--	--	--	--
				--	--	--	--	--	0.39805	152.1	--	--	--	--	--
				--	--	--	--	--	0.39959	153.1	--	--	--	--	--
				--	--	--	--	--	0.40113	154.1	--	--	--	--	--
				--	--	--	--	--	0.40266	155.1	--	--	--	--	--
				--	--	--	--	--	0.40451	156.1	--	--	--	--	--
				--	--	--	--	--	0.40605	157.1	--	--	--	--	--
				--	--	--	--	--	0.40728	158.1	--	--	--	--	--
				--	--	--	--	--	0.40881	159.1	--	--	--	--	--
				--	--	--	--	--	0.41097	160.1	--	--	--	--	--
				--	--	--	--	--	0.41189	161.1	--	--	--	--	--
				--	--	--	--	--	0.41373	162.1	--	--	--	--	--
				--	--	--	--	--	0.41496	163.1	--	--	--	--	--
				--	--	--	--	--	0.41712	164.1	--	--	--	--	--
				--	--	--	--	--	0.41804	165.1	--	--	--	--	--
				--	--	--	--	--	0.41989	166.1	--	--	--	--	--
				--	--	--	--	--	0.42142	167.1	--	--	--	--	--
				--	--	--	--	--	0.42296	168.1	--	--	--	--	--
				--	--	--	--	--	0.4245	169.1	--	--	--	--	--
				--	--	--	--	--	0.42573	170.1	--	--	--	--	--
				--	--	--	--	--	0.42727	171.1	--	--	--	--	--
				--	--	--	--	--	0.42911	172.1	--	--	--	--	--
				--	--	--	--	--	0.43034	173.1	--	--	--	--	--
				--	--	--	--	--	0.43188	174.1	--	--	--	--	--
				--	--	--	--	--	0.43311	175.1	--	--	--	--	--
				--	--	--	--	--	0.43496	176.1	--	--	--	--	--
				--	--	--	--	--	0.43649	177.1	--	--	--	--	--
				--	--	--	--	--	0.43803	178.1	--	--	--	--	--
				--	--	--	--	--	0.43926	179.1	--	--	--	--	--
				--	--	--	--	--	0.44111	180.1	--	--	--	--	--
				--	--	--	--	--	0.44234	181.1	--	--	--	--	--
				--	--	--	--	--	0.44387	182.1	--	--	--	--	--
				--	--	--	--	--	0.4451	183.1	--	--	--	--	--
				--	--	--	--	--	0.44695	184.1	--	--	--	--	--
				--	--	--	--	--	0.44849	185.1	--	--	--	--	--
				--	--	--	--	--	0.45002	186.1	--	--	--	--	--
				--	--	--	--	--	0.45125	187.1	--	--	--	--	--
				--	--	--	--	--	0.45248	188.1	--	--	--	--	--
				--	--	--	--	--	0.45433	189.1	--	--	--	--	--
				--	--	--	--	--	0.45587	190.1	--	--	--	--	--
				--	--	--	--	--	0.45741	191.1	--	--	--	--	--
				--	--	--	--	--	0.45894	192.1	--	--	--	--	--
				--	--	--	--	--	0.45987	193.1	--	--	--	--	--
				--	--	--	--	--	0.46171	194.1	--	--	--	--	--
				--	--	--	--	--	0.46294	195.1	--	--	--	--	--
				--	--	--	--	--	0.46417	196.1	--	--	--	--	--
				--	--	--	--	--	0.46571	197.1	--	--	--	--	--
				--	--	--	--	--	0.46755	198.1	--	--	--	--	--
				--	--	--	--	--	0.46878	199.1	--	--	--	--	--
				--	--	--	--	--	0.47001	200.1	--	--	--	--	--
				--	--	--	--	--	0.47186	201.1	--	--	--	--	--
				--	--	--	--	--	0.47309	202.1	--	--	--	--	--
				--	--	--	--	--	0.47432	203.1	--	--	--	--	--
				--	--	--	--	--	0.47617	204.1	--	--	--	--	--
				--	--	--	--	--	0.47709	205.1	--	--	--	--	--
				--	--	--	--	--	0.47863	206.1	--	--	--	--	--
				--	--	--	--	--	0.48047	207.1	--	--	--	--	--
				--	--	--	--	--	0.4817	208.1	--	--	--	--	--
				--	--	--	--	--	0.48324	209.1	--	--	--	--	--
				--	--	--	--	--	0.48447	210.1	--	--	--	--	--
				--	--	--	--	--	0.48631	211.1	--	--	--	--	--
				--	--	--	--	--	0.48754	212.1	--	--	--	--	--
				--	--	--	--	--	0.48877	213.1	--	--	--	--	--
				--	--	--	--	--	0.49031	214.1	--	--	--	--	--
				--	--	--	--	--	0.49154	215.1	--	--	--	--	--
				--	--	--	--	--	0.49277	216.1	--	--	--	--	--
				--	--	--	--	--	0.49462	217.1	--	--	--	--	--
				--	--	--	--	--	0.49585	218.1	--	--	--	--	--
				--	--	--	--	--	0.49739	219.1	--	--	--	--	--
				--	--	--	--	--	0.49831	220.1	--	--	--	--	--
				--	--	--	--	--	0.49954	221.1	--	--	--	--	--
				--	--	--	--	--	0.50138	222.1	--	--	--	--	--
				--	--	--	--	--	0.50231	223.1	--	--	--	--	--
				--	--	--	--	--	0.50384	224.1	--	--	--	--	--
				--	--	--	--	--	0.50507	225.1	--	--	--	--	--
				--	--	--	--	--	0.50661	226.1	--	--	--	--	--
				--	--	--	--	--	0.50753	227.1	--	--	--	--	--
				--	--	--	--	--	0.50969	228.1	--	--	--	--	--
				--	--	--	--	--	0.51092	229.1	--	--	--	--	--
				--	--	--	--	--	0.51215	230.1	--	--	--	--	--
				--	--	--	--	--	0.51338	231.1	--	--	--	--	--
				--	--	--	--	--	0.51461	232.1	--	--	--	--	--
				--	--	--	--	--	0.51615	233.1	--	--	--	--	--
				--	--	--	--	--	0.51738	234.1	--	--	--	--	--
				--	--	--	--	--	0.51891	235.1	--	--	--	--	--
				--	--	--	--	--	0.52014	236.1	--	--	--	--	--
				--	--	--	--	--	0.52137	237.1	--	--	--	--	--
				--	--	--	--	--	0.5226	238.1	--	--	--	--	--
				--	--	--	--	--	0.52414	239.1	--	--	--	--	--
				--	--	--	--	--	0.52537	240.1	--	--	--	--	--
				--	--	--	--	--	0.5266	241.1	--	--	--	--	--
				--	--	--	--	--	0.52814	242.1	--	--	--	--	--
				--	--	--	--	--	0.52906	243.1	--	--	--	--	--
				--	--	--	--	--	0.53029	244.1	--	--	--	--	--
				--	--	--	--	--	0.53183	245.1	--	--	--	--	--
				--	--	--	--	--	0.53337	246.1	--	--	--	--	--
				--	--	--	--	--	0.53429	247.1	--	--	--	--	--
				--	--	--	--	--	0.53552	248.1	--	--	--	--	--
				--	--	--	--	--	0.53706	249.1	--	--	--	--	--
				--	--	--	--	--	0.53798	250.1	--	--	--	--	--
				--	--	--	--	--	0.53952	251.1	--	--	--	--	--
				--	--	--	--	--	0.54075	252.1	--	--	--	--	--
				--	--	--	--	--	0.54229	253.1	--	--	--	--	--
				--	--	--	--	--	0.54352	254.1	--	--	--	--	--
				--	--	--	--	--	0.54444	255.1	--	--	--	--	--
				--	--	--	--	--	0.54567	256.1	--	--	--	--	--
				--	--	--	--	--	0.54721	257.1	--	--	--	--	--
				--	--	--	--	--	0.54874	258.1	--	--	--	--	--
				--	--	--	--	--	0.54967	259.1	--	--	--	--	--
				--	--	--	--	--	0.55151	260.1	--	--	--	--	--
				--	--	--	--	--	0.55213	261.1	--	--	--	--	--
				--	--	--	--	--	0.55367	262.1	--	--	--	--	--
				--	--	--	--	--	0.5549	263.1	--	--	--	--	--
				--	--	--	--	--	0.55613	264.1	--	--	--	--	--
				--	--	--	--	--	0.55736	265.1	--	--	--	--	--
				--	--	--	--	--	0.55889	266.1	--	--	--	--	--
				--	--	--	--	--	0.56012	267.1	--	--	--	--	--
				--	--	--	--	--	0.56074	268.1	--	--	--	--	--
				--	--	--	--	--	0.56228	269.1	--	--	--	--	--
				--	--	--	--	--	0.56351	270.1	--	--	--	--	--
				--	--	--	--	--	0.56474	271.1	--	--	--	--	--
				--	--	--	--	--	0.56566	272.1	--	--	--	--	--
				--	--	--	--	--	0.5672	273.1	--	--	--	--	--
				--	--	--	--	--	0.56812	274.1	--	--	--	--	--
				--	--	--	--	--	0.56966	275.1	--	--	--	--	--
				--	--	--	--	--	0.57089	276.1	--	--	--	--	--
				--	--	--	--	--	0.57243	277.1	--	--	--	--	--
				--	--	--	--	--	0.57366	278.1	--	--	--	--	--
				--	--	--	--	--	0.57427	279.1	--	--	--	--	--
				--	--	--	--	--	0.57581	280.1	--	--	--	--	--
				--	--	--	--	--	0.57704	281.1	--	--	--	--	--
				--	--	--	--	--	0.57827	282.1	--	--	--	--	--
				--	--	--	--	--	0.57919	283.1	--	--	--	--	--
				--	--	--	--	--	0.58042	284.1	--	--	--	--	--
				--	--	--	--	--	0.58196	285.1	--	--	--	--	--
				--	--	--	--	--	0.58319	286.1	--	--	--	--	--
				--	--	--	--	--	0.58442	287.1	--	--	--	--	--
				--	--	--	--	--	0.58534	288.1	--	--	--	--	--
				--	--	--	--	--	0.58688	289.1	--	--	--	--	--
				--	--	--	--	--	0.5878	290.1	--	--	--	--	--
				--	--	--	--	--	0.58934	291.1	--	--	--	--	--
				--	--	--	--	--	0.59026	292.1	--	--	--	--	--
				--	--	--	--	--	0.59149	293.1	--	--	--	--	--
				--	--	--	--	--	0.59272	294.1	--	--	--	--	--
				--	--	--	--	--	0.59365	295.1	--	--	--	--	--
				--	--	--	--	--	0.59488	296.1	--	--	--	--	--
				--	--	--	--	--	0.59641	297.1	--	--	--	--	--
				--	--	--	--	--	0.59734	298.1	--	--	--	--	--
				--	--	--	--	--	0.59887	299.1	--	--	--	--	--
				--	--	--	--	--	0.59949	300.1	--	--	--	--	--
				--	--	--	--	--	0.60133	301.1	--	--	--	--	--
				--	--	--	--	--	0.60226	302.1	--	--	--	--	--
				--	--	--	--	--	0.60349	303.1	--	--	--	--	--
				--	--	--	--	--	0.60441	304.1	--	--	--	--	--
				--	--	--	--	--	0.60595	305.1	--	--	--	--	--
				--	--	--	--	--	0.60687	306.1	--	--	--	--	--
				--	--	--	--	--	0.6081	307.1	--	--	--	--	--
				--	--	--	--	--	0.60933	308.1	--	--	--	--	--
				--	--	--	--	--	0.61056	309.1	--	--	--	--	--
				--	--	--	--	--	0.6121	310.1	--	--	--	--	--
				--	--	--	--	--	0.61302	311.1	--	--	--	--	--
				--	--	--	--	--	0.61425	312.1	--	--	--	--	--
				--	--	--	--	--	0.61517	313.1	--	--	--	--	--
				--	--	--	--	--	0.61671	314.1	--	--	--	--	--
				--	--	--	--	--	0.61733	315.1	--	--	--	--	--
				--	--	--	--	--	0.61886	316.1	--	--	--	--	--
				--	--	--	--	--	0.61979	317.1	--	--	--	--	--
				--	--	--	--	--	0.62132	318.1	--	--	--	--	--
				--	--	--	--	--	0.62225	319.1	--	--	--	--	--
				--	--	--	--	--	0.62348	320.1	--	--	--	--	--
				--	--	--	--	--	0.62471	321.1	--	--	--	--	--
				--	--	--	--	--	0.62563	322.1	--	--	--	--	--
				--	--	--	--	--	0.62747	323.1	--	--	--	--	--
				--	--	--	--	--	0.62809	324.1	--	--	--	--	--
				--	--	--	--	--	0.62932	325.1	--	--	--	--	--
				--	--	--	--	--	0.63024	326.1	--	--	--	--	--
				--	--	--	--	--	0.63178	327.1	--	--	--	--	--
				--	--	--	--	--	0.6327	328.1	--	--	--	--	--
				--	--	--	--	--	0.63424	329.1	--	--	--	--	--
				--	--	--	--	--	0.63516	330.1	--	--	--	--	--
				--	--	--	--	--	0.63639	331.1	--	--	--	--	--
				--	--	--	--	--	0.63732	332.1	--	--	--	--	--
				--	--	--	0.0053	0.1	0.63885	333.1	--	--	--	--	--
				--	--	--	-0.000851212	0.2	0.64008	334.1	--	--	--	--	--
				--	--	--	0.25351	0.3	0.6407	335.1	--	--	--	--	--
				--	--	--	0.28488	0.4	0.64193	336.1	--	--	--	--	--
				--	--	--	0.30917	0.5	0.64347	337.1	--	--	--	--	--
				--	--	--	0.32947	0.6	0.64439	338.1	--	--	--	--	--
				--	--	--	0.347	0.7	0.64562	339.1	--	--	--	--	--
				--	--	--	0.36361	0.8	0.64685	340.1	--	--	--	--	--
				--	--	--	0.37868	0.9	0.64808	341.1	--	--	--	--	--
				--	--	--	0.39282	1	0.649	342.1	--	--	--	--	--
				--	--	--	0.40605	1.1	0.65054	343.1	--	--	--	--	--
				--	--	--	0.41896	1.2	0.65177	344.1	--	--	--	--	--
				--	--	--	0.43034	1.3	0.65239	345.1	--	--	--	--	--
				--	--	--	0.44234	1.4	0.65423	346.1	--	--	--	--	--
				--	--	--	0.45371	1.5	0.65485	347.1	--	--	--	--	--
				--	--	--	0.46417	1.6	0.65638	348.1	--	--	--	--	--
				--	--	--	0.47494	1.7	0.65731	349.1	--	--	--	--	--
				--	--	--	0.48508	1.8	0.65823	350.1	--	--	--	--	--
				--	--	--	0.49493	1.9	0.65977	351.1	--	--	--	--	--
				--	--	--	0.50446	2	0.661	352.1	--	--	--	--	--
				--	--	--	0.5143	2.1	0.66192	353.1	--	--	--	--	--
				--	--	--	0.52353	2.2	0.66315	354.1	--	--	--	--	--
				--	--	--	0.53214	2.3	0.66438	355.1	--	--	--	--	--
				--	--	--	0.54167	2.4	0.66592	356.1	--	--	--	--	--
				--	--	--	0.55028	2.5	0.66684	357.1	--	--	--	--	--
				--	--	--	0.55889	2.6	0.66807	358.1	--	--	--	--	--
				--	--	--	0.5675	2.7	0.66899	359.1	--	--	--	--	--
				--	--	--	0.5755	2.8	0.67022	360.1	--	--	--	--	--
				--	--	--	0.58411	2.9	0.67145	361.1	--	--	--	--	--
				--	--	--	0.5918	3	0.67238	362.1	--	--	--	--	--
				--	--	--	0.5998	3.1	0.67391	363.1	--	--	--	--	--
				--	--	--	0.60748	3.2	0.67484	364.1	--	--	--	--	--
				--	--	--	0.61548	3.3	0.67607	365.1	--	--	--	--	--
				--	--	--	0.62348	3.4	0.6776	366.1	--	--	--	--	--
				--	--	--	0.63055	3.5	0.67883	367.1	--	--	--	--	--
				--	--	--	0.63855	3.6	0.68006	368.1	--	--	--	--	--
				--	--	--	0.64654	3.7	0.68099	369.1	--	--	--	--	--
				--	--	--	0.65362	3.8	0.68252	370.1	--	--	--	--	--
				--	--	--	0.6613	3.9	0.68375	371.1	--	--	--	--	--
				--	--	--	0.66869	4	0.68468	372.1	--	--	--	--	--
				--	--	--	0.67576	4.1	0.6856	373.1	--	--	--	--	--
				--	--	--	0.68345	4.2	0.68714	374.1	--	--	--	--	--
				--	--	--	0.69083	4.3	0.68806	375.1	--	--	--	--	--
				--	--	--	0.6979	4.4	0.6896	376.1	--	--	--	--	--
				--	--	--	0.70559	4.5	0.69083	377.1	--	--	--	--	--
				--	--	--	0.71297	4.6	0.69175	378.1	--	--	--	--	--
				--	--	--	0.71974	4.7	0.69329	379.1	--	--	--	--	--
				--	--	--	0.72743	4.8	0.69421	380.1	--	--	--	--	--
				--	--	--	0.7345	4.9	0.69606	381.1	--	--	--	--	--
				--	--	--	0.74219	5	0.69667	382.1	--	--	--	--	--
				--	--	--	0.74926	5.1	0.6979	383.1	--	--	--	--	--
				--	--	--	0.75664	5.2	0.69913	384.1	--	--	--	--	--
				--	--	--	0.76371	5.3	0.70036	385.1	--	--	--	--	--
				--	--	--	0.7711	5.4	0.70159	386.1	--	--	--	--	--
				--	--	--	0.77786	5.5	0.70251	387.1	--	--	--	--	--
				--	--	--	0.78524	5.6	0.70405	388.1	--	--	--	--	--
				--	--	--	0.79293	5.7	0.70528	389.1	--	--	--	--	--
				--	--	--	0.79939	5.8	0.70651	390.1	--	--	--	--	--
				--	--	--	0.80677	5.9	0.70805	391.1	--	--	--	--	--
				--	--	--	0.81384	6	0.70897	392.1	--	--	--	--	--
				--	--	--	0.82092	6.1	0.7102	393.1	--	--	--	--	--
				--	--	--	0.82768	6.2	0.71143	394.1	--	--	--	--	--
				--	--	--	0.83476	6.3	0.71266	395.1	--	--	--	--	--
				--	--	--	0.84183	6.4	0.71389	396.1	--	--	--	--	--
				--	--	--	0.8486	6.5	0.71482	397.1	--	--	--	--	--
				--	--	--	0.85536	6.6	0.71635	398.1	--	--	--	--	--
				--	--	--	0.86213	6.7	0.71728	399.1	--	--	--	--	--
				--	--	--	0.86828	6.8	0.71881	400.1	--	--	--	--	--
				--	--	--	0.87504	6.9	0.72004	401.1	--	--	--	--	--
				--	--	--	0.88181	7	0.72127	402.1	--	--	--	--	--
				--	--	--	0.88796	7.1	0.7225	403.1	--	--	--	--	--
				--	--	--	0.89442	7.2	0.72404	404.1	--	--	--	--	--
				--	--	--	0.90026	7.3	0.72496	405.1	--	--	--	--	--
				--	--	--	0.90703	7.4	0.7262	406.1	--	--	--	--	--
				--	--	--	0.91287	7.5	0.72743	407.1	--	--	--	--	--
				--	--	--	0.91871	7.6	0.72896	408.1	--	--	--	--	--
				--	--	--	0.92517	7.7	0.72958	409.1	--	--	--	--	--
				--	--	--	0.93071	7.8	0.73142	410.1	--	--	--	--	--
				--	--	--	0.93686	7.9	0.73235	411.1	--	--	--	--	--
				--	--	--	0.9424	8	0.73358	412.1	--	--	--	--	--
				--	--	--	0.94824	8.1	0.73511	413.1	--	--	--	--	--
				--	--	--	0.95377	8.2	0.73604	414.1	--	--	--	--	--
				--	--	--	0.95931	8.3	0.73727	415.1	--	--	--	--	--
				--	--	--	0.96454	8.4	0.73819	416.1	--	--	--	--	--
				--	--	--	0.96977	8.5	0.73973	417.1	--	--	--	--	--
				--	--	--	0.9753	8.6	0.74096	418.1	--	--	--	--	--
				--	--	--	0.98022	8.7	0.74249	419.1	--	--	--	--	--
				--	--	--	0.98514	8.8	0.74342	420.1	--	--	--	--	--
				--	--	--	0.99006	8.9	0.74465	421.1	--	--	--	--	--
				--	--	--	0.99529	9	0.74557	422.1	--	--	--	--	--
				--	--	--	0.99991	9.1	0.7468	423.1	--	--	--	--	--
				--	--	--	1.00483	9.2	0.74803	424.1	--	--	--	--	--
				--	--	--	0.79016	9.3	0.74957	425.1	--	--	--	--	--
				--	--	--	0.76187	9.4	0.7508	426.1	--	--	--	--	--
				--	--	--	0.74065	9.5	0.75203	427.1	--	--	--	--	--
				--	--	--	0.7225	9.6	0.75326	428.1	--	--	--	--	--
				--	--	--	0.7059	9.7	0.75449	429.1	--	--	--	--	--
				--	--	--	0.69083	9.8	0.75572	430.1	--	--	--	--	--
				--	--	--	0.67607	9.9	0.75664	431.1	--	--	--	--	--
				--	--	--	0.66253	10	0.75818	432.1	--	--	--	--	--
				--	--	--	0.64931	10.1	0.75972	433.1	--	--	--	--	--
				--	--	--	0.63732	10.2	0.76095	434.1	--	--	--	--	--
				--	--	--	0.6244	10.3	0.76187	435.1	--	--	--	--	--
				--	--	--	0.61271	10.4	0.7631	436.1	--	--	--	--	--
				--	--	--	0.60103	10.5	0.76433	437.1	--	--	--	--	--
				--	--	--	0.58965	10.6	0.76556	438.1	--	--	--	--	--
				--	--	--	0.57827	10.7	0.76679	439.1	--	--	--	--	--
				--	--	--	0.5675	10.8	0.76802	440.1	--	--	--	--	--
				--	--	--	0.55613	10.9	0.76894	441.1	--	--	--	--	--
				--	--	--	0.54628	11	0.77048	442.1	--	--	--	--	--
				--	--	--	0.53583	11.1	0.7714	443.1	--	--	--	--	--
				--	--	--	0.52568	11.2	0.77294	444.1	--	--	--	--	--
				--	--	--	0.51553	11.3	0.77417	445.1	--	--	--	--	--
				--	--	--	0.506	11.4	0.7754	446.1	--	--	--	--	--
				--	--	--	0.49646	11.5	0.77663	447.1	--	--	--	--	--
				--	--	--	0.48662	11.6	0.77755	448.1	--	--	--	--	--
				--	--	--	0.4777	11.7	0.77878	449.1	--	--	--	--	--
				--	--	--	0.46848	11.8	0.78032	450.1	--	--	--	--	--
				--	--	--	0.45956	11.9	0.78094	451.1	--	--	--	--	--
				--	--	--	0.45033	12	0.78247	452.1	--	--	--	--	--
				--	--	--	0.44141	12.1	0.7834	453.1	--	--	--	--	--
				--	--	--	0.4328	12.2	0.78494	454.1	--	--	--	--	--
				--	--	--	0.42388	12.3	0.78617	455.1	--	--	--	--	--
				--	--	--	0.41589	12.4	0.78709	456.1	--	--	--	--	--
				--	--	--	0.40758	12.5	0.78863	457.1	--	--	--	--	--
				--	--	--	0.39897	12.6	0.78924	458.1	--	--	--	--	--
				--	--	--	0.39067	12.7	0.79078	459.1	--	--	--	--	--
				--	--	--	0.38267	12.8	0.79201	460.1	--	--	--	--	--
				--	--	--	0.37406	12.9	0.79324	461.1	--	--	--	--	--
				--	--	--	0.36637	13	0.79416	462.1	--	--	--	--	--
				--	--	--	0.35807	13.1	0.79539	463.1	--	--	--	--	--
				--	--	--	0.35038	13.2	0.79631	464.1	--	--	--	--	--
				--	--	--	0.34177	13.3	0.79754	465.1	--	--	--	--	--
				--	--	--	0.33408	13.4	0.79877	466.1	--	--	--	--	--
				--	--	--	0.32639	13.5	0.7997	467.1	--	--	--	--	--
				--	--	--	0.3184	13.6	0.80093	468.1	--	--	--	--	--
				--	--	--	0.31071	13.7	0.80246	469.1	--	--	--	--	--
				--	--	--	0.30302	13.8	0.8037	470.1	--	--	--	--	--
				--	--	--	0.29502	13.9	0.80462	471.1	--	--	--	--	--
				--	0.00653	0.1	0.28734	14	0.80554	472.1	--	--	--	--	--
				--	0.00376	0.2	0.27996	14.1	0.80677	473.1	--	--	--	--	--
				--	0.00161	0.3	0.27227	14.2	0.808	474.1	--	--	--	--	--
				--	-0.00116	0.4	0.26427	14.3	0.80954	475.1	--	--	--	--	--
				--	0.13326	0.5	0.25689	14.4	0.81015	476.1	--	--	--	--	--
				--	0.15171	0.6	0.24889	14.5	0.81108	477.1	--	--	--	--	--
				--	0.16617	0.7	0.24213	14.6	0.812	478.1	--	--	--	--	--
				--	0.17816	0.8	0.23444	14.7	0.81323	479.1	--	--	--	--	--
				--	0.18862	0.9	0.22675	14.8	0.81446	480.1	--	--	--	--	--
				--	0.19846	1	0.21968	14.9	0.81569	481.1	--	--	--	--	--
				--	0.20738	1.1	0.21199	15	0.8163	482.1	--	--	--	--	--
				--	0.21599	1.2	0.20492	15.1	0.81723	483.1	--	--	--	--	--
				--	0.22337	1.3	0.19753	15.2	0.81876	484.1	--	--	--	--	--
				--	0.23075	1.4	0.19015	15.3	0.81969	485.1	--	--	--	--	--
				--	0.23782	1.5	0.18308	15.4	0.82092	486.1	--	--	--	--	--
				--	0.2449	1.6	0.1757	15.5	0.82184	487.1	--	--	--	--	--
				--	0.25166	1.7	0.16863	15.6	0.82276	488.1	--	--	--	--	--
				--	0.25781	1.8	0.16094	15.7	0.82399	489.1	--	--	--	--	--
				--	0.26396	1.9	0.15417	15.8	0.82492	490.1	--	--	--	--	--
				--	0.26981	2	0.14679	15.9	0.82584	491.1	--	--	--	--	--
				--	0.27534	2.1	0.14002	16	0.82707	492.1	--	--	--	--	--
				--	0.28119	2.2	0.13326	16.1	0.82799	493.1	--	--	--	--	--
				--	0.28703	2.3	0.12649	16.2	0.82922	494.1	--	--	--	--	--
				--	0.29195	2.4	0.11942	16.3	0.83045	495.1	--	--	--	--	--
				--	0.29779	2.5	0.11265	16.4	0.83076	496.1	--	--	--	--	--
				--	0.30271	2.6	0.10558	16.5	0.8323	497.1	--	--	--	--	--
				--	0.30794	2.7	0.09851	16.6	0.83322	498.1	--	--	--	--	--
				--	0.31317	2.8	0.09205	16.7	0.83383	499.1	--	--	--	--	--
				--	0.31809	2.9	0.08528	16.8	0.83476	500.1	--	--	--	--	--
				--	0.3227	3	0.07851	16.9	0.83629	501.1	--	--	--	--	--
				--	0.32824	3.1	0.07144	17	0.83691	502.1	--	--	--	--	--
				--	0.33224	3.2	0.06559	17.1	0.83783	503.1	--	--	--	--	--
				--	0.33716	3.3	0.05852	17.2	0.83906	504.1	--	--	--	--	--
				--	0.34146	3.4	0.05206	17.3	0.83968	505.1	--	--	--	--	--
				--	0.34608	3.5	0.0456	17.4	0.84121	506.1	--	--	--	--	--
				--	0.35069	3.6	0.03852	17.5	0.84152	507.1	--	--	--	--	--
				--	0.3553	3.7	0.03268	17.6	0.84275	508.1	--	--	--	--	--
				--	0.3593	3.8	0.02653	17.7	0.84398	509.1	--	--	--	--	--
				--	0.3633	3.9	0.02007	17.8	0.84429	510.1	--	--	--	--	--
				--	0.36791	4	0.0133	17.9	0.84552	511.1	--	--	--	--	--
				--	0.37222	4.1	0.00715	18	0.84614	512.1	--	--	--	--	--
				--	0.37652	4.2	0.000994438	18.1	0.84737	513.1	--	--	--	--	--
				--	0.38052	4.3	-0.00516	18.2	0.84829	514.1	--	--	--	--	--
				--	0.38421	4.4			0.84921	515.1	--	--	--	--	--
				--	0.38821	4.5			0.85013	516.1	--	--	--	--	--
				--	0.39221	4.6			0.85075	517.1	--	--	--	--	--
				--	0.39651	4.7			0.85167	518.1	--	--	--	--	--
				--	0.40082	4.8			0.8529	519.1	--	--	--	--	--
				--	0.40451	4.9			0.85382	520.1	--	--	--	--	--
				--	0.40851	5			0.85444	521.1	--	--	--	--	--
				--	0.4122	5.1			0.85505	522.1	--	--	--	--	--
				--	0.41589	5.2			0.85598	523.1	--	--	--	--	--
				--	0.42019	5.3			0.8569	524.1	--	--	--	--	--
				--	0.42419	5.4			0.85751	525.1	--	--	--	--	--
				--	0.42757	5.5			0.85844	526.1	--	--	--	--	--
				--	0.43096	5.6			0.85967	527.1	--	--	--	--	--
				--	0.43496	5.7			0.86028	528.1	--	--	--	--	--
				--	0.43865	5.8			0.86151	529.1	--	--	--	--	--
				--	0.44234	5.9			0.86182	530.1	--	--	--	--	--
				--	0.44603	6			0.86274	531.1	--	--	--	--	--
				--	0.44972	6.1			0.86367	532.1	--	--	--	--	--
				--	0.45341	6.2			0.86459	533.1	--	--	--	--	--
				--	0.45679	6.3			0.8652	534.1	--	--	--	--	--
				--	0.46048	6.4			0.86613	535.1	--	--	--	--	--
				--	0.46417	6.5			0.86705	536.1	--	--	--	--	--
				--	0.46755	6.6			0.86736	537.1	--	--	--	--	--
				--	0.47124	6.7			0.86797	538.1	--	--	--	--	--
				--	0.47494	6.8			0.86859	539.1	--	--	--	--	--
				--	0.47832	6.9			0.87012	540.1	--	--	--	--	--
				--	0.4817	7			0.87074	541.1	--	--	--	--	--
				--	0.48539	7.1			0.87166	542.1	--	--	--	--	--
				--	0.48908	7.2			0.87197	543.1	--	--	--	--	--
				--	0.49246	7.3			0.87258	544.1	--	--	--	--	--
				--	0.49554	7.4			0.87381	545.1	--	--	--	--	--
				--	0.49892	7.5			0.87443	546.1	--	--	--	--	--
				--	0.502	7.6			0.87504	547.1	--	--	--	--	--
				--	0.50538	7.7			0.87627	548.1	--	--	--	--	--
				--	0.50876	7.8			0.87689	549.1	--	--	--	--	--
				--	0.51245	7.9			0.8775	550.1	--	--	--	--	--
				--	0.51584	8			0.87843	551.1	--	--	--	--	--
				--	0.51922	8.1			0.87904	552.1	--	--	--	--	--
				--	0.52199	8.2			0.87966	553.1	--	--	--	--	--
				--	0.52568	8.3			0.88027	554.1	--	--	--	--	--
				--	0.52906	8.4			0.88089	555.1	--	--	--	--	--
				--	0.53214	8.5			0.88181	556.1	--	--	--	--	--
				--	0.53521	8.6			0.88243	557.1	--	--	--	--	--
				--	0.53829	8.7			0.88304	558.1	--	--	--	--	--
				--	0.54198	8.8			0.88396	559.1	--	--	--	--	--
				--	0.54536	8.9			0.88458	560.1	--	--	--	--	--
				--	0.54813	9			0.88519	561.1	--	--	--	--	--
				--	0.55151	9.1			0.88581	562.1	--	--	--	--	--
				--	0.55428	9.2			0.88673	563.1	--	--	--	--	--
				--	0.55766	9.3			0.88735	564.1	--	--	--	--	--
				--	0.56074	9.4			0.88796	565.1	--	--	--	--	--
				--	0.56381	9.5			0.88858	566.1	--	--	--	--	--
				--	0.56658	9.6			0.88919	567.1	--	--	--	--	--
				--	0.57027	9.7			0.88981	568.1	--	--	--	--	--
				--	0.57304	9.8			0.89042	569.1	--	--	--	--	--
				--	0.57642	9.9			0.89104	570.1	--	--	--	--	--
				--	0.5795	10			0.89196	571.1	--	--	--	--	--
				--	0.58257	10.1			0.89257	572.1	--	--	--	--	--
				--	0.58534	10.2			0.89288	573.1	--	--	--	--	--
				--	0.58842	10.3			0.8938	574.1	--	--	--	--	--
				--	0.59119	10.4			0.89442	575.1	--	--	--	--	--
				--	0.59457	10.5			0.89503	576.1	--	--	--	--	--
				--	0.59795	10.6			0.89626	577.1	--	--	--	--	--
				--	0.60072	10.7			0.89626	578.1	--	--	--	--	--
				--	0.60349	10.8			0.89688	579.1	--	--	--	--	--
				--	0.60687	10.9			0.8978	580.1	--	--	--	--	--
				--	0.60964	11			0.89811	581.1	--	--	--	--	--
				--	0.61241	11.1			0.89903	582.1	--	--	--	--	--
				--	0.61579	11.2			0.89934	583.1	--	--	--	--	--
				--	0.61856	11.3			0.89995	584.1	--	--	--	--	--
				--	0.62102	11.4			0.90057	585.1	--	--	--	--	--
				--	0.6244	11.5			0.90119	586.1	--	--	--	--	--
				--	0.62717	11.6			0.9018	587.1	--	--	--	--	--
				--	0.63024	11.7			0.90242	588.1	--	--	--	--	--
				--	0.63332	11.8			0.90272	589.1	--	--	--	--	--
				--	0.63609	11.9			0.90334	590.1	--	--	--	--	--
				--	0.63916	12			0.90395	591.1	--	--	--	--	--
				--	0.64224	12.1			0.90488	592.1	--	--	--	--	--
				--	0.645	12.2			0.90549	593.1	--	--	--	--	--
				--	0.64808	12.3			0.90611	594.1	--	--	--	--	--
				--	0.65085	12.4			0.90672	595.1	--	--	--	--	--
				--	0.65392	12.5			0.90703	596.1	--	--	--	--	--
				--	0.657	12.6			0.90795	597.1	--	--	--	--	--
				--	0.65977	12.7			0.90826	598.1	--	--	--	--	--
				--	0.66253	12.8			0.90918	599.1	--	--	--	--	--
				--	0.66561	12.9			0.90949	600.1	--	--	--	--	--
				--	0.66869	13			0.9101	601.1	--	--	--	--	--
				--	0.67145	13.1			0.91041	602.1	--	--	--	--	--
				--	0.67453	13.2			0.91103	603.1	--	--	--	--	--
				--	0.6773	13.3			0.91133	604.1	--	--	--	--	--
				--	0.68006	13.4			0.91226	605.1	--	--	--	--	--
				--	0.68345	13.5			0.91226	606.1	--	--	--	--	--
				--	0.68652	13.6			0.91349	607.1	--	--	--	--	--
				--	0.68898	13.7			0.91349	608.1	--	--	--	--	--
				--	0.69144	13.8			0.91441	609.1	--	--	--	--	--
				--	0.69452	13.9			0.91472	610.1	--	--	--	--	--
				--	0.69759	14			0.91533	611.1	--	--	--	--	--
				--	0.70067	14.1			0.91625	612.1	--	--	--	--	--
				--	0.70344	14.2			0.91687	613.1	--	--	--	--	--
				--	0.70651	14.3			0.91687	614.1	--	--	--	--	--
				--	0.70928	14.4			0.91779	615.1	--	--	--	--	--
				--	0.71205	14.5			0.91779	616.1	--	--	--	--	--
				--	0.71482	14.6			0.91871	617.1	--	--	--	--	--
				--	0.7182	14.7			0.91902	618.1	--	--	--	--	--
				--	0.72097	14.8			0.91995	619.1	--	--	--	--	--
				--	0.72404	14.9			0.92025	620.1	--	--	--	--	--
				--	0.72681	15			0.92087	621.1	--	--	--	--	--
				--	0.72958	15.1			0.92087	622.1	--	--	--	--	--
				--	0.73235	15.2			0.92179	623.1	--	--	--	--	--
				--	0.73542	15.3			0.9221	624.1	--	--	--	--	--
				--	0.73819	15.4			0.92271	625.1	--	--	--	--	--
				--	0.74096	15.5			0.92333	626.1	--	--	--	--	--
				--	0.74403	15.6			0.92394	627.1	--	--	--	--	--
				--	0.74711	15.7			0.92456	628.1	--	--	--	--	--
				--	0.74988	15.8			0.92456	629.1	--	--	--	--	--
				--	0.75295	15.9			0.92517	630.1	--	--	--	--	--
				--	0.75572	16			0.92548	631.1	--	--	--	--	--
				--	0.75787	16.1			0.9264	632.1	--	--	--	--	--
				--	0.76125	16.2			0.92671	633.1	--	--	--	--	--
				--	0.76402	16.3			0.92733	634.1	--	--	--	--	--
				--	0.7671	16.4			0.92763	635.1	--	--	--	--	--
				--	0.76956	16.5			0.92794	636.1	--	--	--	--	--
				--	0.77233	16.6			0.92886	637.1	--	--	--	--	--
				--	0.7754	16.7			0.92948	638.1	--	--	--	--	--
				--	0.77848	16.8			0.92979	639.1	--	--	--	--	--
				--	0.78155	16.9			0.93009	640.1	--	--	--	--	--
				--	0.7837	17			0.93071	641.1	--	--	--	--	--
				--	0.78678	17.1			0.93132	642.1	--	--	--	--	--
				--	0.78924	17.2			0.93163	643.1	--	--	--	--	--
				--	0.79201	17.3			0.93225	644.1	--	--	--	--	--
				--	0.79508	17.4			0.93225	645.1	--	--	--	--	--
				--	0.79754	17.5			0.93317	646.1	--	--	--	--	--
				--	0.80062	17.6			0.93348	647.1	--	--	--	--	--
				--	0.80339	17.7			0.93409	648.1	--	--	--	--	--
				--	0.80585	17.8			0.93471	649.1	--	--	--	--	--
				--	0.80862	17.9			0.93501	650.1	--	--	--	--	--
				--	0.81138	18			0.93594	651.1	--	--	--	--	--
				--	0.81415	18.1			0.93624	652.1	--	--	--	--	--
				--	0.81692	18.2			0.93686	653.1	--	--	--	--	--
				--	0.81938	18.3			0.93655	654.1	--	--	--	--	--
				--	0.82245	18.4			0.93717	655.1	--	--	--	--	--
				--	0.82492	18.5			0.9384	656.1	--	--	--	--	--
				--	0.82768	18.6			0.9384	657.1	--	--	--	--	--
				--	0.83045	18.7			0.93901	658.1	--	--	--	--	--
				--	0.83291	18.8			0.93932	659.1	--	--	--	--	--
				--	0.83537	18.9			0.94024	660.1	--	--	--	--	--
				--	0.83845	19			0.94055	661.1	--	--	--	--	--
				--	0.84121	19.1			0.94086	662.1	--	--	--	--	--
				--	0.84337	19.2			0.94117	663.1	--	--	--	--	--
				--	0.84583	19.3			0.94209	664.1	--	--	--	--	--
				--	0.8486	19.4			0.94209	665.1	--	--	--	--	--
				--	0.85106	19.5			0.9427	666.1	--	--	--	--	--
				--	0.85382	19.6			0.94301	667.1	--	--	--	--	--
				--	0.85567	19.7			0.94301	668.1	--	--	--	--	--
				--	0.85874	19.8			0.94424	669.1	--	--	--	--	--
				--	0.86151	19.9			0.94455	670.1	--	--	--	--	--
				--	0.86397	20			0.94486	671.1	--	--	--	--	--
				--	0.86643	20.1			0.94547	672.1	--	--	--	--	--
				--	0.86889	20.2			0.94578	673.1	--	--	--	--	--
				--	0.87135	20.3			0.94639	674.1	--	--	--	--	--
				--	0.87381	20.4			0.94701	675.1	--	--	--	--	--
				--	0.87597	20.5			0.9467	676.1	--	--	--	--	--
				--	0.87873	20.6			0.94793	677.1	--	--	--	--	--
				--	0.88089	20.7			0.94855	678.1	--	--	--	--	--
				--	0.88335	20.8			0.94885	679.1	--	--	--	--	--
				--	0.88581	20.9			0.94947	680.1	--	--	--	--	--
				--	0.88827	21			0.94947	681.1	--	--	--	--	--
				--	0.89042	21.1			0.94978	682.1	--	--	--	--	--
				--	0.89257	21.2			0.95039	683.1	--	--	--	--	--
				--	0.89503	21.3			0.95101	684.1	--	--	--	--	--
				--	0.89719	21.4			0.95162	685.1	--	--	--	--	--
				--	0.89934	21.5			0.95224	686.1	--	--	--	--	--
				--	0.90149	21.6			0.95224	687.1	--	--	--	--	--
				--	0.90426	21.7			0.95316	688.1	--	--	--	--	--
				--	0.90641	21.8			0.95347	689.1	--	--	--	--	--
				--	0.90826	21.9			0.95377	690.1	--	--	--	--	--
				--	0.91072	22			0.95439	691.1	--	--	--	--	--
				--	0.91318	22.1			0.955	692.1	--	--	--	--	--
				--	0.91533	22.2			0.95531	693.1	--	--	--	--	--
				--	0.91748	22.3			0.95531	694.1	--	--	--	--	--
				--	0.91964	22.4			0.95593	695.1	--	--	--	--	--
				--	0.92179	22.5			0.95685	696.1	--	--	--	--	--
				--	0.92394	22.6			0.95685	697.1	--	--	--	--	--
				--	0.92671	22.7			0.95746	698.1	--	--	--	--	--
				--	0.92856	22.8			0.95808	699.1	--	--	--	--	--
				--	0.9304	22.9			0.95839	700.1	--	--	--	--	--
				--	0.93286	23			0.959	701.1	--	--	--	--	--
				--	0.9344	23.1			0.95931	702.1	--	--	--	--	--
				--	0.93686	23.2			0.95993	703.1	--	--	--	--	--
				--	0.93901	23.3			0.96023	704.1	--	--	--	--	--
				--	0.94117	23.4			0.96085	705.1	--	--	--	--	--
				--	0.94301	23.5			0.96116	706.1	--	--	--	--	--
				--	0.94516	23.6			0.96146	707.1	--	--	--	--	--
				--	0.94701	23.7			0.96208	708.1	--	--	--	--	--
				--	0.94916	23.8			0.96269	709.1	--	--	--	--	--
				--	0.95101	23.9			0.96269	710.1	--	--	--	--	--
				--	0.95347	24			0.963	711.1	--	--	--	--	--
				--	0.95531	24.1			0.96362	712.1	--	--	--	--	--
				--	0.95746	24.2			0.96454	713.1	--	--	--	--	--
				--	0.95962	24.3			0.96454	714.1	--	--	--	--	--
				--	0.96116	24.4			0.96546	715.1	--	--	--	--	--
				--	0.96331	24.5			0.96608	716.1	--	--	--	--	--
				--	0.96546	24.6			0.96638	717.1	--	--	--	--	--
				--	0.96731	24.7			0.96638	718.1	--	--	--	--	--
				--	0.96946	24.8			0.96731	719.1	--	--	--	--	--
				--	0.97192	24.9			0.96761	720.1	--	--	--	--	--
				--	0.97315	25			0.96761	721.1	--	--	--	--	--
				--	0.9753	25.1			0.96854	722.1	--	--	--	--	--
				--	0.97745	25.2			0.96915	723.1	--	--	--	--	--
				--	0.97899	25.3			0.96946	724.1	--	--	--	--	--
				--	0.98115	25.4			0.96946	725.1	--	--	--	--	--
				--	0.98299	25.5			0.97007	726.1	--	--	--	--	--
				--	0.98545	25.6			0.971	727.1	--	--	--	--	--
				--	0.98699	25.7			0.9713	728.1	--	--	--	--	--
				--	0.98883	25.8			0.97161	729.1	--	--	--	--	--
				--	0.99099	25.9			0.97223	730.1	--	--	--	--	--
				--	0.99252	26			0.97253	731.1	--	--	--	--	--
				--	0.99468	26.1			0.97315	732.1	--	--	--	--	--
				--	0.99621	26.2			0.97376	733.1	--	--	--	--	--
				--	0.99806	26.3			0.97376	734.1	--	--	--	--	--
				--	0.99991	26.4			0.97438	735.1	--	--	--	--	--
				--	1.00237	26.5			0.97469	736.1	--	--	--	--	--
				--	0.89257	26.6			0.9753	737.1	--	--	--	--	--
				--	0.87781	26.7			0.97592	738.1	--	--	--	--	--
				--	0.86736	26.8			0.97622	739.1	--	--	--	--	--
				--	0.85782	26.9			0.97684	740.1	--	--	--	--	--
				--	0.85044	27			0.97684	741.1	--	--	--	--	--
				--	0.84337	27.1			0.97776	742.1	--	--	--	--	--
				--	0.83691	27.2			0.97838	743.1	--	--	--	--	--
				--	0.83076	27.3			0.97807	744.1	--	--	--	--	--
				--	0.82553	27.4			0.97899	745.1	--	--	--	--	--
				--	0.81969	27.5			0.9793	746.1	--	--	--	--	--
				--	0.81384	27.6			0.98022	747.1	--	--	--	--	--
				--	0.80892	27.7			0.98053	748.1	--	--	--	--	--
				--	0.80339	27.8			0.98084	749.1	--	--	--	--	--
				--	0.79877	27.9			0.98145	750.1	--	--	--	--	--
				--	0.79385	28			0.98176	751.1	--	--	--	--	--
				--	0.78893	28.1			0.98238	752.1	--	--	--	--	--
				--	0.78432	28.2			0.98268	753.1	--	--	--	--	--
				--	0.78001	28.3			0.9833	754.1	--	--	--	--	--
				--	0.77509	28.4			0.98361	755.1	--	--	--	--	--
				--	0.77048	28.5			0.98391	756.1	--	--	--	--	--
				--	0.76587	28.6			0.98453	757.1	--	--	--	--	--
				--	0.76187	28.7			0.98514	758.1	--	--	--	--	--
				--	0.75756	28.8			0.98576	759.1	--	--	--	--	--
				--	0.75295	28.9			0.98607	760.1	--	--	--	--	--
				--	0.74895	29			0.98668	761.1	--	--	--	--	--
				--	0.74434	29.1			0.98699	762.1	--	--	--	--	--
				--	0.74003	29.2			0.9876	763.1	--	--	--	--	--
				--	0.73604	29.3			0.98791	764.1	--	--	--	--	--
				--	0.73173	29.4			0.98822	765.1	--	--	--	--	--
				--	0.72773	29.5			0.98853	766.1	--	--	--	--	--
				--	0.72343	29.6			0.98976	767.1	--	--	--	--	--
				--	0.71943	29.7			0.98976	768.1	--	--	--	--	--
				--	0.71543	29.8			0.99068	769.1	--	--	--	--	--
				--	0.71113	29.9			0.99068	770.1	--	--	--	--	--
				--	0.70713	30			0.99099	771.1	--	--	--	--	--
				--	0.70313	30.1			0.99191	772.1	--	--	--	--	--
				--	0.69913	30.2			0.99222	773.1	--	--	--	--	--
				--	0.69513	30.3			0.99252	774.1	--	--	--	--	--
				--	0.69114	30.4			0.99283	775.1	--	--	--	--	--
				--	0.68714	30.5			0.99345	776.1	--	--	--	--	--
				--	0.68314	30.6			0.99437	777.1	--	--	--	--	--
				--	0.67945	30.7			0.99468	778.1	--	--	--	--	--
				--	0.67514	30.8			0.99468	779.1	--	--	--	--	--
				--	0.67115	30.9			0.9956	780.1	--	--	--	--	--
				--	0.66745	31			0.9956	781.1	--	--	--	--	--
				--	0.66346	31.1			0.99652	782.1	--	--	--	--	--
				--	0.65946	31.2			0.99683	783.1	--	--	--	--	--
				--	0.65546	31.3			0.99714	784.1	--	--	--	--	--
				--	0.65146	31.4			0.99806	785.1	--	--	--	--	--
				--	0.64808	31.5			0.99837	786.1	--	--	--	--	--
				--	0.64377	31.6			0.99868	787.1	--	--	--	--	--
				--	0.63978	31.7			0.99898	788.1	--	--	--	--	--
				--	0.63578	31.8			0.9996	789.1	--	--	--	--	--
				--	0.6324	31.9			0.98207	790.1	--	--	--	--	--
				--	0.6287	32			0.97376	791.1	--	--	--	--	--
				--	0.62471	32.1			0.96792	792.1	--	--	--	--	--
				--	0.6204	32.2			0.963	793.1	--	--	--	--	--
				--	0.61671	32.3			0.95869	794.1	--	--	--	--	--
				--	0.61271	32.4			0.955	795.1	--	--	--	--	--
				--	0.60902	32.5			0.95162	796.1	--	--	--	--	--
				--	0.60564	32.6			0.94885	797.1	--	--	--	--	--
				--	0.60133	32.7			0.94516	798.1	--	--	--	--	--
				--	0.59764	32.8			0.9427	799.1	--	--	--	--	--
				--	0.59365	32.9			0.93932	800.1	--	--	--	--	--
				--	0.59026	33			0.93717	801.1	--	--	--	--	--
				--	0.58626	33.1			0.93378	802.1	--	--	--	--	--
				--	0.58257	33.2			0.93163	803.1	--	--	--	--	--
				--	0.57858	33.3			0.92917	804.1	--	--	--	--	--
				--	0.57519	33.4			0.9264	805.1	--	--	--	--	--
				--	0.5715	33.5			0.92456	806.1	--	--	--	--	--
				--	0.56812	33.6			0.9221	807.1	--	--	--	--	--
				--	0.56381	33.7			0.91964	808.1	--	--	--	--	--
				--	0.56043	33.8			0.91748	809.1	--	--	--	--	--
				--	0.55674	33.9			0.91564	810.1	--	--	--	--	--
				--	0.55305	34			0.91318	811.1	--	--	--	--	--
				--	0.54967	34.1			0.91103	812.1	--	--	--	--	--
				--	0.54598	34.2			0.90857	813.1	--	--	--	--	--
				--	0.54229	34.3			0.90703	814.1	--	--	--	--	--
				--	0.5389	34.4			0.90457	815.1	--	--	--	--	--
				--	0.53491	34.5			0.90303	816.1	--	--	--	--	--
				--	0.53183	34.6			0.90057	817.1	--	--	--	--	--
				--	0.52814	34.7			0.89872	818.1	--	--	--	--	--
				--	0.52445	34.8			0.89657	819.1	--	--	--	--	--
				--	0.52137	34.9			0.89442	820.1	--	--	--	--	--
				--	0.51738	35			0.89319	821.1	--	--	--	--	--
				--	0.51399	35.1			0.89104	822.1	--	--	--	--	--
				--	0.51061	35.2			0.88919	823.1	--	--	--	--	--
				--	0.50723	35.3			0.88704	824.1	--	--	--	--	--
				--	0.50415	35.4			0.8855	825.1	--	--	--	--	--
				--	0.50077	35.5			0.88335	826.1	--	--	--	--	--
				--	0.49769	35.6			0.88181	827.1	--	--	--	--	--
				--	0.4937	35.7			0.87996	828.1	--	--	--	--	--
				--	0.49031	35.8			0.87812	829.1	--	--	--	--	--
				--	0.48724	35.9			0.87658	830.1	--	--	--	--	--
				--	0.48385	36			0.87412	831.1	--	--	--	--	--
				--	0.48078	36.1			0.87289	832.1	--	--	--	--	--
				--	0.47709	36.2			0.87105	833.1	--	--	--	--	--
				--	0.4737	36.3			0.86951	834.1	--	--	--	--	--
				--	0.47063	36.4			0.86766	835.1	--	--	--	--	--
				--	0.46725	36.5			0.86582	836.1	--	--	--	--	--
				--	0.46417	36.6			0.86397	837.1	--	--	--	--	--
				--	0.46048	36.7			0.86244	838.1	--	--	--	--	--
				--	0.45771	36.8			0.86059	839.1	--	--	--	--	--
				--	0.45433	36.9			0.85967	840.1	--	--	--	--	--
				--	0.45125	37			0.85751	841.1	--	--	--	--	--
				--	0.44787	37.1			0.85567	842.1	--	--	--	--	--
				--	0.44449	37.2			0.85382	843.1	--	--	--	--	--
				--	0.44141	37.3			0.85259	844.1	--	--	--	--	--
				--	0.43803	37.4			0.85044	845.1	--	--	--	--	--
				--	0.43434	37.5			0.8486	846.1	--	--	--	--	--
				--	0.43126	37.6			0.84737	847.1	--	--	--	--	--
				--	0.42819	37.7			0.84552	848.1	--	--	--	--	--
				--	0.42511	37.8			0.84398	849.1	--	--	--	--	--
				--	0.42173	37.9			0.84245	850.1	--	--	--	--	--
				--	0.41896	38			0.84091	851.1	--	--	--	--	--
				--	0.41558	38.1			0.83937	852.1	--	--	--	--	--
				--	0.4125	38.2			0.83752	853.1	--	--	--	--	--
				--	0.40912	38.3			0.83599	854.1	--	--	--	--	--
				--	0.40574	38.4			0.83445	855.1	--	--	--	--	--
				--	0.40236	38.5			0.8326	856.1	--	--	--	--	--
				--	0.39897	38.6			0.83168	857.1	--	--	--	--	--
				--	0.3959	38.7			0.82953	858.1	--	--	--	--	--
				--	0.39313	38.8			0.82799	859.1	--	--	--	--	--
				--	0.38975	38.9			0.82645	860.1	--	--	--	--	--
				--	0.38667	39			0.82492	861.1	--	--	--	--	--
				--	0.3836	39.1			0.82338	862.1	--	--	--	--	--
				--	0.38021	39.2			0.82153	863.1	--	--	--	--	--
				--	0.37683	39.3			0.81999	864.1	--	--	--	--	--
				--	0.37375	39.4			0.81876	865.1	--	--	--	--	--
				--	0.37068	39.5			0.81661	866.1	--	--	--	--	--
				--	0.3676	39.6			0.81507	867.1	--	--	--	--	--
				--	0.36484	39.7			0.81384	868.1	--	--	--	--	--
				--	0.36084	39.8			0.812	869.1	--	--	--	--	--
				--	0.35776	39.9			0.80985	870.1	--	--	--	--	--
				--	0.35438	40			0.80892	871.1	--	--	--	--	--
				--	0.35161	40.1			0.80739	872.1	--	--	--	--	--
				--	0.34823	40.2			0.80554	873.1	--	--	--	--	--
				--	0.34515	40.3			0.804	874.1	--	--	--	--	--
				--	0.34208	40.4			0.80246	875.1	--	--	--	--	--
				--	0.33808	40.5			0.80093	876.1	--	--	--	--	--
				--	0.33531	40.6			0.79908	877.1	--	--	--	--	--
				--	0.33193	40.7			0.79754	878.1	--	--	--	--	--
				--	0.32885	40.8			0.79631	879.1	--	--	--	--	--
				--	0.32578	40.9			0.79478	880.1	--	--	--	--	--
				--	0.3224	41			0.79324	881.1	--	--	--	--	--
				--	0.31901	41.1			0.79109	882.1	--	--	--	--	--
				--	0.31594	41.2			0.78986	883.1	--	--	--	--	--
				--	0.31317	41.3			0.78863	884.1	--	--	--	--	--
				--	0.30948	41.4			0.78678	885.1	--	--	--	--	--
				--	0.30671	41.5			0.78524	886.1	--	--	--	--	--
				--	0.30333	41.6			0.7834	887.1	--	--	--	--	--
				--	0.29995	41.7			0.78155	888.1	--	--	--	--	--
				--	0.29718	41.8			0.78032	889.1	--	--	--	--	--
				--	0.29379	41.9			0.77878	890.1	--	--	--	--	--
				--	0.29072	42			0.77725	891.1	--	--	--	--	--
				--	0.28734	42.1			0.77571	892.1	--	--	--	--	--
				--	0.28426	42.2			0.77417	893.1	--	--	--	--	--
				--	0.28119	42.3			0.77263	894.1	--	--	--	--	--
				--	0.2778	42.4			0.7711	895.1	--	--	--	--	--
				--	0.27473	42.5			0.76956	896.1	--	--	--	--	--
				--	0.27165	42.6			0.76741	897.1	--	--	--	--	--
				--	0.26827	42.7			0.76587	898.1	--	--	--	--	--
				--	0.26519	42.8			0.76464	899.1	--	--	--	--	--
				--	0.26243	42.9			0.76279	900.1	--	--	--	--	--
				--	0.25904	43			0.76156	901.1	--	--	--	--	--
				--	0.25597	43.1			0.76002	902.1	--	--	--	--	--
				--	0.25258	43.2			0.75787	903.1	--	--	--	--	--
				--	0.24951	43.3			0.75633	904.1	--	--	--	--	--
				--	0.24674	43.4			0.7548	905.1	--	--	--	--	--
				--	0.24336	43.5			0.75357	906.1	--	--	--	--	--
				--	0.23997	43.6			0.75141	907.1	--	--	--	--	--
				--	0.23721	43.7			0.75018	908.1	--	--	--	--	--
				--	0.23413	43.8			0.74865	909.1	--	--	--	--	--
				--	0.23106	43.9			0.7468	910.1	--	--	--	--	--
				--	0.22767	44			0.74526	911.1	--	--	--	--	--
				--	0.22491	44.1			0.74372	912.1	--	--	--	--	--
				--	0.22183	44.2			0.74219	913.1	--	--	--	--	--
				--	0.21875	44.3			0.74096	914.1	--	--	--	--	--
				--	0.21537	44.4			0.7388	915.1	--	--	--	--	--
				--	0.2123	44.5			0.73727	916.1	--	--	--	--	--
				--	0.20953	44.6			0.73604	917.1	--	--	--	--	--
				--	0.20676	44.7			0.73388	918.1	--	--	--	--	--
				--	0.20369	44.8			0.73235	919.1	--	--	--	--	--
				--	0.20061	44.9			0.73081	920.1	--	--	--	--	--
				--	0.19723	45			0.72896	921.1	--	--	--	--	--
				--	0.19415	45.1			0.72773	922.1	--	--	--	--	--
				--	0.19138	45.2			0.72589	923.1	--	--	--	--	--
				--	0.18831	45.3			0.72435	924.1	--	--	--	--	--
				--	0.18554	45.4			0.7225	925.1	--	--	--	--	--
				--	0.18246	45.5			0.72066	926.1	--	--	--	--	--
				--	0.17939	45.6			0.71912	927.1	--	--	--	--	--
				--	0.17631	45.7			0.71758	928.1	--	--	--	--	--
				--	0.17324	45.8			0.71605	929.1	--	--	--	--	--
				--	0.17047	45.9			0.71451	930.1	--	--	--	--	--
				--	0.1674	46			0.71266	931.1	--	--	--	--	--
				--	0.16463	46.1			0.71082	932.1	--	--	--	--	--
				--	0.16155	46.2			0.70959	933.1	--	--	--	--	--
				--	0.15909	46.3			0.70805	934.1	--	--	--	--	--
				--	0.15602	46.4			0.7062	935.1	--	--	--	--	--
				--	0.15294	46.5			0.70436	936.1	--	--	--	--	--
				--	0.14956	46.6			0.70313	937.1	--	--	--	--	--
				--	0.14771	46.7			0.70128	938.1	--	--	--	--	--
				--	0.14371	46.8			0.69975	939.1	--	--	--	--	--
				--	0.14095	46.9			0.6979	940.1	--	--	--	--	--
				--	0.13787	47			0.69636	941.1	--	--	--	--	--
				--	0.13541	47.1			0.69513	942.1	--	--	--	--	--
				--	0.13264	47.2			0.69298	943.1	--	--	--	--	--
				--	0.12988	47.3			0.69175	944.1	--	--	--	--	--
				--	0.1268	47.4			0.68991	945.1	--	--	--	--	--
				--	0.12372	47.5			0.68837	946.1	--	--	--	--	--
				--	0.12096	47.6			0.68652	947.1	--	--	--	--	--
				--	0.1185	47.7			0.68498	948.1	--	--	--	--	--
				--	0.11573	47.8			0.68375	949.1	--	--	--	--	--
				--	0.11235	47.9			0.68191	950.1	--	--	--	--	--
				--	0.10958	48			0.68037	951.1	--	--	--	--	--
				--	0.10681	48.1			0.67853	952.1	--	--	--	--	--
				--	0.10435	48.2			0.67699	953.1	--	--	--	--	--
				--	0.10127	48.3			0.67545	954.1	--	--	--	--	--
				--	0.09851	48.4			0.6733	955.1	--	--	--	--	--
				--	0.09543	48.5			0.67176	956.1	--	--	--	--	--
				--	0.09266	48.6			0.67022	957.1	--	--	--	--	--
				--	0.0902	48.7			0.66899	958.1	--	--	--	--	--
				--	0.08774	48.8			0.66715	959.1	--	--	--	--	--
				--	0.08466	48.9			0.66561	960.1	--	--	--	--	--
				--	0.0819	49			0.66376	961.1	--	--	--	--	--
				--	0.07913	49.1			0.66223	962.1	--	--	--	--	--
				--	0.07636	49.2			0.66069	963.1	--	--	--	--	--
				--	0.0739	49.3			0.65884	964.1	--	--	--	--	--
				--	0.07113	49.4			0.65731	965.1	--	--	--	--	--
				--	0.06836	49.5			0.65577	966.1	--	--	--	--	--
				--	0.06559	49.6			0.65454	967.1	--	--	--	--	--
				--	0.06313	49.7			0.65269	968.1	--	--	--	--	--
				--	0.06006	49.8			0.65085	969.1	--	--	--	--	--
				--	0.05698	49.9			0.64931	970.1	--	--	--	--	--
				--	0.05483	50			0.64777	971.1	--	--	--	--	--
				--	0.05206	50.1			0.64623	972.1	--	--	--	--	--
				--	0.0496	50.2			0.645	973.1	--	--	--	--	--
				--	0.04683	50.3			0.64316	974.1	--	--	--	--	--
				--	0.04437	50.4			0.64131	975.1	--	--	--	--	--
				--	0.0416	50.5			0.63978	976.1	--	--	--	--	--
				--	0.03883	50.6			0.63824	977.1	--	--	--	--	--
				--	0.03637	50.7			0.6367	978.1	--	--	--	--	--
				--	0.03391	50.8			0.63486	979.1	--	--	--	--	--
				--	0.03114	50.9			0.63363	980.1	--	--	--	--	--
				--	0.02837	51			0.63209	981.1	--	--	--	--	--
				--	0.0256	51.1			0.63024	982.1	--	--	--	--	--
				--	0.02314	51.2			0.6287	983.1	0.00622	0.1	--	--	--
				--	0.02037	51.3			0.62717	984.1	0.00499	1.1	--	--	--
				--	0.01791	51.4			0.62563	985.1	0.00407	2.1	--	--	--
				--	0.01514	51.5			0.6244	986.1	0.00253	3.1	--	--	--
				--	0.01268	51.6			0.62255	987.1	0.0013	4.1	--	--	--
				--	0.01022	51.7			0.62102	988.1	0.000379222	5.1	--	--	--
				--	0.00776	51.8			0.61979	989.1	0.01607	6.1	--	--	--
				--	0.0053	51.9			0.61825	990.1	0.02345	7.1	--	--	--
				--	0.00284	52			0.61671	991.1	0.0296	8.1	--	--	--
				--	7.16134e-05	52.1			0.61487	992.1	0.03483	9.1	--	--	--
				--	--	--			0.61364	993.1	0.03945	10.1	--	--	--
				--	--	--			0.61179	994.1	0.04375	11.1	--	--	--
				--	--	--			0.61056	995.1	0.04775	12.1	--	--	--
				--	--	--			0.60933	996.1	0.05175	13.1	--	--	--
				--	--	--			0.6081	997.1	0.05544	14.1	--	--	--
				--	--	--			0.60625	998.1	0.05913	15.1	--	--	--
				--	--	--			0.60502	999.1	0.06221	16.1	--	--	--
				--	--	--			0.60318	1000.1	0.0659	17.1	--	--	--
				--	--	--			0.60195	1001.1	0.06928	18.1	--	--	--
				--	--	--			0.60072	1002.1	0.07236	19.1	--	--	--
				--	--	--			0.59918	1003.1	0.07574	20.1	--	--	--
				--	--	--			0.59795	1004.1	0.07882	21.1	--	--	--
				--	--	--			0.59611	1005.1	0.0822	22.1	--	--	--
				--	--	--			0.59457	1006.1	0.08497	23.1	--	--	--
				--	--	--			0.59334	1007.1	0.08805	24.1	--	--	--
				--	--	--			0.59211	1008.1	0.09174	25.1	--	--	--
				--	--	--			0.59057	1009.1	0.09389	26.1	--	--	--
				--	--	--			0.58934	1010.1	0.09728	27.1	--	--	--
				--	--	--			0.5878	1011.1	0.10004	28.1	--	--	--
				--	--	--			0.58626	1012.1	0.10312	29.1	--	--	--
				--	--	--			0.58473	1013.1	0.10589	30.1	--	--	--
				--	--	--			0.5835	1014.1	0.10896	31.1	--	--	--
				--	--	--			0.58227	1015.1	0.11204	32.1	--	--	--
				--	--	--			0.58073	1016.1	0.1145	33.1	--	--	--
				--	--	--			0.5795	1017.1	0.11727	34.1	--	--	--
				--	--	--			0.57796	1018.1	0.12003	35.1	--	--	--
				--	--	--			0.57673	1019.1	0.1228	36.1	--	--	--
				--	--	--			0.57581	1020.1	0.12588	37.1	--	--	--
				--	--	--			0.57427	1021.1	0.12865	38.1	--	--	--
				--	--	--			0.57304	1022.1	0.1308	39.1	--	--	--
				--	--	--			0.5715	1023.1	0.13357	40.1	--	--	--
				--	--	--			0.57058	1024.1	0.13633	41.1	--	--	--
				--	--	--			0.56935	1025.1	0.1391	42.1	--	--	--
				--	--	--			0.5675	1026.1	0.14187	43.1	--	--	--
				--	--	--			0.56689	1027.1	0.14464	44.1	--	--	--
				--	--	--			0.56535	1028.1	0.1471	45.1	--	--	--
				--	--	--			0.56381	1029.1	0.14987	46.1	--	--	--
				--	--	--			0.56258	1030.1	0.15263	47.1	--	--	--
				--	--	--			0.56135	1031.1	0.1554	48.1	--	--	--
				--	--	--			0.56012	1032.1	0.15755	49.1	--	--	--
				--	--	--			0.5592	1033.1	0.16032	50.1	--	--	--
				--	--	--			0.55766	1034.1	0.16309	51.1	--	--	--
				--	--	--			0.55643	1035.1	0.16555	52.1	--	--	--
				--	--	--			0.5552	1036.1	0.16801	53.1	--	--	--
				--					0.55367	1037.1	0.17047	54.1	--	--	--
				--					0.55305	1038.1	0.17293	55.1	--	--	--
				--					0.55151	1039.1	0.1757	56.1	--	--	--
				--					0.5509	1040.1	0.17816	57.1	--	--	--
				--					0.54905	1041.1	0.18062	58.1	--	--	--
				--					0.54813	1042.1	0.18339	59.1	--	--	--
				--					0.5469	1043.1	0.18585	60.1	--	--	--
				--					0.54536	1044.1	0.18862	61.1	--	--	--
				--					0.54413	1045.1	0.19108	62.1	--	--	--
				--					0.5429	1046.1	0.19323	63.1	--	--	--
				--					0.54198	1047.1	0.196	64.1	--	--	--
				--					0.54044	1048.1	0.19815	65.1	--	--	--
				--					0.53921	1049.1	0.20092	66.1	--	--	--
				--					0.53798	1050.1	0.20338	67.1	--	--	--
				--					0.53706	1051.1	0.20584	68.1	--	--	--
				--					0.53552	1052.1	0.2083	69.1	--	--	--
				--					0.53491	1053.1	0.21076	70.1	--	--	--
				--					0.53337	1054.1	0.21322	71.1	--	--	--
				--					0.53214	1055.1	0.21568	72.1	--	--	--
				--					0.53121	1056.1	0.21845	73.1	--	--	--
				--					0.52998	1057.1	0.2206	74.1	--	--	--
				--					0.52845	1058.1	0.22306	75.1	--	--	--
				--					0.52722	1059.1	0.22583	76.1	--	--	--
				--					0.52599	1060.1	0.22798	77.1	--	--	--
				--					0.52476	1061.1	0.23044	78.1	--	--	--
				--					0.52353	1062.1	0.2329	79.1	--	--	--
				--					0.5226	1063.1	0.23505	80.1	--	--	--
				--					0.52137	1064.1	0.23751	81.1	--	--	--
				--					0.52014	1065.1	0.23997	82.1	--	--	--
				--					0.51922	1066.1	0.24244	83.1	--	--	--
				--					0.51768	1067.1	0.24459	84.1	--	--	--
				--					0.51645	1068.1	0.24705	85.1	--	--	--
				--					0.51553	1069.1	0.2492	86.1	--	--	--
				--					0.5143	1070.1	0.25197	87.1	--	--	--
				--					0.51276	1071.1	0.25412	88.1	--	--	--
				--					0.51184	1072.1	0.25658	89.1	--	--	--
				--					0.51061	1073.1	0.25935	90.1	--	--	--
				--					0.50938	1074.1	0.2612	91.1	--	--	--
				--					0.50815	1075.1	0.26304	92.1	--	--	--
				--					0.50692	1076.1	0.26581	93.1	--	--	--
				--					0.50569	1077.1	0.26796	94.1	--	--	--
				--					0.50446	1078.1	0.27042	95.1	--	--	--
				--					0.50323	1079.1	0.27288	96.1	--	--	--
				--					0.502	1080.1	0.27503	97.1	--	--	--
				--					0.50077	1081.1	0.27719	98.1	--	--	--
				--					0.49985	1082.1	0.27965	99.1	--	--	--
				--					0.49862	1083.1	0.28211	100.1	--	--	--
				--					0.49739	1084.1	0.28426	101.1	--	--	--
				--					0.49616	1085.1	0.28641	102.1	--	--	--
				--					0.49493	1086.1	0.28857	103.1	--	--	--
				--					0.494	1087.1	0.29133	104.1	--	--	--
				--					0.49246	1088.1	0.29349	105.1	--	--	--
				--					0.49123	1089.1	0.29564	106.1	--	--	--
				--					0.49	1090.1	0.2981	107.1	--	--	--
				--					0.48877	1091.1	0.29995	108.1	--	--	--
				--					0.48785	1092.1	0.30241	109.1	--	--	--
				--					0.48631	1093.1	0.30425	110.1	--	--	--
				--					0.48508	1094.1	0.30671	111.1	--	--	--
				--					0.48355	1095.1	0.30917	112.1	--	--	--
				--					0.48262	1096.1	0.31132	113.1	--	--	--
				--					0.48109	1097.1	0.31348	114.1	--	--	--
				--					0.47986	1098.1	0.31563	115.1	--	--	--
				--					0.47893	1099.1	0.31778	116.1	--	--	--
				--					0.47801	1100.1	0.31994	117.1	--	--	--
				--					0.47647	1101.1	0.32178	118.1	--	--	--
				--					0.47524	1102.1	0.32455	119.1	--	--	--
				--					0.4737	1103.1	0.32639	120.1	--	--	--
				--					0.47247	1104.1	0.32855	121.1	--	--	--
				--					0.47124	1105.1	0.33101	122.1	--	--	--
				--					0.47001	1106.1	0.33285	123.1	--	--	--
				--					0.46848	1107.1	0.335	124.1	--	--	--
				--					0.46755	1108.1	0.33685	125.1	--	--	--
				--					0.46632	1109.1	0.33962	126.1	--	--	--
				--					0.46448	1110.1	0.34177	127.1	--	--	--
				--					0.46325	1111.1	0.34392	128.1	--	--	--
				--					0.46233	1112.1	0.34638	129.1	--	--	--
				--					0.46079	1113.1	0.34823	130.1	--	--	--
				--					0.45956	1114.1	0.35038	131.1	--	--	--
				--					0.45833	1115.1	0.35253	132.1	--	--	--
				--					0.4571	1116.1	0.35438	133.1	--	--	--
				--					0.45556	1117.1	0.35684	134.1	--	--	--
				--					0.45433	1118.1	0.35869	135.1	--	--	--
				--					0.45279	1119.1	0.36053	136.1	--	--	--
				--					0.45156	1120.1	0.36299	137.1	--	--	--
				--					0.45033	1121.1	0.36545	138.1	--	--	--
				--					0.44879	1122.1	0.36668	139.1	--	--	--
				--					0.44756	1123.1	0.36945	140.1	--	--	--
				--					0.44603	1124.1	0.37129	141.1	--	--	--
				--					0.4448	1125.1	0.37375	142.1	--	--	--
				--					0.44326	1126.1	0.3756	143.1	--	--	--
				0.00684					0.44234	1127.1	0.37745	144.1	--	--	0.1
				0.00561					0.4408	1128.1	0.3796	145.1	--	--	0.2
				0.00438					0.43988	1129.1	0.38144	146.1	--	--	0.3
				0.00376					0.43803	1130.1	0.3839	147.1	--	--	0.4
				0.00222					0.4368	1131.1	0.38606	148.1	--	--	0.5
				0.0013					0.43557	1132.1	0.38821	149.1	--	--	0.6
				0.00068683					0.43403	1133.1	0.39005	150.1	--	--	0.7
				-0.000235995					0.4328	1134.1	0.39221	151.1	--	--	0.8
				0.06867					0.43157	1135.1	0.39405	152.1	--	--	0.9
				0.07851					0.42973	1136.1	0.39621	153.1	--	--	1
				0.08651					0.4285	1137.1	0.39836	154.1	--	--	1.1
				0.09328					0.42696	1138.1	0.4002	155.1	--	--	1.2
				0.09943					0.42604	1139.1	0.40236	156.1	--	--	1.3
				0.10496					0.42419	1140.1	0.40482	157.1	--	--	1.4
				0.10989					0.42296	1141.1	0.40666	158.1	--	--	1.5
				0.1145					0.42142	1142.1	0.4082	159.1	--	--	1.6
				0.1188					0.42019	1143.1	0.41066	160.1	--	--	1.7
				0.12372					0.41866	1144.1	0.4125	161.1	--	--	1.8
				0.12772					0.41743	1145.1	0.41435	162.1	--	--	1.9
				0.13172					0.4162	1146.1	0.4165	163.1	--	--	2
				0.13541					0.41435	1147.1	0.41866	164.1	--	--	2.1
				0.1391					0.41312	1148.1	0.42019	165.1	--	--	2.2
				0.14248					0.41189	1149.1	0.42235	166.1	--	--	2.3
				0.14618					0.41035	1150.1	0.4245	167.1	--	--	2.4
				0.14925					0.40851	1151.1	0.42634	168.1	--	--	2.5
				0.15294					0.40758	1152.1	0.4285	169.1	--	--	2.6
				0.15571					0.40635	1153.1	0.43003	170.1	--	--	2.7
				0.1594					0.40451	1154.1	0.43219	171.1	--	--	2.8
				0.16217					0.40297	1155.1	0.43465	172.1	--	--	2.9
				0.16555					0.40205	1156.1	0.43619	173.1	--	--	3
				0.16832					0.4002	1157.1	0.43834	174.1	--	--	3.1
				0.1717					0.39897	1158.1	0.43988	175.1	--	--	3.2
				0.17416					0.39744	1159.1	0.44234	176.1	--	--	3.3
				0.17662					0.3959	1160.1	0.44387	177.1	--	--	3.4
				0.17939					0.39497	1161.1	0.44572	178.1	--	--	3.5
				0.18277					0.39344	1162.1	0.44818	179.1	--	--	3.6
				0.18523					0.3919	1163.1	0.44941	180.1	--	--	3.7
				0.188					0.39036	1164.1	0.45156	181.1	--	--	3.8
				0.19015					0.38944	1165.1	0.45371	182.1	--	--	3.9
				0.19292					0.38759	1166.1	0.45587	183.1	--	--	4
				0.196					0.38636	1167.1	0.45741	184.1	--	--	4.1
				0.19784					0.38421	1168.1	0.45925	185.1	--	--	4.2
				0.20061					0.38329	1169.1	0.4614	186.1	--	--	4.3
				0.20338					0.38175	1170.1	0.46325	187.1	--	--	4.4
				0.20553					0.38021	1171.1	0.46509	188.1	--	--	4.5
				0.2083					0.37898	1172.1	0.46663	189.1	--	--	4.6
				0.21045					0.37714	1173.1	0.46909	190.1	--	--	4.7
				0.21291					0.37621	1174.1	0.47063	191.1	--	--	4.8
				0.21537					0.37468	1175.1	0.47247	192.1	--	--	4.9
				0.21783					0.37375	1176.1	0.47432	193.1	--	--	5
				0.22029					0.37191	1177.1	0.47617	194.1	--	--	5.1
				0.22214					0.37006	1178.1	0.4777	195.1	--	--	5.2
				0.2246					0.36883	1179.1	0.47986	196.1	--	--	5.3
				0.22675					0.3676	1180.1	0.4817	197.1	--	--	5.4
				0.22921					0.36607	1181.1	0.48385	198.1	--	--	5.5
				0.23167					0.36453	1182.1	0.4857	199.1	--	--	5.6
				0.23382					0.36299	1183.1	0.48754	200.1	--	--	5.7
				0.23598					0.36207	1184.1	0.48877	201.1	--	--	5.8
				0.23813					0.36022	1185.1	0.49062	202.1	--	--	5.9
				0.24028					0.35869	1186.1	0.49277	203.1	--	--	6
				0.24244					0.35746	1187.1	0.49462	204.1	--	--	6.1
				0.24459					0.35561	1188.1	0.49646	205.1	--	--	6.2
				0.24674					0.35407	1189.1	0.49831	206.1	--	--	6.3
				0.24889					0.35315	1190.1	0.49954	207.1	--	--	6.4
				0.25074					0.35161	1191.1	0.50169	208.1	--	--	6.5
				0.2532					0.35007	1192.1	0.50354	209.1	--	--	6.6
				0.25535					0.34854	1193.1	0.50569	210.1	--	--	6.7
				0.25781					0.347	1194.1	0.50692	211.1	--	--	6.8
				0.25966					0.34546	1195.1	0.50876	212.1	--	--	6.9
				0.2615					0.34454	1196.1	0.51061	213.1	--	--	7
				0.26366					0.343	1197.1	0.51276	214.1	--	--	7.1
				0.2655					0.34116	1198.1	0.51399	215.1	--	--	7.2
				0.26765					0.33993	1199.1	0.51553	216.1	--	--	7.3
				0.26981					0.3387	1200.1	0.51768	217.1	--	--	7.4
				0.27196					0.33716	1201.1	0.51891	218.1	--	--	7.5
				0.2738					0.33562	1202.1	0.52107	219.1	--	--	7.6
				0.27565					0.33408	1203.1	0.52291	220.1	--	--	7.7
				0.2778					0.33285	1204.1	0.52414	221.1	--	--	7.8
				0.27965					0.33131	1205.1	0.52599	222.1	--	--	7.9
				0.28149					0.33008	1206.1	0.52752	223.1	--	--	8
				0.28334					0.32824	1207.1	0.52968	224.1	--	--	8.1
				0.28518					0.3267	1208.1	0.53121	225.1	--	--	8.2
				0.28764					0.32578	1209.1	0.53275	226.1	--	--	8.3
				0.28918					0.32393	1210.1	0.5346	227.1	--	--	8.4
				0.29133					0.3224	1211.1	0.53583	228.1	--	--	8.5
				0.29349					0.32117	1212.1	0.53798	229.1	--	--	8.6
				0.29502					0.31994	1213.1	0.53952	230.1	--	--	8.7
				0.29656					0.3184	1214.1	0.54106	231.1	--	--	8.8
				0.29871					0.31717	1215.1	0.5429	232.1	--	--	8.9
				0.30056					0.31563	1216.1	0.54444	233.1	--	--	9
				0.30271					0.31409	1217.1	0.54598	234.1	--	--	9.1
				0.30425					0.31255	1218.1	0.54782	235.1	--	--	9.2
				0.3061					0.31102	1219.1	0.54936	236.1	--	--	9.3
				0.30794					0.30917	1220.1	0.5512	237.1	--	--	9.4
				0.30979					0.30825	1221.1	0.55274	238.1	--	--	9.5
				0.31163					0.30671	1222.1	0.55428	239.1	--	--	9.6
				0.31348					0.30548	1223.1	0.55582	240.1	--	--	9.7
				0.31532					0.30425	1224.1	0.55766	241.1	--	--	9.8
				0.31717					0.30241	1225.1	0.5592	242.1	--	--	9.9
				0.31901					0.30087	1226.1	0.56105	243.1	--	--	10
				0.32055					0.29964	1227.1	0.56228	244.1	--	--	10.1
				0.3227					0.29779	1228.1	0.56381	245.1	--	--	10.2
				0.32424					0.29656	1229.1	0.56566	246.1	--	--	10.3
				0.32578					0.29502	1230.1	0.56689	247.1	--	--	10.4
				0.32824					0.29379	1231.1	0.56904	248.1	--	--	10.5
				0.32978					0.29226	1232.1	0.57027	249.1	--	--	10.6
				0.33193					0.29072	1233.1	0.57181	250.1	--	--	10.7
				0.33347					0.28918	1234.1	0.57366	251.1	--	--	10.8
				0.3347					0.28826	1235.1	0.57519	252.1	--	--	10.9
				0.33654					0.28641	1236.1	0.57642	253.1	--	--	11
				0.33839					0.28518	1237.1	0.57827	254.1	--	--	11.1
				0.34023					0.28395	1238.1	0.58011	255.1	--	--	11.2
				0.34177					0.28211	1239.1	0.58165	256.1	--	--	11.3
				0.34331					0.28119	1240.1	0.58257	257.1	--	--	11.4
				0.34515					0.27934	1241.1	0.58442	258.1	--	--	11.5
				0.347					0.27842	1242.1	0.58565	259.1	--	--	11.6
				0.34884					0.27657	1243.1	0.58749	260.1	--	--	11.7
				0.35038					0.27534	1244.1	0.58934	261.1	--	--	11.8
				0.35192					0.2738	1245.1	0.59026	262.1	--	--	11.9
				0.35407					0.27196	1246.1	0.59211	263.1	--	--	12
				0.35561					0.27104	1247.1	0.59365	264.1	--	--	12.1
				0.35715					0.2695	1248.1	0.59518	265.1	--	--	12.2
				0.35899					0.26827	1249.1	0.59672	266.1	--	--	12.3
				0.36084					0.26673	1250.1	0.59826	267.1	--	--	12.4
				0.36238					0.26519	1251.1	0.5998	268.1	--	--	12.5
				0.36422					0.26396	1252.1	0.60103	269.1	--	--	12.6
				0.36607					0.26243	1253.1	0.60287	270.1	--	--	12.7
				0.3676					0.2612	1254.1	0.60441	271.1	--	--	12.8
				0.36914					0.25966	1255.1	0.60595	272.1	--	--	12.9
				0.37068					0.25781	1256.1	0.60718	273.1	--	--	13
				0.37252					0.25689	1257.1	0.60933	274.1	--	--	13.1
				0.37375					0.25535	1258.1	0.61087	275.1	--	--	13.2
				0.3756					0.25412	1259.1	0.61241	276.1	--	--	13.3
				0.37714					0.25228	1260.1	0.61394	277.1	--	--	13.4
				0.37868					0.25105	1261.1	0.61487	278.1	--	--	13.5
				0.38021					0.24982	1262.1	0.61671	279.1	--	--	13.6
				0.38237					0.24828	1263.1	0.61794	280.1	--	--	13.7
				0.3839					0.24674	1264.1	0.61948	281.1	--	--	13.8
				0.38544					0.24582	1265.1	0.62132	282.1	--	--	13.9
				0.38698					0.24428	1266.1	0.62286	283.1	--	--	14
				0.38852					0.24274	1267.1	0.62378	284.1	--	--	14.1
				0.39036					0.24151	1268.1	0.62563	285.1	--	--	14.2
				0.3919					0.23997	1269.1	0.62747	286.1	--	--	14.3
				0.39344					0.23874	1270.1	0.6284	287.1	--	--	14.4
				0.39528					0.23751	1271.1	0.63024	288.1	--	--	14.5
				0.39651					0.23598	1272.1	0.63209	289.1	--	--	14.6
				0.39836					0.23475	1273.1	0.63332	290.1	--	--	14.7
				0.3999					0.2329	1274.1	0.63486	291.1	--	--	14.8
				0.40113					0.23198	1275.1	0.63609	292.1	--	--	14.9
				0.40266					0.23013	1276.1	0.63762	293.1	--	--	15
				0.40482					0.2289	1277.1	0.63885	294.1	--	--	15.1
				0.40666					0.22737	1278.1	0.6407	295.1	--	--	15.2
				0.40789					0.22644	1279.1	0.64254	296.1	--	--	15.3
				0.40974					0.2246	1280.1	0.64377	297.1	--	--	15.4
				0.41127					0.22337	1281.1	0.64531	298.1	--	--	15.5
				0.41281					0.22245	1282.1	0.64654	299.1	--	--	15.6
				0.41435					0.2206	1283.1	0.64808	300.1	--	--	15.7
				0.41589					0.21906	1284.1	0.64993	301.1	--	--	15.8
				0.41743					0.21814	1285.1	0.65116	302.1	--	--	15.9
				0.41896					0.21691	1286.1	0.65269	303.1	--	--	16
				0.4205					0.21506	1287.1	0.65454	304.1	--	--	16.1
				0.42204					0.21383	1288.1	0.65577	305.1	--	--	16.2
				0.42358					0.2123	1289.1	0.65731	306.1	--	--	16.3
				0.42542					0.21137	1290.1	0.65884	307.1	--	--	16.4
				0.42665					0.20984	1291.1	0.66069	308.1	--	--	16.5
				0.42819					0.20922	1292.1	0.66192	309.1	--	--	16.6
				0.43034					0.20738	1293.1	0.66315	310.1	--	--	16.7
				0.43126					0.20615	1294.1	0.66469	311.1	--	--	16.8
				0.43342					0.20492	1295.1	0.66653	312.1	--	--	16.9
				0.43465					0.20307	1296.1	0.66776	313.1	--	--	17
				0.43619					0.20184	1297.1	0.6693	314.1	--	--	17.1
				0.43772					0.20061	1298.1	0.67084	315.1	--	--	17.2
				0.43895					0.19907	1299.1	0.67268	316.1	--	--	17.3
				0.44049					0.19784	1300.1	0.67391	317.1	--	--	17.4
				0.44172					0.19661	1301.1	0.67545	318.1	--	--	17.5
				0.44387					0.19507	1302.1	0.6776	319.1	--	--	17.6
				0.44541					0.19384	1303.1	0.67883	320.1	--	--	17.7
				0.44633					0.19261	1304.1	0.68006	321.1	--	--	17.8
				0.44818					0.19108	1305.1	0.68191	322.1	--	--	17.9
				0.44972					0.18985	1306.1	0.68375	323.1	--	--	18
				0.45125					0.18831	1307.1	0.68498	324.1	--	--	18.1
				0.4531					0.18739	1308.1	0.68652	325.1	--	--	18.2
				0.45433					0.18585	1309.1	0.68837	326.1	--	--	18.3
				0.45587					0.18462	1310.1	0.6896	327.1	--	--	18.4
				0.45741					0.18308	1311.1	0.69144	328.1	--	--	18.5
				0.45894					0.18216	1312.1	0.69267	329.1	--	--	18.6
				0.46048					0.18062	1313.1	0.69452	330.1	--	--	18.7
				0.46171					0.17939	1314.1	0.69606	331.1	--	--	18.8
				0.46325					0.17785	1315.1	0.69759	332.1	--	--	18.9
				0.46479					0.17662	1316.1	0.69913	333.1	--	--	19
				0.46632					0.17539	1317.1	0.70128	334.1	--	--	19.1
				0.46786					0.17447	1318.1	0.70251	335.1	--	--	19.2
				0.4694					0.17293	1319.1	0.70405	336.1	--	--	19.3
				0.47094					0.17139	1320.1	0.70559	337.1	--	--	19.4
				0.47217					0.17047	1321.1	0.70744	338.1	--	--	19.5
				0.4737					0.16924	1322.1	0.70897	339.1	--	--	19.6
				0.47524					0.16801	1323.1	0.71082	340.1	--	--	19.7
				0.47647					0.16678	1324.1	0.71236	341.1	--	--	19.8
				0.47832					0.16494	1325.1	0.71359	342.1	--	--	19.9
				0.47986					0.16432	1326.1	0.71512	343.1	--	--	20
				0.48078					0.16278	1327.1	0.71728	344.1	--	--	20.1
				0.48232					0.16155	1328.1	0.71881	345.1	--	--	20.2
				0.48385					0.16001	1329.1	0.72035	346.1	--	--	20.3
				0.4857					0.15878	1330.1	0.7222	347.1	--	--	20.4
				0.48724					0.15786	1331.1	0.72373	348.1	--	--	20.5
				0.48877					0.15632	1332.1	0.72496	349.1	--	--	20.6
				0.49					0.1554	1333.1	0.72712	350.1	--	--	20.7
				0.49154					0.15386	1334.1	0.72835	351.1	--	--	20.8
				0.49277					0.15294	1335.1	0.7305	352.1	--	--	20.9
				0.494					0.15171	1336.1	0.73235	353.1	--	--	21
				0.49585					0.15017	1337.1	0.73358	354.1	--	--	21.1
				0.49739					0.14894	1338.1	0.73542	355.1	--	--	21.2
				0.49831					0.14802	1339.1	0.73727	356.1	--	--	21.3
				0.50015					0.14679	1340.1	0.7388	357.1	--	--	21.4
				0.50169					0.14525	1341.1	0.74065	358.1	--	--	21.5
				0.50292					0.14402	1342.1	0.74219	359.1	--	--	21.6
				0.50415					0.1431	1343.1	0.74403	360.1	--	--	21.7
				0.50569					0.14156	1344.1	0.74557	361.1	--	--	21.8
				0.50723					0.14064	1345.1	0.74711	362.1	--	--	21.9
				0.50876					0.13941	1346.1	0.74926	363.1	--	--	22
				0.50969					0.13818	1347.1	0.7508	364.1	--	--	22.1
				0.51153					0.13664	1348.1	0.75234	365.1	--	--	22.2
				0.51276					0.13572	1349.1	0.75387	366.1	--	--	22.3
				0.51399					0.13449	1350.1	0.75541	367.1	--	--	22.4
				0.51584					0.13295	1351.1	0.75726	368.1	--	--	22.5
				0.51676					0.13172	1352.1	0.7591	369.1	--	--	22.6
				0.5183					0.13111	1353.1	0.76064	370.1	--	--	22.7
				0.51984					0.12957	1354.1	0.76279	371.1	--	--	22.8
				0.52137					0.12834	1355.1	0.76433	372.1	--	--	22.9
				0.5226					0.12742	1356.1	0.76618	373.1	--	--	23
				0.52445					0.12619	1357.1	0.76771	374.1	--	--	23.1
				0.52568					0.12496	1358.1	0.76956	375.1	--	--	23.2
				0.52691					0.12403	1359.1	0.7711	376.1	--	--	23.3
				0.52845					0.12249	1360.1	0.77294	377.1	--	--	23.4
				0.52968					0.12126	1361.1	0.77479	378.1	--	--	23.5
				0.53091					0.12034	1362.1	0.77602	379.1	--	--	23.6
				0.53214					0.11911	1363.1	0.77786	380.1	--	--	23.7
				0.53368					0.11788	1364.1	0.77971	381.1	--	--	23.8
				0.53491					0.11665	1365.1	0.78063	382.1	--	--	23.9
				0.53644					0.11573	1366.1	0.78278	383.1	--	--	24
				0.53798					0.11481	1367.1	0.78463	384.1	--	--	24.1
				0.53952					0.11327	1368.1	0.78647	385.1	--	--	24.2
				0.54075					0.11204	1369.1	0.78801	386.1	--	--	24.3
				0.54229					0.11112	1370.1	0.78955	387.1	--	--	24.4
				0.54321					0.10989	1371.1	0.79078	388.1	--	--	24.5
				0.54475					0.10896	1372.1	0.79293	389.1	--	--	24.6
				0.54598					0.10743	1373.1	0.79447	390.1	--	--	24.7
				0.54721					0.1065	1374.1	0.79631	391.1	--	--	24.8
				0.54905					0.10527	1375.1	0.79816	392.1	--	--	24.9
				0.55028					0.10435	1376.1	0.79939	393.1	--	--	25
				0.5512					0.10312	1377.1	0.80093	394.1	--	--	25.1
				0.55305					0.1022	1378.1	0.80277	395.1	--	--	25.2
				0.55397					0.10035	1379.1	0.80431	396.1	--	--	25.3
				0.55551					0.09943	1380.1	0.80616	397.1	--	--	25.4
				0.55705					0.09912	1381.1	0.808	398.1	--	--	25.5
				0.55797					0.09758	1382.1	0.80923	399.1	--	--	25.6
				0.55982					0.09666	1383.1	0.81108	400.1	--	--	25.7
				0.56074					0.09543	1384.1	0.81231	401.1	--	--	25.8
				0.56197					0.0942	1385.1	0.81384	402.1	--	--	25.9
				0.5632					0.09297	1386.1	0.816	403.1	--	--	26
				0.56504					0.09205	1387.1	0.81753	404.1	--	--	26.1
				0.56597					0.09112	1388.1	0.81938	405.1	--	--	26.2
				0.5675					0.08989	1389.1	0.82061	406.1	--	--	26.3
				0.56873					0.08866	1390.1	0.82215	407.1	--	--	26.4
				0.56996					0.08774	1391.1	0.82369	408.1	--	--	26.5
				0.5712					0.08682	1392.1	0.82522	409.1	--	--	26.6
				0.57304					0.08559	1393.1	0.82676	410.1	--	--	26.7
				0.57396					0.08466	1394.1	0.8283	411.1	--	--	26.8
				0.5755					0.08374	1395.1	0.82953	412.1	--	--	26.9
				0.57673					0.08282	1396.1	0.83137	413.1	--	--	27
				0.57827					0.08128	1397.1	0.83291	414.1	--	--	27.1
				0.57919					0.08066	1398.1	0.83414	415.1	--	--	27.2
				0.58073					0.07943	1399.1	0.83568	416.1	--	--	27.3
				0.58196					0.0782	1400.1	0.83691	417.1	--	--	27.4
				0.58319					0.07759	1401.1	0.83906	418.1	--	--	27.5
				0.58442					0.07636	1402.1	0.84029	419.1	--	--	27.6
				0.58565					0.07544	1403.1	0.84183	420.1	--	--	27.7
				0.58719					0.07421	1404.1	0.84368	421.1	--	--	27.8
				0.58842					0.07267	1405.1	0.84491	422.1	--	--	27.9
				0.58965					0.07236	1406.1	0.84614	423.1	--	--	28
				0.59119					0.07082	1407.1	0.84737	424.1	--	--	28.1
				0.59242					0.0699	1408.1	0.8489	425.1	--	--	28.2
				0.59303					0.06959	1409.1	0.85075	426.1	--	--	28.3
				0.59488					0.06775	1410.1	0.85167	427.1	--	--	28.4
				0.59641					0.06682	1411.1	0.85352	428.1	--	--	28.5
				0.59764					0.06621	1412.1	0.85475	429.1	--	--	28.6
				0.59887					0.06467	1413.1	0.85628	430.1	--	--	28.7
				0.60041					0.06405	1414.1	0.85751	431.1	--	--	28.8
				0.60103					0.06313	1415.1	0.85905	432.1	--	--	28.9
				0.60226					0.0619	1416.1	0.86028	433.1	--	--	29
				0.60379					0.06098	1417.1	0.86151	434.1	--	--	29.1
				0.60533					0.06036	1418.1	0.86305	435.1	--	--	29.2
				0.60656					0.05944	1419.1	0.86428	436.1	--	--	29.3
				0.60748					0.05852	1420.1	0.86551	437.1	--	--	29.4
				0.60871					0.05759	1421.1	0.86674	438.1	--	--	29.5
				0.61025					0.05606	1422.1	0.86797	439.1	--	--	29.6
				0.61148					0.05575	1423.1	0.86982	440.1	--	--	29.7
				0.61302					0.05452	1424.1	0.87105	441.1	--	--	29.8
				0.61394					0.0536	1425.1	0.87228	442.1	--	--	29.9
				0.61548					0.05237	1426.1	0.87351	443.1	--	--	30
				0.6164					0.05206	1427.1	0.87443	444.1	--	--	30.1
				0.61794					0.05113	1428.1	0.87566	445.1	--	--	30.2
				0.61917					0.0499	1429.1	0.8772	446.1	--	--	30.3
				0.62071					0.04898	1430.1	0.87873	447.1	--	--	30.4
				0.62132					0.04806	1431.1	0.87966	448.1	--	--	30.5
				0.62286					0.04714	1432.1	0.88089	449.1	--	--	30.6
				0.62409					0.04621	1433.1	0.88212	450.1	--	--	30.7
				0.62501					0.0456	1434.1	0.88304	451.1	--	--	30.8
				0.62624					0.04467	1435.1	0.88489	452.1	--	--	30.9
				0.62809					0.04406	1436.1	0.88612	453.1	--	--	31
				0.62932					0.04252	1437.1	0.88673	454.1	--	--	31.1
				0.63024					0.04191	1438.1	0.88858	455.1	--	--	31.2
				0.63178					0.04098	1439.1	0.8895	456.1	--	--	31.3
				0.63301					0.04037	1440.1	0.89042	457.1	--	--	31.4
				0.63424					0.03914	1441.1	0.89196	458.1	--	--	31.5
				0.63547					0.03822	1442.1	0.89319	459.1	--	--	31.6
				0.6367					0.03791	1443.1	0.89411	460.1	--	--	31.7
				0.63824					0.03668	1444.1	0.89503	461.1	--	--	31.8
				0.63916					0.03575	1445.1	0.89657	462.1	--	--	31.9
				0.64008					0.03483	1446.1	0.89749	463.1	--	--	32
				0.64193					0.03422	1447.1	0.89903	464.1	--	--	32.1
				0.64285					0.03329	1448.1	0.89965	465.1	--	--	32.2
				0.64439					0.03206	1449.1	0.90119	466.1	--	--	32.3
				0.64562					0.03206	1450.1	0.90211	467.1	--	--	32.4
				0.64654					0.03114	1451.1	0.90334	468.1	--	--	32.5
				0.64839					0.03022	1452.1	0.90426	469.1	--	--	32.6
				0.649					0.02929	1453.1	0.90518	470.1	--	--	32.7
				0.65054					0.02837	1454.1	0.90611	471.1	--	--	32.8
				0.65146					0.02745	1455.1	0.90764	472.1	--	--	32.9
				0.653					0.02683	1456.1	0.90826	473.1	--	--	33
				0.65454					0.02591	1457.1	0.90949	474.1	--	--	33.1
				0.65577					0.02499	1458.1	0.91041	475.1	--	--	33.2
				0.65669					0.02437	1459.1	0.91133	476.1	--	--	33.3
				0.65823					0.02376	1460.1	0.91226	477.1	--	--	33.4
				0.65915					0.02314	1461.1	0.91349	478.1	--	--	33.5
				0.66069					0.02222	1462.1	0.91472	479.1	--	--	33.6
				0.66161					0.0213	1463.1	0.91595	480.1	--	--	33.7
				0.66284					0.02068	1464.1	0.91687	481.1	--	--	33.8
				0.66407					0.01976	1465.1	0.91748	482.1	--	--	33.9
				0.66561					0.01884	1466.1	0.91841	483.1	--	--	34
				0.66653					0.01853	1467.1	0.91933	484.1	--	--	34.1
				0.66807					0.01761	1468.1	0.92056	485.1	--	--	34.2
				0.6693					0.01699	1469.1	0.92179	486.1	--	--	34.3
				0.67022					0.01637	1470.1	0.92271	487.1	--	--	34.4
				0.67207					0.01545	1471.1	0.92394	488.1	--	--	34.5
				0.67299					0.01484	1472.1	0.92456	489.1	--	--	34.6
				0.67422					0.01361	1473.1	0.92548	490.1	--	--	34.7
				0.67514					0.0133	1474.1	0.9264	491.1	--	--	34.8
				0.67668					0.01268	1475.1	0.92763	492.1	--	--	34.9
				0.67791					0.01145	1476.1	0.92856	493.1	--	--	35
				0.67883					0.01053	1477.1	0.92917	494.1	--	--	35.1
				0.68037					0.01053	1478.1	0.9304	495.1	--	--	35.2
				0.6816					0.00961	1479.1	0.93132	496.1	--	--	35.3
				0.68283					0.00868	1480.1	0.93194	497.1	--	--	35.4
				0.68406					0.00807	1481.1	0.93317	498.1	--	--	35.5
				0.68529					0.00745	1482.1	0.93409	499.1	--	--	35.6
				0.68652					0.00684	1483.1	0.93532	500.1	--	--	35.7
				0.68775					0.00622	1484.1	0.93563	501.1	--	--	35.8
				0.68929					0.0053	1485.1	0.93655	502.1	--	--	35.9
				0.69021					0.00499	1486.1	0.93747	503.1	--	--	36
				0.69144					0.00407	1487.1	0.9387	504.1	--	--	36.1
				0.69267					0.00315	1488.1	0.93963	505.1	--	--	36.2
				0.6939					0.00222	1489.1	0.94055	506.1	--	--	36.3
				0.69513					0.00192	1490.1	0.94147	507.1	--	--	36.4
				0.69636					--	--	0.9424	508.1	--	--	36.5
				0.6979					--	--	0.94332	509.1	--	--	36.6
				0.69882					--	--	0.94424	510.1	--	--	36.7
				0.70005					--	--	0.94455	511.1	--	--	36.8
				0.70128					--	--	0.94578	512.1	--	--	36.9
				0.70251					--	--	0.9467	513.1	--	--	37
				0.70405					--	--	0.94793	514.1	--	--	37.1
				0.70497					--	--	0.94855	515.1	--	--	37.2
				0.70651					--	--	0.94947	516.1	--	--	37.3
				0.70744							0.95008	517.1	--	--	37.4
				0.70897							0.95101	518.1	--	--	37.5
				0.7099							0.95162	519.1	--	--	37.6
				0.71174							0.95285	520.1	--	--	37.7
				0.71266							0.95377	521.1	--	--	37.8
				0.71359							0.95408	522.1	--	--	37.9
				0.71512							0.95531	523.1	--	--	38
				0.71605							0.95623	524.1	--	--	38.1
				0.71728							0.95685	525.1	--	--	38.2
				0.71851							0.95777	526.1	--	--	38.3
				0.72035							0.95869	527.1	--	--	38.4
				0.72127							0.95962	528.1	--	--	38.5
				0.7225							0.96054	529.1	--	--	38.6
				0.72373							0.96146	530.1	--	--	38.7
				0.72527							0.96208	531.1	--	--	38.8
				0.7262							0.96331	532.1	--	--	38.9
				0.72773							0.96392	533.1	--	--	39
				0.72896							0.96485	534.1	--	--	39.1
				0.72958							0.96577	535.1	--	--	39.2
				0.73112							0.96638	536.1	--	--	39.3
				0.73204							0.967	537.1	--	--	39.4
				0.73388							0.96823	538.1	--	--	39.5
				0.73481							0.96915	539.1	--	--	39.6
				0.73573							0.97007	540.1	--	--	39.7
				0.73696							0.97069	541.1	--	--	39.8
				0.73819							0.9713	542.1	--	--	39.9
				0.73973							0.97223	543.1	--	--	40
				0.74065							0.97315	544.1	--	--	40.1
				0.74188							0.97407	545.1	--	--	40.2
				0.74311							0.97469	546.1	--	--	40.3
				0.74465							0.97592	547.1	--	--	40.4
				0.74557							0.97653	548.1	--	--	40.5
				0.74742							0.97715	549.1	--	--	40.6
				0.74803							0.97807	550.1	--	--	40.7
				0.74957							0.97899	551.1	--	--	40.8
				0.7508							0.98022	552.1	--	--	40.9
				0.75203							0.98084	553.1	--	--	41
				0.75295							0.98176	554.1	--	--	41.1
				0.75449							0.98268	555.1	--	--	41.2
				0.75572							0.9833	556.1	--	--	41.3
				0.75664							0.98453	557.1	--	--	41.4
				0.75818							0.98514	558.1	--	--	41.5
				0.75941							0.98576	559.1	--	--	41.6
				0.76002							0.98668	560.1	--	--	41.7
				0.76187							0.9876	561.1	--	--	41.8
				0.76279							0.98853	562.1	--	--	41.9
				0.76402							0.98883	563.1	--	--	42
				0.76525							0.99006	564.1	--	--	42.1
				0.76679							0.99068	565.1	--	--	42.2
				0.76771							0.99222	566.1	--	--	42.3
				0.76925							0.99252	567.1	--	--	42.4
				0.76987							0.99314	568.1	--	--	42.5
				0.7714							0.99437	569.1	--	--	42.6
				0.77263							0.99498	570.1	--	--	42.7
				0.77386							0.99591	571.1	--	--	42.8
				0.77509							0.99652	572.1	--	--	42.9
				0.77602							0.99744	573.1	--	--	43
				0.77755							0.99837	574.1	--	--	43.1
				0.77848							0.99929	575.1	--	--	43.2
				0.78001							0.99991	576.1	--	--	43.3
				0.78124							0.97684	577.1	--	--	43.4
				0.78186							0.967	578.1	--	--	43.5
				0.7834							0.96054	579.1	--	--	43.6
				0.78494							0.955	580.1	--	--	43.7
				0.78555							0.94947	581.1	--	--	43.8
				0.78678							0.94516	582.1	--	--	43.9
				0.78801							0.94117	583.1	--	--	44
				0.78924							0.93686	584.1	--	--	44.1
				0.79047							0.93348	585.1	--	--	44.2
				0.7917							0.92979	586.1	--	--	44.3
				0.79293							0.9264	587.1	--	--	44.4
				0.79385							0.92271	588.1	--	--	44.5
				0.79508							0.91964	589.1	--	--	44.6
				0.79662							0.91595	590.1	--	--	44.7
				0.79754							0.91287	591.1	--	--	44.8
				0.79847							0.9101	592.1	--	--	44.9
				0.7997							0.90734	593.1	--	--	45
				0.80123							0.90426	594.1	--	--	45.1
				0.80216							0.90149	595.1	--	--	45.2
				0.804							0.89903	596.1	--	--	45.3
				0.80462							0.89596	597.1	--	--	45.4
				0.80585							0.89288	598.1	--	--	45.5
				0.80677							0.89042	599.1	--	--	45.6
				0.808							0.88765	600.1	--	--	45.7
				0.80923							0.88519	601.1	--	--	45.8
				0.81077							0.88243	602.1	--	--	45.9
				0.81138							0.87996	603.1	--	--	46
				0.81261							0.8772	604.1	--	--	46.1
				0.81415							0.87474	605.1	--	--	46.2
				0.81507							0.87197	606.1	--	--	46.3
				0.816							0.86982	607.1	--	--	46.4
				0.81692							0.86766	608.1	--	--	46.5
				0.81876							0.8649	609.1	--	--	46.6
				0.81938							0.86244	610.1	--	--	46.7
				0.82061							0.85997	611.1	--	--	46.8
				0.82184							0.85751	612.1	--	--	46.9
				0.82338							0.85505	613.1	--	--	47
				0.82399							0.8529	614.1	--	--	47.1
				0.82522							0.85044	615.1	--	--	47.2
				0.82645							0.8486	616.1	--	--	47.3
				0.82707							0.84583	617.1	--	--	47.4
				0.82891							0.84368	618.1	--	--	47.5
				0.82953							0.84091	619.1	--	--	47.6
				0.83076							0.83906	620.1	--	--	47.7
				0.8323							0.8366	621.1	--	--	47.8
				0.83291							0.83445	622.1	--	--	47.9
				0.83445							0.8323	623.1	--	--	48
				0.83537							0.82953	624.1	--	--	48.1
				0.83629							0.82738	625.1	--	--	48.2
				0.83752							0.82522	626.1	--	--	48.3
				0.83845							0.82276	627.1	--	--	48.4
				0.83998							0.82092	628.1	--	--	48.5
				0.84091							0.81815	629.1	--	--	48.6
				0.84214							0.816	630.1	--	--	48.7
				0.84306							0.81384	631.1	--	--	48.8
				0.84398							0.81169	632.1	--	--	48.9
				0.84521							0.80954	633.1	--	--	49
				0.84614							0.80708	634.1	--	--	49.1
				0.84737							0.80554	635.1	--	--	49.2
				0.84829							0.80246	636.1	--	--	49.3
				0.84983							0.80031	637.1	--	--	49.4
				0.85044							0.79816	638.1	--	--	49.5
				0.85167							0.7957	639.1	--	--	49.6
				0.85198							0.79385	640.1	--	--	49.7
				0.85413							0.79139	641.1	--	--	49.8
				0.85475							0.78893	642.1	--	--	49.9
				0.85598							0.78678	643.1	--	--	50
				0.8569							0.78463	644.1	--	--	50.1
				0.85813							0.78247	645.1	--	--	50.2
				0.85936							0.78001	646.1	--	--	50.3
				0.85997							0.77786	647.1	--	--	50.4
				0.8612							0.77571	648.1	--	--	50.5
				0.86213							0.77356	649.1	--	--	50.6
				0.86336							0.7711	650.1	--	--	50.7
				0.86397							0.76894	651.1	--	--	50.8
				0.86551							0.76679	652.1	--	--	50.9
				0.86674							0.76464	653.1	--	--	51
				0.86766							0.76248	654.1	--	--	51.1
				0.86859							0.76033	655.1	--	--	51.2
				0.86951							0.75787	656.1	--	--	51.3
				0.87043							0.75572	657.1	--	--	51.4
				0.87197							0.75295	658.1	--	--	51.5
				0.87289							0.7508	659.1	--	--	51.6
				0.87381							0.74895	660.1	--	--	51.7
				0.87443							0.74649	661.1	--	--	51.8
				0.87566							0.74403	662.1	--	--	51.9
				0.87689							0.74157	663.1	--	--	52
				0.8775							0.73942	664.1	--	--	52.1
				0.87873							0.73727	665.1	--	--	52.2
				0.87966							0.73511	666.1	--	--	52.3
				0.88089							0.73296	667.1	--	--	52.4
				0.8815							0.7305	668.1	--	--	52.5
				0.88243							0.72866	669.1	--	--	52.6
				0.88366							0.7262	670.1	--	--	52.7
				0.88458							0.72373	671.1	--	--	52.8
				0.8855							0.72158	672.1	--	--	52.9
				0.88673							0.71943	673.1	--	--	53
				0.88735							0.71666	674.1	--	--	53.1
				0.88858							0.71482	675.1	--	--	53.2
				0.8895							0.71266	676.1	--	--	53.3
				0.89073							0.71082	677.1	--	--	53.4
				0.89165							0.70836	678.1	--	--	53.5
				0.89257							0.7059	679.1	--	--	53.6
				0.8935							0.70374	680.1	--	--	53.7
				0.89442							0.70159	681.1	--	--	53.8
				0.89565							0.69913	682.1	--	--	53.9
				0.89657							0.69729	683.1	--	--	54
				0.89749							0.69513	684.1	--	--	54.1
				0.8978							0.69237	685.1	--	--	54.2
				0.89934							0.69052	686.1	--	--	54.3
				0.90026							0.68806	687.1	--	--	54.4
				0.90149							0.68591	688.1	--	--	54.5
				0.90211							0.68375	689.1	--	--	54.6
				0.90365							0.68129	690.1	--	--	54.7
				0.90395							0.67914	691.1	--	--	54.8
				0.90518							0.67668	692.1	--	--	54.9
				0.90611							0.67484	693.1	--	--	55
				0.90703							0.67238	694.1	--	--	55.1
				0.90795							0.66992	695.1	--	--	55.2
				0.90918							0.66776	696.1	--	--	55.3
				0.9101							0.66561	697.1	--	--	55.4
				0.91041							0.66315	698.1	--	--	55.5
				0.91195							0.66069	699.1	--	--	55.6
				0.91226							0.65884	700.1	--	--	55.7
				0.91379							0.65608	701.1	--	--	55.8
				0.91472							0.65454	702.1	--	--	55.9
				0.91564							0.65208	703.1	--	--	56
				0.91656							0.64993	704.1	--	--	56.1
				0.91718							0.64777	705.1	--	--	56.2
				0.91871							0.64562	706.1	--	--	56.3
				0.91933							0.64316	707.1	--	--	56.4
				0.91995							0.64101	708.1	--	--	56.5
				0.92118							0.63916	709.1	--	--	56.6
				0.92179							0.63701	710.1	--	--	56.7
				0.92302							0.63486	711.1	--	--	56.8
				0.92364							0.6327	712.1	--	--	56.9
				0.92456							0.63055	713.1	--	--	57
				0.92517							0.6284	714.1	--	--	57.1
				0.9264							0.62624	715.1	--	--	57.2
				0.92763							0.6244	716.1	--	--	57.3
				0.92825							0.62225	717.1	--	--	57.4
				0.92948							0.61979	718.1	--	--	57.5
				0.93009							0.61794	719.1	--	--	57.6
				0.93102							0.6161	720.1	--	--	57.7
				0.93194							0.61394	721.1	--	--	57.8
				0.93317							0.61179	722.1	--	--	57.9
				0.93409							0.60964	723.1	--	--	58
				0.9344							0.60779	724.1	--	--	58.1
				0.93563							0.60625	725.1	--	--	58.2
				0.93655							0.60379	726.1	--	--	58.3
				0.93778							0.60195	727.1	--	--	58.4
				0.93809							0.5998	728.1	--	--	58.5
				0.93901							0.59795	729.1	--	--	58.6
				0.93994							0.5958	730.1	--	--	58.7
				0.94055							0.59426	731.1	--	--	58.8
				0.94117							0.59242	732.1	--	--	58.9
				0.9427							0.59026	733.1	--	--	59
				0.94363							0.58842	734.1	--	--	59.1
				0.94424							0.58657	735.1	--	--	59.2
				0.94516							0.58503	736.1	--	--	59.3
				0.94639							0.58319	737.1	--	--	59.4
				0.94701							0.58134	738.1	--	--	59.5
				0.94762							0.57919	739.1	--	--	59.6
				0.94855							0.57735	740.1	--	--	59.7
				0.94916							0.57581	741.1	--	--	59.8
				0.95008							0.57427	742.1	--	--	59.9
				0.95101							0.57243	743.1	--	--	60
				0.95193							0.56996	744.1	--	--	60.1
				0.95316							0.56873	745.1	--	--	60.2
				0.95347							0.56658	746.1	--	--	60.3
				0.9547							0.56504	747.1	--	--	60.4
				0.95531							0.56351	748.1	--	--	60.5
				0.95685							0.56166	749.1	--	--	60.6
				0.95685							0.55982	750.1	--	--	60.7
				0.95808							0.55828	751.1	--	--	60.8
				0.95839							0.55643	752.1	--	--	60.9
				0.95993							0.5549	753.1	--	--	61
				0.96023							0.55336	754.1	--	--	61.1
				0.96146							0.55151	755.1	--	--	61.2
				0.96208							0.55028	756.1	--	--	61.3
				0.96269							0.54782	757.1	--	--	61.4
				0.96362							0.54659	758.1	--	--	61.5
				0.96423							0.54475	759.1	--	--	61.6
				0.96515							0.54321	760.1	--	--	61.7
				0.96608							0.54136	761.1	--	--	61.8
				0.967							0.54013	762.1	--	--	61.9
				0.96792							0.53829	763.1	--	--	62
				0.96884							0.53675	764.1	--	--	62.1
				0.96946							0.53521	765.1	--	--	62.2
				0.97007							0.53306	766.1	--	--	62.3
				0.971							0.53183	767.1	--	--	62.4
				0.97192							0.52968	768.1	--	--	62.5
				0.97253							0.52814	769.1	--	--	62.6
				0.97346							0.52691	770.1	--	--	62.7
				0.97438							0.52506	771.1	--	--	62.8
				0.97499							0.52353	772.1	--	--	62.9
				0.97592							0.52199	773.1	--	--	63
				0.97653							0.51984	774.1	--	--	63.1
				0.97715							0.51891	775.1	--	--	63.2
				0.97807							0.51707	776.1	--	--	63.3
				0.97899							0.51522	777.1	--	--	63.4
				0.98022							0.51307	778.1	--	--	63.5
				0.98022							0.51184	779.1	--	--	63.6
				0.98084							0.5103	780.1	--	--	63.7
				0.98238							0.50846	781.1	--	--	63.8
				0.98268							0.50692	782.1	--	--	63.9
				0.98361							0.50507	783.1	--	--	64
				0.98422							0.50354	784.1	--	--	64.1
				0.98484							0.50169	785.1	--	--	64.2
				0.98576							0.49985	786.1	--	--	64.3
				0.98668							0.49831	787.1	--	--	64.4
				0.9876							0.49677	788.1	--	--	64.5
				0.98853							0.49493	789.1	--	--	64.6
				0.98914							0.49308	790.1	--	--	64.7
				0.98976							0.49185	791.1	--	--	64.8
				0.99006							0.49	792.1	--	--	64.9
				0.99099							0.48847	793.1	--	--	65
				0.99191							0.48631	794.1	--	--	65.1
				0.99283							0.48478	795.1	--	--	65.2
				0.99406							0.48293	796.1	--	--	65.3
				0.99437							0.48139	797.1	--	--	65.4
				0.9956							0.47955	798.1	--	--	65.5
				0.99652							0.47801	799.1	--	--	65.6
				0.99683							0.47617	800.1	--	--	65.7
				0.99775							0.47463	801.1	--	--	65.8
				0.99837							0.47278	802.1	--	--	65.9
				0.99929							0.47063	803.1	--	--	66
				0.99991							0.46909	804.1	--	--	66.1
				1.00083							0.46755	805.1	--	--	66.2
				0.9427							0.4654	806.1	--	--	66.3
				0.93471							0.46386	807.1	--	--	66.4
				0.92825							0.46202	808.1	--	--	66.5
				0.92364							0.45987	809.1	--	--	66.6
				0.91902							0.45864	810.1	--	--	66.7
				0.91502							0.45679	811.1	--	--	66.8
				0.91164							0.45464	812.1	--	--	66.9
				0.90795							0.45279	813.1	--	--	67
				0.90488							0.45125	814.1	--	--	67.1
				0.90211							0.44972	815.1	--	--	67.2
				0.89934							0.44726	816.1	--	--	67.3
				0.89657							0.44572	817.1	--	--	67.4
				0.89411							0.44357	818.1	--	--	67.5
				0.89165							0.44234	819.1	--	--	67.6
				0.88919							0.44018	820.1	--	--	67.7
				0.88673							0.43865	821.1	--	--	67.8
				0.88458							0.43649	822.1	--	--	67.9
				0.88212							0.43465	823.1	--	--	68
				0.87966							0.43311	824.1	--	--	68.1
				0.8775							0.43065	825.1	--	--	68.2
				0.87566							0.42911	826.1	--	--	68.3
				0.87351							0.42727	827.1	--	--	68.4
				0.87135							0.42542	828.1	--	--	68.5
				0.86951							0.42358	829.1	--	--	68.6
				0.86736							0.42173	830.1	--	--	68.7
				0.8652							0.41989	831.1	--	--	68.8
				0.86336							0.41743	832.1	--	--	68.9
				0.8612							0.41589	833.1	--	--	69
				0.85936							0.41404	834.1	--	--	69.1
				0.85721							0.41189	835.1	--	--	69.2
				0.85567							0.41004	836.1	--	--	69.3
				0.85352							0.4082	837.1	--	--	69.4
				0.85198							0.40635	838.1	--	--	69.5
				0.84983							0.40451	839.1	--	--	69.6
				0.84829							0.40236	840.1	--	--	69.7
				0.84614							0.40082	841.1	--	--	69.8
				0.84429							0.39867	842.1	--	--	69.9
				0.84245							0.39682	843.1	--	--	70
				0.84121							0.39497	844.1	--	--	70.1
				0.83906							0.39282	845.1	--	--	70.2
				0.83722							0.39098	846.1	--	--	70.3
				0.83537							0.38882	847.1	--	--	70.4
				0.83383							0.38729	848.1	--	--	70.5
				0.83168							0.38544	849.1	--	--	70.6
				0.83045							0.38329	850.1	--	--	70.7
				0.82861							0.38114	851.1	--	--	70.8
				0.82676							0.3796	852.1	--	--	70.9
				0.82492							0.37745	853.1	--	--	71
				0.82338							0.3756	854.1	--	--	71.1
				0.82153							0.37314	855.1	--	--	71.2
				0.8203							0.3716	856.1	--	--	71.3
				0.81815							0.36945	857.1	--	--	71.4
				0.81661							0.36791	858.1	--	--	71.5
				0.81507							0.36576	859.1	--	--	71.6
				0.81323							0.36391	860.1	--	--	71.7
				0.81169							0.36207	861.1	--	--	71.8
				0.80985							0.35992	862.1	--	--	71.9
				0.80831							0.35776	863.1	--	--	72
				0.80677							0.35592	864.1	--	--	72.1
				0.80554							0.35376	865.1	--	--	72.2
				0.80339							0.35223	866.1	--	--	72.3
				0.80185							0.34977	867.1	--	--	72.4
				0.8							0.34792	868.1	--	--	72.5
				0.79908							0.34608	869.1	--	--	72.6
				0.79693							0.34392	870.1	--	--	72.7
				0.79539							0.34239	871.1	--	--	72.8
				0.79385							0.34023	872.1	--	--	72.9
				0.79201							0.33808	873.1	--	--	73
				0.79078							0.33623	874.1	--	--	73.1
				0.78924							0.33408	875.1	--	--	73.2
				0.7877							0.33224	876.1	--	--	73.3
				0.78586							0.33039	877.1	--	--	73.4
				0.78432							0.32824	878.1	--	--	73.5
				0.78247							0.32609	879.1	--	--	73.6
				0.78094							0.32424	880.1	--	--	73.7
				0.7794							0.3227	881.1	--	--	73.8
				0.77786							0.31994	882.1	--	--	73.9
				0.77632							0.31809	883.1	--	--	74
				0.77448							0.31624	884.1	--	--	74.1
				0.77325							0.31409	885.1	--	--	74.2
				0.77171							0.31225	886.1	--	--	74.3
				0.76987							0.3104	887.1	--	--	74.4
				0.76864							0.30856	888.1	--	--	74.5
				0.7671							0.30671	889.1	--	--	74.6
				0.76556							0.30456	890.1	--	--	74.7
				0.76402							0.30271	891.1	--	--	74.8
				0.76187							0.30025	892.1	--	--	74.9
				0.76095							0.29871	893.1	--	--	75
				0.75879							0.29625	894.1	--	--	75.1
				0.75695							0.29472	895.1	--	--	75.2
				0.75603							0.29256	896.1	--	--	75.3
				0.75418							0.29041	897.1	--	--	75.4
				0.75264							0.28826	898.1	--	--	75.5
				0.75111							0.28641	899.1	--	--	75.6
				0.74957							0.28457	900.1	--	--	75.7
				0.74803							0.28272	901.1	--	--	75.8
				0.74649							0.28088	902.1	--	--	75.9
				0.74465							0.27872	903.1	--	--	76
				0.74342							0.27688	904.1	--	--	76.1
				0.74157							0.27473	905.1	--	--	76.2
				0.74003							0.27257	906.1	--	--	76.3
				0.7385							0.27104	907.1	--	--	76.4
				0.73696							0.26888	908.1	--	--	76.5
				0.73542							0.26704	909.1	--	--	76.6
				0.73419							0.2655	910.1	--	--	76.7
				0.73235							0.26304	911.1	--	--	76.8
				0.73081							0.26089	912.1	--	--	76.9
				0.72927							0.25873	913.1	--	--	77
				0.72773							0.25689	914.1	--	--	77.1
				0.7262							0.25504	915.1	--	--	77.2
				0.72435							0.2532	916.1	--	--	77.3
				0.7225							0.25105	917.1	--	--	77.4
				0.72097							0.2492	918.1	--	--	77.5
				0.71943							0.24736	919.1	--	--	77.6
				0.71758							0.2452	920.1	--	--	77.7
				0.71635							0.24336	921.1	--	--	77.8
				0.71482							0.24151	922.1	--	--	77.9
				0.71328							0.23936	923.1	--	--	78
				0.71143							0.23751	924.1	--	--	78.1
				0.7102							0.23536	925.1	--	--	78.2
				0.70836							0.23382	926.1	--	--	78.3
				0.70682							0.23167	927.1	--	--	78.4
				0.70528							0.22983	928.1	--	--	78.5
				0.70374							0.22798	929.1	--	--	78.6
				0.7019							0.22614	930.1	--	--	78.7
				0.70067							0.22398	931.1	--	--	78.8
				0.69882							0.22183	932.1	--	--	78.9
				0.69729							0.21998	933.1	--	--	79
				0.69544							0.21845	934.1	--	--	79.1
				0.69421							0.21599	935.1	--	--	79.2
				0.69237							0.21414	936.1	--	--	79.3
				0.69114							0.2126	937.1	--	--	79.4
				0.68929							0.21045	938.1	--	--	79.5
				0.68775							0.20861	939.1	--	--	79.6
				0.68591							0.20645	940.1	--	--	79.7
				0.68468							0.20492	941.1	--	--	79.8
				0.68283							0.20307	942.1	--	--	79.9
				0.68129							0.20092	943.1	--	--	80
				0.67945							0.19907	944.1	--	--	80.1
				0.6776							0.19723	945.1	--	--	80.2
				0.67607							0.19538	946.1	--	--	80.3
				0.67484							0.19323	947.1	--	--	80.4
				0.6733							0.19138	948.1	--	--	80.5
				0.67145							0.18954	949.1	--	--	80.6
				0.66992							0.18769	950.1	--	--	80.7
				0.66807							0.18585	951.1	--	--	80.8
				0.66622							0.18431	952.1	--	--	80.9
				0.66499							0.18185	953.1	--	--	81
				0.66315							0.18031	954.1	--	--	81.1
				0.66192							0.17847	955.1	--	--	81.2
				0.66038							0.17662	956.1	--	--	81.3
				0.65854							0.17478	957.1	--	--	81.4
				0.657							0.17262	958.1	--	--	81.5
				0.65546							0.17078	959.1	--	--	81.6
				0.65362							0.16924	960.1	--	--	81.7
				0.65208							0.1674	961.1	--	--	81.8
				0.65054							0.16524	962.1	--	--	81.9
				0.6487							0.16371	963.1	--	--	82
				0.64716							0.16186	964.1	--	--	82.1
				0.64562							0.16001	965.1	--	--	82.2
				0.64408							0.15817	966.1	--	--	82.3
				0.64224							0.15632	967.1	--	--	82.4
				0.6407							0.15448	968.1	--	--	82.5
				0.63916							0.15263	969.1	--	--	82.6
				0.63762							0.15079	970.1	--	--	82.7
				0.63578							0.14894	971.1	--	--	82.8
				0.63424							0.1471	972.1	--	--	82.9
				0.63301							0.14556	973.1	--	--	83
				0.63147							0.14371	974.1	--	--	83.1
				0.62963							0.14187	975.1	--	--	83.2
				0.62778							0.14002	976.1	--	--	83.3
				0.62655							0.13787	977.1	--	--	83.4
				0.6244							0.13664	978.1	--	--	83.5
				0.62286							0.13449	979.1	--	--	83.6
				0.62163							0.13326	980.1	--	--	83.7
				0.61979							0.13111	981.1	--	--	83.8
				0.61825							0.12957	982.1	--	--	83.9
				0.61671							0.12772	983.1	--	--	84
				0.61517							0.12588	984.1	--	--	84.1
				0.61333							0.12403	985.1	--	--	84.2
				0.61179							0.12249	986.1	--	--	84.3
				0.60995							0.12065	987.1	--	--	84.4
				0.60902							0.1188	988.1	--	--	84.5
				0.60687							0.11727	989.1	--	--	84.6
				0.60533							0.11542	990.1	--	--	84.7
				0.60379							0.11327	991.1	--	--	84.8
				0.60195							0.11204	992.1	--	--	84.9
				0.60072							0.1105	993.1	--	--	85
				0.59918							0.10835	994.1	--	--	85.1
				0.59764							0.10681	995.1	--	--	85.2
				0.5958							0.10527	996.1	--	--	85.3
				0.59426							0.10373	997.1	--	--	85.4
				0.59272							0.10158	998.1	--	--	85.5
				0.59119							0.10035	999.1	--	--	85.6
				0.58965							0.09851	1000.1	--	--	85.7
				0.5878							0.09697	1001.1	--	--	85.8
				0.58626							0.09512	1002.1	--	--	85.9
				0.58503							0.09358	1003.1	--	--	86
				0.58319							0.09174	1004.1	--	--	86.1
				0.58165							0.0902	1005.1	--	--	86.2
				0.58042							0.08836	1006.1	--	--	86.3
				0.57888							0.08651	1007.1	--	--	86.4
				0.57704							0.08528	1008.1	--	--	86.5
				0.57581							0.08343	1009.1	--	--	86.6
				0.57396							0.0819	1010.1	--	--	86.7
				0.57243							0.08036	1011.1	--	--	86.8
				0.57089							0.07882	1012.1	--	--	86.9
				0.56966							0.07728	1013.1	--	--	87
				0.56781							0.07544	1014.1	--	--	87.1
				0.56627							0.0739	1015.1	--	--	87.2
				0.56474							0.07267	1016.1	--	--	87.3
[truncated: 2,702 more rows]
