# Supplementary material for: Synthesis of flower-like MnO2 nanostructure with freshly prepared Cu particles and electrochemical performance in supercapacitors
Source: PLoS One. 2022 Jun 2;17(6):e0269086. doi: 10.1371/journal.pone.0269086 (PMC9162354; doi:10.1371/journal.pone.0269086)
Supplement: S1 Data — (ZIP) [file pone.0269086.s001.zip › Data/Fig.7(b).xlsx]

## Sheet: Sheet1
--	--	--	--	--	--	--	--	--	0.1	0.07513	--	--	--
--	--	--	--	--	--	--	--	--	1.1	0.07913	--	--	--
--	--	--	--	--	--	--	--	--	2.1	0.0822	--	--	--
--	--	--	--	--	--	--	--	--	3.1	0.08528	--	--	--
--	--	--	--	--	--	--	--	--	4.1	0.08805	--	--	--
--	--	--	--	--	--	--	--	--	5.1	0.09082	--	--	--
--	--	--	--	--	--	--	--	--	6.1	0.09328	--	--	--
--	--	--	--	--	--	--	--	--	7.1	0.09605	--	--	--
--	--	--	--	--	--	--	--	--	8.1	0.09851	--	--	--
--	--	--	--	--	--	--	--	--	9.1	0.10066	--	--	--
--	--	--	--	--	--	--	--	--	10.1	0.10343	--	--	--
--	--	--	--	--	--	--	--	--	11.1	0.10589	--	--	--
--	--	--	--	--	--	--	--	--	12.1	0.10835	--	--	--
--	--	--	--	--	--	--	--	--	13.1	0.11112	--	--	--
--	--	--	--	--	--	--	--	--	14.1	0.11296	--	--	--
--	--	--	--	--	--	--	--	--	15.1	0.11542	--	--	--
--	--	--	--	--	--	--	--	--	16.1	0.11788	--	--	--
--	--	--	--	--	--	--	--	--	17.1	0.12034	--	--	--
--	--	--	--	--	--	--	--	--	18.1	0.1228	--	--	--
--	--	--	--	--	--	--	--	--	19.1	0.12496	--	--	--
--	--	--	--	--	--	--	--	--	20.1	0.12742	--	--	--
--	--	--	--	--	--	--	--	--	21.1	0.12926	--	--	--
--	--	--	--	--	--	--	--	--	22.1	0.13203	--	--	--
--	--	--	--	--	--	--	--	--	23.1	0.13418	--	--	--
0.1	-0.02546	--	--	--	--	--	--	--	24.1	0.13633	--	--	--
0.2	0.75972	--	--	--	--	--	--	--	25.1	0.13879	--	--	--
0.3	0.82245	--	--	--	--	--	--	--	26.1	0.14095	--	--	--
0.4	0.86797	--	--	--	--	--	--	--	27.1	0.1431	--	--	--
0.5	0.90641	--	--	--	--	--	--	--	28.1	0.14587	--	--	--
0.6	0.94086	--	--	--	--	--	--	--	29.1	0.14771	--	--	--
0.7	0.97192	--	--	--	--	--	--	--	30.1	0.14987	--	--	--
0.8	1.00052	--	--	--	--	--	--	--	31.1	0.15233	--	--	--
0.9	0.2612	--	--	--	--	--	--	--	32.1	0.15417	--	--	--
1	0.18585	--	--	--	--	--	--	--	33.1	0.15694	--	--	--
1.1	0.12465	--	--	--	--	--	--	--	34.1	0.15848	--	--	--
1.2	0.07144	--	--	--	--	--	--	--	35.1	0.16094	--	--	--
1.3	0.0216	--	--	--	--	--	--	--	36.1	0.16247	--	--	--
1.4	-0.02515	--	--	--	--	--	--	--	37.1	0.16494	--	--	--
		--	--	--	--	--	--	--	38.1	0.1674	--	--	--
		--	--	--	--	--	--	--	39.1	0.16955	--	--	--
		--	--	--	--	--	--	--	40.1	0.1717	--	--	--
		--	--	--	--	--	--	--	41.1	0.17355	--	--	--
		--	--	--	--	--	--	--	42.1	0.17631	--	--	--
		--	--	--	--	--	--	--	43.1	0.17816	--	--	--
		--	--	--	--	--	--	--	44.1	0.18	--	--	--
		--	--	--	--	--	--	--	45.1	0.18246	--	--	--
		--	--	--	--	--	--	--	46.1	0.184	--	--	--
		--	--	--	--	--	--	--	47.1	0.18646	--	--	--
		--	--	--	--	--	--	--	48.1	0.18862	--	--	--
		--	--	--	--	--	--	--	49.1	0.19046	--	--	--
		--	--	--	--	--	--	--	50.1	0.19292	--	--	--
		--	--	--	--	--	--	--	51.1	0.19477	--	--	--
		--	--	--	--	--	--	--	52.1	0.19723	--	--	--
		--	--	--	--	--	--	--	53.1	0.19907	--	--	--
		--	--	--	--	--	--	--	54.1	0.20061	--	--	--
		--	--	--	--	--	--	--	55.1	0.20307	--	--	--
		--	--	--	--	--	--	--	56.1	0.20522	--	--	--
		--	--	--	--	--	--	--	57.1	0.20707	--	--	--
		--	--	--	--	--	--	--	58.1	0.20953	--	--	--
		--	--	--	--	--	--	--	59.1	0.21107	--	--	--
		--	--	--	--	--	--	--	60.1	0.21353	--	--	--
		--	--	--	--	--	--	--	61.1	0.21537	--	--	--
		--	--	--	--	--	--	--	62.1	0.21752	--	--	--
		--	--	--	--	--	--	--	63.1	0.21968	--	--	--
		--	--	--	--	--	--	--	64.1	0.22121	--	--	--
		--	--	--	--	--	--	--	65.1	0.22306	--	--	--
		--	--	--	--	--	--	--	66.1	0.22552	--	--	--
		--	--	--	--	--	--	--	67.1	0.22767	--	--	--
		--	--	--	--	--	--	--	68.1	0.22921	--	--	--
		--	--	--	--	--	--	--	69.1	0.23106	--	--	--
		--	--	--	--	--	--	--	70.1	0.23321	--	--	--
		--	--	--	--	--	--	--	71.1	0.23505	--	--	--
		--	--	--	--	--	--	--	72.1	0.23751	--	--	--
		--	--	--	--	--	--	--	73.1	0.23905	--	--	--
		--	--	--	--	--	--	--	74.1	0.24121	--	--	--
		--	--	--	--	--	--	--	75.1	0.24336	--	--	--
		--	--	--	--	--	--	--	76.1	0.2449	--	--	--
		--	--	--	--	--	--	--	77.1	0.24705	--	--	--
		--	--	--	--	--	--	--	78.1	0.2492	--	--	--
		--	--	--	--	--	--	--	79.1	0.25074	--	--	--
		--	--	--	--	--	--	--	80.1	0.25289	--	--	--
		--	--	--	--	--	--	--	81.1	0.25504	--	--	--
		--	--	--	--	--	--	--	82.1	0.25658	--	--	--
		--	--	--	--	--	--	--	83.1	0.25873	--	--	--
		--	--	--	--	--	--	--	84.1	0.26058	--	--	--
		--	--	--	--	--	--	--	85.1	0.26243	--	--	--
		--	--	--	--	--	--	--	86.1	0.26458	--	--	--
		--	--	--	--	--	--	--	87.1	0.26642	--	--	--
		--	--	--	--	--	--	--	88.1	0.26858	--	--	--
		--	--	--	--	--	--	--	89.1	0.27011	--	--	--
		--	--	--	--	--	--	--	90.1	0.27227	--	--	--
		--	--	--	--	--	--	--	91.1	0.2738	--	--	--
		--	--	--	--	--	--	--	92.1	0.27565	--	--	--
		--	--	--	--	--	--	--	93.1	0.2778	--	--	--
		--	--	--	--	--	--	--	94.1	0.27996	--	--	--
		--	--	--	--	--	--	--	95.1	0.2818	--	--	--
		--	--	--	--	--	--	--	96.1	0.28334	--	--	--
		--	--	--	--	--	--	--	97.1	0.28518	--	--	--
		--	--	--	--	--	--	--	98.1	0.28734	--	--	--
		--	--	--	--	--	--	--	99.1	0.28887	--	--	--
		--	--	--	--	--	--	--	100.1	0.29072	--	--	--
		--	0.1	-0.00454	--	--	--	--	101.1	0.29256	--	--	--
		--	0.2	0.34638	--	--	--	--	102.1	0.29472	--	--	--
		--	0.3	0.38021	--	--	--	--	103.1	0.29656	--	--	--
		--	0.4	0.40635	--	--	--	--	104.1	0.29841	--	--	--
		--	0.5	0.42757	--	--	--	--	105.1	0.30025	--	--	--
		--	0.6	0.44695	--	--	--	--	106.1	0.30179	--	--	--
		--	0.7	0.46448	--	--	--	--	107.1	0.30364	--	--	--
		--	0.8	0.48047	--	--	--	--	108.1	0.30548	--	--	--
		--	0.9	0.49554	--	--	--	--	109.1	0.30702	--	--	--
		--	1	0.51092	--	--	--	--	110.1	0.30917	--	--	--
		--	1.1	0.52445	--	--	--	--	111.1	0.31132	--	--	--
		--	1.2	0.53829	--	--	--	--	112.1	0.31286	--	--	--
		--	1.3	0.55151	--	--	--	--	113.1	0.31501	--	--	--
		--	1.4	0.56412	--	--	--	--	114.1	0.31686	--	--	--
		--	1.5	0.57612	--	--	--	--	115.1	0.3184	--	--	--
		--	1.6	0.58842	--	--	--	--	116.1	0.32024	--	--	--
		--	1.7	0.60041	--	--	--	--	117.1	0.32209	--	--	--
		--	1.8	0.61179	--	--	--	--	118.1	0.32393	--	--	--
		--	1.9	0.62286	--	--	--	--	119.1	0.32516	--	--	--
		--	2	0.63424	--	--	--	--	120.1	0.32762	--	--	--
		--	2.1	0.64439	--	--	--	--	121.1	0.32885	--	--	--
		--	2.2	0.65515	--	--	--	--	122.1	0.33101	--	--	--
		--	2.3	0.66561	--	--	--	--	123.1	0.33316	--	--	--
		--	2.4	0.67607	--	--	--	--	124.1	0.3347	--	--	--
		--	2.5	0.68652	--	--	--	--	125.1	0.33623	--	--	--
		--	2.6	0.69698	--	--	--	--	126.1	0.33839	--	--	--
		--	2.7	0.70651	--	--	--	--	127.1	0.34023	--	--	--
		--	2.8	0.71697	--	--	--	--	128.1	0.34208	--	--	--
		--	2.9	0.72681	--	--	--	--	129.1	0.34362	--	--	--
		--	3	0.73757	--	--	--	--	130.1	0.34577	--	--	--
		--	3.1	0.74772	--	--	--	--	131.1	0.34761	--	--	--
		--	3.2	0.75787	--	--	--	--	132.1	0.34854	--	--	--
		--	3.3	0.76771	--	--	--	--	133.1	0.35038	--	--	--
		--	3.4	0.77786	--	--	--	--	134.1	0.35253	--	--	--
		--	3.5	0.78832	--	--	--	--	135.1	0.35376	--	--	--
		--	3.6	0.79908	--	--	--	--	136.1	0.35592	--	--	--
		--	3.7	0.80954	--	--	--	--	137.1	0.35776	--	--	--
		--	3.8	0.81999	--	--	--	--	138.1	0.3593	--	--	--
		--	3.9	0.83045	--	--	--	--	139.1	0.36084	--	--	--
		--	4	0.84091	--	--	--	--	140.1	0.36299	--	--	--
		--	4.1	0.85136	--	--	--	--	141.1	0.36514	--	--	--
		--	4.2	0.86182	--	--	--	--	142.1	0.36607	--	--	--
		--	4.3	0.87197	--	--	--	--	143.1	0.36853	--	--	--
		--	4.4	0.88212	--	--	--	--	144.1	0.37006	--	--	--
		--	4.5	0.89257	--	--	--	--	145.1	0.37191	--	--	--
		--	4.6	0.90272	--	--	--	--	146.1	0.37345	--	--	--
		--	4.7	0.91287	--	--	--	--	147.1	0.37529	--	--	--
		--	4.8	0.92271	--	--	--	--	148.1	0.37683	--	--	--
		--	4.9	0.93317	--	--	--	--	149.1	0.37868	--	--	--
		--	5	0.9427	--	--	--	--	150.1	0.38052	--	--	--
		--	5.1	0.95254	--	--	--	--	151.1	0.38206	--	--	--
		--	5.2	0.96239	--	--	--	--	152.1	0.3839	--	--	--
		--	5.3	0.971	--	--	--	--	153.1	0.38544	--	--	--
		--	5.4	0.98053	--	--	--	--	154.1	0.38698	--	--	--
		--	5.5	0.98945	--	--	--	--	155.1	0.38944	--	--	--
		--	5.6	0.99775	--	--	--	--	156.1	0.39067	--	--	--
		--	5.7	1.00667	--	--	--	--	157.1	0.39282	--	--	--
		--	5.8	0.6979	--	--	--	--	158.1	0.39467	--	--	--
		--	5.9	0.6693	--	--	--	--	159.1	0.3959	--	--	--
		--	6	0.64716	--	--	--	--	160.1	0.39774	--	--	--
		--	6.1	0.62655	--	--	--	--	161.1	0.39928	--	--	--
		--	6.2	0.60871	--	--	--	--	162.1	0.40051	--	--	--
		--	6.3	0.59119	--	--	--	--	163.1	0.40266	--	--	--
		--	6.4	0.57489	--	--	--	--	164.1	0.40451	--	--	--
		--	6.5	0.55889	--	--	--	--	165.1	0.40605	--	--	--
		--	6.6	0.54382	--	--	--	--	166.1	0.40758	--	--	--
		--	6.7	0.52845	--	--	--	--	167.1	0.40974	--	--	--
		--	6.8	0.51369	--	--	--	--	168.1	0.41097	--	--	--
		--	6.9	0.49954	--	--	--	--	169.1	0.41281	--	--	--
		--	7	0.4857	--	--	--	--	170.1	0.41435	--	--	--
		--	7.1	0.47217	--	--	--	--	171.1	0.4165	--	--	--
		--	7.2	0.45833	--	--	--	--	172.1	0.41804	--	--	--
		--	7.3	0.4448	--	--	--	--	173.1	0.41927	--	--	--
		--	7.4	0.43188	--	--	--	--	174.1	0.42142	--	--	--
		--	7.5	0.41866	--	--	--	--	175.1	0.42235	--	--	--
		--	7.6	0.40605	--	--	--	--	176.1	0.4245	--	--	--
		--	7.7	0.39344	--	--	--	--	177.1	0.42604	--	--	--
		--	7.8	0.38114	--	--	--	--	178.1	0.42788	--	--	--
		--	7.9	0.36914	--	--	--	--	179.1	0.42942	--	--	--
		--	8	0.35653	--	--	--	--	180.1	0.43096	--	--	--
		--	8.1	0.34485	--	--	--	--	181.1	0.43249	--	--	--
		--	8.2	0.33254	--	--	--	--	182.1	0.43434	--	--	--
		--	8.3	0.32086	--	--	--	--	183.1	0.43588	--	--	--
		--	8.4	0.30886	--	--	--	--	184.1	0.43742	--	--	--
		--	8.5	0.29718	--	--	--	--	185.1	0.43895	--	--	--
		--	8.6	0.28518	--	--	--	--	186.1	0.4408	--	--	--
		--	8.7	0.2735	--	--	--	--	187.1	0.44234	--	--	--
		--	8.8	0.26181	--	--	--	--	188.1	0.44357	--	--	--
		--	8.9	0.25074	--	--	--	--	189.1	0.44541	--	--	--
		--	9	0.23874	--	--	--	--	190.1	0.44695	--	--	--
		--	9.1	0.22737	--	--	--	--	191.1	0.44818	--	--	--
		--	9.2	0.21568	--	--	--	--	192.1	0.45002	--	--	--
		--	9.3	0.2043	--	--	--	--	193.1	0.45156	--	--	--
		--	9.4	0.19292	--	--	--	--	194.1	0.45341	--	--	--
		--	9.5	0.18123	--	--	--	--	195.1	0.45525	--	--	--
		--	9.6	0.16986	--	--	--	--	196.1	0.45618	--	--	--
		--	9.7	0.15848	--	--	--	--	197.1	0.45802	--	--	--
		--	9.8	0.14679	--	--	--	--	198.1	0.45987	--	--	--
		--	9.9	0.13541	--	--	--	--	199.1	0.4611	--	--	--
		--	10	0.12465	--	--	--	--	200.1	0.46263	--	--	--
		--	10.1	0.11327	--	--	--	--	201.1	0.46417	--	--	--
		--	10.2	0.1022	--	--	--	--	202.1	0.46602	--	--	--
		--	10.3	0.09082	--	--	--	--	203.1	0.46755	--	--	--
		--	10.4	0.07974	--	--	--	--	204.1	0.46909	--	--	--
		--	10.5	0.06867	--	--	--	--	205.1	0.47094	--	--	--
		--	10.6	0.0579	--	--	--	--	206.1	0.47186	--	--	--
		--	10.7	0.04714	--	--	--	--	207.1	0.4734	--	--	--
		--	10.8	0.03606	--	--	--	--	208.1	0.47494	--	--	--
		--	10.9	0.0253	--	--	--	--	209.1	0.47678	--	--	--
		--	11	0.01453	--	--	--	--	210.1	0.47801	--	--	--
		--	11.1	0.00376	--	--	--	--	211.1	0.48016	--	--	--
		--	11.2	-0.007	--	--	--	--	212.1	0.48078	--	--	--
		--			--	--	--	--	213.1	0.48232	--	--	--
		--			--	--	--	--	214.1	0.48416	--	--	--
		--			--	--	--	--	215.1	0.48539	--	--	--
		--			--	--	--	--	216.1	0.48693	--	--	--
		--			--	--	--	--	217.1	0.48847	--	--	--
		--			--	--	--	--	218.1	0.49	--	--	--
		--			--	--	--	--	219.1	0.49123	--	--	--
		--			--	--	--	--	220.1	0.49308	--	--	--
		--			--	--	--	--	221.1	0.49431	--	--	--
		--			--	--	--	--	222.1	0.49554	--	--	--
		--			--	--	--	--	223.1	0.49677	--	--	--
		--			--	--	--	--	224.1	0.49862	--	--	--
		--			--	--	--	--	225.1	0.50015	--	--	--
		--			--	--	--	--	226.1	0.50169	--	--	--
		--			--	--	--	--	227.1	0.50292	--	--	--
		--			--	--	--	--	228.1	0.50477	--	--	--
		--			--	--	--	--	229.1	0.506	--	--	--
		--			--	--	--	--	230.1	0.50753	--	--	--
		--			--	--	--	--	231.1	0.50876	--	--	--
		--			--	--	--	--	232.1	0.50999	--	--	--
		--			--	--	--	--	233.1	0.51153	--	--	--
		--			--	--	--	--	234.1	0.51276	--	--	--
		--			--	--	--	--	235.1	0.51399	--	--	--
		--			--	--	--	--	236.1	0.51584	--	--	--
		--			--	--	--	--	237.1	0.51707	--	--	--
		--			--	--	--	--	238.1	0.51891	--	--	--
		--			--	--	--	--	239.1	0.51984	--	--	--
		--			--	--	--	--	240.1	0.52137	--	--	--
		--			--	--	--	--	241.1	0.5226	--	--	--
		--			--	--	--	--	242.1	0.52414	--	--	--
		--			--	--	--	--	243.1	0.52568	--	--	--
		--			--	--	--	--	244.1	0.52722	--	--	--
		--			--	--	--	--	245.1	0.52845	--	--	--
		--			--	--	--	--	246.1	0.52937	--	--	--
		--			--	--	--	--	247.1	0.5306	--	--	--
		--			--	--	--	--	248.1	0.53245	--	--	--
		--			--	--	--	--	249.1	0.53398	--	--	--
		--			--	--	--	--	250.1	0.53552	--	--	--
		--			--	--	--	--	251.1	0.53644	--	--	--
		--			--	--	--	--	252.1	0.53767	--	--	--
		--			--	--	--	--	253.1	0.53952	--	--	--
		--			--	--	--	--	254.1	0.54075	--	--	--
		--			--	--	--	--	255.1	0.54198	--	--	--
		--			--	--	--	--	256.1	0.54321	--	--	--
		--			--	--	--	--	257.1	0.54475	--	--	--
		--			--	--	--	--	258.1	0.54628	--	--	--
		--			--	--	--	--	259.1	0.54721	--	--	--
		--			--	--	--	--	260.1	0.54844	--	--	--
		--			--	--	--	--	261.1	0.54997	--	--	--
		--			--	--	--	--	262.1	0.55151	--	--	--
		--			--	--	--	--	263.1	0.55274	--	--	--
		--			--	--	--	--	264.1	0.55397	--	--	--
		--			--	--	--	--	265.1	0.55551	--	--	--
		--			--	--	--	--	266.1	0.55674	--	--	--
		--			--	--	--	--	267.1	0.55797	--	--	--
		--			--	--	--	--	268.1	0.5592	--	--	--
		--			--	--	--	--	269.1	0.56074	--	--	--
		--			--	--	--	--	270.1	0.56197	--	--	--
		--			--	--	--	--	271.1	0.5632	--	--	--
		--			--	--	--	--	272.1	0.56474	--	--	--
		--			--	--	--	--	273.1	0.56597	--	--	--
		--			--	--	--	--	274.1	0.5675	--	--	--
		--			--	--	--	--	275.1	0.56873	--	--	--
		--			--	--	--	--	276.1	0.57027	--	--	--
		--			--	--	--	--	277.1	0.5712	--	--	--
		--			--	--	--	--	278.1	0.57273	--	--	--
		--			--	--	--	--	279.1	0.57396	--	--	--
		--			--	--	--	--	280.1	0.57489	--	--	--
		--			--	--	--	--	281.1	0.57673	--	--	--
		--			--	--	--	--	282.1	0.57765	--	--	--
		--			--	--	--	--	283.1	0.57888	--	--	--
		0.1			--	--	--	-0.000543603	284.1	0.58073	--	--	--
		0.2			--	--	--	0.18308	285.1	0.58165	--	--	--
		0.3			--	--	--	0.20276	286.1	0.58319	--	--	--
		0.4			--	--	--	0.21752	287.1	0.58442	--	--	--
		0.5			--	--	--	0.23013	288.1	0.58596	--	--	--
		0.6			--	--	--	0.24151	289.1	0.58719	--	--	--
		0.7			--	--	--	0.25135	290.1	0.58842	--	--	--
		0.8			--	--	--	0.26089	291.1	0.58965	--	--	--
		0.9			--	--	--	0.26981	292.1	0.59119	--	--	--
		1			--	--	--	0.27842	293.1	0.59211	--	--	--
		1.1			--	--	--	0.28672	294.1	0.59395	--	--	--
		1.2			--	--	--	0.2941	295.1	0.59518	--	--	--
		1.3			--	--	--	0.30179	296.1	0.59611	--	--	--
		1.4			--	--	--	0.30917	297.1	0.59764	--	--	--
		1.5			--	--	--	0.31655	298.1	0.59918	--	--	--
		1.6			--	--	--	0.32363	299.1	0.60041	--	--	--
		1.7			--	--	--	0.3307	300.1	0.60195	--	--	--
		1.8			--	--	--	0.33716	301.1	0.60287	--	--	--
		1.9			--	--	--	0.34423	302.1	0.60441	--	--	--
		2			--	--	--	0.35069	303.1	0.60595	--	--	--
		2.1			--	--	--	0.35684	304.1	0.60718	--	--	--
		2.2			--	--	--	0.3633	305.1	0.60871	--	--	--
		2.3			--	--	--	0.36945	306.1	0.61025	--	--	--
		2.4			--	--	--	0.3756	307.1	0.61087	--	--	--
		2.5			--	--	--	0.38144	308.1	0.61241	--	--	--
		2.6			--	--	--	0.38729	309.1	0.61425	--	--	--
		2.7			--	--	--	0.39313	310.1	0.61548	--	--	--
		2.8			--	--	--	0.39928	311.1	0.61671	--	--	--
		2.9			--	--	--	0.40543	312.1	0.61794	--	--	--
		3			--	--	--	0.41127	313.1	0.61948	--	--	--
		3.1			--	--	--	0.41681	314.1	0.62071	--	--	--
		3.2			--	--	--	0.42235	315.1	0.62255	--	--	--
		3.3			--	--	--	0.42788	316.1	0.62378	--	--	--
		3.4			--	--	--	0.43372	317.1	0.62471	--	--	--
		3.5			--	--	--	0.43926	318.1	0.62655	--	--	--
		3.6			--	--	--	0.4448	319.1	0.62778	--	--	--
		3.7			--	--	--	0.45033	320.1	0.62932	--	--	--
		3.8			--	--	--	0.45587	321.1	0.63055	--	--	--
		3.9			--	--	--	0.46171	322.1	0.63178	--	--	--
		4			--	--	--	0.46663	323.1	0.63332	--	--	--
		4.1			--	--	--	0.47186	324.1	0.63516	--	--	--
		4.2			--	--	--	0.4777	325.1	0.63639	--	--	--
		4.3			--	--	--	0.48293	326.1	0.63793	--	--	--
		4.4			--	--	--	0.48816	327.1	0.63916	--	--	--
		4.5			--	--	--	0.49339	328.1	0.6407	--	--	--
		4.6			--	--	--	0.49831	329.1	0.64224	--	--	--
		4.7			--	--	--	0.50354	330.1	0.64347	--	--	--
		4.8			--	--	--	0.50846	331.1	0.645	--	--	--
		4.9			--	--	--	0.51369	332.1	0.64685	--	--	--
		5			--	--	--	0.51861	333.1	0.64839	--	--	--
		5.1			--	--	--	0.52383	334.1	0.64962	--	--	--
		5.2			--	--	--	0.52845	335.1	0.65116	--	--	--
		5.3			--	--	--	0.53368	336.1	0.65269	--	--	--
		5.4			--	--	--	0.53829	337.1	0.65392	--	--	--
		5.5			--	--	--	0.54352	338.1	0.65608	--	--	--
		5.6			--	--	--	0.54874	339.1	0.657	--	--	--
		5.7			--	--	--	0.55336	340.1	0.65823	--	--	--
		5.8			--	--	--	0.55797	341.1	0.66038	--	--	--
		5.9			--	--	--	0.56228	342.1	0.66192	--	--	--
		6			--	--	--	0.5675	343.1	0.66315	--	--	--
		6.1			--	--	--	0.57212	344.1	0.66469	--	--	--
		6.2			--	--	--	0.57673	345.1	0.66592	--	--	--
		6.3			--	--	--	0.58165	346.1	0.66807	--	--	--
		6.4			--	--	--	0.58626	347.1	0.6693	--	--	--
		6.5			--	--	--	0.59119	348.1	0.67115	--	--	--
		6.6			--	--	--	0.59518	349.1	0.67299	--	--	--
		6.7			--	--	--	0.6001	350.1	0.67391	--	--	--
		6.8			--	--	--	0.60472	351.1	0.67576	--	--	--
		6.9			--	--	--	0.60902	352.1	0.6773	--	--	--
		7			--	--	--	0.61333	353.1	0.67883	--	--	--
		7.1			--	--	--	0.61825	354.1	0.68068	--	--	--
		7.2			--	--	--	0.62255	355.1	0.68222	--	--	--
		7.3			--	--	--	0.62686	356.1	0.68345	--	--	--
		7.4			--	--	--	0.63178	357.1	0.68529	--	--	--
		7.5			--	--	--	0.63639	358.1	0.68745	--	--	--
		7.6			--	--	--	0.6407	359.1	0.68837	--	--	--
		7.7			--	--	--	0.645	360.1	0.69052	--	--	--
		7.8			--	--	--	0.64993	361.1	0.69175	--	--	--
		7.9			--	--	--	0.65423	362.1	0.69329	--	--	--
		8			--	--	--	0.65915	363.1	0.69483	--	--	--
		8.1			--	--	--	0.66315	364.1	0.69667	--	--	--
		8.2			--	--	--	0.66807	365.1	0.69852	--	--	--
		8.3			--	--	--	0.67268	366.1	0.70036	--	--	--
		8.4			--	--	--	0.67699	367.1	0.7019	--	--	--
		8.5			--	--	--	0.6816	368.1	0.70374	--	--	--
		8.6			--	--	--	0.68621	369.1	0.70528	--	--	--
		8.7			--	--	--	0.69083	370.1	0.70682	--	--	--
		8.8			--	--	--	0.69606	371.1	0.70867	--	--	--
		8.9			--	--	--	0.70036	372.1	0.71051	--	--	--
		9			--	--	--	0.70528	373.1	0.71205	--	--	--
		9.1			--	--	--	0.70959	374.1	0.71389	--	--	--
		9.2			--	--	--	0.71451	375.1	0.71543	--	--	--
		9.3			--	--	--	0.71912	376.1	0.71697	--	--	--
		9.4			--	--	--	0.72404	377.1	0.71881	--	--	--
		9.5			--	--	--	0.72866	378.1	0.72035	--	--	--
		9.6			--	--	--	0.73327	379.1	0.7222	--	--	--
		9.7			--	--	--	0.7385	380.1	0.72404	--	--	--
		9.8			--	--	--	0.74342	381.1	0.72558	--	--	--
		9.9			--	--	--	0.74803	382.1	0.72712	--	--	--
		10			--	--	--	0.75295	383.1	0.72896	--	--	--
		10.1			--	--	--	0.75756	384.1	0.73081	--	--	--
		10.2			--	--	--	0.76279	385.1	0.73265	--	--	--
		10.3			--	--	--	0.76771	386.1	0.73388	--	--	--
		10.4			--	--	--	0.77294	387.1	0.73573	--	--	--
		10.5			--	--	--	0.77755	388.1	0.73757	--	--	--
		10.6			--	--	--	0.78247	389.1	0.73911	--	--	--
		10.7			--	--	--	0.78709	390.1	0.74034	--	--	--
		10.8			--	--	--	0.79262	391.1	0.74249	--	--	--
		10.9			--	--	--	0.79754	392.1	0.74434	--	--	--
		11			--	--	--	0.80216	393.1	0.74619	--	--	--
		11.1			--	--	--	0.80739	394.1	0.74803	--	--	--
		11.2			--	--	--	0.81231	395.1	0.74957	--	--	--
		11.3			--	--	--	0.81723	396.1	0.75111	--	--	--
		11.4			--	--	--	0.82215	397.1	0.75295	--	--	--
		11.5			--	--	--	0.82768	398.1	0.75418	--	--	--
		11.6			--	--	--	0.83168	399.1	0.75603	--	--	--
		11.7			--	--	--	0.83691	400.1	0.75787	--	--	--
		11.8			--	--	--	0.84214	401.1	0.75941	--	--	--
		11.9			--	--	--	0.84706	402.1	0.76125	--	--	--
		12			--	--	--	0.85229	403.1	0.7631	--	--	--
		12.1			--	--	--	0.85721	404.1	0.76495	--	--	--
		12.2			--	--	--	0.86182	405.1	0.76648	--	--	--
		12.3			--	--	--	0.86643	406.1	0.76802	--	--	--
		12.4			--	--	--	0.87105	407.1	0.76987	--	--	--
		12.5			--	--	--	0.87597	408.1	0.7714	--	--	--
		12.6			--	--	--	0.8812	409.1	0.77325	--	--	--
		12.7			--	--	--	0.88581	410.1	0.77448	--	--	--
		12.8			--	--	--	0.89011	411.1	0.77632	--	--	--
		12.9			--	--	--	0.89503	412.1	0.77817	--	--	--
		13			--	--	--	0.89965	413.1	0.77971	--	--	--
		13.1			--	--	--	0.90426	414.1	0.78124	--	--	--
		13.2			--	--	--	0.90918	415.1	0.7834	--	--	--
		13.3			--	--	--	0.91349	416.1	0.78494	--	--	--
		13.4			--	--	--	0.9181	417.1	0.78647	--	--	--
		13.5			--	--	--	0.92271	418.1	0.7877	--	--	--
		13.6			--	--	--	0.92702	419.1	0.78955	--	--	--
		13.7			--	--	--	0.93132	420.1	0.79139	--	--	--
		13.8			--	--	--	0.93594	421.1	0.79262	--	--	--
		13.9			--	--	--	0.94055	422.1	0.79416	--	--	--
		14			--	--	--	0.94486	423.1	0.79601	--	--	--
		14.1			--	--	--	0.94916	424.1	0.79754	--	--	--
		14.2			--	--	--	0.95316	425.1	0.79877	--	--	--
		14.3			--	--	--	0.95716	426.1	0.80093	--	--	--
		14.4			--	--	--	0.96146	427.1	0.80246	--	--	--
		14.5			--	--	--	0.96546	428.1	0.8037	--	--	--
		14.6			--	--	--	0.96946	429.1	0.80523	--	--	--
		14.7			--	--	--	0.97315	430.1	0.80708	--	--	--
		14.8			--	--	--	0.97745	431.1	0.80862	--	--	--
		14.9			--	--	--	0.98115	432.1	0.81015	--	--	--
		15			--	--	--	0.98545	433.1	0.81169	--	--	--
		15.1			--	--	--	0.98883	434.1	0.81323	--	--	--
		15.2			--	--	--	0.99252	435.1	0.81477	--	--	--
		15.3			--	--	--	0.99683	436.1	0.8163	--	--	--
		15.4			--	--	--	1.00052	437.1	0.81784	--	--	--
		15.5			--	--	--	0.84091	438.1	0.81938	--	--	--
		15.6			--	--	--	0.82492	439.1	0.82061	--	--	--
		15.7			--	--	--	0.81384	440.1	0.82215	--	--	--
		15.8			--	--	--	0.804	441.1	0.82399	--	--	--
		15.9			--	--	--	0.79478	442.1	0.82522	--	--	--
		16			--	--	--	0.7874	443.1	0.82676	--	--	--
		16.1			--	--	--	0.77909	444.1	0.82799	--	--	--
		16.2			--	--	--	0.77202	445.1	0.82953	--	--	--
		16.3			--	--	--	0.76464	446.1	0.83107	--	--	--
		16.4			--	--	--	0.75695	447.1	0.8326	--	--	--
		16.5			--	--	--	0.75049	448.1	0.83383	--	--	--
		16.6			--	--	--	0.74372	449.1	0.83506	--	--	--
		16.7			--	--	--	0.73665	450.1	0.8366	--	--	--
		16.8			--	--	--	0.73019	451.1	0.83783	--	--	--
		16.9			--	--	--	0.72312	452.1	0.83968	--	--	--
		17			--	--	--	0.71635	453.1	0.84091	--	--	--
		17.1			--	--	--	0.71051	454.1	0.84214	--	--	--
		17.2			--	--	--	0.70374	455.1	0.84337	--	--	--
		17.3			--	--	--	0.69698	456.1	0.8446	--	--	--
		17.4			--	--	--	0.69052	457.1	0.84583	--	--	--
		17.5			--	--	--	0.68406	458.1	0.84767	--	--	--
		17.6			--	--	--	0.6773	459.1	0.8486	--	--	--
		17.7			--	--	--	0.67145	460.1	0.85013	--	--	--
		17.8			--	--	--	0.66499	461.1	0.85167	--	--	--
		17.9			--	--	--	0.65854	462.1	0.8529	--	--	--
		18			--	--	--	0.65239	463.1	0.85382	--	--	--
		18.1			--	--	--	0.64593	464.1	0.85505	--	--	--
		18.2			--	--	--	0.63947	465.1	0.85628	--	--	--
		18.3			--	--	--	0.63301	466.1	0.85782	--	--	--
		18.4			--	--	--	0.62747	467.1	0.85905	--	--	--
		18.5			--	--	--	0.6204	468.1	0.86028	--	--	--
		18.6			--	--	--	0.61456	469.1	0.86182	--	--	--
		18.7			--	--	--	0.60841	470.1	0.86305	--	--	--
		18.8			--	--	--	0.60226	471.1	0.86397	--	--	--
		18.9			--	--	--	0.5958	472.1	0.86551	--	--	--
		19			--	--	--	0.58934	473.1	0.86613	--	--	--
		19.1			--	--	--	0.5838	474.1	0.86766	--	--	--
		19.2			--	--	--	0.57765	475.1	0.86889	--	--	--
		19.3			--	--	--	0.57181	476.1	0.87012	--	--	--
		19.4			--	--	--	0.56566	477.1	0.87105	--	--	--
		19.5			--	--	--	0.55951	478.1	0.87228	--	--	--
		19.6			--	--	--	0.55367	479.1	0.8732	--	--	--
		19.7			--	--	--	0.54751	480.1	0.87504	--	--	--
		19.8			--	--	--	0.54229	481.1	0.87566	--	--	--
		19.9			--	--	--	0.53614	482.1	0.87689	--	--	--
		20			--	--	--	0.53029	483.1	0.87812	--	--	--
		20.1			--	--	--	0.52445	484.1	0.87873	--	--	--
		20.2			--	--	--	0.51861	485.1	0.88089	--	--	--
		20.3			--	--	--	0.51307	486.1	0.8812	--	--	--
		20.4			--	--	--	0.50753	487.1	0.88243	--	--	--
		20.5			--	--	--	0.502	488.1	0.88366	--	--	--
		20.6			--	--	--	0.49616	489.1	0.88458	--	--	--
		20.7			--	--	--	0.49062	490.1	0.88581	--	--	--
		20.8			--	--	--	0.48478	491.1	0.88704	--	--	--
		20.9			--	--	--	0.47955	492.1	0.88765	--	--	--
		21			--	--	--	0.47432	493.1	0.88888	--	--	--
		21.1			--	--	--	0.46878	494.1	0.88981	--	--	--
		21.2			--	--	--	0.46325	495.1	0.89104	--	--	--
		21.3			--	--	--	0.45771	496.1	0.89196	--	--	--
		21.4			--	--	--	0.45248	497.1	0.89288	--	--	--
		21.5			--	--	--	0.44726	498.1	0.89411	--	--	--
		21.6			--	--	--	0.44172	499.1	0.89503	--	--	--
		21.7			--	--	--	0.43649	500.1	0.89626	--	--	--
		21.8			--	--	--	0.43126	501.1	0.89719	--	--	--
		21.9			--	--	--	0.42573	502.1	0.89811	--	--	--
		22			--	--	--	0.4205	503.1	0.89903	--	--	--
		22.1			--	--	--	0.41558	504.1	0.90026	--	--	--
		22.2			--	--	--	0.41035	505.1	0.90088	--	--	--
		22.3			--	--	--	0.40512	506.1	0.9018	--	--	--
		22.4			--	--	--	0.3999	507.1	0.90272	--	--	--
		22.5			--	--	--	0.39467	508.1	0.90395	--	--	--
		22.6			--	--	--	0.38944	509.1	0.90518	--	--	--
		22.7			--	--	--	0.38421	510.1	0.9058	--	--	--
		22.8			--	--	--	0.37929	511.1	0.90734	--	--	--
		22.9			--	--	--	0.37406	512.1	0.90764	--	--	--
		23			--	--	--	0.36883	513.1	0.90857	--	--	--
		23.1			--	--	--	0.36391	514.1	0.9101	--	--	--
		23.2			--	--	--	0.35869	515.1	0.91072	--	--	--
		23.3			--	--	--	0.35346	516.1	0.91164	--	--	--
		23.4			--	--	--	0.34854	517.1	0.91226	--	--	--
		23.5			--	--	--	0.34331	518.1	0.91318	--	--	--
		23.6			--	--	--	0.33808	519.1	0.91441	--	--	--
		23.7			--	--	--	0.33285	520.1	0.91502	--	--	--
		23.8			--	--	--	0.32793	521.1	0.91625	--	--	--
		23.9			--	--	--	0.32301	522.1	0.91687	--	--	--
		24			--	--	--	0.31778	523.1	0.91779	--	--	--
		24.1			--	--	--	0.31225	524.1	0.91871	--	--	--
		24.2			--	--	--	0.30763	525.1	0.91964	--	--	--
		24.3			--	--	--	0.30241	526.1	0.92056	--	--	--
		24.4			--	--	--	0.29748	527.1	0.92148	--	--	--
		24.5			--	--	--	0.29195	528.1	0.9221	--	--	--
		24.6			--	--	--	0.28703	529.1	0.92302	--	--	--
		24.7			--	--	--	0.2818	530.1	0.92425	--	--	--
		24.8			--	--	--	0.27657	531.1	0.92487	--	--	--
		24.9			--	--	--	0.27165	532.1	0.92548	--	--	--
		25			--	--	--	0.26642	533.1	0.9264	--	--	--
		25.1			--	--	--	0.2615	534.1	0.92733	--	--	--
		25.2			--	--	--	0.25597	535.1	0.92825	--	--	--
		25.3			--	--	--	0.25105	536.1	0.92917	--	--	--
		25.4			--	--	--	0.24613	537.1	0.92979	--	--	--
		25.5			--	--	--	0.2409	538.1	0.9304	--	--	--
		25.6			--	--	--	0.23598	539.1	0.93194	--	--	--
		25.7			--	--	--	0.23044	540.1	0.93225	--	--	--
		25.8			--	--	--	0.22552	541.1	0.93317	--	--	--
		25.9			--	--	--	0.22091	542.1	0.93409	--	--	--
		26			--	--	--	0.21537	543.1	0.93501	--	--	--
		26.1			--	--	--	0.21045	544.1	0.93563	--	--	--
		26.2			--	--	--	0.20492	545.1	0.93686	--	--	--
		26.3			--	--	--	0.2003	546.1	0.93747	--	--	--
		26.4			--	--	--	0.19538	547.1	0.9384	--	--	--
		26.5			--	--	--	0.19015	548.1	0.93901	--	--	--
		26.6			--	--	--	0.18523	549.1	0.93963	--	--	--
		26.7			--	--	--	0.18	550.1	0.94055	--	--	--
		26.8			--	--	--	0.17508	551.1	0.94147	--	--	--
		26.9			--	--	--	0.17016	552.1	0.94209	--	--	--
		27			--	--	--	0.16494	553.1	0.94363	--	--	--
		27.1			--	--	--	0.16001	554.1	0.94393	--	--	--
		27.2			--	--	--	0.15479	555.1	0.94486	--	--	--
		27.3			--	--	--	0.14987	556.1	0.94547	--	--	--
		27.4			--	--	--	0.14495	557.1	0.94639	--	--	--
		27.5			--	--	--	0.14002	558.1	0.94701	--	--	--
		27.6			--	--	--	0.1351	559.1	0.94793	--	--	--
		27.7			--	--	--	0.13018	560.1	0.94885	--	--	--
		27.8			--	--	--	0.12557	561.1	0.94978	--	--	--
		27.9			--	--	--	0.12065	562.1	0.9507	--	--	--
		28			--	--	--	0.11542	563.1	0.95131	--	--	--
		28.1			--	--	--	0.1105	564.1	0.95193	--	--	--
		28.2			--	--	--	0.10558	565.1	0.95254	--	--	--
		28.3			--	--	--	0.10127	566.1	0.95347	--	--	--
		28.4			--	--	--	0.09635	567.1	0.95439	--	--	--
		28.5			--	--	--	0.09112	568.1	0.95531	--	--	--
		28.6			--	--	--	0.08682	569.1	0.95593	--	--	--
		28.7			--	--	--	0.0822	570.1	0.95654	--	--	--
		28.8			--	--	--	0.07728	571.1	0.95746	--	--	--
		28.9			--	--	--	0.07236	572.1	0.95839	--	--	--
		29			--	--	--	0.06713	573.1	0.95931	--	--	--
		29.1			--	--	--	0.06252	574.1	0.96023	--	--	--
		29.2			--	--	--	0.0579	575.1	0.96054	--	--	--
		29.3			--	--	--	0.0536	576.1	0.96177	--	--	--
		29.4			--	--	--	0.04837	577.1	0.96239	--	--	--
		29.5			--	--	--	0.04406	578.1	0.963	--	--	--
		29.6			--	--	--	0.03914	579.1	0.96362	--	--	--
		29.7			--	--	--	0.03452	580.1	0.96485	--	--	--
		29.8			--	--	--	0.02991	581.1	0.96546	--	--	--
		29.9			--	--	--	0.0253	582.1	0.96638	--	--	--
		30			--	--	--	0.02099	583.1	0.967	--	--	--
		30.1			--	--	--	0.01668	584.1	0.96792	--	--	--
		30.2			--	--	--	0.01145	585.1	0.96884	--	--	--
		30.3			--	--	--	0.00715	586.1	0.96946	--	--	--
		30.4			--	--	--	0.00253	587.1	0.97038	--	--	--
		30.5			--	--	--	-0.00177	588.1	0.971	--	--	--
					--	--	--		589.1	0.97161	--	--	--
					--	--	--		590.1	0.97253	--	--	--
					--	--	--		591.1	0.97376	--	--	--
					--	--	--		592.1	0.97407	--	--	--
					--	--	--		593.1	0.9753	--	--	--
					--	--	--		594.1	0.97592	--	--	--
					--	--	--		595.1	0.97653	--	--	--
					--	--	--		596.1	0.97745	--	--	--
					--	--	--		597.1	0.97807	--	--	--
					--	--	--		598.1	0.97899	--	--	--
					--	--	--		599.1	0.97992	--	--	--
					--	--	--		600.1	0.98115	--	--	--
					--	--	--		601.1	0.98207	--	--	--
					--	--	--		602.1	0.98238	--	--	--
					--	--	--		603.1	0.9833	--	--	--
					--	--	--		604.1	0.98422	--	--	--
					--	--	--		605.1	0.98514	--	--	--
					--	--	--		606.1	0.98576	--	--	--
					--	--	--		607.1	0.98637	--	--	--
					--	--	--		608.1	0.9873	--	--	--
					--	--	--		609.1	0.98822	--	--	--
					--	--	--		610.1	0.98914	--	--	--
					--	--	--		611.1	0.99006	--	--	--
					--	--	--		612.1	0.99099	--	--	--
					--	--	--		613.1	0.99129	--	--	--
					--	--	--		614.1	0.99222	--	--	--
					--	--	--		615.1	0.99345	--	--	--
					--	--	--		616.1	0.99406	--	--	--
					--	--	--		617.1	0.99498	--	--	--
					--	--	--		618.1	0.9956	--	--	--
					--	--	--		619.1	0.99652	--	--	--
					--	--	--		620.1	0.99775	--	--	--
					--	--	--		621.1	0.99806	--	--	--
					--	--	--		622.1	0.99898	--	--	--
					--	--	--		623.1	1.00052	--	--	--
					--	--	--		624.1	0.98022	--	--	--
					--	--	--		625.1	0.97438	--	--	--
					--	--	--		626.1	0.97038	--	--	--
					--	--	--		627.1	0.96638	--	--	--
					--	--	--		628.1	0.96239	--	--	--
					--	--	--		629.1	0.95931	--	--	--
					--	--	--		630.1	0.95623	--	--	--
					--	--	--		631.1	0.95254	--	--	--
					--	--	--		632.1	0.94978	--	--	--
					--	--	--		633.1	0.94732	--	--	--
					--	--	--		634.1	0.94424	--	--	--
					--	--	--		635.1	0.94178	--	--	--
					--	--	--		636.1	0.93932	--	--	--
					--	--	--		637.1	0.93624	--	--	--
					--	--	--		638.1	0.93409	--	--	--
					--	--	--		639.1	0.93132	--	--	--
					--	--	--		640.1	0.92886	--	--	--
					--	--	--		641.1	0.92671	--	--	--
					--	--	--		642.1	0.92425	--	--	--
					--	--	--		643.1	0.9221	--	--	--
					--	--	--		644.1	0.91933	--	--	--
					--	--	--		645.1	0.91779	--	--	--
					--	--	--		646.1	0.91564	--	--	--
					--	--	--		647.1	0.91287	--	--	--
					--	--	--		648.1	0.91041	--	--	--
					--	--	--		649.1	0.90857	--	--	--
					--	--	--		650.1	0.90641	--	--	--
					--	--	--		651.1	0.90457	--	--	--
					--	--	--		652.1	0.90242	--	--	--
					--	--	--		653.1	0.90026	--	--	--
					--	--	--		654.1	0.89811	--	--	--
					--	--	--		655.1	0.89596	--	--	--
					--	--	--		656.1	0.8938	--	--	--
					--	--	--		657.1	0.89227	--	--	--
					--	--	--		658.1	0.88981	--	--	--
					--	--	--		659.1	0.88765	--	--	--
					--	--	--		660.1	0.88612	--	--	--
					--	--	--		661.1	0.88396	--	--	--
					--	--	--		662.1	0.88212	--	--	--
					--	--	--		663.1	0.87966	--	--	--
					--	--	--		664.1	0.87781	--	--	--
					--	--	--		665.1	0.87597	--	--	--
					--	--	--		666.1	0.87381	--	--	--
					--	--	--		667.1	0.87197	--	--	--
					--	--	--		668.1	0.87012	--	--	--
					--	--	--		669.1	0.86797	--	--	--
					--	--	--		670.1	0.86613	--	--	--
					--	--	--		671.1	0.86397	--	--	--
					--	--	--		672.1	0.86244	--	--	--
					--	--	--		673.1	0.85997	--	--	--
					--	--	--		674.1	0.85844	--	--	--
					--	--	--		675.1	0.85628	--	--	--
					--	--	--		676.1	0.85475	--	--	--
					--	--	--		677.1	0.8529	--	--	--
					--	--	--		678.1	0.85075	--	--	--
					--	--	--		679.1	0.8489	--	--	--
					--	--	--		680.1	0.84675	--	--	--
					--	--	--		681.1	0.84491	--	--	--
					--	--	--		682.1	0.84306	--	--	--
					--	--	--		683.1	0.84091	--	--	--
					--	--	--		684.1	0.83875	--	--	--
					--	--	--		685.1	0.83722	--	--	--
					--	--	--		686.1	0.83537	--	--	--
					--	--	--		687.1	0.83414	--	--	--
					--	--	--		688.1	0.83168	--	--	--
					--	--	--		689.1	0.82984	--	--	--
					--	--	--		690.1	0.82799	--	--	--
					--	--	--		691.1	0.82615	--	--	--
					--	--	--		692.1	0.82399	--	--	--
					--	0.1	0.00961		693.1	0.82215	--	--	--
					--	0.2	0.00776		694.1	0.81999	--	--	--
					--	0.3	0.0053		695.1	0.81846	--	--	--
					--	0.4	0.00346		696.1	0.8163	--	--	--
					--	0.5	0.000994438		697.1	0.81477	--	--	--
					--	0.6	-0.000235995		698.1	0.81261	--	--	--
					--	0.7	0.09358		699.1	0.81077	--	--	--
					--	0.8	0.10496		700.1	0.80862	--	--	--
					--	0.9	0.11296		701.1	0.80677	--	--	--
					--	1	0.12034		702.1	0.80493	--	--	--
					--	1.1	0.12649		703.1	0.80339	--	--	--
					--	1.2	0.13264		704.1	0.80154	--	--	--
					--	1.3	0.13756		705.1	0.79939	--	--	--
					--	1.4	0.1431		706.1	0.79754	--	--	--
					--	1.5	0.14771		707.1	0.79601	--	--	--
					--	1.6	0.15233		708.1	0.79324	--	--	--
					--	1.7	0.15694		709.1	0.7917	--	--	--
					--	1.8	0.16124		710.1	0.78986	--	--	--
					--	1.9	0.16555		711.1	0.78801	--	--	--
					--	2	0.16986		712.1	0.78586	--	--	--
					--	2.1	0.17416		713.1	0.78401	--	--	--
					--	2.2	0.17816		714.1	0.78217	--	--	--
					--	2.3	0.18154		715.1	0.78032	--	--	--
					--	2.4	0.18523		716.1	0.77848	--	--	--
					--	2.5	0.18954		717.1	0.77694	--	--	--
					--	2.6	0.19292		718.1	0.77479	--	--	--
					--	2.7	0.19692		719.1	0.77294	--	--	--
					--	2.8	0.20061		720.1	0.7711	--	--	--
					--	2.9	0.20369		721.1	0.76894	--	--	--
					--	3	0.20768		722.1	0.76679	--	--	--
					--	3.1	0.21107		723.1	0.76464	--	--	--
					--	3.2	0.21445		724.1	0.76341	--	--	--
					--	3.3	0.21783		725.1	0.76125	--	--	--
					--	3.4	0.22091		726.1	0.75941	--	--	--
					--	3.5	0.2246		727.1	0.75726	--	--	--
					--	3.6	0.22798		728.1	0.75603	--	--	--
					--	3.7	0.23106		729.1	0.75357	--	--	--
					--	3.8	0.23413		730.1	0.75141	--	--	--
					--	3.9	0.23751		731.1	0.74957	--	--	--
					--	4	0.24059		732.1	0.74742	--	--	--
					--	4.1	0.24397		733.1	0.74557	--	--	--
					--	4.2	0.24736		734.1	0.74372	--	--	--
					--	4.3	0.25043		735.1	0.74219	--	--	--
					--	4.4	0.2532		736.1	0.74003	--	--	--
					--	4.5	0.25689		737.1	0.73788	--	--	--
					--	4.6	0.25966		738.1	0.73634	--	--	--
					--	4.7	0.26304		739.1	0.7345	--	--	--
					--	4.8	0.26581		740.1	0.73235	--	--	--
					--	4.9	0.26858		741.1	0.7305	--	--	--
					--	5	0.27196		742.1	0.72866	--	--	--
					--	5.1	0.27503		743.1	0.7262	--	--	--
					--	5.2	0.2778		744.1	0.72435	--	--	--
					--	5.3	0.28119		745.1	0.7225	--	--	--
					--	5.4	0.28395		746.1	0.72035	--	--	--
					--	5.5	0.28641		747.1	0.71881	--	--	--
					--	5.6	0.2898		748.1	0.71666	--	--	--
					--	5.7	0.29226		749.1	0.71482	--	--	--
					--	5.8	0.29533		750.1	0.71328	--	--	--
					--	5.9	0.29841		751.1	0.71051	--	--	--
					--	6	0.30087		752.1	0.70928	--	--	--
					--	6.1	0.30364		753.1	0.70682	--	--	--
					--	6.2	0.30702		754.1	0.70528	--	--	--
					--	6.3	0.30917		755.1	0.70344	--	--	--
					--	6.4	0.31225		756.1	0.70159	--	--	--
					--	6.5	0.31471		757.1	0.69975	--	--	--
					--	6.6	0.31809		758.1	0.69729	--	--	--
					--	6.7	0.32024		759.1	0.69575	--	--	--
					--	6.8	0.32332		760.1	0.69329	--	--	--
					--	6.9	0.32578		761.1	0.69114	--	--	--
					--	7	0.32885		762.1	0.68929	--	--	--
					--	7.1	0.33131		763.1	0.68745	--	--	--
					--	7.2	0.33439		764.1	0.68591	--	--	--
					--	7.3	0.33685		765.1	0.68375	--	--	--
					--	7.4	0.33962		766.1	0.68191	--	--	--
					--	7.5	0.34208		767.1	0.68037	--	--	--
					--	7.6	0.34454		768.1	0.67822	--	--	--
					--	7.7	0.34792		769.1	0.67637	--	--	--
					--	7.8	0.35007		770.1	0.67453	--	--	--
					--	7.9	0.35284		771.1	0.67268	--	--	--
					--	8	0.35561		772.1	0.67053	--	--	--
					--	8.1	0.35807		773.1	0.66869	--	--	--
					--	8.2	0.36084		774.1	0.66653	--	--	--
					--	8.3	0.36361		775.1	0.66469	--	--	--
					--	8.4	0.36576		776.1	0.66315	--	--	--
					--	8.5	0.36853		777.1	0.661	--	--	--
					--	8.6	0.3716		778.1	0.65915	--	--	--
					--	8.7	0.37375		779.1	0.657	--	--	--
					--	8.8	0.37621		780.1	0.65515	--	--	--
					--	8.9	0.37898		781.1	0.65331	--	--	--
					--	9	0.38144		782.1	0.65177	--	--	--
					--	9.1	0.38421		783.1	0.64962	--	--	--
					--	9.2	0.38667		784.1	0.64808	--	--	--
					--	9.3	0.38944		785.1	0.64562	--	--	--
					--	9.4	0.39221		786.1	0.64408	--	--	--
					--	9.5	0.39467		787.1	0.64224	--	--	--
					--	9.6	0.39713		788.1	0.64039	--	--	--
					--	9.7	0.39959		789.1	0.63855	--	--	--
					--	9.8	0.40205		790.1	0.6367	--	--	--
					--	9.9	0.40451		791.1	0.63486	--	--	--
					--	10	0.40728		792.1	0.63301	--	--	--
					--	10.1	0.40943		793.1	0.63147	--	--	--
					--	10.2	0.4122		794.1	0.62901	--	--	--
					--	10.3	0.41435		795.1	0.62778	--	--	--
					--	10.4	0.41712		796.1	0.62594	--	--	--
					--	10.5	0.41958		797.1	0.62378	--	--	--
					--	10.6	0.42235		798.1	0.62194	--	--	--
					--	10.7	0.42481		799.1	0.6204	--	--	--
					--	10.8	0.42696		800.1	0.61856	--	--	--
					--	10.9	0.42942		801.1	0.61702	--	--	--
					--	11	0.43188		802.1	0.61517	--	--	--
					--	11.1	0.43465		803.1	0.61302	--	--	--
					--	11.2	0.43711		804.1	0.61179	--	--	--
					--	11.3	0.43957		805.1	0.60995	--	--	--
					--	11.4	0.44172		806.1	0.60779	--	--	--
					--	11.5	0.44418		807.1	0.60625	--	--	--
					--	11.6	0.44695		808.1	0.60502	--	--	--
					--	11.7	0.44941		809.1	0.60349	--	--	--
					--	11.8	0.45218		810.1	0.60133	--	--	--
					--	11.9	0.45402		811.1	0.5998	--	--	--
					--	12	0.45648		812.1	0.59826	--	--	--
					--	12.1	0.45925		813.1	0.59641	--	--	--
					--	12.2	0.4614		814.1	0.59457	--	--	--
					--	12.3	0.46325		815.1	0.59303	--	--	--
					--	12.4	0.46602		816.1	0.59149	--	--	--
					--	12.5	0.46848		817.1	0.58995	--	--	--
					--	12.6	0.47094		818.1	0.58811	--	--	--
					--	12.7	0.47309		819.1	0.58688	--	--	--
					--	12.8	0.47555		820.1	0.58503	--	--	--
					--	12.9	0.47832		821.1	0.5835	--	--	--
					--	13	0.48047		822.1	0.58165	--	--	--
					--	13.1	0.48232		823.1	0.57981	--	--	--
					--	13.2	0.48508		824.1	0.57858	--	--	--
					--	13.3	0.48754		825.1	0.57704	--	--	--
					--	13.4	0.4897		826.1	0.5755	--	--	--
					--	13.5	0.49216		827.1	0.57427	--	--	--
					--	13.6	0.49462		828.1	0.57243	--	--	--
					--	13.7	0.49646		829.1	0.5712	--	--	--
					--	13.8	0.49892		830.1	0.56904	--	--	--
					--	13.9	0.50138		831.1	0.56781	--	--	--
					--	14	0.50384		832.1	0.56658	--	--	--
					--	14.1	0.506		833.1	0.56474	--	--	--
					--	14.2	0.50846		834.1	0.56351	--	--	--
					--	14.3	0.5103		835.1	0.56197	--	--	--
					--	14.4	0.51276		836.1	0.56043	--	--	--
					--	14.5	0.51492		837.1	0.55889	--	--	--
					--	14.6	0.51738		838.1	0.55736	--	--	--
					--	14.7	0.51922		839.1	0.55582	--	--	--
					--	14.8	0.52168		840.1	0.55459	--	--	--
					--	14.9	0.52414		841.1	0.55305	--	--	--
					--	15	0.52599		842.1	0.55151	--	--	--
					--	15.1	0.52875		843.1	0.55028	--	--	--
					--	15.2	0.5306		844.1	0.54905	--	--	--
					--	15.3	0.53275		845.1	0.54721	--	--	--
					--	15.4	0.53521		846.1	0.54598	--	--	--
					--	15.5	0.53767		847.1	0.54475	--	--	--
					--	15.6	0.53952		848.1	0.54321	--	--	--
					--	15.7	0.54167		849.1	0.54198	--	--	--
					--	15.8	0.54352		850.1	0.54044	--	--	--
					--	15.9	0.54598		851.1	0.53952	--	--	--
					--	16	0.54844		852.1	0.53798	--	--	--
					--	16.1	0.55059		853.1	0.53644	--	--	--
					--	16.2	0.55244		854.1	0.53491	--	--	--
					--	16.3	0.55459		855.1	0.53368	--	--	--
					--	16.4	0.55705		856.1	0.53275	--	--	--
					--	16.5	0.55859		857.1	0.53091	--	--	--
					--	16.6	0.56105		858.1	0.52998	--	--	--
					--	16.7	0.5632		859.1	0.52814	--	--	--
					--	16.8	0.56535		860.1	0.5266	--	--	--
					--	16.9	0.5675		861.1	0.52537	--	--	--
					--	17	0.56935		862.1	0.52383	--	--	--
					--	17.1	0.57212		863.1	0.52291	--	--	--
					--	17.2	0.57396		864.1	0.52168	--	--	--
					--	17.3	0.57612		865.1	0.51984	--	--	--
					--	17.4	0.57827		866.1	0.51861	--	--	--
					--	17.5	0.58011		867.1	0.51738	--	--	--
					--	17.6	0.58227		868.1	0.51615	--	--	--
					--	17.7	0.58411		869.1	0.51492	--	--	--
					--	17.8	0.58626		870.1	0.51369	--	--	--
					--	17.9	0.58872		871.1	0.51245	--	--	--
					--	18	0.59088		872.1	0.51092	--	--	--
					--	18.1	0.59303		873.1	0.50969	--	--	--
					--	18.2	0.59457		874.1	0.50876	--	--	--
					--	18.3	0.59734		875.1	0.50692	--	--	--
					--	18.4	0.59949		876.1	0.50569	--	--	--
					--	18.5	0.60103		877.1	0.50446	--	--	--
					--	18.6	0.60349		878.1	0.50292	--	--	--
					--	18.7	0.60564		879.1	0.50169	--	--	--
					--	18.8	0.60748		880.1	0.50046	--	--	--
					--	18.9	0.60964		881.1	0.49923	--	--	--
					--	19	0.61148		882.1	0.498	--	--	--
					--	19.1	0.61364		883.1	0.49677	--	--	--
					--	19.2	0.6161		884.1	0.49523	--	--	--
					--	19.3	0.61794		885.1	0.4937	--	--	--
					--	19.4	0.61979		886.1	0.49246	--	--	--
					--	19.5	0.62225		887.1	0.49123	--	--	--
					--	19.6	0.6244		888.1	0.49	--	--	--
					--	19.7	0.62655		889.1	0.48847	--	--	--
					--	19.8	0.6284		890.1	0.48724	--	--	--
					--	19.9	0.63086		891.1	0.4857	--	--	--
					--	20	0.6327		892.1	0.48478	--	--	--
					--	20.1	0.63486		893.1	0.48355	--	--	--
					--	20.2	0.63701		894.1	0.48232	--	--	--
					--	20.3	0.63885		895.1	0.48047	--	--	--
					--	20.4	0.64131		896.1	0.47924	--	--	--
					--	20.5	0.64316		897.1	0.47801	--	--	--
					--	20.6	0.645		898.1	0.47617	--	--	--
					--	20.7	0.64746		899.1	0.47524	--	--	--
					--	20.8	0.64962		900.1	0.4737	--	--	--
					--	20.9	0.65177		901.1	0.47217	--	--	--
					--	21	0.65423		902.1	0.47063	--	--	--
					--	21.1	0.65608		903.1	0.4694	--	--	--
					--	21.2	0.65792		904.1	0.46817	--	--	--
					--	21.3	0.66069		905.1	0.46694	--	--	--
					--	21.4	0.66284		906.1	0.4654	--	--	--
					--	21.5	0.66499		907.1	0.46417	--	--	--
					--	21.6	0.66745		908.1	0.46263	--	--	--
					--	21.7	0.6693		909.1	0.4614	--	--	--
					--	21.8	0.67115		910.1	0.45987	--	--	--
					--	21.9	0.67361		911.1	0.45833	--	--	--
					--	22	0.67576		912.1	0.4571	--	--	--
					--	22.1	0.67791		913.1	0.45556	--	--	--
					--	22.2	0.68006		914.1	0.45402	--	--	--
					--	22.3	0.68222		915.1	0.45248	--	--	--
					--	22.4	0.68468		916.1	0.45156	--	--	--
					--	22.5	0.68683		917.1	0.44972	--	--	--
					--	22.6	0.68929		918.1	0.44879	--	--	--
					--	22.7	0.69144		919.1	0.44695	--	--	--
					--	22.8	0.6936		920.1	0.44572	--	--	--
					--	22.9	0.69606		921.1	0.44387	--	--	--
					--	23	0.69821		922.1	0.44264	--	--	--
					--	23.1	0.70005		923.1	0.4408	--	--	--
					--	23.2	0.70251		924.1	0.43957	--	--	--
					--	23.3	0.70497		925.1	0.43803	--	--	--
					--	23.4	0.70713		926.1	0.4368	--	--	--
					--	23.5	0.70959		927.1	0.43496	--	--	--
					--	23.6	0.71174		928.1	0.43342	--	--	--
					--	23.7	0.7142		929.1	0.43249	--	--	--
					--	23.8	0.71635		930.1	0.43065	--	--	--
					--	23.9	0.71851		931.1	0.42911	--	--	--
					--	24	0.72097		932.1	0.42788	--	--	--
					--	24.1	0.72281		933.1	0.42634	--	--	--
					--	24.2	0.72558		934.1	0.42511	--	--	--
					--	24.3	0.72773		935.1	0.42327	--	--	--
					--	24.4	0.7305		936.1	0.42204	--	--	--
					--	24.5	0.73265		937.1	0.42019	--	--	--
					--	24.6	0.73511		938.1	0.41866	--	--	--
					--	24.7	0.73727		939.1	0.41712	--	--	--
					--	24.8	0.73973		940.1	0.41589	--	--	--
					--	24.9	0.74188		941.1	0.41404	--	--	--
					--	25	0.74434		942.1	0.4125	--	--	--
					--	25.1	0.7468		943.1	0.41035	--	--	--
					--	25.2	0.74895		944.1	0.40881	--	--	--
					--	25.3	0.75172		945.1	0.40758	--	--	--
					--	25.4	0.75357		946.1	0.40605	--	--	--
					--	25.5	0.75633		947.1	0.40451	--	--	--
					--	25.6	0.75879		948.1	0.40266	--	--	--
					--	25.7	0.76125		949.1	0.40143	--	--	--
					--	25.8	0.7631		950.1	0.39959	--	--	--
					--	25.9	0.76587		951.1	0.39805	--	--	--
					--	26	0.76802		952.1	0.39651	--	--	--
					--	26.1	0.76987		953.1	0.39497	--	--	--
					--	26.2	0.77263		954.1	0.39344	--	--	--
					--	26.3	0.77509		955.1	0.3919	--	--	--
					--	26.4	0.77755		956.1	0.39005	--	--	--
					--	26.5	0.77971		957.1	0.38913	--	--	--
					--	26.6	0.78217		958.1	0.38698	--	--	--
					--	26.7	0.78432		959.1	0.38544	--	--	--
					--	26.8	0.78709		960.1	0.3839	--	--	--
					--	26.9	0.78955		961.1	0.38267	--	--	--
					--	27	0.79201		962.1	0.38052	--	--	--
					--	27.1	0.79416		963.1	0.37898	--	--	--
					--	27.2	0.79631		964.1	0.37775	--	--	--
					--	27.3	0.79877		965.1	0.37621	--	--	--
					--	27.4	0.80154		966.1	0.37375	--	--	--
					--	27.5	0.80339		967.1	0.37283	--	--	--
					--	27.6	0.80616		968.1	0.37099	--	--	--
					--	27.7	0.80831		969.1	0.36914	--	--	--
					--	27.8	0.81077		970.1	0.3676	--	--	--
					--	27.9	0.81323		971.1	0.36607	--	--	--
					--	28	0.81569		972.1	0.36422	--	--	--
					--	28.1	0.81815		973.1	0.36268	--	--	--
					--	28.2	0.82061		974.1	0.36084	--	--	--
					--	28.3	0.82276		975.1	0.35961	--	--	--
					--	28.4	0.82522		976.1	0.35776	--	--	--
					--	28.5	0.82707		977.1	0.35592	--	--	--
					--	28.6	0.82953		978.1	0.35438	--	--	--
					--	28.7	0.83199		979.1	0.35315	--	--	--
					--	28.8	0.83445		980.1	0.3513	--	--	--
					--	28.9	0.83691		981.1	0.34946	--	--	--
					--	29	0.83906		982.1	0.34823	--	--	--
					--	29.1	0.84121		983.1	0.34608	--	--	--
					--	29.2	0.84398		984.1	0.34485	--	--	--
					--	29.3	0.84614		985.1	0.343	--	--	--
					--	29.4	0.84829		986.1	0.34146	--	--	--
					--	29.5	0.85075		987.1	0.33962	--	--	--
					--	29.6	0.85321		988.1	0.33808	--	--	--
					--	29.7	0.85536		989.1	0.33623	--	--	--
					--	29.8	0.85782		990.1	0.3347	--	--	--
					--	29.9	0.85997		991.1	0.33285	--	--	--
					--	30	0.86244		992.1	0.33162	--	--	--
					--	30.1	0.86459		993.1	0.32978	--	--	--
					--	30.2	0.86674		994.1	0.32762	--	--	--
					--	30.3	0.86889		995.1	0.32639	--	--	--
					--	30.4	0.87166		996.1	0.32455	--	--	--
					--	30.5	0.87381		997.1	0.3227	--	--	--
					--	30.6	0.87535		998.1	0.32147	--	--	--
					--	30.7	0.87812		999.1	0.31932	--	--	--
					--	30.8	0.88027		1000.1	0.31809	--	--	--
					--	30.9	0.88212		1001.1	0.31655	--	--	--
					--	31	0.88458		1002.1	0.3144	--	--	--
					--	31.1	0.88673		1003.1	0.31317	--	--	--
					--	31.2	0.88888		1004.1	0.31132	--	--	--
					--	31.3	0.89134		1005.1	0.30948	--	--	--
					--	31.4	0.8935		1006.1	0.30794	--	--	--
					--	31.5	0.89534		1007.1	0.3064	--	--	--
					--	31.6	0.89719		1008.1	0.30456	--	--	--
					--	31.7	0.89965		1009.1	0.30271	--	--	--
					--	31.8	0.90149		1010.1	0.30118	--	--	--
					--	31.9	0.90365		1011.1	0.29902	--	--	--
					--	32	0.90611		1012.1	0.29779	--	--	--
					--	32.1	0.90826		1013.1	0.29595	--	--	--
					--	32.2	0.9101		1014.1	0.29441	--	--	--
					--	32.3	0.91195		1015.1	0.29287	--	--	--
					--	32.4	0.91472		1016.1	0.29103	--	--	--
					--	32.5	0.91595		1017.1	0.28949	--	--	--
					--	32.6	0.9181		1018.1	0.28764	--	--	--
					--	32.7	0.92025		1019.1	0.28611	--	--	--
					--	32.8	0.9221		1020.1	0.28457	--	--	--
					--	32.9	0.92425		1021.1	0.28303	--	--	--
					--	33	0.9261		1022.1	0.28088	--	--	--
					--	33.1	0.92794		1023.1	0.27934	--	--	--
					--	33.2	0.93009		1024.1	0.27749	--	--	--
					--	33.3	0.93225		1025.1	0.27596	--	--	--
					--	33.4	0.93409		1026.1	0.27411	--	--	--
					--	33.5	0.93624		1027.1	0.27257	--	--	--
					--	33.6	0.93778		1028.1	0.27104	--	--	--
					--	33.7	0.93994		1029.1	0.26888	--	--	--
					--	33.8	0.94147		1030.1	0.26735	--	--	--
					--	33.9	0.94332		1031.1	0.26612	--	--	--
					--	34	0.94547		1032.1	0.26458	--	--	--
					--	34.1	0.94701		1033.1	0.26273	--	--	--
					--	34.2	0.94916		1034.1	0.26058	--	--	--
					--	34.3	0.95101		1035.1	0.25935	--	--	--
					--	34.4	0.95316		1036.1	0.25689	--	--	--
					--	34.5	0.955		1037.1	0.25597	--	--	--
					--	34.6	0.95654		1038.1	0.25412	--	--	--
					--	34.7	0.95808		1039.1	0.25228	--	--	--
					--	34.8	0.96023		1040.1	0.25105	--	--	--
					--	34.9	0.96208		1041.1	0.2492	--	--	--
					--	35	0.96423		1042.1	0.24766	--	--	--
					--	35.1	0.96546		1043.1	0.24613	--	--	--
					--	35.2	0.96731		1044.1	0.24428	--	--	--
					--	35.3	0.96884		1045.1	0.24244	--	--	--
					--	35.4	0.97038		1046.1	0.2409	--	--	--
					--	35.5	0.97284		1047.1	0.23905	--	--	--
					--	35.6	0.97438		1048.1	0.23751	--	--	--
					--	35.7	0.97561		1049.1	0.23567	--	--	--
					--	35.8	0.97776		1050.1	0.23413	--	--	--
					--	35.9	0.97961		1051.1	0.23229	--	--	--
					--	36	0.98084		1052.1	0.23075	--	--	--
					--	36.1	0.98268		1053.1	0.22921	--	--	--
					--	36.2	0.98422		1054.1	0.22737	--	--	--
					--	36.3	0.98607		1055.1	0.22583	--	--	--
					--	36.4	0.9876		1056.1	0.22429	--	--	--
					--	36.5	0.98914		1057.1	0.22245	--	--	--
					--	36.6	0.99099		1058.1	0.2206	--	--	--
					--	36.7	0.99252		1059.1	0.21937	--	--	--
					--	36.8	0.99375		1060.1	0.21722	--	--	--
					--	36.9	0.9956		1061.1	0.21568	--	--	--
					--	37	0.99714		1062.1	0.21414	--	--	--
					--	37.1	0.99898		1063.1	0.2123	--	--	--
					--	37.2	1.00052		1064.1	0.21076	--	--	--
					--	37.3	0.9141		1065.1	0.20922	--	--	--
					--	37.4	0.90488		1066.1	0.20768	--	--	--
					--	37.5	0.89811		1067.1	0.20584	--	--	--
					--	37.6	0.89288		1068.1	0.2043	--	--	--
					--	37.7	0.88796		1069.1	0.20215	--	--	--
					--	37.8	0.88366		1070.1	0.20092	--	--	--
					--	37.9	0.87935		1071.1	0.19938	--	--	--
					--	38	0.87566		1072.1	0.19784	--	--	--
					--	38.1	0.87166		1073.1	0.1963	--	--	--
					--	38.2	0.86828		1074.1	0.19477	--	--	--
					--	38.3	0.86459		1075.1	0.19323	--	--	--
					--	38.4	0.86151		1076.1	0.19108	--	--	--
					--	38.5	0.85844		1077.1	0.18954	--	--	--
					--	38.6	0.85505		1078.1	0.18769	--	--	--
					--	38.7	0.85167		1079.1	0.18585	--	--	--
					--	38.8	0.84921		1080.1	0.18462	--	--	--
					--	38.9	0.84583		1081.1	0.18308	--	--	--
					--	39	0.84275		1082.1	0.18123	--	--	--
					--	39.1	0.83937		1083.1	0.1797	--	--	--
					--	39.2	0.83691		1084.1	0.17847	--	--	--
					--	39.3	0.83353		1085.1	0.17662	--	--	--
					--	39.4	0.83107		1086.1	0.17478	--	--	--
					--	39.5	0.82768		1087.1	0.17355	--	--	--
					--	39.6	0.82492		1088.1	0.1717	--	--	--
					--	39.7	0.82215		1089.1	0.16986	--	--	--
					--	39.8	0.81938		1090.1	0.16863	--	--	--
					--	39.9	0.81661		1091.1	0.16709	--	--	--
					--	40	0.81323		1092.1	0.16524	--	--	--
					--	40.1	0.81108		1093.1	0.16371	--	--	--
					--	40.2	0.808		1094.1	0.16217	--	--	--
					--	40.3	0.80493		1095.1	0.16063	--	--	--
					--	40.4	0.80246		1096.1	0.15909	--	--	--
					--	40.5	0.79908		1097.1	0.15755	--	--	--
					--	40.6	0.79662		1098.1	0.15602	--	--	--
					--	40.7	0.79416		1099.1	0.15386	--	--	--
					--	40.8	0.79078		1100.1	0.15263	--	--	--
					--	40.9	0.78863		1101.1	0.15079	--	--	--
					--	41	0.78555		1102.1	0.14956	--	--	--
					--	41.1	0.78278		1103.1	0.14802	--	--	--
					--	41.2	0.78001		1104.1	0.14618	--	--	--
					--	41.3	0.77725		1105.1	0.14525	--	--	--
					--	41.4	0.77448		1106.1	0.14341	--	--	--
					--	41.5	0.77171		1107.1	0.14125	--	--	--
					--	41.6	0.76925		1108.1	0.14002	--	--	--
					--	41.7	0.76618		1109.1	0.13818	--	--	--
					--	41.8	0.76341		1110.1	0.13695	--	--	--
					--	41.9	0.76033		1111.1	0.1351	--	--	--
					--	42	0.75787		1112.1	0.13357	--	--	--
					--	42.1	0.75541		1113.1	0.13203	--	--	--
					--	42.2	0.75234		1114.1	0.13049	--	--	--
					--	42.3	0.74957		1115.1	0.12926	--	--	--
					--	42.4	0.7468		1116.1	0.12742	--	--	--
					--	42.5	0.74372		1117.1	0.12619	--	--	--
					--	42.6	0.74096		1118.1	0.12434	--	--	--
					--	42.7	0.73819		1119.1	0.1228	--	--	--
					--	42.8	0.73511		1120.1	0.12157	--	--	--
					--	42.9	0.73265		1121.1	0.11973	--	--	--
					--	43	0.72989		1122.1	0.1185	--	--	--
					--	43.1	0.72743		1123.1	0.11665	--	--	--
					--	43.2	0.72435		1124.1	0.11511	--	--	--
					--	43.3	0.72127		1125.1	0.11388	--	--	--
					--	43.4	0.71851		1126.1	0.11173	--	--	--
					--	43.5	0.71605		1127.1	0.11081	--	--	--
					--	43.6	0.71328		1128.1	0.10927	--	--	--
					--	43.7	0.7102		1129.1	0.10743	--	--	--
					--	43.8	0.70713		1130.1	0.1065	--	--	--
					--	43.9	0.70405		1131.1	0.10435	--	--	--
					--	44	0.70159		1132.1	0.10343	--	--	--
					--	44.1	0.69882		1133.1	0.10158	--	--	--
					--	44.2	0.69575		1134.1	0.10004	--	--	--
					--	44.3	0.69298		1135.1	0.09851	--	--	--
					--	44.4	0.69052		1136.1	0.09697	--	--	--
					--	44.5	0.68714		1137.1	0.09605	--	--	--
					--	44.6	0.68468		1138.1	0.0942	--	--	--
					--	44.7	0.6816		1139.1	0.09266	--	--	--
					--	44.8	0.67883		1140.1	0.09143	--	--	--
					--	44.9	0.67607		1141.1	0.08989	--	--	--
					--	45	0.67299		1142.1	0.08836	--	--	--
					--	45.1	0.67022		1143.1	0.08682	--	--	--
					--	45.2	0.66745		1144.1	0.08559	--	--	--
					--	45.3	0.66438		1145.1	0.08374	--	--	--
					--	45.4	0.6613		1146.1	0.08251	--	--	--
					--	45.5	0.65915		1147.1	0.08097	--	--	--
					--	45.6	0.65577		1148.1	0.08005	--	--	--
					--	45.7	0.65331		1149.1	0.07851	--	--	--
					--	45.8	0.65023		1150.1	0.07697	--	--	--
					--	45.9	0.64716		1151.1	0.07574	--	--	--
					--	46	0.64439		1152.1	0.07421	--	--	--
					--	46.1	0.64162		1153.1	0.07267	--	--	--
					--	46.2	0.63855		1154.1	0.07144	--	--	--
					--	46.3	0.63578		1155.1	0.07021	--	--	--
					--	46.4	0.63301		1156.1	0.06867	--	--	--
					--	46.5	0.63024		1157.1	0.06713	--	--	--
					--	46.6	0.62778		1158.1	0.06528	--	--	--
					--	46.7	0.6244		1159.1	0.06467	--	--	--
					--	46.8	0.62194		1160.1	0.06344	--	--	--
					--	46.9	0.61886		1161.1	0.06159	--	--	--
					--	47	0.6161		1162.1	0.06006	--	--	--
					--	47.1	0.61333		1163.1	0.05882	--	--	--
					--	47.2	0.61025		1164.1	0.05759	--	--	--
					--	47.3	0.60748		1165.1	0.05636	--	--	--
					--	47.4	0.60472		1166.1	0.05513	--	--	--
					--	47.5	0.60195		1167.1	0.05329	--	--	--
					--	47.6	0.59918		1168.1	0.05237	--	--	--
					--	47.7	0.59641		1169.1	0.05113	--	--	--
					--	47.8	0.59395		1170.1	0.05021	--	--	--
					--	47.9	0.59088		1171.1	0.04867	--	--	--
					--	48	0.58811		1172.1	0.04744	--	--	--
					--	48.1	0.58565		1173.1	0.04591	--	--	--
					--	48.2	0.58257		1174.1	0.04467	--	--	--
					--	48.3	0.57981		1175.1	0.04344	--	--	--
					--	48.4	0.57765		1176.1	0.04221	--	--	--
					--	48.5	0.57458		1177.1	0.04098	--	--	--
					--	48.6	0.57212		1178.1	0.03975	--	--	--
					--	48.7	0.56935		1179.1	0.03852	--	--	--
					--	48.8	0.56658		1180.1	0.03729	--	--	--
					--	48.9	0.56381		1181.1	0.03606	--	--	--
					--	49	0.56135		1182.1	0.03452	--	--	--
					--	49.1	0.55859		1183.1	0.03329	--	--	--
					--	49.2	0.55551		1184.1	0.03237	--	--	--
					--	49.3	0.55367		1185.1	0.03145	--	--	--
					--	49.4	0.5512		1186.1	0.02991	--	--	--
					--	49.5	0.54782		1187.1	0.02899	--	--	--
					--	49.6	0.54567		1188.1	0.02745	--	--	--
					--	49.7	0.5429		1189.1	0.02622	--	--	--
					--	49.8	0.54013		1190.1	0.0253	--	--	--
					--	49.9	0.53737		1191.1	0.02407	--	--	--
					--	50	0.53521		1192.1	0.02314	--	--	--
					--	50.1	0.53245		1193.1	0.0213	--	--	--
					--	50.2	0.53029		1194.1	0.02068	--	--	--
					--	50.3	0.52752		1195.1	0.01945	--	--	--
					--	50.4	0.52506		1196.1	0.01884	--	--	--
					--	50.5	0.5223		1197.1	0.01761	--	--	--
					--	50.6	0.52014		1198.1	0.01637	--	--	--
					--	50.7	0.51738		1199.1	0.01514	--	--	--
					--	50.8	0.51522		1200.1	0.01391	--	--	--
					--	50.9	0.51215		1201.1	0.01299	--	--	--
					--	51	0.50969		1202.1	0.01238	--	--	--
					--	51.1	0.50784		1203.1	0.01084	--	--	--
					--	51.2	0.50507		1204.1	0.00992	--	--	--
					--	51.3	0.50292		1205.1	0.00899	--	--	--
					--	51.4	0.50015		1206.1	0.00807	--	--	--
					--	51.5	0.49769		1207.1	0.00684	--	--	--
					--	51.6	0.49493		1208.1	0.00622	--	--	--
					--	51.7	0.49277		1209.1	0.00499	--	--	--
					--	51.8	0.49031		1210.1	0.00376	--	--	--
					--	51.9	0.48785		1211.1	0.00253	--	--	--
					--	52	0.48539		1212.1	0.00192	--	--	--
					--	52.1	0.48293		1213.1	0.00068683	--	--	--
					--	52.2	0.48078		1214.1	-0.000235995	--	--	--
					--	52.3	0.47832		--	--	--	--	--
					--	52.4	0.47586		--	--	--	--	--
					--	52.5	0.4734		--	--	--	--	--
					--	52.6	0.47124		--	--	--	--	--
					--	52.7	0.46848		--	--	--	--	--
					--	52.8	0.46663		--	--	--	--	--
					--	52.9	0.46417		--	--	--	--	--
					--	53	0.46171		--	--	--	--	--
					--	53.1	0.45925		--	--	--	--	--
					--	53.2	0.45741		--	--	--	--	--
					--	53.3	0.45464		--	--	--	--	--
					--	53.4	0.45218		--	--	--	--	--
					--	53.5	0.45002		--	--	--	--	--
					--	53.6	0.44726		--	--	--	--	--
					--	53.7	0.44541		--	--	--	--	--
					--	53.8	0.44326		--	--	--	--	--
					--	53.9	0.44049		--	--	--	--	--
					--	54	0.43834		--	--	--	--	--
					--	54.1	0.43649		--	--	--	--	--
					--	54.2	0.43342		--	--	--	--	--
					--	54.3	0.43157		--	--	--	--	--
					--	54.4	0.4288		--	--	--	--	--
					--	54.5	0.42634		--	--	--	--	--
					--	54.6	0.42419		--	--	--	--	--
					--	54.7	0.42204		--	--	--	--	--
					--	54.8	0.41958		--	--	--	--	--
					--	54.9	0.41712		--	--	--	--	--
					--	55	0.41466		--	--	--	--	--
					--	55.1	0.4125		--	--	--	--	--
					--	55.2	0.41066		--	--	--	--	--
					--	55.3	0.40789		--	--	--	--	--
					--	55.4	0.40574		--	--	--	--	--
					--	55.5	0.40328		--	--	--	--	--
					--	55.6	0.40113		--	--	--	--	--
					--	55.7	0.39867		--	--	--	--	--
					--	55.8	0.39621		--	--	--	--	--
					--	55.9	0.39405		--	--	--	--	--
					--	56	0.39159		--	--	--	--	--
					--	56.1	0.38913		--	--	--	--	--
					--	56.2	0.38667		--	--	--	--	--
					--	56.3	0.38452		--	--	--	--	--
					--	56.4	0.38206		--	--	--	--	--
					--	56.5	0.37991		--	--	--	--	--
					--	56.6	0.37745		--	--	--	--	--
					--	56.7	0.37498		--	--	--	--	--
					--	56.8	0.37283		--	--	--	--	--
					--	56.9	0.37037		--	--	--	--	--
					--	57	0.36791		--	--	--	--	--
					--	57.1	0.36545		--	--	--	--	--
					--	57.2	0.36299		--	--	--	--	--
					--	57.3	0.36084		--	--	--	--	--
					--	57.4	0.35899		--	--	--	--	--
					--	57.5	0.35592		--	--	--	--	--
					--	57.6	0.35376		--	--	--	--	--
					--	57.7	0.35161		--	--	--	--	--
					--	57.8	0.34884		--	--	--	--	--
					--	57.9	0.34669		--	--	--	--	--
					--	58	0.34423		--	--	--	--	--
					--	58.1	0.34208		--	--	--	--	--
					--	58.2	0.33931		--	--	--	--	--
					--	58.3	0.33716		--	--	--	--	--
					--	58.4	0.3347		--	--	--	--	--
					--	58.5	0.33254		--	--	--	--	--
					--	58.6	0.32947		--	--	--	--	--
					--	58.7	0.32732		--	--	--	--	--
					--	58.8	0.32578		--	--	--	--	--
					--	58.9	0.32301		--	--	--	--	--
					--	59	0.31994		--	--	--	--	--
					--	59.1	0.31809		--	--	--	--	--
					--	59.2	0.31563		--	--	--	--	--
					--	59.3	0.31348		--	--	--	--	--
					--	59.4	0.31071		--	--	--	--	--
					--	59.5	0.30825		--	--	--	--	--
					--	59.6	0.3061		--	--	--	--	--
					--	59.7	0.30364		--	--	--	--	--
					--	59.8	0.30148		--	--	--	--	--
					--	59.9	0.29902		--	--	--	--	--
					--	60	0.29656		--	--	--	--	--
					--	60.1	0.2941		--	--	--	--	--
					--	60.2	0.29164		--	--	--	--	--
					--	60.3	0.28887		--	--	--	--	--
					--	60.4	0.28703		--	--	--	--	--
					--	60.5	0.28426		--	--	--	--	--
					--	60.6	0.28211		--	--	--	--	--
					--	60.7	0.27996		--	--	--	--	--
					--	60.8	0.27688		--	--	--	--	--
					--	60.9	0.27473		--	--	--	--	--
					--	61	0.27227		--	--	--	--	--
					--	61.1	0.26981		--	--	--	--	--
					--	61.2	0.26765		--	--	--	--	--
					--	61.3	0.26519		--	--	--	--	--
					--	61.4	0.26243		--	--	--	--	--
					--	61.5	0.26027		--	--	--	--	--
					--	61.6	0.25781		--	--	--	--	--
					--	61.7	0.25597		--	--	--	--	--
					--	61.8	0.2532		--	--	--	--	--
					--	61.9	0.25074		--	--	--	--	--
					--	62	0.24828		--	--	--	--	--
					--	62.1	0.24613		--	--	--	--	--
					--	62.2	0.24397		--	--	--	--	--
					--	62.3	0.24121		--	--	--	--	--
					--	62.4	0.23936		--	--	--	--	--
					--	62.5	0.23659		--	--	--	--	--
					--	62.6	0.23413		--	--	--	--	--
					--	62.7	0.23198		--	--	--	--	--
					--	62.8	0.22952		--	--	--	--	--
					--	62.9	0.22706		--	--	--	--	--
					--	63	0.22429		--	--	--	--	--
					--	63.1	0.22214		--	--	--	--	--
					--	63.2	0.21998		--	--	--	--	--
					--	63.3	0.21722		--	--	--	--	--
					--	63.4	0.21506		--	--	--	--	--
					--	63.5	0.21291		--	--	--	--	--
					--	63.6	0.21045		--	--	--	--	--
					--	63.7	0.2083		--	--	--	--	--
					--	63.8	0.20553		--	--	--	--	--
					--	63.9	0.20338		--	--	--	--	--
					--	64	0.20092		--	--	--	--	--
					--	64.1	0.19846		--	--	--	--	--
					--	64.2	0.1963		--	--	--	--	--
					--	64.3	0.19384		--	--	--	--	--
					--	64.4	0.19138		--	--	--	--	--
					--	64.5	0.18954		--	--	--	--	--
					--	64.6	0.18708		--	--	--	--	--
					--	64.7	0.18431		--	--	--	--	--
					--	64.8	0.18246		--	--	--	--	--
					--	64.9	0.1797		--	--	--	--	--
					--	65	0.17785		--	--	--	--	--
					--	65.1	0.17539		--	--	--	--	--
					--	65.2	0.17324		--	--	--	--	--
					--	65.3	0.17078		--	--	--	--	--
					--	65.4	0.16863		--	--	--	--	--
					--	65.5	0.16617		--	--	--	--	--
					--	65.6	0.16371		--	--	--	--	--
					--	65.7	0.16155		--	--	--	--	--
					--	65.8	0.15878		--	--	--	--	--
					--	65.9	0.15663		--	--	--	--	--
					--	66	0.15448		--	--	--	--	--
					--	66.1	0.15233		--	--	--	--	--
					--	66.2	0.15017		--	--	--	--	--
					--	66.3	0.14771		--	--	--	--	--
					--	66.4	0.14525		--	--	--	--	--
					--	66.5	0.14341		--	--	--	--	--
					--	66.6	0.14064		--	--	--	--	--
					--	66.7	0.13879		--	--	--	--	--
					--	66.8	0.13633		--	--	--	--	--
					--	66.9	0.13418		--	--	--	--	--
					--	67	0.13172		--	--	--	--	--
					--	67.1	0.12957		--	--	--	--	--
					--	67.2	0.12711		--	--	--	--	--
					--	67.3	0.12526		--	--	--	--	--
					--	67.4	0.1228		--	--	--	--	--
					--	67.5	0.12065		--	--	--	--	--
					--	67.6	0.11819		--	--	--	--	--
					--	67.7	0.11573		--	--	--	--	--
					--	67.8	0.11388		--	--	--	--	--
					--	67.9	0.11142		--	--	--	--	--
					--	68	0.10927		--	--	--	--	--
					--	68.1	0.10743		--	--	--	--	--
					--	68.2	0.10496		--	--	--	--	--
					--	68.3	0.10281		--	--	--	--	--
					--	68.4	0.10066		--	--	--	--	--
					--	68.5	0.09851		--	--	--	--	--
					--	68.6	0.09574		--	--	--	--	--
					--	68.7	0.09389		--	--	--	--	--
					--	68.8	0.09112		--	--	--	--	--
					--	68.9	0.08928		--	--	--	--	--
					--	69	0.08743		--	--	--	--	--
					--	69.1	0.08497		--	--	--	--	--
					--	69.2	0.08282		--	--	--	--	--
					--	69.3	0.08066		--	--	--	--	--
					--	69.4	0.0782		--	--	--	--	--
					--	69.5	0.07636		--	--	--	--	--
					--	69.6	0.0739		--	--	--	--	--
					--	69.7	0.07174		--	--	--	--	--
					--	69.8	0.06928		--	--	--	--	--
					--	69.9	0.06775		--	--	--	--	--
					--	70	0.06528		--	--	--	--	--
					--	70.1	0.06282		--	--	--	--	--
					--	70.2	0.06098		--	--	--	--	--
					--	70.3	0.05913		--	--	--	--	--
					--	70.4	0.05636		--	--	--	--	--
					--	70.5	0.05421		--	--	--	--	--
					--	70.6	0.05206		--	--	--	--	--
					--	70.7	0.0499		--	--	--	--	--
					--	70.8	0.04806		--	--	--	--	--
					--	70.9	0.04591		--	--	--	--	--
					--	71	0.04375		--	--	--	--	--
					--	71.1	0.04129		--	--	--	--	--
					--	71.2	0.03914		--	--	--	--	--
					--	71.3	0.03729		--	--	--	--	--
					--	71.4	0.03514		--	--	--	--	--
					--	71.5	0.03237		--	--	--	--	--
					--	71.6	0.03083		--	--	--	--	--
					--	71.7	0.02837		--	--	--	--	--
					--	71.8	0.02591		--	--	--	--	--
					--	71.9	0.02437		--	--	--	--	--
					--	72	0.02191		--	--	--	--	--
					--	72.1	0.01976		--	--	--	--	--
					--	72.2	0.01791		--	--	--	--	--
					--	72.3	0.01576		--	--	--	--	--
					--	72.4	0.0133		--	--	--	--	--
					--	72.5	0.01115		--	--	--	--	--
					--	72.6	0.0093		--	--	--	--	--
					--	72.7	0.00684		--	--	--	--	--
					--	72.8	0.00499		--	--	--	--	--
					--	72.9	0.00284		--	--	--	--	--
					--	73	0.000994438		--	--	--	--	--
					--	73.1	-0.00147		--	--	--	--	--
					--				--	--	--	--	--
					--				--	--	--	--	--
					--				--	--	--	--	--
					--				--	--	--	--	--
					--				--	--	--	--	--
					--				--	--	--	--	--
					--				--	--	--	--	--
					--				--	--	--	--	--
					--				--	--	--	--	--
					--				--	--	--	--	--
					--				--	--	--	--	--
					--				--	--	--	--	--
					--				--	--	--	--	--
					--				--	--	--	--	--
					--				--	--	--	--	--
					--				--	--	--	--	--
					--				--	--	--	--	--
					--				--	--	--	--	--
					--				--	--	--	--	--
					--				--	--	--	--	--
					--				--	--	--	--	--
					--				--	--	--	--	--
					--				--	--	--	--	--
					--				--	--	--	--	--
					--				--	--	--	--	--
					--				--	--	--	--	--
					--				--	--	--	--	--
					--				--	--	--	--	--
					--				--	--	--	--	--
					--				--	--	--	--	--
					--				--	--	--	--	--
					--				--	--	--	--	--
					--				--	--	--	--	--
					--				--	--	--	--	--
					--				--	--	--	--	--
					--				--	--	--	--	--
					--				--	--	--	--	--
					--				--	--	--	--	--
					--				--	--	--	--	--
					--				--	--	--	--	--
					--				--	--	--	--	--
					--				--	--	--	--	--
					--				--	--	--	--	--
					--				--	--	--	--	--
					--				--	--	--	--	--
					--				--	--	--	--	--
					--				--	--	--	--	--
					--				--	--	--	--	--
					--				--	--	--	--	--
					--				--	--	--	--	--
					--				--	--	--	--	--
					--				--	--	--	--	--
					--				--	--	--	--	--
					--				--	--	--	--	--
					--				--	--	--	--	--
					--				--	--	--	--	--
					--				--	--	--	--	--
					--				--	--	--	--	--
					--				--	--	--	--	--
					--				--	--	--	--	--
					--				--	--	--	--	--
					--				--	--	--	--	--
					--				--	--	--	--	--
					--				--	--	--	--	--
					--				--	--	--	--	--
					--				--	--	--	--	--
					--				--	--	--	--	--
					--				--	--	--	--	--
					--				--	--	--	--	--
					--				--	--	--	--	--
					--				--	--	--	--	--
					--				--	--	--	--	--
					--				--	--	--	--	--
					--				--	--	--	--	--
					--				--	--	--	--	--
					--				--	--	--	--	--
					--				--	--	--	--	--
					--				--	--	--	--	--
					--				--	--	--	--	--
					--				--	--	--	--	--
					--				--	--	--	--	--
					--				--	--	--	--	--
					--				--	--	--	--	--
					--				--	--	--	--	--
					--				--	--	--	--	--
					--				--	--	--	--	--
					--				--	--	--	--	--
					--				--	--	--	--	--
					--				--	--	--	--	--
					--				--	--	--	--	--
					--				--	--	--	--	--
					--				--	--	--	--	--
					--				--	--	--	--	--
					--				--	--	--	--	--
					--				--	--	--	--	--
					--				--	--	--	--	--
					--				--	--	--	--	--
					--				--	--	--	--	--
					--				--	--	--	--	--
					--				--	--	--	--	--
					--				--	--	--	--	--
					--				--	--	--	--	--
					--				--	--	--	--	--
					--				--	--	--	--	--
					--				--	--	--	--	--
					--				--	--	--	--	--
					--				--	--	--	--	--
					--				--	--	--	--	--
					--				--	--	--	--	--
					--				--	--	--	--	--
					--				--	--	--	--	--
					--				--	--	--	--	--
					--				--	--	--	--	--
					--				--	--	--	--	--
					--				--	--	--	--	--
					--				--	--	--	--	--
					--				--	--	--	--	--
					--				--	--	--	--	--
					--				--	--	--	--	--
					--				--	--	--	--	--
					--				--	--	--	--	--
					--				--	--	--	--	--
					--				--	--	--	--	--
					--				--	--	--	--	--
					--				--	--	--	--	--
					--				--	--	--	--	--
					--				--	--	--	--	--
					--				--	--	--	--	--
					--				--	--	--	--	--
					--				--	--	--	--	--
					--				--	--	--	--	--
					--				--	--	--	--	--
					--				--	--	--	--	--
					--				--	--	--	--	--
					--				--	--	--	--	--
					--				--	--	--	--	--
					--				--	--	--	--	--
					--				--	--	--	--	--
					--				--	--	--	--	--
					--				--	--	--	--	--
					--				--	--	--	--	--
					--				--	--	--	--	--
					--				--	--	--	--	--
					--				--	--	--	--	--
					--				--	--	--	--	--
					--				--	--	--	--	--
					0.1				--	--	--	--	0.00346
					0.2				--	--	--	--	0.00284
					0.3				--	--	--	--	0.00192
					0.4				--	--	--	--	0.00068683
					0.5				--	--	--	--	-0.000235995
					0.6				--	--	--	--	0.04744
					0.7				--	--	--	--	0.0536
					0.8				--	--	--	--	0.0579
					0.9				--	--	--	--	0.06159
					1				--	--	--	--	0.06498
					1.1				--	--	--	--	0.06805
					1.2				--	--	--	--	0.07144
					1.3				--	--	--	--	0.0739
					1.4				--	--	--	--	0.07697
					1.5				--	--	--	--	0.07943
					1.6				--	--	--	--	0.08159
					1.7				--	--	--	--	0.08436
					1.8				--	--	--	--	0.08651
					1.9				--	--	--	--	0.08897
					2				--	--	--	--	0.09112
					2.1				--	--	--	--	0.09358
					2.2				--	--	--	--	0.09543
					2.3				--	--	--	--	0.09758
					2.4				--	--	--	--	0.09943
					2.5				--	--	--	--	0.10158
					2.6				--	--	--	--	0.10404
					2.7				--	--	--	--	0.10558
					2.8				--	--	--	--	0.10804
					2.9				--	--	--	--	0.10958
					3				--	--	--	--	0.11142
					3.1				--	--	--	--	0.11358
					3.2				--	--	--	--	0.11542
					3.3				--	--	--	--	0.11757
					3.4				--	--	--	--	0.11942
					3.5				--	--	--	--	0.12096
					3.6				--	--	--	--	0.1228
					3.7				--	--	--	--	0.12434
					3.8				--	--	--	--	0.1268
					3.9				--	--	--	--	0.12834
					4				--	--	--	--	0.13018
					4.1				--	--	--	--	0.13172
					4.2				--	--	--	--	0.13326
					4.3				--	--	--	--	0.13572
					4.4				--	--	--	--	0.13756
					4.5				--	--	--	--	0.13849
					4.6				--	--	--	--	0.14033
					4.7				--	--	--	--	0.14248
					4.8				--	--	--	--	0.14433
					4.9				--	--	--	--	0.14587
					5				--	--	--	--	0.14741
					5.1				--	--	--	--	0.14925
					5.2				--	--	--	--	0.1511
					5.3				--	--	--	--	0.15263
					5.4				--	--	--	--	0.15417
					5.5				--	--	--	--	0.15571
					5.6				--	--	--	--	0.15755
					5.7				--	--	--	--	0.15909
					5.8				--	--	--	--	0.16094
					5.9				--	--	--	--	0.16247
					6				--	--	--	--	0.16371
					6.1				--	--	--	--	0.16586
					6.2				--	--	--	--	0.1674
					6.3				--	--	--	--	0.16893
					6.4				--	--	--	--	0.17078
					6.5				--	--	--	--	0.17232
					6.6				--	--	--	--	0.17385
					6.7				--	--	--	--	0.17508
					6.8				--	--	--	--	0.17693
					6.9				--	--	--	--	0.17847
					7				--	--	--	--	0.18031
					7.1				--	--	--	--	0.18185
					7.2				--	--	--	--	0.18339
					7.3				--	--	--	--	0.18462
					7.4				--	--	--	--	0.18646
					7.5				--	--	--	--	0.18769
					7.6				--	--	--	--	0.18954
					7.7				--	--	--	--	0.19108
					7.8				--	--	--	--	0.19231
					7.9				--	--	--	--	0.19384
					8				--	--	--	--	0.19538
					8.1				--	--	--	--	0.19723
					8.2				--	--	--	--	0.19876
					8.3				--	--	--	--	0.2003
					8.4				--	--	--	--	0.20184
					8.5				--	--	--	--	0.20276
					8.6				--	--	--	--	0.20492
					8.7				--	--	--	--	0.20615
					8.8				--	--	--	--	0.20768
					8.9				--	--	--	--	0.20922
					9				--	--	--	--	0.21076
					9.1				--	--	--	--	0.2123
					9.2				--	--	--	--	0.21383
					9.3				--	--	--	--	0.21537
					9.4				--	--	--	--	0.21629
					9.5				--	--	--	--	0.21845
					9.6				--	--	--	--	0.21968
					9.7				--	--	--	--	0.22121
					9.8				--	--	--	--	0.22275
					9.9				--	--	--	--	0.22398
					10				--	--	--	--	0.22583
					10.1				--	--	--	--	0.22706
					10.2				--	--	--	--	0.22829
					10.3				--	--	--	--	0.23013
					10.4				--	--	--	--	0.23136
					10.5				--	--	--	--	0.23259
					10.6				--	--	--	--	0.23444
					10.7				--	--	--	--	0.23598
					10.8				--	--	--	--	0.2369
					10.9				--	--	--	--	0.23844
					11				--	--	--	--	0.23967
					11.1				--	--	--	--	0.2409
					11.2				--	--	--	--	0.24274
					11.3				--	--	--	--	0.24459
					11.4				--	--	--	--	0.24551
					11.5				--	--	--	--	0.24736
					11.6				--	--	--	--	0.24889
					11.7				--	--	--	--	0.25012
					11.8				--	--	--	--	0.25135
					11.9				--	--	--	--	0.25289
					12				--	--	--	--	0.25412
					12.1				--	--	--	--	0.25504
					12.2				--	--	--	--	0.25689
					12.3				--	--	--	--	0.25781
					12.4				--	--	--	--	0.25996
					12.5				--	--	--	--	0.2612
					12.6				--	--	--	--	0.26273
					12.7				--	--	--	--	0.26366
					12.8				--	--	--	--	0.2655
					12.9				--	--	--	--	0.26673
					13				--	--	--	--	0.26796
					13.1				--	--	--	--	0.26919
					13.2				--	--	--	--	0.27073
					13.3				--	--	--	--	0.27196
					13.4				--	--	--	--	0.2735
					13.5				--	--	--	--	0.27473
					13.6				--	--	--	--	0.27596
					13.7				--	--	--	--	0.27749
					13.8				--	--	--	--	0.27872
					13.9				--	--	--	--	0.27996
					14				--	--	--	--	0.2818
					14.1				--	--	--	--	0.28303
					14.2				--	--	--	--	0.28426
					14.3				--	--	--	--	0.2858
					14.4				--	--	--	--	0.28672
					14.5				--	--	--	--	0.28826
					14.6				--	--	--	--	0.28949
					14.7				--	--	--	--	0.29072
					14.8				--	--	--	--	0.29195
					14.9				--	--	--	--	0.29379
					15				--	--	--	--	0.29502
					15.1				--	--	--	--	0.29595
					15.2				--	--	--	--	0.29748
					15.3				--	--	--	--	0.29871
					15.4				--	--	--	--	0.29995
					15.5				--	--	--	--	0.30148
					15.6				--	--	--	--	0.30241
					15.7				--	--	--	--	0.30394
					15.8				--	--	--	--	0.30548
					15.9				--	--	--	--	0.30671
					16				--	--	--	--	0.30794
					16.1				--	--	--	--	0.30917
					16.2				--	--	--	--	0.31071
					16.3				--	--	--	--	0.31194
					16.4				--	--	--	--	0.31317
					16.5				--	--	--	--	0.3144
					16.6				--	--	--	--	0.31594
					16.7				--	--	--	--	0.31686
					16.8				--	--	--	--	0.3184
					16.9				--	--	--	--	0.31963
					17				--	--	--	--	0.32086
					17.1				--	--	--	--	0.3224
					17.2				--	--	--	--	0.32363
					17.3				--	--	--	--	0.32486
					17.4				--	--	--	--	0.32609
					17.5				--	--	--	--	0.32732
					17.6				--	--	--	--	0.32916
					17.7				--	--	--	--	0.33008
					17.8				--	--	--	--	0.33131
					17.9				--	--	--	--	0.33224
					18				--	--	--	--	0.33347
					18.1				--	--	--	--	0.3347
					18.2				--	--	--	--	0.33623
					18.3				--	--	--	--	0.33746
					18.4				--	--	--	--	0.339
					18.5				--	--	--	--	0.33993
					18.6				--	--	--	--	0.34146
					18.7				--	--	--	--	0.34269
					18.8				--	--	--	--	0.34392
					18.9				--	--	--	--	0.34485
					19				--	--	--	--	0.34669
					19.1				--	--	--	--	0.34761
					19.2				--	--	--	--	0.34884
					19.3				--	--	--	--	0.35007
					19.4				--	--	--	--	0.351
					19.5				--	--	--	--	0.35253
					19.6				--	--	--	--	0.35376
					19.7				--	--	--	--	0.3553
					19.8				--	--	--	--	0.35653
					19.9				--	--	--	--	0.35746
					20				--	--	--	--	0.35899
					20.1				--	--	--	--	0.35992
					20.2				--	--	--	--	0.36115
					20.3				--	--	--	--	0.36268
					20.4				--	--	--	--	0.36391
					20.5				--	--	--	--	0.36484
					20.6				--	--	--	--	0.36607
					20.7				--	--	--	--	0.3676
					20.8				--	--	--	--	0.36853
					20.9				--	--	--	--	0.37006
					21				--	--	--	--	0.37129
					21.1				--	--	--	--	0.37252
					21.2				--	--	--	--	0.37406
					21.3				--	--	--	--	0.37498
					21.4				--	--	--	--	0.37591
					21.5				--	--	--	--	0.37745
					21.6				--	--	--	--	0.37837
					21.7				--	--	--	--	0.3796
					21.8				--	--	--	--	0.38083
					21.9				--	--	--	--	0.38237
					22				--	--	--	--	0.38329
					22.1				--	--	--	--	0.38452
					22.2				--	--	--	--	0.38636
					22.3				--	--	--	--	0.38698
					22.4				--	--	--	--	0.38821
					22.5				--	--	--	--	0.38944
					22.6				--	--	--	--	0.39036
					22.7				--	--	--	--	0.3919
					22.8				--	--	--	--	0.39313
					22.9				--	--	--	--	0.39436
					23				--	--	--	--	0.39528
					23.1				--	--	--	--	0.39682
					23.2				--	--	--	--	0.39774
					23.3				--	--	--	--	0.39928
					23.4				--	--	--	--	0.4002
					23.5				--	--	--	--	0.40143
					23.6				--	--	--	--	0.40236
					23.7				--	--	--	--	0.40389
					23.8				--	--	--	--	0.40512
					23.9				--	--	--	--	0.40605
					24				--	--	--	--	0.40728
					24.1				--	--	--	--	0.40851
					24.2				--	--	--	--	0.40974
					24.3				--	--	--	--	0.41127
					24.4				--	--	--	--	0.4125
					24.5				--	--	--	--	0.41373
					24.6				--	--	--	--	0.41466
					24.7				--	--	--	--	0.4162
					24.8				--	--	--	--	0.41681
					24.9				--	--	--	--	0.41804
					25				--	--	--	--	0.41958
					25.1				--	--	--	--	0.42081
					25.2				--	--	--	--	0.42173
					25.3				--	--	--	--	0.42296
					25.4				--	--	--	--	0.42388
					25.5				--	--	--	--	0.42542
					25.6				--	--	--	--	0.42634
					25.7				--	--	--	--	0.42757
					25.8				--	--	--	--	0.4288
					25.9				--	--	--	--	0.43003
					26				--	--	--	--	0.43096
					26.1				--	--	--	--	0.43249
					26.2				--	--	--	--	0.43372
					26.3				--	--	--	--	0.43465
					26.4				--	--	--	--	0.43588
					26.5				--	--	--	--	0.43711
					26.6				--	--	--	--	0.43803
					26.7				--	--	--	--	0.43926
					26.8				--	--	--	--	0.44049
					26.9				--	--	--	--	0.44172
					27				--	--	--	--	0.44295
					27.1				--	--	--	--	0.44387
					27.2				--	--	--	--	0.4451
					27.3				--	--	--	--	0.44633
					27.4				--	--	--	--	0.44756
					27.5				--	--	--	--	0.44849
					27.6				--	--	--	--	0.44972
					27.7				--	--	--	--	0.45125
					27.8				--	--	--	--	0.45218
					27.9				--	--	--	--	0.4531
					28				--	--	--	--	0.45433
					28.1				--	--	--	--	0.45587
					28.2				--	--	--	--	0.45679
					28.3				--	--	--	--	0.45771
					28.4				--	--	--	--	0.45894
					28.5				--	--	--	--	0.46017
					28.6				--	--	--	--	0.4614
					28.7				--	--	--	--	0.46233
					28.8				--	--	--	--	0.46356
					28.9				--	--	--	--	0.46448
					29				--	--	--	--	0.46571
					29.1				--	--	--	--	0.46694
					29.2				--	--	--	--	0.46817
					29.3				--	--	--	--	0.4694
					29.4				--	--	--	--	0.47032
					29.5				--	--	--	--	0.47124
					29.6				--	--	--	--	0.47247
					29.7				--	--	--	--	0.4737
					29.8				--	--	--	--	0.47463
					29.9				--	--	--	--	0.47555
					30				--	--	--	--	0.47647
					30.1				--	--	--	--	0.4777
					30.2				--	--	--	--	0.47893
					30.3				--	--	--	--	0.48016
					30.4				--	--	--	--	0.48139
					30.5				--	--	--	--	0.48232
					30.6				--	--	--	--	0.48324
					30.7				--	--	--	--	0.48416
					30.8				--	--	--	--	0.48539
					30.9				--	--	--	--	0.48693
					31				--	--	--	--	0.48785
					31.1				--	--	--	--	0.48908
					31.2				--	--	--	--	0.49031
					31.3				--	--	--	--	0.49123
					31.4				--	--	--	--	0.49216
					31.5				--	--	--	--	0.49339
					31.6				--	--	--	--	0.49462
					31.7				--	--	--	--	0.49554
					31.8				--	--	--	--	0.49677
					31.9				--	--	--	--	0.49769
					32				--	--	--	--	0.49831
					32.1				--	--	--	--	0.49985
					32.2				--	--	--	--	0.50077
					32.3				--	--	--	--	0.50231
					32.4				--	--	--	--	0.50323
					32.5				--	--	--	--	0.50415
					32.6				--	--	--	--	0.50538
					32.7				--	--	--	--	0.506
					32.8				--	--	--	--	0.50692
					32.9				--	--	--	--	0.50815
					33				--	--	--	--	0.50938
					33.1				--	--	--	--	0.5103
					33.2				--	--	--	--	0.51153
					33.3				--	--	--	--	0.51276
					33.4				--	--	--	--	0.51369
					33.5				--	--	--	--	0.51461
					33.6				--	--	--	--	0.51553
					33.7				--	--	--	--	0.51676
					33.8				--	--	--	--	0.51768
					33.9				--	--	--	--	0.51891
					34				--	--	--	--	0.51984
					34.1				--	--	--	--	0.52076
					34.2				--	--	--	--	0.52199
					34.3				--	--	--	--	0.52291
					34.4				--	--	--	--	0.52383
					34.5				--	--	--	--	0.52476
					34.6				--	--	--	--	0.52629
					34.7				--	--	--	--	0.52722
					34.8				--	--	--	--	0.52814
					34.9				--	--	--	--	0.52906
					35				--	--	--	--	0.53029
					35.1				--	--	--	--	0.53091
					35.2				--	--	--	--	0.53245
					35.3				--	--	--	--	0.53368
					35.4				--	--	--	--	0.53429
					35.5				--	--	--	--	0.53521
					35.6				--	--	--	--	0.53644
					35.7				--	--	--	--	0.53675
					35.8				--	--	--	--	0.53829
					35.9				--	--	--	--	0.53921
					36				--	--	--	--	0.54044
					36.1				--	--	--	--	0.54136
					36.2				--	--	--	--	0.54229
					36.3				--	--	--	--	0.54352
					36.4				--	--	--	--	0.54475
					36.5				--	--	--	--	0.54536
					36.6				--	--	--	--	0.54628
					36.7				--	--	--	--	0.54751
					36.8				--	--	--	--	0.54874
					36.9				--	--	--	--	0.54936
					37				--	--	--	--	0.55059
					37.1				--	--	--	--	0.55151
					37.2				--	--	--	--	0.55244
					37.3				--	--	--	--	0.55397
					37.4				--	--	--	--	0.55459
					37.5				--	--	--	--	0.55551
					37.6				--	--	--	--	0.55674
					37.7				--	--	--	--	0.55736
					37.8				--	--	--	--	0.55889
					37.9				--	--	--	--	0.55982
					38				--	--	--	--	0.56074
					38.1				--	--	--	--	0.56166
					38.2				--	--	--	--	0.56228
					38.3				--	--	--	--	0.5632
					38.4				--	--	--	--	0.56443
					38.5				--	--	--	--	0.56566
					38.6				--	--	--	--	0.56658
					38.7				--	--	--	--	0.56781
					38.8				--	--	--	--	0.56843
					38.9				--	--	--	--	0.56935
					39				--	--	--	--	0.57027
					39.1				--	--	--	--	0.5712
					39.2				--	--	--	--	0.57212
					39.3				--	--	--	--	0.57304
					39.4				--	--	--	--	0.57458
					39.5				--	--	--	--	0.57519
					39.6				--	--	--	--	0.57612
					39.7				--	--	--	--	0.57765
					39.8				--	--	--	--	0.57827
					39.9				--	--	--	--	0.5795
					40				--	--	--	--	0.58011
					40.1				--	--	--	--	0.58134
					40.2				--	--	--	--	0.58227
					40.3				--	--	--	--	0.5835
					40.4				--	--	--	--	0.58411
					40.5				--	--	--	--	0.58565
					40.6				--	--	--	--	0.58596
					40.7				--	--	--	--	0.58719
					40.8				--	--	--	--	0.58842
					40.9				--	--	--	--	0.58903
					41				--	--	--	--	0.59026
					41.1				--	--	--	--	0.59119
					41.2				--	--	--	--	0.5918
					41.3				--	--	--	--	0.59272
					41.4				--	--	--	--	0.59395
					41.5				--	--	--	--	0.59518
					41.6				--	--	--	--	0.59611
					41.7				--	--	--	--	0.59703
					41.8				--	--	--	--	0.59795
					41.9				--	--	--	--	0.59918
					42				--	--	--	--	0.5998
					42.1				--	--	--	--	0.60103
					42.2				--	--	--	--	0.60195
					42.3				--	--	--	--	0.60287
					42.4				--	--	--	--	0.60379
					42.5				--	--	--	--	0.60472
					42.6				--	--	--	--	0.60625
					42.7				--	--	--	--	0.60656
					42.8				--	--	--	--	0.60779
					42.9				--	--	--	--	0.60902
					43				--	--	--	--	0.60964
[truncated: 3,572 more rows]
