# Supplementary material for: Synthesis of flower-like MnO2 nanostructure with freshly prepared Cu particles and electrochemical performance in supercapacitors
Source: PLoS One. 2022 Jun 2;17(6):e0269086. doi: 10.1371/journal.pone.0269086 (PMC9162354; doi:10.1371/journal.pone.0269086)
Supplement: S1 Data — (ZIP) [file pone.0269086.s001.zip › Data/Fig.7(c).xlsx]

## Sheet: Sheet1
--	--	--	--	--	--	--	--	--	0.1	0.13449	--	--	--
--	--	--	--	--	--	--	--	--	0.2	0.1351	--	--	--
--	--	--	--	--	--	--	--	--	0.3	0.13541	--	--	--
--	--	--	--	--	--	--	--	--	0.4	0.13633	--	--	--
--	--	--	--	--	--	--	--	--	0.5	0.13695	--	--	--
--	--	--	--	--	--	--	--	--	0.6	0.13756	--	--	--
--	--	--	--	--	--	--	--	--	0.7	0.13787	--	--	--
--	--	--	--	--	--	--	--	--	0.8	0.13849	--	--	--
0.1	-0.08667	--	--	--	--	--	--	--	0.9	0.1391	--	--	--
0.2	0.9427	--	--	--	--	--	--	--	1	0.13941	--	--	--
0.3	1.00575	--	--	--	--	--	--	--	1.1	0.14002	--	--	--
0.4	-0.08114	--	--	--	--	--	--	--	1.2	0.14095	--	--	--
		--	--	--	--	--	--	--	1.3	0.14125	--	--	--
		--	--	--	--	--	--	--	1.4	0.14156	--	--	--
		--	--	--	--	--	--	--	1.5	0.14187	--	--	--
		--	--	--	--	--	--	--	1.6	0.14279	--	--	--
		--	--	--	--	--	--	--	1.7	0.1431	--	--	--
		--	--	--	--	--	--	--	1.8	0.1431	--	--	--
		--	--	--	--	--	--	--	1.9	0.14371	--	--	--
		--	--	--	--	--	--	--	2	0.14433	--	--	--
		--	--	--	--	--	--	--	2.1	0.14464	--	--	--
		--	--	--	--	--	--	--	2.2	0.14525	--	--	--
		--	--	--	--	--	--	--	2.3	0.14556	--	--	--
		--	--	--	--	--	--	--	2.4	0.14556	--	--	--
		--	--	--	--	--	--	--	2.5	0.14648	--	--	--
		--	--	--	--	--	--	--	2.6	0.14679	--	--	--
		--	--	--	--	--	--	--	2.7	0.14741	--	--	--
		--	--	--	--	--	--	--	2.8	0.14741	--	--	--
		--	--	--	--	--	--	--	2.9	0.14771	--	--	--
		--	--	--	--	--	--	--	3	0.14864	--	--	--
		--	--	--	--	--	--	--	3.1	0.14894	--	--	--
		--	--	--	--	--	--	--	3.2	0.14925	--	--	--
		--	--	--	--	--	--	--	3.3	0.14956	--	--	--
		--	--	--	--	--	--	--	3.4	0.15048	--	--	--
		--	--	--	--	--	--	--	3.5	0.15048	--	--	--
		--	--	--	--	--	--	--	3.6	0.1511	--	--	--
		--	--	--	--	--	--	--	3.7	0.15171	--	--	--
		--	--	--	--	--	--	--	3.8	0.15171	--	--	--
		--	--	--	--	--	--	--	3.9	0.15202	--	--	--
		--	--	--	--	--	--	--	4	0.15233	--	--	--
		--	--	--	--	--	--	--	4.1	0.15294	--	--	--
		--	--	--	--	--	--	--	4.2	0.15325	--	--	--
		--	--	--	--	--	--	--	4.3	0.15356	--	--	--
		--	--	--	--	--	--	--	4.4	0.15386	--	--	--
		--	--	--	--	--	--	--	4.5	0.15448	--	--	--
		--	--	--	--	--	--	--	4.6	0.15509	--	--	--
		--	--	--	--	--	--	--	4.7	0.15509	--	--	--
		--	--	--	--	--	--	--	4.8	0.1554	--	--	--
		--	--	--	--	--	--	--	4.9	0.15602	--	--	--
		--	--	--	--	--	--	--	5	0.15663	--	--	--
		--	--	--	--	--	--	--	5.1	0.15694	--	--	--
		--	--	--	--	--	--	--	5.2	0.15725	--	--	--
		--	--	--	--	--	--	--	5.3	0.15755	--	--	--
		--	--	--	--	--	--	--	5.4	0.15786	--	--	--
		--	--	--	--	--	--	--	5.5	0.15817	--	--	--
		--	--	--	--	--	--	--	5.6	0.15878	--	--	--
		--	--	--	--	--	--	--	5.7	0.1594	--	--	--
		--	--	--	--	--	--	--	5.8	0.15909	--	--	--
		--	--	--	--	--	--	--	5.9	0.16001	--	--	--
		--	--	--	--	--	--	--	6	0.16032	--	--	--
		--	--	--	--	--	--	--	6.1	0.16063	--	--	--
		--	--	--	--	--	--	--	6.2	0.16063	--	--	--
		--	--	--	--	--	--	--	6.3	0.16094	--	--	--
		--	0.1	-0.01223	--	--	--	--	6.4	0.16124	--	--	--
		--	0.2	0.47124	--	--	--	--	6.5	0.16155	--	--	--
		--	0.3	0.5143	--	--	--	--	6.6	0.16217	--	--	--
		--	0.4	0.5469	--	--	--	--	6.7	0.16247	--	--	--
		--	0.5	0.57519	--	--	--	--	6.8	0.16278	--	--	--
		--	0.6	0.59949	--	--	--	--	6.9	0.16371	--	--	--
		--	0.7	0.62255	--	--	--	--	7	0.16371	--	--	--
		--	0.8	0.64439	--	--	--	--	7.1	0.16401	--	--	--
		--	0.9	0.66438	--	--	--	--	7.2	0.16463	--	--	--
		--	1	0.68406	--	--	--	--	7.3	0.16463	--	--	--
		--	1.1	0.70282	--	--	--	--	7.4	0.16494	--	--	--
		--	1.2	0.72127	--	--	--	--	7.5	0.16555	--	--	--
		--	1.3	0.7388	--	--	--	--	7.6	0.16586	--	--	--
		--	1.4	0.75633	--	--	--	--	7.7	0.16617	--	--	--
		--	1.5	0.77325	--	--	--	--	7.8	0.16647	--	--	--
		--	1.6	0.78955	--	--	--	--	7.9	0.16678	--	--	--
		--	1.7	0.80585	--	--	--	--	8	0.16709	--	--	--
		--	1.8	0.82184	--	--	--	--	8.1	0.1677	--	--	--
		--	1.9	0.83752	--	--	--	--	8.2	0.16832	--	--	--
		--	2	0.85229	--	--	--	--	8.3	0.16832	--	--	--
		--	2.1	0.86705	--	--	--	--	8.4	0.16832	--	--	--
		--	2.2	0.8815	--	--	--	--	8.5	0.16893	--	--	--
		--	2.3	0.89565	--	--	--	--	8.6	0.16955	--	--	--
		--	2.4	0.90949	--	--	--	--	8.7	0.16955	--	--	--
		--	2.5	0.92333	--	--	--	--	8.8	0.17016	--	--	--
		--	2.6	0.93594	--	--	--	--	8.9	0.17016	--	--	--
		--	2.7	0.94824	--	--	--	--	9	0.17078	--	--	--
		--	2.8	0.96085	--	--	--	--	9.1	0.17109	--	--	--
		--	2.9	0.97192	--	--	--	--	9.2	0.17139	--	--	--
		--	3	0.98299	--	--	--	--	9.3	0.17201	--	--	--
		--	3.1	0.99345	--	--	--	--	9.4	0.17232	--	--	--
		--	3.2	1.00421	--	--	--	--	9.5	0.17293	--	--	--
		--	3.3	0.59457	--	--	--	--	9.6	0.17324	--	--	--
		--	3.4	0.55613	--	--	--	--	9.7	0.17324	--	--	--
		--	3.5	0.52506	--	--	--	--	9.8	0.17385	--	--	--
		--	3.6	0.49677	--	--	--	--	9.9	0.17385	--	--	--
		--	3.7	0.47063	--	--	--	--	10	0.17447	--	--	--
		--	3.8	0.44572	--	--	--	--	10.1	0.17478	--	--	--
		--	3.9	0.42173	--	--	--	--	10.2	0.17539	--	--	--
		--	4	0.39836	--	--	--	--	10.3	0.17539	--	--	--
		--	4.1	0.37591	--	--	--	--	10.4	0.17601	--	--	--
		--	4.2	0.35376	--	--	--	--	10.5	0.17631	--	--	--
		--	4.3	0.33224	--	--	--	--	10.6	0.17631	--	--	--
		--	4.4	0.31132	--	--	--	--	10.7	0.17662	--	--	--
		--	4.5	0.29041	--	--	--	--	10.8	0.17693	--	--	--
		--	4.6	0.26981	--	--	--	--	10.9	0.17724	--	--	--
		--	4.7	0.24982	--	--	--	--	11	0.17754	--	--	--
		--	4.8	0.22952	--	--	--	--	11.1	0.17754	--	--	--
		--	4.9	0.21014	--	--	--	--	11.2	0.17816	--	--	--
		--	5	0.19077	--	--	--	--	11.3	0.17847	--	--	--
		--	5.1	0.1717	--	--	--	--	11.4	0.17908	--	--	--
		--	5.2	0.15325	--	--	--	--	11.5	0.1797	--	--	--
		--	5.3	0.1348	--	--	--	--	11.6	0.17939	--	--	--
		--	5.4	0.11665	--	--	--	--	11.7	0.18	--	--	--
		--	5.5	0.09851	--	--	--	--	11.8	0.18031	--	--	--
		--	5.6	0.08036	--	--	--	--	11.9	0.18062	--	--	--
		--	5.7	0.06313	--	--	--	--	12	0.18123	--	--	--
		--	5.8	0.04591	--	--	--	--	12.1	0.18093	--	--	--
		--	5.9	0.02837	--	--	--	--	12.2	0.18216	--	--	--
		--	6	0.01207	--	--	--	--	12.3	0.18246	--	--	--
		--	6.1	-0.00485	--	--	--	--	12.4	0.18216	--	--	--
		--			--	--	--	--	12.5	0.18277	--	--	--
		--			--	--	--	--	12.6	0.18308	--	--	--
		--			--	--	--	--	12.7	0.1837	--	--	--
		--			--	--	--	--	12.8	0.18339	--	--	--
		--			--	--	--	--	12.9	0.1837	--	--	--
		--			--	--	--	--	13	0.18462	--	--	--
		--			--	--	--	--	13.1	0.18462	--	--	--
		--			--	--	--	--	13.2	0.18523	--	--	--
		--			--	--	--	--	13.3	0.18523	--	--	--
		--			--	--	--	--	13.4	0.18585	--	--	--
		--			--	--	--	--	13.5	0.18585	--	--	--
		--			--	--	--	--	13.6	0.18616	--	--	--
		--			--	--	--	--	13.7	0.18677	--	--	--
		--			--	--	--	--	13.8	0.18677	--	--	--
		--			--	--	--	--	13.9	0.18677	--	--	--
		--			--	--	--	--	14	0.18769	--	--	--
		--			--	--	--	--	14.1	0.18739	--	--	--
		--			--	--	--	--	14.2	0.18831	--	--	--
		--			--	--	--	--	14.3	0.18862	--	--	--
		--			--	--	--	--	14.4	0.18892	--	--	--
		--			--	--	--	--	14.5	0.18923	--	--	--
		--			--	--	--	--	14.6	0.18985	--	--	--
		--			--	--	--	--	14.7	0.18985	--	--	--
		--			--	--	--	--	14.8	0.19015	--	--	--
		--			--	--	--	--	14.9	0.19046	--	--	--
		--			--	--	--	--	15	0.19108	--	--	--
		--			--	--	--	--	15.1	0.19108	--	--	--
		--			--	--	--	--	15.2	0.19169	--	--	--
		--			--	--	--	--	15.3	0.19169	--	--	--
		--			--	--	--	--	15.4	0.192	--	--	--
		--			--	--	--	--	15.5	0.19231	--	--	--
		--			--	--	--	--	15.6	0.19292	--	--	--
		--			--	--	--	--	15.7	0.19292	--	--	--
		--			--	--	--	--	15.8	0.19354	--	--	--
		--			--	--	--	--	15.9	0.19323	--	--	--
		--			--	--	--	--	16	0.19384	--	--	--
		--			--	--	--	--	16.1	0.19446	--	--	--
		--			--	--	--	--	16.2	0.19477	--	--	--
		--			--	--	--	--	16.3	0.19507	--	--	--
		--			--	--	--	--	16.4	0.19538	--	--	--
		--			--	--	--	--	16.5	0.19569	--	--	--
		--			--	--	--	--	16.6	0.19569	--	--	--
		--			--	--	--	--	16.7	0.1963	--	--	--
		--			--	--	--	--	16.8	0.19661	--	--	--
		--			--	--	--	--	16.9	0.19661	--	--	--
		--			--	--	--	--	17	0.19692	--	--	--
		--			--	--	--	--	17.1	0.19784	--	--	--
		--			--	--	--	--	17.2	0.19753	--	--	--
		--			--	--	--	--	17.3	0.19784	--	--	--
		--			--	--	--	--	17.4	0.19846	--	--	--
		--			--	--	--	--	17.5	0.19876	--	--	--
		--			--	--	--	--	17.6	0.19907	--	--	--
		--			--	--	--	--	17.7	0.19938	--	--	--
		--			--	--	--	--	17.8	0.19969	--	--	--
		--			--	--	--	--	17.9	0.19999	--	--	--
		--			--	--	--	--	18	0.2003	--	--	--
		--			--	--	--	--	18.1	0.20061	--	--	--
		--			--	--	--	--	18.2	0.20092	--	--	--
		--			--	--	--	--	18.3	0.20122	--	--	--
		--			--	--	--	--	18.4	0.20153	--	--	--
		0.1			--	--	--	-0.00147	18.5	0.20184	--	--	--
		0.2			--	--	--	0.25258	18.6	0.20215	--	--	--
		0.3			--	--	--	0.27719	18.7	0.20215	--	--	--
		0.4			--	--	--	0.29595	18.8	0.20276	--	--	--
		0.5			--	--	--	0.31194	18.9	0.20307	--	--	--
		0.6			--	--	--	0.32578	19	0.20338	--	--	--
		0.7			--	--	--	0.33931	19.1	0.20369	--	--	--
		0.8			--	--	--	0.35192	19.2	0.20399	--	--	--
		0.9			--	--	--	0.36361	19.3	0.2043	--	--	--
		1			--	--	--	0.37437	19.4	0.20461	--	--	--
		1.1			--	--	--	0.38575	19.5	0.20553	--	--	--
		1.2			--	--	--	0.3959	19.6	0.20522	--	--	--
		1.3			--	--	--	0.40605	19.7	0.20553	--	--	--
		1.4			--	--	--	0.41558	19.8	0.20522	--	--	--
		1.5			--	--	--	0.42511	19.9	0.20615	--	--	--
		1.6			--	--	--	0.43496	20	0.20645	--	--	--
		1.7			--	--	--	0.44418	20.1	0.20676	--	--	--
		1.8			--	--	--	0.45341	20.2	0.20707	--	--	--
		1.9			--	--	--	0.46263	20.3	0.20707	--	--	--
		2			--	--	--	0.47124	20.4	0.20738	--	--	--
		2.1			--	--	--	0.47955	20.5	0.20799	--	--	--
		2.2			--	--	--	0.48877	20.6	0.2083	--	--	--
		2.3			--	--	--	0.49677	20.7	0.20861	--	--	--
		2.4			--	--	--	0.50569	20.8	0.20891	--	--	--
		2.5			--	--	--	0.5143	20.9	0.20922	--	--	--
		2.6			--	--	--	0.5223	21	0.20953	--	--	--
		2.7			--	--	--	0.5306	21.1	0.20953	--	--	--
		2.8			--	--	--	0.53829	21.2	0.21014	--	--	--
		2.9			--	--	--	0.54659	21.3	0.21045	--	--	--
		3			--	--	--	0.55428	21.4	0.21107	--	--	--
		3.1			--	--	--	0.56228	21.5	0.21107	--	--	--
		3.2			--	--	--	0.57058	21.6	0.21107	--	--	--
		3.3			--	--	--	0.57827	21.7	0.21107	--	--	--
		3.4			--	--	--	0.58565	21.8	0.21168	--	--	--
		3.5			--	--	--	0.59334	21.9	0.21199	--	--	--
		3.6			--	--	--	0.60103	22	0.2123	--	--	--
		3.7			--	--	--	0.60841	22.1	0.2126	--	--	--
		3.8			--	--	--	0.61579	22.2	0.21291	--	--	--
		3.9			--	--	--	0.62317	22.3	0.21322	--	--	--
		4			--	--	--	0.63055	22.4	0.21353	--	--	--
		4.1			--	--	--	0.63762	22.5	0.21383	--	--	--
		4.2			--	--	--	0.64531	22.6	0.21383	--	--	--
		4.3			--	--	--	0.65239	22.7	0.21445	--	--	--
		4.4			--	--	--	0.65946	22.8	0.21476	--	--	--
		4.5			--	--	--	0.66653	22.9	0.21506	--	--	--
		4.6			--	--	--	0.67361	23	0.21537	--	--	--
		4.7			--	--	--	0.68068	23.1	0.21568	--	--	--
		4.8			--	--	--	0.68806	23.2	0.21599	--	--	--
		4.9			--	--	--	0.69483	23.3	0.2166	--	--	--
		5			--	--	--	0.70159	23.4	0.2166	--	--	--
		5.1			--	--	--	0.70867	23.5	0.21722	--	--	--
		5.2			--	--	--	0.71543	23.6	0.21752	--	--	--
		5.3			--	--	--	0.7222	23.7	0.21783	--	--	--
		5.4			--	--	--	0.72927	23.8	0.21814	--	--	--
		5.5			--	--	--	0.73634	23.9	0.21814	--	--	--
		5.6			--	--	--	0.7428	24	0.21814	--	--	--
		5.7			--	--	--	0.74957	24.1	0.21845	--	--	--
		5.8			--	--	--	0.75603	24.2	0.21906	--	--	--
		5.9			--	--	--	0.76341	24.3	0.21937	--	--	--
		6			--	--	--	0.77017	24.4	0.21968	--	--	--
		6.1			--	--	--	0.77663	24.5	0.21998	--	--	--
		6.2			--	--	--	0.78309	24.6	0.22029	--	--	--
		6.3			--	--	--	0.78986	24.7	0.2206	--	--	--
		6.4			--	--	--	0.79662	24.8	0.22121	--	--	--
		6.5			--	--	--	0.80277	24.9	0.22121	--	--	--
		6.6			--	--	--	0.80954	25	0.22121	--	--	--
		6.7			--	--	--	0.81569	25.1	0.22152	--	--	--
		6.8			--	--	--	0.82215	25.2	0.22183	--	--	--
		6.9			--	--	--	0.82861	25.3	0.22245	--	--	--
		7			--	--	--	0.83476	25.4	0.22214	--	--	--
		7.1			--	--	--	0.84121	25.5	0.22245	--	--	--
		7.2			--	--	--	0.84767	25.6	0.22306	--	--	--
		7.3			--	--	--	0.85382	25.7	0.22368	--	--	--
		7.4			--	--	--	0.85936	25.8	0.22398	--	--	--
		7.5			--	--	--	0.86582	25.9	0.22368	--	--	--
		7.6			--	--	--	0.87166	26	0.22398	--	--	--
		7.7			--	--	--	0.87781	26.1	0.22429	--	--	--
		7.8			--	--	--	0.88304	26.2	0.2246	--	--	--
		7.9			--	--	--	0.88888	26.3	0.22491	--	--	--
		8			--	--	--	0.89442	26.4	0.22552	--	--	--
		8.1			--	--	--	0.90026	26.5	0.22583	--	--	--
		8.2			--	--	--	0.9058	26.6	0.22614	--	--	--
		8.3			--	--	--	0.91164	26.7	0.22644	--	--	--
		8.4			--	--	--	0.91656	26.8	0.22675	--	--	--
		8.5			--	--	--	0.92179	26.9	0.22706	--	--	--
		8.6			--	--	--	0.92702	27	0.22706	--	--	--
		8.7			--	--	--	0.93225	27.1	0.22737	--	--	--
		8.8			--	--	--	0.93655	27.2	0.22737	--	--	--
		8.9			--	--	--	0.94178	27.3	0.22767	--	--	--
		9			--	--	--	0.94701	27.4	0.22829	--	--	--
		9.1			--	--	--	0.95162	27.5	0.2286	--	--	--
		9.2			--	--	--	0.95623	27.6	0.2289	--	--	--
		9.3			--	--	--	0.96116	27.7	0.2289	--	--	--
		9.4			--	--	--	0.96515	27.8	0.22952	--	--	--
		9.5			--	--	--	0.97007	27.9	0.22983	--	--	--
		9.6			--	--	--	0.97469	28	0.22983	--	--	--
		9.7			--	--	--	0.97869	28.1	0.23013	--	--	--
		9.8			--	--	--	0.98299	28.2	0.23044	--	--	--
		9.9			--	--	--	0.9876	28.3	0.23075	--	--	--
		10			--	--	--	0.9916	28.4	0.23075	--	--	--
		10.1			--	--	--	0.99529	28.5	0.23136	--	--	--
		10.2			--	--	--	0.9996	28.6	0.23167	--	--	--
		10.3			--	--	--	1.0036	28.7	0.23198	--	--	--
		10.4			--	--	--	0.79877	28.8	0.23229	--	--	--
		10.5			--	--	--	0.78186	28.9	0.2329	--	--	--
		10.6			--	--	--	0.76894	29	0.23259	--	--	--
		10.7			--	--	--	0.75756	29.1	0.23321	--	--	--
		10.8			--	--	--	0.74711	29.2	0.23352	--	--	--
		10.9			--	--	--	0.73696	29.3	0.23352	--	--	--
		11			--	--	--	0.72681	29.4	0.23413	--	--	--
		11.1			--	--	--	0.71758	29.5	0.23413	--	--	--
		11.2			--	--	--	0.70836	29.6	0.23444	--	--	--
		11.3			--	--	--	0.69882	29.7	0.23475	--	--	--
		11.4			--	--	--	0.6896	29.8	0.23505	--	--	--
		11.5			--	--	--	0.68068	29.9	0.23505	--	--	--
		11.6			--	--	--	0.67145	30	0.23567	--	--	--
		11.7			--	--	--	0.66253	30.1	0.23567	--	--	--
		11.8			--	--	--	0.65331	30.2	0.23628	--	--	--
		11.9			--	--	--	0.64439	30.3	0.23659	--	--	--
		12			--	--	--	0.63578	30.4	0.23659	--	--	--
		12.1			--	--	--	0.62624	30.5	0.23659	--	--	--
		12.2			--	--	--	0.61733	30.6	0.23721	--	--	--
		12.3			--	--	--	0.60841	30.7	0.23721	--	--	--
		12.4			--	--	--	0.59949	30.8	0.23751	--	--	--
		12.5			--	--	--	0.59057	30.9	0.23813	--	--	--
		12.6			--	--	--	0.58165	31	0.23844	--	--	--
		12.7			--	--	--	0.57273	31.1	0.23844	--	--	--
		12.8			--	--	--	0.5632	31.2	0.23905	--	--	--
		12.9			--	--	--	0.55428	31.3	0.23905	--	--	--
		13			--	--	--	0.54567	31.4	0.23936	--	--	--
		13.1			--	--	--	0.53675	31.5	0.23936	--	--	--
		13.2			--	--	--	0.52783	31.6	0.23997	--	--	--
		13.3			--	--	--	0.51922	31.7	0.24059	--	--	--
		13.4			--	--	--	0.51061	31.8	0.24028	--	--	--
		13.5			--	--	--	0.502	31.9	0.24121	--	--	--
		13.6			--	--	--	0.49277	32	0.24121	--	--	--
		13.7			--	--	--	0.48416	32.1	0.24121	--	--	--
		13.8			--	--	--	0.47617	32.2	0.24182	--	--	--
		13.9			--	--	--	0.46725	32.3	0.24182	--	--	--
		14			--	--	--	0.45894	32.4	0.24213	--	--	--
		14.1			--	--	--	0.45002	32.5	0.24244	--	--	--
		14.2			--	--	--	0.44141	32.6	0.24274	--	--	--
		14.3			--	--	--	0.43311	32.7	0.24274	--	--	--
		14.4			--	--	--	0.42511	32.8	0.24305	--	--	--
		14.5			--	--	--	0.41681	32.9	0.24367	--	--	--
		14.6			--	--	--	0.40851	33	0.24397	--	--	--
		14.7			--	--	--	0.4002	33.1	0.24397	--	--	--
		14.8			--	--	--	0.3919	33.2	0.24428	--	--	--
		14.9			--	--	--	0.3836	33.3	0.24459	--	--	--
		15			--	--	--	0.37591	33.4	0.2449	--	--	--
		15.1			--	--	--	0.3676	33.5	0.2452	--	--	--
		15.2			--	--	--	0.35961	33.6	0.24551	--	--	--
		15.3			--	--	--	0.35161	33.7	0.24551	--	--	--
		15.4			--	--	--	0.34362	33.8	0.24613	--	--	--
		15.5			--	--	--	0.33562	33.9	0.24613	--	--	--
		15.6			--	--	--	0.32762	34	0.24643	--	--	--
		15.7			--	--	--	0.31963	34.1	0.24705	--	--	--
		15.8			--	--	--	0.31194	34.2	0.24674	--	--	--
		15.9			--	--	--	0.30425	34.3	0.24766	--	--	--
		16			--	--	--	0.29656	34.4	0.24766	--	--	--
		16.1			--	--	--	0.28826	34.5	0.24766	--	--	--
		16.2			--	--	--	0.28088	34.6	0.24828	--	--	--
		16.3			--	--	--	0.2735	34.7	0.24828	--	--	--
		16.4			--	--	--	0.26581	34.8	0.24889	--	--	--
		16.5			--	--	--	0.25781	34.9	0.24889	--	--	--
		16.6			--	--	--	0.25012	35	0.2492	--	--	--
		16.7			--	--	--	0.24244	35.1	0.2492	--	--	--
		16.8			--	--	--	0.23505	35.2	0.24982	--	--	--
		16.9			--	--	--	0.22767	35.3	0.25012	--	--	--
		17			--	--	--	0.2206	35.4	0.25012	--	--	--
		17.1			--	--	--	0.21291	35.5	0.25043	--	--	--
		17.2			--	--	--	0.20522	35.6	0.25074	--	--	--
		17.3			--	--	--	0.19815	35.7	0.25135	--	--	--
		17.4			--	--	--	0.19015	35.8	0.25105	--	--	--
		17.5			--	--	--	0.18308	35.9	0.25135	--	--	--
		17.6			--	--	--	0.17631	36	0.25197	--	--	--
		17.7			--	--	--	0.16863	36.1	0.25228	--	--	--
		17.8			--	--	--	0.16186	36.2	0.25258	--	--	--
		17.9			--	--	--	0.15448	36.3	0.25258	--	--	--
		18			--	--	--	0.14771	36.4	0.2532	--	--	--
		18.1			--	--	--	0.14002	36.5	0.2532	--	--	--
		18.2			--	--	--	0.13357	36.6	0.2532	--	--	--
		18.3			--	--	--	0.12619	36.7	0.25381	--	--	--
		18.4			--	--	--	0.11973	36.8	0.25381	--	--	--
		18.5			--	--	--	0.11235	36.9	0.25443	--	--	--
		18.6			--	--	--	0.10558	37	0.25504	--	--	--
		18.7			--	--	--	0.09912	37.1	0.25504	--	--	--
		18.8			--	--	--	0.09205	37.2	0.25474	--	--	--
		18.9			--	--	--	0.08559	37.3	0.25535	--	--	--
		19			--	--	--	0.07882	37.4	0.25566	--	--	--
		19.1			--	--	--	0.07205	37.5	0.25597	--	--	--
		19.2			--	--	--	0.06559	37.6	0.25627	--	--	--
		19.3			--	--	--	0.05913	37.7	0.25658	--	--	--
		19.4			--	--	--	0.05237	37.8	0.25658	--	--	--
		19.5			--	--	--	0.04591	37.9	0.25689	--	--	--
		19.6			--	--	--	0.03945	38	0.25689	--	--	--
		19.7			--	--	--	0.03329	38.1	0.2575	--	--	--
		19.8			--	--	--	0.02683	38.2	0.2575	--	--	--
		19.9			--	--	--	0.02068	38.3	0.25812	--	--	--
		20			--	--	--	0.01422	38.4	0.25812	--	--	--
		20.1			--	--	--	0.00776	38.5	0.25843	--	--	--
		20.2			--	--	--	0.0013	38.6	0.25873	--	--	--
		20.3			--	--	--	-0.00454	38.7	0.25904	--	--	--
					--	--	--		38.8	0.25935	--	--	--
					--	--	--		38.9	0.25966	--	--	--
					--	--	--		39	0.25966	--	--	--
					--	--	--		39.1	0.26027	--	--	--
					--	--	--		39.2	0.26027	--	--	--
					--	--	--		39.3	0.26027	--	--	--
					--	--	--		39.4	0.26089	--	--	--
					--	--	--		39.5	0.26089	--	--	--
					--	--	--		39.6	0.26212	--	--	--
					--	--	--		39.7	0.2612	--	--	--
					--	--	--		39.8	0.26212	--	--	--
					--	--	--		39.9	0.26181	--	--	--
					--	--	--		40	0.26273	--	--	--
					--	--	--		40.1	0.26273	--	--	--
					--	--	--		40.2	0.26304	--	--	--
					--	--	--		40.3	0.26335	--	--	--
					--	--	--		40.4	0.26366	--	--	--
					--	--	--		40.5	0.26396	--	--	--
					--	--	--		40.6	0.26396	--	--	--
					--	--	--		40.7	0.26427	--	--	--
					--	--	--		40.8	0.26427	--	--	--
					--	--	--		40.9	0.26519	--	--	--
					--	--	--		41	0.26458	--	--	--
					--	--	--		41.1	0.2655	--	--	--
					--	--	--		41.2	0.2655	--	--	--
					--	--	--		41.3	0.2655	--	--	--
					--	--	--		41.4	0.26581	--	--	--
					--	--	--		41.5	0.26642	--	--	--
					--	--	--		41.6	0.26642	--	--	--
					--	--	--		41.7	0.26673	--	--	--
					--	--	--		41.8	0.26704	--	--	--
					--	--	--		41.9	0.26735	--	--	--
					--	--	--		42	0.26765	--	--	--
					--	--	--		42.1	0.26827	--	--	--
					--	--	--		42.2	0.26827	--	--	--
					--	--	--		42.3	0.26827	--	--	--
					--	--	--		42.4	0.26858	--	--	--
					--	--	--		42.5	0.26888	--	--	--
					--	--	--		42.6	0.26888	--	--	--
					--	--	--		42.7	0.2695	--	--	--
					--	--	--		42.8	0.2695	--	--	--
					--	--	--		42.9	0.27011	--	--	--
					--	--	--		43	0.27011	--	--	--
					--	--	--		43.1	0.27042	--	--	--
					--	--	--		43.2	0.27073	--	--	--
					--	--	--		43.3	0.27134	--	--	--
					--	--	--		43.4	0.27134	--	--	--
					--	--	--		43.5	0.27134	--	--	--
					--	--	--		43.6	0.27196	--	--	--
					--	--	--		43.7	0.27196	--	--	--
					--	--	--		43.8	0.27227	--	--	--
					--	--	--		43.9	0.27227	--	--	--
					--	--	--		44	0.27257	--	--	--
					--	--	--		44.1	0.27319	--	--	--
					--	--	--		44.2	0.27319	--	--	--
					--	--	--		44.3	0.2738	--	--	--
					--	--	--		44.4	0.2735	--	--	--
					--	--	--		44.5	0.27411	--	--	--
					--	--	--		44.6	0.27442	--	--	--
					--	--	--		44.7	0.27473	--	--	--
					--	--	--		44.8	0.27442	--	--	--
					--	--	--		44.9	0.27534	--	--	--
					--	--	--		45	0.27534	--	--	--
					--	--	--		45.1	0.27534	--	--	--
					--	--	--		45.2	0.27596	--	--	--
					--	--	--		45.3	0.27626	--	--	--
					--	--	--		45.4	0.27626	--	--	--
					--	--	--		45.5	0.27657	--	--	--
					--	--	--		45.6	0.27657	--	--	--
					--	--	--		45.7	0.27719	--	--	--
					--	--	--		45.8	0.27749	--	--	--
					--	--	--		45.9	0.2778	--	--	--
					--	--	--		46	0.27811	--	--	--
					--	--	--		46.1	0.27811	--	--	--
					--	--	--		46.2	0.27811	--	--	--
					--	--	--		46.3	0.27842	--	--	--
					--	--	--		46.4	0.27872	--	--	--
					--	--	--		46.5	0.27903	--	--	--
					--	--	--		46.6	0.27965	--	--	--
					--	--	--		46.7	0.27934	--	--	--
					--	--	--		46.8	0.27996	--	--	--
					--	--	--		46.9	0.27996	--	--	--
					--	--	--		47	0.28026	--	--	--
					--	--	--		47.1	0.28026	--	--	--
					--	--	--		47.2	0.28057	--	--	--
					--	--	--		47.3	0.28149	--	--	--
					--	--	--		47.4	0.28149	--	--	--
					--	--	--		47.5	0.28149	--	--	--
					--	--	--		47.6	0.2818	--	--	--
					--	--	--		47.7	0.28211	--	--	--
					--	--	--		47.8	0.28242	--	--	--
					--	--	--		47.9	0.28272	--	--	--
					--	--	--		48	0.28272	--	--	--
					--	--	--		48.1	0.28334	--	--	--
					--	--	--		48.2	0.28303	--	--	--
					--	--	--		48.3	0.28365	--	--	--
					--	--	--		48.4	0.28395	--	--	--
					--	--	--		48.5	0.28426	--	--	--
					--	--	--		48.6	0.28457	--	--	--
					--	--	--		48.7	0.28457	--	--	--
					--	--	--		48.8	0.28457	--	--	--
					--	--	--		48.9	0.28488	--	--	--
					--	--	--		49	0.2858	--	--	--
					--	--	--		49.1	0.28549	--	--	--
					--	--	--		49.2	0.28611	--	--	--
					--	--	--		49.3	0.28611	--	--	--
					--	--	--		49.4	0.28611	--	--	--
					--	--	--		49.5	0.28672	--	--	--
					--	--	--		49.6	0.28672	--	--	--
					--	0.1	0.00438		49.7	0.28734	--	--	--
					--	0.2	0.00192		49.8	0.28734	--	--	--
					--	0.3	-0.000851212		49.9	0.28764	--	--	--
					--	0.4	0.13387		50	0.28795	--	--	--
					--	0.5	0.14802		50.1	0.28764	--	--	--
					--	0.6	0.15878		50.2	0.28857	--	--	--
					--	0.7	0.16893		50.3	0.28857	--	--	--
					--	0.8	0.17724		50.4	0.28887	--	--	--
					--	0.9	0.18493		50.5	0.28918	--	--	--
					--	1	0.19231		50.6	0.28918	--	--	--
					--	1.1	0.19938		50.7	0.28918	--	--	--
					--	1.2	0.20615		50.8	0.28949	--	--	--
					--	1.3	0.2123		50.9	0.2901	--	--	--
					--	1.4	0.21845		51	0.2901	--	--	--
					--	1.5	0.2246		51.1	0.29072	--	--	--
					--	1.6	0.23044		51.2	0.29072	--	--	--
					--	1.7	0.23598		51.3	0.29072	--	--	--
					--	1.8	0.24182		51.4	0.29133	--	--	--
					--	1.9	0.24674		51.5	0.29195	--	--	--
					--	2	0.25228		51.6	0.29226	--	--	--
					--	2.1	0.2575		51.7	0.29195	--	--	--
					--	2.2	0.26273		51.8	0.29226	--	--	--
					--	2.3	0.26765		51.9	0.29256	--	--	--
					--	2.4	0.27227		52	0.29287	--	--	--
					--	2.5	0.27719		52.1	0.29318	--	--	--
					--	2.6	0.2818		52.2	0.29349	--	--	--
					--	2.7	0.28672		52.3	0.29287	--	--	--
					--	2.8	0.29103		52.4	0.29349	--	--	--
					--	2.9	0.29564		52.5	0.29441	--	--	--
					--	3	0.30056		52.6	0.2941	--	--	--
					--	3.1	0.30456		52.7	0.29441	--	--	--
					--	3.2	0.30948		52.8	0.29441	--	--	--
					--	3.3	0.31317		52.9	0.29502	--	--	--
					--	3.4	0.31778		53	0.29502	--	--	--
					--	3.5	0.3224		53.1	0.29502	--	--	--
					--	3.6	0.32639		53.2	0.29595	--	--	--
					--	3.7	0.3307		53.3	0.29595	--	--	--
					--	3.8	0.335		53.4	0.29625	--	--	--
					--	3.9	0.339		53.5	0.29595	--	--	--
					--	4	0.343		53.6	0.29656	--	--	--
					--	4.1	0.34669		53.7	0.29687	--	--	--
					--	4.2	0.351		53.8	0.29718	--	--	--
					--	4.3	0.35499		53.9	0.29748	--	--	--
					--	4.4	0.35899		54	0.29748	--	--	--
					--	4.5	0.36268		54.1	0.29779	--	--	--
					--	4.6	0.36699		54.2	0.29779	--	--	--
					--	4.7	0.37068		54.3	0.29841	--	--	--
					--	4.8	0.37406		54.4	0.29871	--	--	--
					--	4.9	0.37837		54.5	0.29871	--	--	--
					--	5	0.38206		54.6	0.29871	--	--	--
					--	5.1	0.38606		54.7	0.29964	--	--	--
					--	5.2	0.38944		54.8	0.29964	--	--	--
					--	5.3	0.39344		54.9	0.29995	--	--	--
					--	5.4	0.39713		55	0.29995	--	--	--
					--	5.5	0.40051		55.1	0.30025	--	--	--
					--	5.6	0.4042		55.2	0.30056	--	--	--
					--	5.7	0.4082		55.3	0.30087	--	--	--
					--	5.8	0.41158		55.4	0.30087	--	--	--
					--	5.9	0.41558		55.5	0.30148	--	--	--
					--	6	0.41896		55.6	0.30148	--	--	--
					--	6.1	0.42265		55.7	0.30148	--	--	--
					--	6.2	0.42634		55.8	0.3021	--	--	--
					--	6.3	0.43003		55.9	0.3021	--	--	--
					--	6.4	0.43403		56	0.30241	--	--	--
					--	6.5	0.4368		56.1	0.30271	--	--	--
					--	6.6	0.44049		56.2	0.30302	--	--	--
					--	6.7	0.44418		56.3	0.30302	--	--	--
					--	6.8	0.44756		56.4	0.30333	--	--	--
					--	6.9	0.45125		56.5	0.30333	--	--	--
					--	7	0.45464		56.6	0.30394	--	--	--
					--	7.1	0.45864		56.7	0.30425	--	--	--
					--	7.2	0.46202		56.8	0.30425	--	--	--
					--	7.3	0.4654		56.9	0.30456	--	--	--
					--	7.4	0.46909		57	0.30456	--	--	--
					--	7.5	0.47247		57.1	0.30487	--	--	--
					--	7.6	0.47586		57.2	0.30548	--	--	--
					--	7.7	0.47955		57.3	0.30548	--	--	--
					--	7.8	0.48293		57.4	0.3061	--	--	--
					--	7.9	0.48662		57.5	0.3064	--	--	--
					--	8	0.49		57.6	0.3061	--	--	--
					--	8.1	0.49308		57.7	0.3064	--	--	--
					--	8.2	0.49677		57.8	0.30671	--	--	--
					--	8.3	0.50015		57.9	0.30671	--	--	--
					--	8.4	0.50384		58	0.30733	--	--	--
					--	8.5	0.50692		58.1	0.30733	--	--	--
					--	8.6	0.51061		58.2	0.30763	--	--	--
					--	8.7	0.51369		58.3	0.30763	--	--	--
					--	8.8	0.51707		58.4	0.30825	--	--	--
					--	8.9	0.52045		58.5	0.30856	--	--	--
					--	9	0.52383		58.6	0.30794	--	--	--
					--	9.1	0.52722		58.7	0.30856	--	--	--
					--	9.2	0.5306		58.8	0.30886	--	--	--
					--	9.3	0.53368		58.9	0.30948	--	--	--
					--	9.4	0.53706		59	0.30948	--	--	--
					--	9.5	0.54075		59.1	0.30948	--	--	--
					--	9.6	0.54382		59.2	0.31009	--	--	--
					--	9.7	0.54721		59.3	0.3104	--	--	--
					--	9.8	0.55059		59.4	0.31071	--	--	--
					--	9.9	0.55367		59.5	0.31071	--	--	--
					--	10	0.55674		59.6	0.31102	--	--	--
					--	10.1	0.56043		59.7	0.31132	--	--	--
					--	10.2	0.5632		59.8	0.31163	--	--	--
					--	10.3	0.56689		59.9	0.31194	--	--	--
					--	10.4	0.56996		60	0.31225	--	--	--
					--	10.5	0.57304		60.1	0.31194	--	--	--
					--	10.6	0.57642		60.2	0.31194	--	--	--
					--	10.7	0.5795		60.3	0.31255	--	--	--
					--	10.8	0.58257		60.4	0.31286	--	--	--
					--	10.9	0.58596		60.5	0.31317	--	--	--
					--	11	0.58903		60.6	0.31317	--	--	--
					--	11.1	0.59211		60.7	0.31378	--	--	--
					--	11.2	0.59549		60.8	0.31378	--	--	--
					--	11.3	0.59857		60.9	0.31409	--	--	--
					--	11.4	0.60133		61	0.31409	--	--	--
					--	11.5	0.60472		61.1	0.3144	--	--	--
					--	11.6	0.60748		61.2	0.31501	--	--	--
					--	11.7	0.61056		61.3	0.31501	--	--	--
					--	11.8	0.61394		61.4	0.31501	--	--	--
					--	11.9	0.61702		61.5	0.31563	--	--	--
					--	12	0.6204		61.6	0.31563	--	--	--
					--	12.1	0.62378		61.7	0.31594	--	--	--
					--	12.2	0.62655		61.8	0.31594	--	--	--
					--	12.3	0.62994		61.9	0.31655	--	--	--
					--	12.4	0.6327		62	0.31686	--	--	--
					--	12.5	0.63578		62.1	0.31655	--	--	--
					--	12.6	0.63885		62.2	0.31717	--	--	--
					--	12.7	0.64193		62.3	0.31717	--	--	--
					--	12.8	0.64531		62.4	0.31747	--	--	--
					--	12.9	0.64808		62.5	0.31809	--	--	--
					--	13	0.65116		62.6	0.31778	--	--	--
					--	13.1	0.65423		62.7	0.31778	--	--	--
					--	13.2	0.65761		62.8	0.31871	--	--	--
					--	13.3	0.66038		62.9	0.3184	--	--	--
					--	13.4	0.66346		63	0.31871	--	--	--
					--	13.5	0.66653		63.1	0.31901	--	--	--
					--	13.6	0.6693		63.2	0.31932	--	--	--
					--	13.7	0.67238		63.3	0.31963	--	--	--
					--	13.8	0.67545		63.4	0.32024	--	--	--
					--	13.9	0.67883		63.5	0.31994	--	--	--
					--	14	0.6816		63.6	0.32055	--	--	--
					--	14.1	0.68468		63.7	0.32055	--	--	--
					--	14.2	0.68775		63.8	0.32086	--	--	--
					--	14.3	0.69021		63.9	0.32117	--	--	--
					--	14.4	0.6936		64	0.32117	--	--	--
					--	14.5	0.69698		64.1	0.32117	--	--	--
					--	14.6	0.69944		64.2	0.32209	--	--	--
					--	14.7	0.70282		64.3	0.32178	--	--	--
					--	14.8	0.7062		64.4	0.3224	--	--	--
					--	14.9	0.70867		64.5	0.3227	--	--	--
					--	15	0.71174		64.6	0.3227	--	--	--
					--	15.1	0.71482		64.7	0.3227	--	--	--
					--	15.2	0.71789		64.8	0.32332	--	--	--
					--	15.3	0.72066		64.9	0.32332	--	--	--
					--	15.4	0.72373		65	0.32363	--	--	--
					--	15.5	0.72681		65.1	0.32363	--	--	--
					--	15.6	0.72958		65.2	0.32363	--	--	--
					--	15.7	0.73265		65.3	0.32455	--	--	--
					--	15.8	0.73604		65.4	0.32424	--	--	--
					--	15.9	0.7388		65.5	0.32486	--	--	--
					--	16	0.74157		65.6	0.32486	--	--	--
					--	16.1	0.74495		65.7	0.32516	--	--	--
					--	16.2	0.74772		65.8	0.32578	--	--	--
					--	16.3	0.75111		65.9	0.32547	--	--	--
					--	16.4	0.75387		66	0.32578	--	--	--
					--	16.5	0.75695		66.1	0.32639	--	--	--
					--	16.6	0.75972		66.2	0.32609	--	--	--
					--	16.7	0.76279		66.3	0.3267	--	--	--
					--	16.8	0.76587		66.4	0.32701	--	--	--
					--	16.9	0.76833		66.5	0.32732	--	--	--
					--	17	0.7714		66.6	0.32732	--	--	--
					--	17.1	0.77448		66.7	0.32732	--	--	--
					--	17.2	0.77755		66.8	0.32793	--	--	--
					--	17.3	0.78032		66.9	0.32793	--	--	--
					--	17.4	0.78309		67	0.32824	--	--	--
					--	17.5	0.78617		67.1	0.32824	--	--	--
					--	17.6	0.78924		67.2	0.32855	--	--	--
					--	17.7	0.79232		67.3	0.32885	--	--	--
					--	17.8	0.79508		67.4	0.32916	--	--	--
					--	17.9	0.79754		67.5	0.32947	--	--	--
					--	18	0.80062		67.6	0.32947	--	--	--
					--	18.1	0.804		67.7	0.32978	--	--	--
					--	18.2	0.80677		67.8	0.32978	--	--	--
					--	18.3	0.80985		67.9	0.33008	--	--	--
					--	18.4	0.81261		68	0.3307	--	--	--
					--	18.5	0.81507		68.1	0.33039	--	--	--
					--	18.6	0.81784		68.2	0.33101	--	--	--
					--	18.7	0.82061		68.3	0.33162	--	--	--
					--	18.8	0.82369		68.4	0.33162	--	--	--
					--	18.9	0.82645		68.5	0.33162	--	--	--
					--	19	0.82922		68.6	0.33131	--	--	--
					--	19.1	0.83199		68.7	0.33224	--	--	--
					--	19.2	0.83506		68.8	0.33193	--	--	--
					--	19.3	0.83752		68.9	0.33224	--	--	--
					--	19.4	0.84029		69	0.33316	--	--	--
					--	19.5	0.84306		69.1	0.33285	--	--	--
					--	19.6	0.84552		69.2	0.33316	--	--	--
					--	19.7	0.84829		69.3	0.33377	--	--	--
					--	19.8	0.85106		69.4	0.33347	--	--	--
					--	19.9	0.85382		69.5	0.33377	--	--	--
					--	20	0.85659		69.6	0.33408	--	--	--
					--	20.1	0.85936		69.7	0.33439	--	--	--
					--	20.2	0.86151		69.8	0.3347	--	--	--
					--	20.3	0.86428		69.9	0.335	--	--	--
					--	20.4	0.86705		70	0.335	--	--	--
					--	20.5	0.8692		70.1	0.33531	--	--	--
					--	20.6	0.87197		70.2	0.33531	--	--	--
					--	20.7	0.87443		70.3	0.33562	--	--	--
					--	20.8	0.8772		70.4	0.33593	--	--	--
					--	20.9	0.87935		70.5	0.33593	--	--	--
					--	21	0.88243		70.6	0.33623	--	--	--
					--	21.1	0.88396		70.7	0.33654	--	--	--
					--	21.2	0.88704		70.8	0.33685	--	--	--
					--	21.3	0.8895		70.9	0.33716	--	--	--
					--	21.4	0.89165		71	0.33746	--	--	--
					--	21.5	0.89411		71.1	0.33777	--	--	--
					--	21.6	0.89657		71.2	0.33777	--	--	--
					--	21.7	0.89903		71.3	0.33839	--	--	--
					--	21.8	0.90119		71.4	0.33808	--	--	--
					--	21.9	0.90365		71.5	0.33839	--	--	--
					--	22	0.9058		71.6	0.339	--	--	--
					--	22.1	0.90826		71.7	0.3387	--	--	--
					--	22.2	0.91072		71.8	0.339	--	--	--
					--	22.3	0.91256		71.9	0.339	--	--	--
					--	22.4	0.91472		72	0.33931	--	--	--
					--	22.5	0.91687		72.1	0.33962	--	--	--
					--	22.6	0.91933		72.2	0.34054	--	--	--
					--	22.7	0.92148		72.3	0.33993	--	--	--
					--	22.8	0.92394		72.4	0.34085	--	--	--
					--	22.9	0.92548		72.5	0.34085	--	--	--
					--	23	0.92794		72.6	0.34116	--	--	--
					--	23.1	0.9304		72.7	0.34116	--	--	--
					--	23.2	0.93255		72.8	0.34146	--	--	--
					--	23.3	0.93409		72.9	0.34146	--	--	--
					--	23.4	0.93655		73	0.34177	--	--	--
					--	23.5	0.9387		73.1	0.34177	--	--	--
					--	23.6	0.94086		73.2	0.34239	--	--	--
					--	23.7	0.94301		73.3	0.343	--	--	--
					--	23.8	0.94486		73.4	0.343	--	--	--
					--	23.9	0.94639		73.5	0.343	--	--	--
					--	24	0.94916		73.6	0.34331	--	--	--
					--	24.1	0.9507		73.7	0.34362	--	--	--
					--	24.2	0.95254		73.8	0.34362	--	--	--
					--	24.3	0.9547		73.9	0.34392	--	--	--
					--	24.4	0.95654		74	0.34392	--	--	--
					--	24.5	0.95869		74.1	0.34423	--	--	--
					--	24.6	0.96054		74.2	0.34485	--	--	--
					--	24.7	0.96239		74.3	0.34515	--	--	--
					--	24.8	0.96392		74.4	0.34485	--	--	--
					--	24.9	0.96608		74.5	0.34546	--	--	--
					--	25	0.96792		74.6	0.34546	--	--	--
					--	25.1	0.97007		74.7	0.34577	--	--	--
					--	25.2	0.97161		74.8	0.34608	--	--	--
					--	25.3	0.97346		74.9	0.34608	--	--	--
					--	25.4	0.97561		75	0.34638	--	--	--
					--	25.5	0.97715		75.1	0.34638	--	--	--
					--	25.6	0.97899		75.2	0.347	--	--	--
					--	25.7	0.98084		75.3	0.347	--	--	--
					--	25.8	0.98238		75.4	0.347	--	--	--
					--	25.9	0.98422		75.5	0.34731	--	--	--
					--	26	0.98576		75.6	0.34761	--	--	--
					--	26.1	0.9876		75.7	0.34823	--	--	--
					--	26.2	0.98914		75.8	0.34854	--	--	--
					--	26.3	0.99099		75.9	0.34823	--	--	--
					--	26.4	0.99314		76	0.34854	--	--	--
					--	26.5	0.99498		76.1	0.34854	--	--	--
					--	26.6	0.99621		76.2	0.34884	--	--	--
					--	26.7	0.99775		76.3	0.34946	--	--	--
					--	26.8	0.99929		76.4	0.34946	--	--	--
					--	26.9	1.00083		76.5	0.34977	--	--	--
					--	27	0.8938		76.6	0.35007	--	--	--
					--	27.1	0.88458		76.7	0.34977	--	--	--
					--	27.2	0.8775		76.8	0.35038	--	--	--
					--	27.3	0.87166		76.9	0.35069	--	--	--
					--	27.4	0.86613		77	0.35069	--	--	--
					--	27.5	0.86182		77.1	0.351	--	--	--
					--	27.6	0.85751		77.2	0.351	--	--	--
					--	27.7	0.8529		77.3	0.35192	--	--	--
					--	27.8	0.84921		77.4	0.35161	--	--	--
					--	27.9	0.8446		77.5	0.35161	--	--	--
					--	28	0.8406		77.6	0.35192	--	--	--
					--	28.1	0.83722		77.7	0.35284	--	--	--
					--	28.2	0.83322		77.8	0.35284	--	--	--
					--	28.3	0.82953		77.9	0.35284	--	--	--
					--	28.4	0.82584		78	0.35315	--	--	--
					--	28.5	0.82245		78.1	0.35346	--	--	--
					--	28.6	0.81846		78.2	0.35376	--	--	--
					--	28.7	0.81538		78.3	0.35346	--	--	--
					--	28.8	0.81169		78.4	0.35407	--	--	--
					--	28.9	0.80831		78.5	0.35407	--	--	--
					--	29	0.80493		78.6	0.35407	--	--	--
					--	29.1	0.80154		78.7	0.35438	--	--	--
					--	29.2	0.79816		78.8	0.35499	--	--	--
					--	29.3	0.79447		78.9	0.35499	--	--	--
					--	29.4	0.79139		79	0.3553	--	--	--
					--	29.5	0.78801		79.1	0.35561	--	--	--
					--	29.6	0.78432		79.2	0.35561	--	--	--
					--	29.7	0.78124		79.3	0.35592	--	--	--
					--	29.8	0.77755		79.4	0.35622	--	--	--
					--	29.9	0.77417		79.5	0.35622	--	--	--
					--	30	0.77048		79.6	0.35653	--	--	--
					--	30.1	0.76741		79.7	0.35684	--	--	--
					--	30.2	0.76371		79.8	0.35715	--	--	--
					--	30.3	0.76033		79.9	0.35746	--	--	--
					--	30.4	0.75695		80	0.35746	--	--	--
					--	30.5	0.75357		80.1	0.35746	--	--	--
					--	30.6	0.74988		80.2	0.35807	--	--	--
					--	30.7	0.74619		80.3	0.35807	--	--	--
					--	30.8	0.74311		80.4	0.35838	--	--	--
					--	30.9	0.73973		80.5	0.35838	--	--	--
					--	31	0.73634		80.6	0.35838	--	--	--
					--	31.1	0.73235		80.7	0.3593	--	--	--
					--	31.2	0.72896		80.8	0.3593	--	--	--
					--	31.3	0.72527		80.9	0.35961	--	--	--
					--	31.4	0.7222		81	0.35961	--	--	--
					--	31.5	0.71851		81.1	0.35961	--	--	--
					--	31.6	0.71482		81.2	0.35992	--	--	--
					--	31.7	0.71143		81.3	0.36084	--	--	--
					--	31.8	0.70774		81.4	0.36084	--	--	--
					--	31.9	0.70374		81.5	0.36084	--	--	--
					--	32	0.70005		81.6	0.36084	--	--	--
					--	32.1	0.69636		81.7	0.36145	--	--	--
					--	32.2	0.69298		81.8	0.36145	--	--	--
					--	32.3	0.68898		81.9	0.36176	--	--	--
					--	32.4	0.6856		82	0.36207	--	--	--
					--	32.5	0.6816		82.1	0.36207	--	--	--
					--	32.6	0.67822		82.2	0.36238	--	--	--
					--	32.7	0.67453		82.3	0.36238	--	--	--
					--	32.8	0.67084		82.4	0.36268	--	--	--
					--	32.9	0.66653		82.5	0.3633	--	--	--
					--	33	0.66315		82.6	0.3633	--	--	--
					--	33.1	0.65915		82.7	0.36391	--	--	--
					--	33.2	0.65515		82.8	0.36361	--	--	--
					--	33.3	0.65177		82.9	0.36361	--	--	--
					--	33.4	0.64808		83	0.36391	--	--	--
					--	33.5	0.64377		83.1	0.36422	--	--	--
					--	33.6	0.63978		83.2	0.36422	--	--	--
					--	33.7	0.63609		83.3	0.36484	--	--	--
					--	33.8	0.63209		83.4	0.36514	--	--	--
					--	33.9	0.6284		83.5	0.36484	--	--	--
					--	34	0.6244		83.6	0.36545	--	--	--
					--	34.1	0.62009		83.7	0.36545	--	--	--
					--	34.2	0.61671		83.8	0.36607	--	--	--
					--	34.3	0.61333		83.9	0.36607	--	--	--
					--	34.4	0.60871		84	0.36637	--	--	--
					--	34.5	0.60502		84.1	0.36668	--	--	--
					--	34.6	0.60133		84.2	0.36668	--	--	--
					--	34.7	0.59734		84.3	0.36668	--	--	--
					--	34.8	0.59334		84.4	0.3673	--	--	--
					--	34.9	0.58995		84.5	0.3676	--	--	--
					--	35	0.58565		84.6	0.3676	--	--	--
					--	35.1	0.58165		84.7	0.36791	--	--	--
					--	35.2	0.57796		84.8	0.3676	--	--	--
					--	35.3	0.57427		84.9	0.36853	--	--	--
					--	35.4	0.56996		85	0.36853	--	--	--
					--	35.5	0.56658		85.1	0.36883	--	--	--
					--	35.6	0.56258		85.2	0.36883	--	--	--
					--	35.7	0.55889		85.3	0.36914	--	--	--
					--	35.8	0.5552		85.4	0.36945	--	--	--
					--	35.9	0.5509		85.5	0.36945	--	--	--
					--	36	0.54721		85.6	0.36976	--	--	--
					--	36.1	0.54321		85.7	0.37037	--	--	--
					--	36.2	0.53983		85.8	0.37068	--	--	--
					--	36.3	0.53614		85.9	0.37068	--	--	--
					--	36.4	0.53183		86	0.37099	--	--	--
					--	36.5	0.52845		86.1	0.37099	--	--	--
					--	36.6	0.52445		86.2	0.37129	--	--	--
					--	36.7	0.52076		86.3	0.37129	--	--	--
					--	36.8	0.51707		86.4	0.3716	--	--	--
					--	36.9	0.51369		86.5	0.37191	--	--	--
					--	37	0.50999		86.6	0.37191	--	--	--
					--	37.1	0.506		86.7	0.37191	--	--	--
					--	37.2	0.50231		86.8	0.37252	--	--	--
					--	37.3	0.49831		86.9	0.37252	--	--	--
					--	37.4	0.49493		87	0.37252	--	--	--
					--	37.5	0.49123		87.1	0.37283	--	--	--
					--	37.6	0.48754		87.2	0.37375	--	--	--
					--	37.7	0.48416		87.3	0.37375	--	--	--
					--	37.8	0.48047		87.4	0.37375	--	--	--
					--	37.9	0.47678		87.5	0.37406	--	--	--
					--	38	0.47309		87.6	0.37375	--	--	--
					--	38.1	0.4694		87.7	0.37437	--	--	--
					--	38.2	0.46571		87.8	0.37437	--	--	--
					--	38.3	0.46202		87.9	0.37529	--	--	--
					--	38.4	0.45864		88	0.37498	--	--	--
					--	38.5	0.45464		88.1	0.37529	--	--	--
					--	38.6	0.45156		88.2	0.3756	--	--	--
					--	38.7	0.44787		88.3	0.37621	--	--	--
					--	38.8	0.44418		88.4	0.37591	--	--	--
					--	38.9	0.4408		88.5	0.37621	--	--	--
					--	39	0.43711		88.6	0.37621	--	--	--
					--	39.1	0.43342		88.7	0.37652	--	--	--
					--	39.2	0.43003		88.8	0.37683	--	--	--
					--	39.3	0.42634		88.9	0.37683	--	--	--
					--	39.4	0.42265		89	0.37745	--	--	--
					--	39.5	0.41958		89.1	0.37745	--	--	--
					--	39.6	0.41589		89.2	0.37806	--	--	--
					--	39.7	0.41189		89.3	0.37806	--	--	--
					--	39.8	0.40881		89.4	0.37806	--	--	--
					--	39.9	0.40543		89.5	0.37806	--	--	--
					--	40	0.40174		89.6	0.37868	--	--	--
					--	40.1	0.39836		89.7	0.37898	--	--	--
					--	40.2	0.39497		89.8	0.3796	--	--	--
					--	40.3	0.39098		89.9	0.37898	--	--	--
					--	40.4	0.3879		90	0.37929	--	--	--
					--	40.5	0.38452		90.1	0.37991	--	--	--
					--	40.6	0.38114		90.2	0.37991	--	--	--
					--	40.7	0.37745		90.3	0.38021	--	--	--
					--	40.8	0.37406		90.4	0.38052	--	--	--
					--	40.9	0.37037		90.5	0.38083	--	--	--
					--	41	0.36699		90.6	0.38083	--	--	--
					--	41.1	0.36299		90.7	0.38052	--	--	--
					--	41.2	0.35992		90.8	0.38114	--	--	--
					--	41.3	0.35653		90.9	0.38175	--	--	--
					--	41.4	0.35315		91	0.38175	--	--	--
					--	41.5	0.34946		91.1	0.38175	--	--	--
					--	41.6	0.34608		91.2	0.38206	--	--	--
					--	41.7	0.34269		91.3	0.38206	--	--	--
					--	41.8	0.33931		91.4	0.38267	--	--	--
					--	41.9	0.33593		91.5	0.38298	--	--	--
					--	42	0.33254		91.6	0.38329	--	--	--
					--	42.1	0.32916		91.7	0.3836	--	--	--
					--	42.2	0.32578		91.8	0.38329	--	--	--
					--	42.3	0.3224		91.9	0.3836	--	--	--
					--	42.4	0.31901		92	0.3836	--	--	--
					--	42.5	0.31532		92.1	0.3839	--	--	--
					--	42.6	0.31194		92.2	0.38452	--	--	--
					--	42.7	0.30856		92.3	0.38452	--	--	--
					--	42.8	0.30548		92.4	0.38452	--	--	--
					--	42.9	0.30179		92.5	0.38483	--	--	--
					--	43	0.29841		92.6	0.38513	--	--	--
					--	43.1	0.29533		92.7	0.38544	--	--	--
					--	43.2	0.29133		92.8	0.38544	--	--	--
					--	43.3	0.28826		92.9	0.38544	--	--	--
					--	43.4	0.28488		93	0.38606	--	--	--
					--	43.5	0.2818		93.1	0.38636	--	--	--
					--	43.6	0.27842		93.2	0.38667	--	--	--
					--	43.7	0.27473		93.3	0.38667	--	--	--
					--	43.8	0.27134		93.4	0.38698	--	--	--
					--	43.9	0.26827		93.5	0.38729	--	--	--
					--	44	0.26489		93.6	0.38729	--	--	--
					--	44.1	0.2615		93.7	0.38759	--	--	--
					--	44.2	0.25843		93.8	0.38759	--	--	--
					--	44.3	0.25474		93.9	0.3879	--	--	--
					--	44.4	0.25166		94	0.38852	--	--	--
					--	44.5	0.24828		94.1	0.38852	--	--	--
					--	44.6	0.2452		94.2	0.38852	--	--	--
					--	44.7	0.24213		94.3	0.38852	--	--	--
					--	44.8	0.23813		94.4	0.38913	--	--	--
					--	44.9	0.23505		94.5	0.38913	--	--	--
					--	45	0.23167		94.6	0.38944	--	--	--
					--	45.1	0.2286		94.7	0.38944	--	--	--
					--	45.2	0.22521		94.8	0.38975	--	--	--
					--	45.3	0.22214		94.9	0.39005	--	--	--
					--	45.4	0.21875		95	0.39036	--	--	--
					--	45.5	0.21537		95.1	0.39005	--	--	--
					--	45.6	0.2123		95.2	0.39067	--	--	--
					--	45.7	0.20922		95.3	0.39098	--	--	--
					--	45.8	0.20553		95.4	0.39067	--	--	--
					--	45.9	0.20276		95.5	0.39128	--	--	--
					--	46	0.19938		95.6	0.39159	--	--	--
					--	46.1	0.1963		95.7	0.39159	--	--	--
					--	46.2	0.19323		95.8	0.39221	--	--	--
					--	46.3	0.18985		95.9	0.39221	--	--	--
					--	46.4	0.18677		96	0.39251	--	--	--
					--	46.5	0.1837		96.1	0.39313	--	--	--
					--	46.6	0.18		96.2	0.39313	--	--	--
					--	46.7	0.17724		96.3	0.39282	--	--	--
					--	46.8	0.17447		96.4	0.39344	--	--	--
					--	46.9	0.17109		96.5	0.39344	--	--	--
					--	47	0.1677		96.6	0.39405	--	--	--
					--	47.1	0.16463		96.7	0.39374	--	--	--
					--	47.2	0.16124		96.8	0.39374	--	--	--
					--	47.3	0.15848		96.9	0.39436	--	--	--
					--	47.4	0.1554		97	0.39436	--	--	--
					--	47.5	0.15263		97.1	0.39497	--	--	--
					--	47.6	0.14956		97.2	0.39497	--	--	--
					--	47.7	0.14618		97.3	0.39528	--	--	--
					--	47.8	0.1431		97.4	0.39528	--	--	--
					--	47.9	0.14002		97.5	0.3959	--	--	--
					--	48	0.13664		97.6	0.39559	--	--	--
					--	48.1	0.13387		97.7	0.39621	--	--	--
					--	48.2	0.13111		97.8	0.3959	--	--	--
					--	48.3	0.12803		97.9	0.39682	--	--	--
					--	48.4	0.12496		98	0.39682	--	--	--
					--	48.5	0.12249		98.1	0.39682	--	--	--
					--	48.6	0.11911		98.2	0.39682	--	--	--
					--	48.7	0.11634		98.3	0.39713	--	--	--
					--	48.8	0.11327		98.4	0.39774	--	--	--
					--	48.9	0.11019		98.5	0.39805	--	--	--
					--	49	0.10743		98.6	0.39805	--	--	--
					--	49.1	0.10466		98.7	0.39805	--	--	--
					--	49.2	0.10158		98.8	0.39836	--	--	--
					--	49.3	0.09851		98.9	0.39836	--	--	--
					--	49.4	0.09543		99	0.39897	--	--	--
					--	49.5	0.09297		99.1	0.39897	--	--	--
					--	49.6	0.08989		99.2	0.39897	--	--	--
					--	49.7	0.08712		99.3	0.39928	--	--	--
					--	49.8	0.08436		99.4	0.3999	--	--	--
					--	49.9	0.08159		99.5	0.4002	--	--	--
					--	50	0.0782		99.6	0.4002	--	--	--
					--	50.1	0.07513		99.7	0.40051	--	--	--
					--	50.2	0.07236		99.8	0.40051	--	--	--
					--	50.3	0.07021		99.9	0.40082	--	--	--
					--	50.4	0.06713		100	0.40082	--	--	--
					--	50.5	0.06436		100.1	0.40143	--	--	--
					--	50.6	0.06129		100.2	0.40143	--	--	--
					--	50.7	0.05882		100.3	0.40174	--	--	--
					--	50.8	0.05575		100.4	0.40205	--	--	--
					--	50.9	0.05298		100.5	0.40236	--	--	--
					--	51	0.05021		100.6	0.40236	--	--	--
					--	51.1	0.04744		100.7	0.40236	--	--	--
					--	51.2	0.04467		100.8	0.40266	--	--	--
					--	51.3	0.0416		100.9	0.40266	--	--	--
					--	51.4	0.03914		101	0.40297	--	--	--
					--	51.5	0.03637		101.1	0.40297	--	--	--
					--	51.6	0.0336		101.2	0.40359	--	--	--
					--	51.7	0.03052		101.3	0.40359	--	--	--
					--	51.8	0.02806		101.4	0.40389	--	--	--
					--	51.9	0.0253		101.5	0.4042	--	--	--
					--	52	0.02253		101.6	0.40451	--	--	--
					--	52.1	0.01976		101.7	0.40451	--	--	--
					--	52.2	0.01699		101.8	0.40512	--	--	--
					--	52.3	0.01391		101.9	0.40512	--	--	--
					--	52.4	0.01176		102	0.40543	--	--	--
					--	52.5	0.00838		102.1	0.40543	--	--	--
					--	52.6	0.00622		102.2	0.40543	--	--	--
					--	52.7	0.00315		102.3	0.40574	--	--	--
					--	52.8	0.000379222		102.4	0.40605	--	--	--
					--	52.9	-0.00239		102.5	0.40635	--	--	--
					--				102.6	0.40666	--	--	--
					--				102.7	0.40666	--	--	--
					--				102.8	0.40697	--	--	--
					--				102.9	0.40697	--	--	--
					--				103	0.40758	--	--	--
					--				103.1	0.40728	--	--	--
					--				103.2	0.40789	--	--	--
					--				103.3	0.40789	--	--	--
					--				103.4	0.4082	--	--	--
					--				103.5	0.40851	--	--	--
					--				103.6	0.40912	--	--	--
					--				103.7	0.40851	--	--	--
					--				103.8	0.40912	--	--	--
					--				103.9	0.40912	--	--	--
					--				104	0.40943	--	--	--
					--				104.1	0.40974	--	--	--
					--				104.2	0.41004	--	--	--
					--				104.3	0.41004	--	--	--
					--				104.4	0.41066	--	--	--
					--				104.5	0.41035	--	--	--
					--				104.6	0.41097	--	--	--
					--				104.7	0.41097	--	--	--
					--				104.8	0.41158	--	--	--
					--				104.9	0.41158	--	--	--
					--				105	0.41189	--	--	--
					--				105.1	0.41189	--	--	--
					--				105.2	0.41158	--	--	--
					--				105.3	0.4122	--	--	--
					--				105.4	0.4125	--	--	--
					--				105.5	0.41281	--	--	--
					--				105.6	0.41281	--	--	--
					--				105.7	0.41312	--	--	--
					--				105.8	0.41312	--	--	--
					--				105.9	0.41343	--	--	--
					--				106	0.41404	--	--	--
					--				106.1	0.41373	--	--	--
					--				106.2	0.41404	--	--	--
					--				106.3	0.41435	--	--	--
					--				106.4	0.41435	--	--	--
					--				106.5	0.41496	--	--	--
					--				106.6	0.41527	--	--	--
					--				106.7	0.41496	--	--	--
					--				106.8	0.41558	--	--	--
					--				106.9	0.41589	--	--	--
					--				107	0.41558	--	--	--
					--				107.1	0.4162	--	--	--
					--				107.2	0.4165	--	--	--
					--				107.3	0.4162	--	--	--
					--				107.4	0.41681	--	--	--
					--				107.5	0.41681	--	--	--
					--				107.6	0.41681	--	--	--
					--				107.7	0.41743	--	--	--
					--				107.8	0.41773	--	--	--
					--				107.9	0.41773	--	--	--
					--				108	0.41773	--	--	--
					--				108.1	0.41804	--	--	--
					--				108.2	0.41835	--	--	--
					--				108.3	0.41866	--	--	--
					--				108.4	0.41896	--	--	--
					--				108.5	0.41896	--	--	--
					--				108.6	0.41896	--	--	--
					--				108.7	0.41958	--	--	--
					--				108.8	0.41958	--	--	--
					--				108.9	0.41989	--	--	--
					--				109	0.42019	--	--	--
					--				109.1	0.4205	--	--	--
					--				109.2	0.42081	--	--	--
					--				109.3	0.4205	--	--	--
					--				109.4	0.42081	--	--	--
					--				109.5	0.42142	--	--	--
					--				109.6	0.42112	--	--	--
					--				109.7	0.42142	--	--	--
					--				109.8	0.42173	--	--	--
					--				109.9	0.42173	--	--	--
					--				110	0.42204	--	--	--
					--				110.1	0.42235	--	--	--
					--				110.2	0.42235	--	--	--
					--				110.3	0.42265	--	--	--
					--				110.4	0.42327	--	--	--
					--				110.5	0.42296	--	--	--
					--				110.6	0.42327	--	--	--
					--				110.7	0.42358	--	--	--
					--				110.8	0.42358	--	--	--
					--				110.9	0.42388	--	--	--
					--				111	0.42419	--	--	--
					--				111.1	0.42419	--	--	--
					--				111.2	0.42481	--	--	--
					--				111.3	0.42481	--	--	--
					--				111.4	0.42542	--	--	--
					--				111.5	0.42511	--	--	--
					--				111.6	0.42542	--	--	--
					--				111.7	0.42573	--	--	--
					--				111.8	0.42573	--	--	--
					--				111.9	0.42604	--	--	--
					--				112	0.42604	--	--	--
					--				112.1	0.42604	--	--	--
					--				112.2	0.42634	--	--	--
					--				112.3	0.42727	--	--	--
					--				112.4	0.42696	--	--	--
					--				112.5	0.42727	--	--	--
					--				112.6	0.42757	--	--	--
					--				112.7	0.42757	--	--	--
					--				112.8	0.42788	--	--	--
					--				112.9	0.42819	--	--	--
					--				113	0.42819	--	--	--
					--				113.1	0.4285	--	--	--
					--				113.2	0.4288	--	--	--
					--				113.3	0.42911	--	--	--
					--				113.4	0.42911	--	--	--
					--				113.5	0.42942	--	--	--
					--				113.6	0.42942	--	--	--
					--				113.7	0.43003	--	--	--
					--				113.8	0.43034	--	--	--
					--				113.9	0.43003	--	--	--
					--				114	0.43065	--	--	--
					--				114.1	0.43096	--	--	--
					--				114.2	0.43096	--	--	--
					--				114.3	0.43126	--	--	--
					--				114.4	0.43157	--	--	--
					--				114.5	0.43157	--	--	--
					--				114.6	0.43157	--	--	--
					--				114.7	0.43188	--	--	--
					--				114.8	0.43188	--	--	--
					--				114.9	0.43219	--	--	--
					--				115	0.43249	--	--	--
					--				115.1	0.43249	--	--	--
					--				115.2	0.43311	--	--	--
					--				115.3	0.43311	--	--	--
					--				115.4	0.43372	--	--	--
					--				115.5	0.43342	--	--	--
					--				115.6	0.43403	--	--	--
					--				115.7	0.43372	--	--	--
					--				115.8	0.43434	--	--	--
					--				115.9	0.43465	--	--	--
					--				116	0.43434	--	--	--
					--				116.1	0.43434	--	--	--
					--				116.2	0.43526	--	--	--
					--				116.3	0.43526	--	--	--
					--				116.4	0.43557	--	--	--
					--				116.5	0.43557	--	--	--
					--				116.6	0.43588	--	--	--
					--				116.7	0.43619	--	--	--
					--				116.8	0.43619	--	--	--
					--				116.9	0.43649	--	--	--
					--				117	0.43649	--	--	--
					--				117.1	0.4368	--	--	--
					--				117.2	0.43742	--	--	--
					--				117.3	0.43711	--	--	--
					--				117.4	0.43742	--	--	--
					--				117.5	0.43803	--	--	--
					--				117.6	0.43772	--	--	--
					--				117.7	0.43834	--	--	--
					--				117.8	0.43803	--	--	--
					--				117.9	0.43834	--	--	--
					--				118	0.43865	--	--	--
					--				118.1	0.43926	--	--	--
					--				118.2	0.43895	--	--	--
					--				118.3	0.43957	--	--	--
					--				118.4	0.43926	--	0.1	0.01115
					--				118.5	0.43957	--	0.2	0.01022
					--				118.6	0.44018	--	0.3	0.00868
					--				118.7	0.43988	--	0.4	0.00715
					--				118.8	0.44049	--	0.5	0.00622
					--				118.9	0.44049	--	0.6	0.00499
					--				119	0.44049	--	0.7	0.00376
					--				119.1	0.44111	--	0.8	0.00222
					--				119.2	0.4408	--	0.9	0.0013
					--				119.3	0.44111	--	1	-0.000235995
					--				119.4	0.44172	--	1.1	0.06959
					--				119.5	0.44203	--	1.2	0.07697
					--				119.6	0.44172	--	1.3	0.08313
					--				119.7	0.44203	--	1.4	0.08836
					--				119.8	0.44234	--	1.5	0.09328
					--				119.9	0.44264	--	1.6	0.09789
					--				120	0.44264	--	1.7	0.10189
					--				120.1	0.44326	--	1.8	0.10589
					--				120.2	0.44295	--	1.9	0.10958
					--				120.3	0.44295	--	2	0.11296
					--				120.4	0.44387	--	2.1	0.11696
					--				120.5	0.44326	--	2.2	0.12034
					--				120.6	0.44387	--	2.3	0.12372
					--				120.7	0.44387	--	2.4	0.12711
					--				120.8	0.44449	--	2.5	0.13018
					--				120.9	0.4448	--	2.6	0.13326
					--				121	0.4448	--	2.7	0.13664
					--				121.1	0.4448	--	2.8	0.13941
					--				121.2	0.44541	--	2.9	0.14248
					--				121.3	0.44572	--	3	0.14525
					--				121.4	0.44541	--	3.1	0.14833
					--				121.5	0.44603	--	3.2	0.1511
					--				121.6	0.44603	--	3.3	0.15386
					--				121.7	0.44603	--	3.4	0.15694
					--				121.8	0.44664	--	3.5	0.1594
					--				121.9	0.44664	--	3.6	0.16217
					--				122	0.44695	--	3.7	0.16494
					--				122.1	0.44695	--	3.8	0.16709
					--				122.2	0.44726	--	3.9	0.17016
					--				122.3	0.44756	--	4	0.17324
					--				122.4	0.44756	--	4.1	0.17508
					--				122.5	0.44818	--	4.2	0.17754
					--				122.6	0.44818	--	4.3	0.18062
					--				122.7	0.44818	--	4.4	0.18277
					--				122.8	0.44879	--	4.5	0.18554
					--				122.9	0.44879	--	4.6	0.18769
					--				123	0.44879	--	4.7	0.19046
					--				123.1	0.44941	--	4.8	0.19231
					--				123.2	0.44972	--	4.9	0.19507
					--				123.3	0.4491	--	5	0.19723
					--				123.4	0.44941	--	5.1	0.19999
					--				123.5	0.45002	--	5.2	0.20246
					--				123.6	0.45002	--	5.3	0.20461
					--				123.7	0.45002	--	5.4	0.20676
					--				123.8	0.45064	--	5.5	0.20953
					--				123.9	0.45064	--	5.6	0.21137
					--				124	0.45064	--	5.7	0.21383
					--				124.1	0.45095	--	5.8	0.21629
					--				124.2	0.45125	--	5.9	0.21845
					--				124.3	0.45156	--	6	0.22091
					--				124.4	0.45187	--	6.1	0.22275
					--				124.5	0.45187	--	6.2	0.22491
					--				124.6	0.45187	--	6.3	0.22767
					--				124.7	0.45218	--	6.4	0.22921
					--				124.8	0.45279	--	6.5	0.23106
					--				124.9	0.4531	--	6.6	0.23352
					--				125	0.45279	--	6.7	0.23598
					--				125.1	0.4531	--	6.8	0.23782
					--				125.2	0.45341	--	6.9	0.2409
					--				125.3	0.45341	--	7	0.24244
					--				125.4	0.45371	--	7.1	0.24428
					--				125.5	0.45402	--	7.2	0.24643
					--				125.6	0.45402	--	7.3	0.24828
					--				125.7	0.45433	--	7.4	0.25043
					--				125.8	0.45433	--	7.5	0.25258
					--				125.9	0.45464	--	7.6	0.25504
					--				126	0.45464	--	7.7	0.25658
					--				126.1	0.45495	--	7.8	0.25873
					--				126.2	0.45556	--	7.9	0.2612
					--				126.3	0.45556	--	8	0.26273
					--				126.4	0.45587	--	8.1	0.26489
					--				126.5	0.45618	--	8.2	0.26673
					--				126.6	0.45618	--	8.3	0.26888
					--				126.7	0.45618	--	8.4	0.27104
					--				126.8	0.45679	--	8.5	0.27288
					--				126.9	0.45679	--	8.6	0.27503
					--				127	0.45679	--	8.7	0.27688
					--				127.1	0.45741	--	8.8	0.27872
					--				127.2	0.45741	--	8.9	0.28088
					--				127.3	0.45741	--	9	0.28211
					--				127.4	0.45771	--	9.1	0.28426
					--				127.5	0.45802	--	9.2	0.28672
					--				127.6	0.45833	--	9.3	0.28857
					--				127.7	0.45864	--	9.4	0.29041
					--				127.8	0.45894	--	9.5	0.29256
					--				127.9	0.45864	--	9.6	0.29379
					--				128	0.45864	--	9.7	0.29625
					--				128.1	0.45894	--	9.8	0.29779
					--				128.2	0.45925	--	9.9	0.29995
					--				128.3	0.45956	--	10	0.30179
					--				128.4	0.45956	--	10.1	0.30364
					--				128.5	0.45956	--	10.2	0.30548
					--				128.6	0.46017	--	10.3	0.30733
					--				128.7	0.46048	--	10.4	0.30886
					--				128.8	0.46017	--	10.5	0.31071
					--				128.9	0.46079	--	10.6	0.31255
					--				129	0.46079	--	10.7	0.31471
					--				129.1	0.4611	--	10.8	0.31655
					--				129.2	0.4614	--	10.9	0.3184
					--				129.3	0.4614	--	11	0.31963
					--				129.4	0.46171	--	11.1	0.32147
					--				129.5	0.46171	--	11.2	0.32393
					--				129.6	0.46202	--	11.3	0.32578
					--				129.7	0.46202	--	11.4	0.32732
					--				129.8	0.46202	--	11.5	0.32885
					--				129.9	0.46263	--	11.6	0.3307
					--				130	0.46294	--	11.7	0.33285
					--				130.1	0.46325	--	11.8	0.33439
					--				130.2	0.46325	--	11.9	0.33593
					--				130.3	0.46356	--	12	0.33777
					--				130.4	0.46386	--	12.1	0.33962
					--				130.5	0.46386	--	12.2	0.34146
					--				130.6	0.46417	--	12.3	0.34331
					--				130.7	0.46448	--	12.4	0.34485
					--				130.8	0.46479	--	12.5	0.34669
					--				130.9	0.46509	--	12.6	0.34792
					--				131	0.46509	--	12.7	0.34977
					--				131.1	0.4654	--	12.8	0.35161
					--				131.2	0.4654	--	12.9	0.35346
					--				131.3	0.46571	--	13	0.35499
					--				131.4	0.46602	--	13.1	0.35715
					--				131.5	0.46602	--	13.2	0.35869
					--				131.6	0.46632	--	13.3	0.36053
					--				131.7	0.46663	--	13.4	0.36207
					--				131.8	0.46632	--	13.5	0.36391
					--				131.9	0.46694	--	13.6	0.36545
					--				132	0.46694	--	13.7	0.3673
					--				132.1	0.46725	--	13.8	0.36914
					--				132.2	0.46725	--	13.9	0.37068
					--				132.3	0.46725	--	14	0.37222
					--				132.4	0.46755	--	14.1	0.37345
					--				132.5	0.46817	--	14.2	0.37529
					--				132.6	0.46817	--	14.3	0.37714
					--				132.7	0.46817	--	14.4	0.37868
					--				132.8	0.46848	--	14.5	0.38083
					--				132.9	0.46878	--	14.6	0.38237
					--				133	0.46909	--	14.7	0.38421
					--				133.1	0.46909	--	14.8	0.38575
					--				133.2	0.4694	--	14.9	0.38729
					--				133.3	0.4694	--	15	0.38882
					--				133.4	0.46971	--	15.1	0.39067
					--				133.5	0.47001	--	15.2	0.39251
					--				133.6	0.47001	--	15.3	0.39374
					--				133.7	0.47032	--	15.4	0.39559
					--				133.8	0.47063	--	15.5	0.39713
					--				133.9	0.47094	--	15.6	0.39897
					--				134	0.47094	--	15.7	0.40051
					--				134.1	0.47124	--	15.8	0.40205
					--				134.2	0.47155	--	15.9	0.40359
					--				134.3	0.47155	--	16	0.40574
					--				134.4	0.47155	--	16.1	0.40697
					--				134.5	0.47186	--	16.2	0.40881
					--				134.6	0.47217	--	16.3	0.41035
					--				134.7	0.47247	--	16.4	0.41189
					--				134.8	0.47247	--	16.5	0.41373
					--				134.9	0.47247	--	16.6	0.41527
					--				135	0.47278	--	16.7	0.41681
					--				135.1	0.47278	--	16.8	0.41835
					--				135.2	0.47309	--	16.9	0.42019
					--				135.3	0.4734	--	17	0.42173
					--				135.4	0.4734	--	17.1	0.42327
					--				135.5	0.4737	--	17.2	0.42481
					--				135.6	0.47432	--	17.3	0.42634
					--				135.7	0.47401	--	17.4	0.42788
					--				135.8	0.47432	--	17.5	0.42973
					--				135.9	0.47463	--	17.6	0.43126
					--				136	0.47494	--	17.7	0.4328
					--				136.1	0.47494	--	17.8	0.43465
					--				136.2	0.47524	--	17.9	0.43649
					--				136.3	0.47524	--	18	0.43742
					--				136.4	0.47524	--	18.1	0.43926
					--				136.5	0.47555	--	18.2	0.4408
					--				136.6	0.47586	--	18.3	0.44264
					--				136.7	0.47586	--	18.4	0.44418
					--				136.8	0.47647	--	18.5	0.44572
					--				136.9	0.47617	--	18.6	0.44695
					--				137	0.47678	--	18.7	0.44879
					--				137.1	0.47709	--	18.8	0.45064
					--				137.2	0.47709	--	18.9	0.45218
					--				137.3	0.4777	--	19	0.45371
					--				137.4	0.4777	--	19.1	0.45556
					--				137.5	0.4774	--	19.2	0.4571
					--				137.6	0.47801	--	19.3	0.45864
					--				137.7	0.47832	--	19.4	0.46017
					--				137.8	0.47832	--	19.5	0.4614
					--				137.9	0.47863	--	19.6	0.46294
					--				138	0.47832	--	19.7	0.46479
					--				138.1	0.47893	--	19.8	0.46632
					--				138.2	0.47893	--	19.9	0.46817
					--				138.3	0.47955	--	20	0.4694
					--				138.4	0.47924	--	20.1	0.47124
					--				138.5	0.47986	--	20.2	0.47278
					--				138.6	0.48016	--	20.3	0.47432
					--				138.7	0.47986	--	20.4	0.47586
					--				138.8	0.48016	--	20.5	0.4774
					--				138.9	0.48047	--	20.6	0.47893
					--				139	0.48078	--	20.7	0.48078
					--				139.1	0.48109	--	20.8	0.48201
					--				139.2	0.48109	--	20.9	0.48355
					--				139.3	0.48109	--	21	0.48478
					--				139.4	0.48139	--	21.1	0.48662
					--				139.5	0.48201	--	21.2	0.48847
					--				139.6	0.4817	--	21.3	0.49
					--				139.7	0.48201	--	21.4	0.49123
					--				139.8	0.48232	--	21.5	0.49308
					--				139.9	0.48232	--	21.6	0.49431
					--				140	0.48262	--	21.7	0.49646
					--				140.1	0.48262	--	21.8	0.498
					--				140.2	0.48324	--	21.9	0.49923
					--				140.3	0.48324	--	22	0.50077
					--				140.4	0.48324	--	22.1	0.50169
					--				140.5	0.48355	--	22.2	0.50384
					--				140.6	0.48416	--	22.3	0.50538
					--				140.7	0.48416	--	22.4	0.50661
					--				140.8	0.48385	--	22.5	0.50815
					--				140.9	0.48447	--	22.6	0.5103
					--				141	0.48447	--	22.7	0.51122
					--				141.1	0.48478	--	22.8	0.51307
					--				141.2	0.48478	--	22.9	0.51461
					--				141.3	0.48508	--	23	0.51584
					--				141.4	0.48508	--	23.1	0.51738
					--				141.5	0.4857	--	23.2	0.51891
					--				141.6	0.4857	--	23.3	0.52045
					--				141.7	0.4857	--	23.4	0.52168
					--				141.8	0.48601	--	23.5	0.52353
					--				141.9	0.48631	--	23.6	0.52506
					--				142	0.48662	--	23.7	0.52629
					--				142.1	0.48662	--	23.8	0.52814
					--				142.2	0.48662	--	23.9	0.52968
					--				142.3	0.48724	--	24	0.53121
					--				142.4	0.48724	--	24.1	0.53214
					--				142.5	0.48724	--	24.2	0.53368
					--				142.6	0.48785	--	24.3	0.53521
					--				142.7	0.48754	--	24.4	0.53675
					--				142.8	0.48785	--	24.5	0.53798
					--				142.9	0.48847	--	24.6	0.53952
					--				143	0.48816	--	24.7	0.54106
					--				143.1	0.48877	--	24.8	0.54259
					--				143.2	0.48877	--	24.9	0.54413
					--				143.3	0.48877	--	25	0.54567
					--				143.4	0.48908	--	25.1	0.54721
					--				143.5	0.48939	--	25.2	0.54813
					--				143.6	0.4897	--	25.3	0.55028
					--				143.7	0.48939	--	25.4	0.55182
					--				143.8	0.49	--	25.5	0.55244
					--				143.9	0.49	--	25.6	0.55459
					--				144	0.49031	--	25.7	0.55582
					--				144.1	0.49093	--	25.8	0.55736
					--				144.2	0.49093	--	25.9	0.55889
					--				144.3	0.49123	--	26	0.56043
					--				144.4	0.49093	--	26.1	0.56166
					--				144.5	0.49123	--	26.2	0.5632
					--				144.6	0.49123	--	26.3	0.56474
					--				144.7	0.49185	--	26.4	0.56627
					--				144.8	0.49185	--	26.5	0.5672
					--				144.9	0.49216	--	26.6	0.56904
					--				145	0.49246	--	26.7	0.57027
					--				145.1	0.49277	--	26.8	0.57181
					--				145.2	0.49246	--	26.9	0.57304
					--				145.3	0.49246	--	27	0.57489
					--				145.4	0.49308	--	27.1	0.5755
					--				145.5	0.49339	--	27.2	0.57735
					--				145.6	0.49339	--	27.3	0.57888
					--				145.7	0.4937	--	27.4	0.58042
					--				145.8	0.4937	--	27.5	0.58165
					--				145.9	0.4937	--	27.6	0.58319
					--				146	0.49431	--	27.7	0.58442
					--				146.1	0.49462	--	27.8	0.58596
					--				146.2	0.494	--	27.9	0.58749
					--				146.3	0.49493	--	28	0.58872
					--				146.4	0.49493	--	28.1	0.59026
					--				146.5	0.49523	--	28.2	0.5918
					--				146.6	0.49554	--	28.3	0.59303
					--				146.7	0.49523	--	28.4	0.59457
					--				146.8	0.49616	--	28.5	0.5958
					--				146.9	0.49585	--	28.6	0.59764
					--				147	0.49616	--	28.7	0.59887
					--				147.1	0.49646	--	28.8	0.60041
					--				147.2	0.49646	--	28.9	0.60195
					--				147.3	0.49646	--	29	0.60287
					--				147.4	0.49708	--	29.1	0.60441
					--				147.5	0.49769	--	29.2	0.60595
					--				147.6	0.49739	--	29.3	0.60718
					--				147.7	0.49708	--	29.4	0.60871
					--				147.8	0.49739	--	29.5	0.60995
					--				147.9	0.49769	--	29.6	0.61148
					--				148	0.498	--	29.7	0.61271
					--				148.1	0.498	--	29.8	0.61394
					--				148.2	0.498	--	29.9	0.61579
					--				148.3	0.49862	--	30	0.61702
					--				148.4	0.49862	--	30.1	0.61825
					--				148.5	0.49862	--	30.2	0.62009
					--				148.6	0.49923	--	30.3	0.62102
					--				148.7	0.49923	--	30.4	0.62255
					--				148.8	0.49954	--	30.5	0.62409
					--				148.9	0.49985	--	30.6	0.62563
					--				149	0.50046	--	30.7	0.62717
					--				149.1	0.50015	--	30.8	0.6284
					--				149.2	0.49985	--	30.9	0.62932
					--				149.3	0.50046	--	31	0.63117
					--				149.4	0.50077	--	31.1	0.6327
					--				149.5	0.50077	--	31.2	0.63363
					--				149.6	0.50108	--	31.3	0.63516
					--				149.7	0.50108	--	31.4	0.63701
					--				149.8	0.50169	--	31.5	0.63824
					--				149.9	0.502	--	31.6	0.63978
					--				150	0.502	--	31.7	0.6407
					--				150.1	0.50231	--	31.8	0.64193
					--				150.2	0.50261	--	31.9	0.64408
					--				150.3	0.50261	--	32	0.64531
					--				150.4	0.50261	--	32.1	0.64654
					--				150.5	0.50261	--	32.2	0.64777
					--				150.6	0.50292	--	32.3	0.64931
					--				150.7	0.50292	--	32.4	0.65054
					--				150.8	0.50323	--	32.5	0.65239
					--				150.9	0.50384	--	32.6	0.65331
					--				151	0.50384	--	32.7	0.65485
					--				151.1	0.50446	--	32.8	0.65669
					--				151.2	0.50415	--	32.9	0.65761
					--				151.3	0.50446	--	33	0.65915
					--				151.4	0.50446	--	33.1	0.66038
					--				151.5	0.50477	--	33.2	0.66192
					--				151.6	0.50477	--	33.3	0.66346
					--				151.7	0.50477	--	33.4	0.66469
					--				151.8	0.50538	--	33.5	0.66622
					--				151.9	0.50538	--	33.6	0.66776
					--				152	0.50538	--	33.7	0.66869
					--				152.1	0.5063	--	33.8	0.67022
					--				152.2	0.506	--	33.9	0.67145
					--				152.3	0.50661	--	34	0.6733
					--				152.4	0.50661	--	34.1	0.67484
					--				152.5	0.50661	--	34.2	0.67637
					--				152.6	0.50692	--	34.3	0.6776
					--				152.7	0.50692	--	34.4	0.67883
					--				152.8	0.50692	--	34.5	0.68006
					--				152.9	0.50753	--	34.6	0.6816
					--				153	0.50784	--	34.7	0.68314
					--				153.1	0.50753	--	34.8	0.68437
					--				153.2	0.50815	--	34.9	0.68591
					--				153.3	0.50846	--	35	0.68714
					--				153.4	0.50815	--	35.1	0.68868
					--				153.5	0.50846	--	35.2	0.69021
					--				153.6	0.50846	--	35.3	0.69175
					--				153.7	0.50876	--	35.4	0.69298
					--				153.8	0.50907	--	35.5	0.69421
					--				153.9	0.50907	--	35.6	0.69575
					--				154	0.50969	--	35.7	0.69698
					--				154.1	0.50969	--	35.8	0.69852
					--				154.2	0.50969	--	35.9	0.70005
					--				154.3	0.50999	--	36	0.70128
					--				154.4	0.5103	--	36.1	0.70313
					--				154.5	0.5103	--	36.2	0.70374
					--				154.6	0.5103	--	36.3	0.70559
					--				154.7	0.51092	--	36.4	0.70713
					--				154.8	0.51092	--	36.5	0.70836
					--				154.9	0.51153	--	36.6	0.70959
					--				155	0.51153	--	36.7	0.71113
					--				155.1	0.51153	--	36.8	0.71297
					--				155.2	0.51184	--	36.9	0.7142
					--				155.3	0.51184	--	37	0.71543
					--				155.4	0.51245	--	37.1	0.71666
					--				155.5	0.51215	--	37.2	0.7182
					--				155.6	0.51276	--	37.3	0.71974
					--				155.7	0.51276	--	37.4	0.72127
					--				155.8	0.51276	--	37.5	0.72281
					--				155.9	0.51338	--	37.6	0.72373
					--				156	0.51338	--	37.7	0.72527
					--				156.1	0.51338	--	37.8	0.72681
					--				156.2	0.51338	--	37.9	0.72835
					--				156.3	0.51399	--	38	0.72927
					--				156.4	0.5143	--	38.1	0.73112
					--				156.5	0.51399	--	38.2	0.73235
					--				156.6	0.5143	--	38.3	0.73388
					--				156.7	0.51461	--	38.4	0.73542
					--				156.8	0.51461	--	38.5	0.73696
					--				156.9	0.51492	--	38.6	0.73819
					--				157	0.51492	--	38.7	0.73973
					--				157.1	0.51522	--	38.8	0.74096
					--				157.2	0.51553	--	38.9	0.7428
					--				157.3	0.51584	--	39	0.74342
					--				157.4	0.51584	--	39.1	0.74495
					--				157.5	0.51645	--	39.2	0.74649
					--				157.6	0.51645	--	39.3	0.74803
					--				157.7	0.51645	--	39.4	0.74957
					--				157.8	0.51645	--	39.5	0.7508
					--				157.9	0.51676	--	39.6	0.75203
					--				158	0.51707	--	39.7	0.75326
					--				158.1	0.51707	--	39.8	0.7551
					--				158.2	0.51738	--	39.9	0.75633
					--				158.3	0.51768	--	40	0.75787
					--				158.4	0.51768	--	40.1	0.75941
					--				158.5	0.51768	--	40.2	0.76064
					--				158.6	0.51799	--	40.3	0.76218
					--				158.7	0.5183	--	40.4	0.76371
					--				158.8	0.51891	--	40.5	0.76464
					--				158.9	0.51891	--	40.6	0.76618
					--				159	0.51922	--	40.7	0.76771
					--				159.1	0.51922	--	40.8	0.76925
					--				159.2	0.51922	--	40.9	0.77048
					--				159.3	0.51953	--	41	0.77202
					--				159.4	0.51953	--	41.1	0.77325
					--				159.5	0.51984	--	41.2	0.77448
					--				159.6	0.51984	--	41.3	0.77602
					--				159.7	0.51984	--	41.4	0.77725
					--				159.8	0.52045	--	41.5	0.7794
					--				159.9	0.52045	--	41.6	0.78063
					--				160	0.52107	--	41.7	0.78124
					--				160.1	0.52107	--	41.8	0.7834
					--				160.2	0.52076	--	41.9	0.78432
					--				160.3	0.52137	--	42	0.78617
					--				160.4	0.52137	--	42.1	0.78709
					--				160.5	0.52168	--	42.2	0.78832
					--				160.6	0.52199	--	42.3	0.79016
					--				160.7	0.5223	--	42.4	0.7917
					--				160.8	0.5223	--	42.5	0.79262
					--				160.9	0.5226	--	42.6	0.79447
					--				161	0.5226	--	42.7	0.79539
					--				161.1	0.52322	--	42.8	0.79693
					--				161.2	0.52291	--	42.9	0.79847
					--				161.3	0.52322	--	43	0.7997
					--				161.4	0.52353	--	43.1	0.80123
					--				161.5	0.52353	--	43.2	0.80246
					--				161.6	0.52353	--	43.3	0.804
					--				161.7	0.52414	--	43.4	0.80554
					--				161.8	0.52383	--	43.5	0.80646
					--				161.9	0.52414	--	43.6	0.808
					--				162	0.52445	--	43.7	0.80954
					--				162.1	0.52476	--	43.8	0.81046
					--				162.2	0.52476	--	43.9	0.812
					--				162.3	0.52476	--	44	0.81354
					--				162.4	0.52506	--	44.1	0.81446
					--				162.5	0.52537	--	44.2	0.816
					--				162.6	0.52537	--	44.3	0.81753
					--				162.7	0.52599	--	44.4	0.81876
					--				162.8	0.52599	--	44.5	0.81999
					--				162.9	0.52629	--	44.6	0.82153
					--				163	0.5266	--	44.7	0.82276
					--				163.1	0.52629	--	44.8	0.82369
					--				163.2	0.52691	--	44.9	0.82553
					--				163.3	0.5266	--	45	0.82645
					--				163.4	0.52722	--	45.1	0.82768
					--				163.5	0.52722	--	45.2	0.82953
					--				163.6	0.52752	--	45.3	0.83045
					--				163.7	0.52814	--	45.4	0.8323
					--				163.8	0.52783	--	45.5	0.83322
					--				163.9	0.52814	--	45.6	0.83476
					--				164	0.52814	--	45.7	0.83599
					--				164.1	0.52845	--	45.8	0.83722
					--				164.2	0.52875	--	45.9	0.83783
					--				164.3	0.52814	--	46	0.83968
					--				164.4	0.52937	--	46.1	0.84091
					--				164.5	0.52937	--	46.2	0.84214
					--				164.6	0.52937	--	46.3	0.84337
					--				164.7	0.52937	--	46.4	0.8446
					--				164.8	0.52968	--	46.5	0.84614
					--				164.9	0.52968	--	46.6	0.84737
					--				165	0.53029	--	46.7	0.84798
					--				165.1	0.52998	--	46.8	0.85013
					--				165.2	0.5306	--	46.9	0.85106
					--				165.3	0.5306	--	47	0.85198
					--				165.4	0.53091	--	47.1	0.85352
					--				165.5	0.53091	--	47.2	0.85475
					--				165.6	0.53121	--	47.3	0.85598
					--				165.7	0.53121	--	47.4	0.85721
					--				165.8	0.53152	--	47.5	0.85844
					--				165.9	0.53214	--	47.6	0.85967
					--				166	0.53214	--	47.7	0.8609
					--				166.1	0.53214	--	47.8	0.86182
					--				166.2	0.53214	--	47.9	0.86305
					--				166.3	0.53245	--	48	0.86459
					--				166.4	0.53275	--	48.1	0.86551
					--				166.5	0.53306	--	48.2	0.86674
					--				166.6	0.53337	--	48.3	0.86766
					--				166.7	0.53306	--	48.4	0.8692
					--				166.8	0.53337	--	48.5	0.87012
					--				166.9	0.53337	--	48.6	0.87135
					--				167	0.53368	--	48.7	0.87258
					--				167.1	0.53398	--	48.8	0.87381
					--				167.2	0.53429	--	48.9	0.87474
					--				167.3	0.53429	--	49	0.87597
					--				167.4	0.53429	--	49.1	0.8775
					--				167.5	0.53429	--	49.2	0.87843
					--				167.6	0.5346	--	49.3	0.87904
					--				167.7	0.53491	--	49.4	0.88058
					--				167.8	0.53521	--	49.5	0.88181
					--				167.9	0.53491	--	49.6	0.88273
					--				168	0.53552	--	49.7	0.88366
					--				168.1	0.53583	--	49.8	0.88519
					--				168.2	0.53583	--	49.9	0.88581
					--				168.3	0.53614	--	50	0.88704
					--				168.4	0.53614	--	50.1	0.88827
					--				168.5	0.53644	--	50.2	0.88919
					--				168.6	0.53675	--	50.3	0.89042
					--				168.7	0.53675	--	50.4	0.89134
					--				168.8	0.53706	--	50.5	0.89227
					--				168.9	0.53737	--	50.6	0.8938
					--				169	0.53767	--	50.7	0.89473
					--				169.1	0.53767	--	50.8	0.89596
					--				169.2	0.53767	--	50.9	0.89719
					--				169.3	0.53798	--	51	0.8978
					--				169.4	0.53798	--	51.1	0.89934
					--				169.5	0.53829	--	51.2	0.89995
					--				169.6	0.5386	--	51.3	0.90119
					--				169.7	0.5389	--	51.4	0.90242
					--				169.8	0.5389	--	51.5	0.90303
					--				169.9	0.5389	--	51.6	0.90426
					--				170	0.53921	--	51.7	0.90518
					--				170.1	0.53952	--	51.8	0.90611
					--				170.2	0.53952	--	51.9	0.90734
					--				170.3	0.53983	--	52	0.90826
					--				170.4	0.54044	--	52.1	0.90949
					--				170.5	0.54044	--	52.2	0.91041
					--				170.6	0.54044	--	52.3	0.91103
					--				170.7	0.54044	--	52.4	0.91195
					--				170.8	0.54075	--	52.5	0.91256
					--				170.9	0.54106	--	52.6	0.9141
					--				171	0.54106	--	52.7	0.91502
					--				171.1	0.54106	--	52.8	0.91625
					--				171.2	0.54136	--	52.9	0.91718
					--				171.3	0.54167	--	53	0.91779
					--				171.4	0.54198	--	53.1	0.91902
					--				171.5	0.54259	--	53.2	0.91995
					--				171.6	0.54198	--	53.3	0.92087
					--				171.7	0.54259	--	53.4	0.92179
					--				171.8	0.54259	--	53.5	0.92271
					--				171.9	0.5429	--	53.6	0.92394
					--				172	0.54259	--	53.7	0.92456
					--				172.1	0.54352	--	53.8	0.92517
					--				172.2	0.54321	--	53.9	0.92671
					--				172.3	0.54352	--	54	0.92763
					--				172.4	0.54382	--	54.1	0.92856
					--				172.5	0.54413	--	54.2	0.92917
					--				172.6	0.54444	--	54.3	0.93009
					--				172.7	0.54413	--	54.4	0.93102
					--				172.8	0.54444	--	54.5	0.93225
					--				172.9	0.54444	--	54.6	0.93286
					--				173	0.54505	--	54.7	0.93378
					--				173.1	0.54475	--	54.8	0.9344
					--				173.2	0.54505	--	54.9	0.93563
					--				173.3	0.54505	--	55	0.93655
					--				173.4	0.54536	--	55.1	0.93778
					--				173.5	0.54598	--	55.2	0.93809
					--				173.6	0.54598	--	55.3	0.93901
					--				173.7	0.54567	--	55.4	0.93994
					--				173.8	0.54598	--	55.5	0.94117
					--				173.9	0.54598	--	55.6	0.94147
					--				174	0.54659	--	55.7	0.94209
					--				174.1	0.54659	--	55.8	0.94332
					--				174.2	0.5469	--	55.9	0.94424
					--				174.3	0.54721	--	56	0.94516
					--				174.4	0.54751	--	56.1	0.94609
					--				174.5	0.54751	--	56.2	0.9467
					--				174.6	0.54782	--	56.3	0.94732
					--				174.7	0.54751	--	56.4	0.94855
					--				174.8	0.54813	--	56.5	0.94947
					--				174.9	0.54844	--	56.6	0.94978
					--				175	0.54844	--	56.7	0.95101
					--				175.1	0.54874	--	56.8	0.95193
					--				175.2	0.54874	--	56.9	0.95254
					--				175.3	0.54874	--	57	0.95316
					--				175.4	0.54967	--	57.1	0.95439
					--				175.5	0.54997	--	57.2	0.955
					--				175.6	0.54936	--	57.3	0.95593
					--				175.7	0.54997	--	57.4	0.95685
					--				175.8	0.54967	--	57.5	0.95746
					--				175.9	0.54997	--	57.6	0.95808
					--				176	0.55028	--	57.7	0.959
					--				176.1	0.55028	--	57.8	0.95993
					--				176.2	0.55059	--	57.9	0.96085
					--				176.3	0.5509	--	58	0.96146
					--				176.4	0.5509	--	58.1	0.96239
					--				176.5	0.5509	--	58.2	0.963
					--				176.6	0.5512	--	58.3	0.96362
					--				176.7	0.5512	--	58.4	0.96454
					--				176.8	0.55151	--	58.5	0.96546
					--				176.9	0.55182	--	58.6	0.96608
					--				177	0.55182	--	58.7	0.96669
					--				177.1	0.55244	--	58.8	0.96761
					--				177.2	0.55213	--	58.9	0.96884
					--				177.3	0.55274	--	59	0.96946
					--				177.4	0.55244	--	59.1	0.97007
					--				177.5	0.55305	--	59.2	0.97069
					--				177.6	0.55305	--	59.3	0.97161
					--				177.7	0.55336	--	59.4	0.97223
					--				177.8	0.55367	--	59.5	0.97284
					--				177.9	0.55367	--	59.6	0.97376
					--				178	0.55367	--	59.7	0.97438
					--				178.1	0.55428	--	59.8	0.9753
					--				178.2	0.55397	--	59.9	0.97622
					--				178.3	0.55459	--	60	0.97715
					--				178.4	0.55459	--	60.1	0.97745
					--				178.5	0.5549	--	60.2	0.97807
					--				178.6	0.5552	--	60.3	0.97899
					--				178.7	0.5552	--	60.4	0.97992
					--				178.8	0.5552	--	60.5	0.98053
					--				178.9	0.55551	--	60.6	0.98115
					--				179	0.55582	--	60.7	0.98238
					--				179.1	0.55582	--	60.8	0.98299
					--				179.2	0.55613	--	60.9	0.98391
					--				179.3	0.55582	--	61	0.98422
					--				179.4	0.55643	--	61.1	0.98484
					--				179.5	0.55643	--	61.2	0.98607
					--				179.6	0.55674	--	61.3	0.98637
					--				179.7	0.55736	--	61.4	0.98699
					--				179.8	0.55705	--	61.5	0.9876
					--				179.9	0.55705	--	61.6	0.98853
					--				180	0.55736	--	61.7	0.98914
					--				180.1	0.55766	--	61.8	0.98976
					--				180.2	0.55797	--	61.9	0.99068
					--				180.3	0.55797	--	62	0.99129
					--				180.4	0.55828	--	62.1	0.99191
					--				180.5	0.55828	--	62.2	0.99283
					--				180.6	0.55859	--	62.3	0.99345
					--				180.7	0.55859	--	62.4	0.99406
					--				180.8	0.55889	--	62.5	0.99468
					--				180.9	0.5592	--	62.6	0.99591
					--				181	0.5592	--	62.7	0.99621
					--				181.1	0.55982	--	62.8	0.99744
					--				181.2	0.5592	--	62.9	0.99744
					--				181.3	0.55982	--	63	0.99868
					--				181.4	0.55982	--	63.1	0.99898
					--				181.5	0.55982	--	63.2	0.9996
					--				181.6	0.56043	--	63.3	1.00083
					--				181.7	0.56074	--	63.4	0.94332
					--				181.8	0.56074	--	63.5	0.93778
					--				181.9	0.56105	--	63.6	0.93409
					--				182	0.56135	--	63.7	0.93071
					--				182.1	0.56135	--	63.8	0.92733
					--				182.2	0.56166	--	63.9	0.92456
					--				182.3	0.56166	--	64	0.9221
					--				182.4	0.56166	--	64.1	0.91995
					--				182.5	0.56166	--	64.2	0.91748
					--				182.6	0.56197	--	64.3	0.91502
					--				182.7	0.56228	--	64.4	0.91349
					--				182.8	0.56258	--	64.5	0.91072
					--				182.9	0.56289	--	64.6	0.90887
					--				183	0.56289	--	64.7	0.90703
					--				183.1	0.56289	--	64.8	0.90518
					--				183.2	0.56351	--	64.9	0.90334
					--				183.3	0.56351	--	65	0.90149
					--				183.4	0.56351	--	65.1	0.89934
					--				183.5	0.56412	--	65.2	0.89811
					--				183.6	0.56412	--	65.3	0.89626
					--				183.7	0.56412	--	65.4	0.89442
					--				183.8	0.56443	--	65.5	0.89257
					--				183.9	0.56474	--	65.6	0.89104
					--				184	0.56474	--	65.7	0.88919
					--				184.1	0.56474	--	65.8	0.88796
					--				184.2	0.56504	--	65.9	0.88612
					--				184.3	0.56535	--	66	0.88458
					--				184.4	0.56504	--	66.1	0.88273
					--				184.5	0.56597	--	66.2	0.88089
					--				184.6	0.56566	--	66.3	0.87966
					--				184.7	0.56597	--	66.4	0.87781
					--				184.8	0.56627	--	66.5	0.87658
					--				184.9	0.56658	--	66.6	0.87504
					--				185	0.56627	--	66.7	0.87351
					--				185.1	0.56689	--	66.8	0.87166
					--				185.2	0.56689	--	66.9	0.87043
					--				185.3	0.5672	--	67	0.86859
					--				185.4	0.5675	--	67.1	0.86705
					--				185.5	0.5675	--	67.2	0.86582
					--				185.6	0.56781	--	67.3	0.86397
					--				185.7	0.5675	--	67.4	0.86274
					--				185.8	0.56781	--	67.5	0.8612
					--				185.9	0.56812	--	67.6	0.85936
					--				186	0.56812	--	67.7	0.85813
					--				186.1	0.56873	--	67.8	0.85659
					--				186.2	0.56873	--	67.9	0.85475
					--				186.3	0.56904	--	68	0.85352
					--				186.4	0.56904	--	68.1	0.85167
					--				186.5	0.56935	--	68.2	0.85075
					--				186.6	0.56966	--	68.3	0.8489
					--				186.7	0.56935	--	68.4	0.84767
					--				186.8	0.56966	--	68.5	0.84644
					--				186.9	0.56996	--	68.6	0.84491
					--				187	0.56996	--	68.7	0.84337
					--				187.1	0.57027	--	68.8	0.84152
					--				187.2	0.57058	--	68.9	0.84029
					--				187.3	0.57058	--	69	0.83875
					--				187.4	0.57058	--	69.1	0.83752
					--				187.5	0.57089	--	69.2	0.83568
					--				187.6	0.5712	--	69.3	0.83414
					--				187.7	0.5712	--	69.4	0.83291
					--				187.8	0.5715	--	69.5	0.83199
					--				187.9	0.5715	--	69.6	0.83014
					--				188	0.57212	--	69.7	0.8283
					--				188.1	0.57243	--	69.8	0.82707
					--				188.2	0.57243	--	69.9	0.82553
					--				188.3	0.57243	--	70	0.82399
					--				188.4	0.57273	--	70.1	0.82276
					--				188.5	0.57304	--	70.2	0.82122
					--				188.6	0.57304	--	70.3	0.81969
					--				188.7	0.57304	--	70.4	0.81846
					--				188.8	0.57335	--	70.5	0.81661
					--				188.9	0.57396	--	70.6	0.81538
					--				189	0.57396	--	70.7	0.81384
					--				189.1	0.57458	--	70.8	0.81231
					--				189.2	0.57427	--	70.9	0.81108
					--				189.3	0.57427	--	71	0.80954
					--				189.4	0.57489	--	71.1	0.80769
					--				189.5	0.57489	--	71.2	0.80646
					--				189.6	0.57489	--	71.3	0.80493
					--				189.7	0.57519	--	71.4	0.80339
					--				189.8	0.57519	--	71.5	0.80216
					--				189.9	0.5755	--	71.6	0.80062
					--				190	0.5755	--	71.7	0.79908
					--				190.1	0.57581	--	71.8	0.79754
					--				190.2	0.57612	--	71.9	0.79631
					--				190.3	0.57612	--	72	0.79447
					--				190.4	0.57642	--	72.1	0.79293
					--				190.5	0.57673	--	72.2	0.7917
					--				190.6	0.57642	--	72.3	0.79016
					--				190.7	0.57673	--	72.4	0.78863
					--				190.8	0.57704	--	72.5	0.78709
					--				190.9	0.57735	--	72.6	0.78555
					--				191	0.57735	--	72.7	0.78401
					--				191.1	0.57765	--	72.8	0.78247
					--				191.2	0.57796	--	72.9	0.78094
					--				191.3	0.57827	--	73	0.7794
					--				191.4	0.57827	--	73.1	0.77755
					--				191.5	0.57827	--	73.2	0.77632
					--				191.6	0.57858	--	73.3	0.77479
					--				191.7	0.57858	--	73.4	0.77325
					--				191.8	0.57858	--	73.5	0.77171
					--				191.9	0.57858	--	73.6	0.77017
					--				192	0.57919	--	73.7	0.76833
					--				192.1	0.5795	--	73.8	0.7671
					--				192.2	0.5795	--	73.9	0.76556
					--				192.3	0.5795	--	74	0.76402
					--				192.4	0.58011	--	74.1	0.76248
					--				192.5	0.57981	--	74.2	0.76064
					--				192.6	0.58011	--	74.3	0.75941
					--				192.7	0.58073	--	74.4	0.75756
					--				192.8	0.58042	--	74.5	0.75664
					--				192.9	0.58073	--	74.6	0.75449
					--				193	0.58104	--	74.7	0.75326
					--				193.1	0.58104	--	74.8	0.75141
					--				193.2	0.58134	--	74.9	0.74988
					--				193.3	0.58134	--	75	0.74834
					--				193.4	0.58134	--	75.1	0.7468
					--				193.5	0.58165	--	75.2	0.74465
					--				193.6	0.58227	--	75.3	0.74342
					--				193.7	0.58227	--	75.4	0.74157
					--				193.8	0.58257	--	75.5	0.74034
					--				193.9	0.58257	--	75.6	0.7388
					--				194	0.58288	--	75.7	0.73696
					--				194.1	0.58288	--	75.8	0.73542
					--				194.2	0.58288	--	75.9	0.73358
					--				194.3	0.58288	--	76	0.73204
					--				194.4	0.58411	--	76.1	0.73019
					--				194.5	0.5835	--	76.2	0.72866
					--				194.6	0.58411	--	76.3	0.72681
					--				194.7	0.5838	--	76.4	0.72558
					--				194.8	0.58411	--	76.5	0.72404
					--				194.9	0.58442	--	76.6	0.7222
					--				195	0.58473	--	76.7	0.72035
					--				195.1	0.58442	--	76.8	0.71851
					--				195.2	0.58503	--	76.9	0.71697
					--				195.3	0.58503	--	77	0.71482
					--				195.4	0.58534	--	77.1	0.71389
					--				195.5	0.58565	--	77.2	0.71174
					--				195.6	0.58534	--	77.3	0.71082
					--				195.7	0.58565	--	77.4	0.70867
					--				195.8	0.58626	--	77.5	0.70713
					--				195.9	0.58626	--	77.6	0.70528
					--				196	0.58626	--	77.7	0.70344
					--				196.1	0.58626	--	77.8	0.70159
					--				196.2	0.58688	--	77.9	0.70005
					--				196.3	0.58688	--	78	0.69821
					--				196.4	0.58688	--	78.1	0.69698
					--				196.5	0.58719	--	78.2	0.69483
					--				196.6	0.58749	--	78.3	0.6936
					--				196.7	0.58749	--	78.4	0.69144
					--				196.8	0.5878	--	78.5	0.6896
					--				196.9	0.58811	--	78.6	0.68837
					--				197	0.58872	--	78.7	0.68621
					--				197.1	0.58842	--	78.8	0.68437
					--				197.2	0.58872	--	78.9	0.68283
					--				197.3	0.58811	--	79	0.68099
					--				197.4	0.58842	--	79.1	0.67883
					--				197.5	0.58903	--	79.2	0.6776
					--				197.6	0.58903	--	79.3	0.67545
					--				197.7	0.58934	--	79.4	0.67391
					--				197.8	0.58995	--	79.5	0.67207
					--				197.9	0.58965	--	79.6	0.67053
					--				198	0.58995	--	79.7	0.66869
					--				198.1	0.58995	--	79.8	0.66653
					--				198.2	0.59026	--	79.9	0.6653
					--				198.3	0.59088	--	80	0.66315
					--				198.4	0.59088	--	80.1	0.6613
					--				198.5	0.59119	--	80.2	0.65977
					--				198.6	0.59119	--	80.3	0.65792
					--				198.7	0.59119	--	80.4	0.65608
					--				198.8	0.59119	--	80.5	0.65423
					--				198.9	0.5918	--	80.6	0.65239
					--				199	0.5918	--	80.7	0.65085
					--				199.1	0.59211	--	80.8	0.64931
					--				199.2	0.59211	--	80.9	0.64716
					--				199.3	0.59242	--	81	0.64531
					--				199.4	0.59242	--	81.1	0.64377
					--				199.5	0.59303	--	81.2	0.64162
					--				199.6	0.59272	--	81.3	0.64008
					--				199.7	0.59303	--	81.4	0.63824
					--				199.8	0.59334	--	81.5	0.6367
					--				199.9	0.59365	--	81.6	0.63455
					--				200	0.59395	--	81.7	0.63332
[truncated: 7,922 more rows]
