# Supplementary material for: Synthesis of flower-like MnO2 nanostructure with freshly prepared Cu particles and electrochemical performance in supercapacitors
Source: PLoS One. 2022 Jun 2;17(6):e0269086. doi: 10.1371/journal.pone.0269086 (PMC9162354; doi:10.1371/journal.pone.0269086)
Supplement: S1 Data — (ZIP) [file pone.0269086.s001.zip › Data/Fig.7(e).xlsx]

## Sheet: Sheet1
1	148	128	136	138
2	140	123	124	134
5	125	120	108	121
10	82	82	75	98
15	63	41	45	58
40	6	5	13	24
