# Supplementary material for: Synthesis of flower-like MnO2 nanostructure with freshly prepared Cu particles and electrochemical performance in supercapacitors
Source: PLoS One. 2022 Jun 2;17(6):e0269086. doi: 10.1371/journal.pone.0269086 (PMC9162354; doi:10.1371/journal.pone.0269086)
Supplement: S1 Data — (ZIP) [file pone.0269086.s001.zip › Data/Fig.8.xls]

## Sheet: Sheet1
50Mv	V	20mv	V		LOGi-50	logv-50	logi-20	logv-20
--	--	--	--		#VALUE!
--	--	--	--
--	--	0.99496	13.4534				-0.00438876	1.12883
--	--	0.99434	13.1951				-0.00493018	1.12041
--	--	0.99312	12.9467				-0.00599654	1.11216
--	--	0.99158	12.7062				-0.00734448	1.10402
--	--	0.99097	12.4731				-0.00787899	1.09598
--	--	0.99005	12.2456				-0.00868574	1.08798
33.47	100	0.98882	12.0223		1.52466	2	-0.00976552	1.07999
27.55	75	0.9879	11.8051		1.44012	1.87506	-0.010574	1.07207
21.2	50	0.98667	11.5923		1.32634	1.69897	-0.0116562	1.06417
10.77	20	0.98606	11.3837		1.03222	1.30103	-0.0121933	1.05628
5.88	10	0.98514	11.1782		0.769377	1	-0.0130041	1.04837
1.59	2	0.98422	10.9825		0.201397	0.30103	-0.0138156	1.0407
32.9	100	0.9833	10.7838		1.5172	2	-0.0146279	1.03277
26.89	75	0.98207	10.5912		1.42959	1.87506	-0.0157151	1.02494
19.48	50	0.98115	10.3992		1.28959	1.69897	-0.0165292	1.017
10.88	20	0.97993	10.2121		1.03663	1.30103	-0.0176099	1.00911
5.91	10	0.9787	10.0287		0.771587	1	-0.0187008	1.00124
1.1	2	0.97809	9.84834		0.0413927	0.30103	-0.0192424	0.993363
33.3	100	0.97747	9.67045		1.52244	2	-0.0197931	0.985447
28.7	75	0.97594	9.49563		1.45788	1.87506	-0.0211538	0.977524
23	50	0.97533	9.32571		1.36173	1.69897	-0.0216968	0.969682
13.1	20	0.9741	9.15334		1.11727	1.30103	-0.0227929	0.96158
9.35	10	0.97349	8.98527		0.970812	1	-0.023337	0.953531
1.8	2	0.97257	8.82271		0.255273	0.30103	-0.0241583	0.945602
30.3	100	0.97103	8.65832		1.48144	2	-0.0255347	0.937434
26.7	75	0.97011	8.49883		1.42651	1.87506	-0.026358	0.929359
22.2	50	0.96889	8.34118		1.34635	1.69897	-0.0274511	0.921227
13.5	20	0.96827	8.18538		1.13033	1.30103	-0.028007	0.913039
9.5	10	0.96705	8.02834		0.977724	1	-0.0291021	0.904626
1.9	2	0.96613	7.87867		0.278754	0.30103	-0.0299289	0.896453
0.96336	17.0406	0.96551	7.72409		-0.0162114	1.23149	-0.0304864	0.887847
0.96244	16.8504	0.96428	7.57933		-0.0166263	1.22661	-0.0315937	0.879631
0.96152	16.648	0.96336	7.43211		-0.0170417	1.22136	-0.0324228	0.871112
0.95999	16.4579	0.96244	7.28489		-0.0177333	1.21637	-0.0332527	0.862423
0.95968	16.2677	0.96152	7.14135		-0.0178736	1.21133	-0.0340834	0.85378
0.95876	16.0591	0.9603	7.00394		-0.0182901	1.20572	-0.0351861	0.845342
0.95754	15.8813	0.95968	6.85979		-0.0188431	1.20088	-0.0357471	0.836311
0.956	15.685	0.95846	6.72116		-0.0195421	1.19548	-0.036852	0.827444
0.9557	15.5009	0.95754	6.58928		-0.0196784	1.19036	-0.0376861	0.818838
0.95508	15.3169	0.95692	6.45249		-0.0199602	1.18517	-0.0382487	0.809727
0.95324	15.1268	0.9557	6.31508		-0.0207977	1.17975	-0.0393568	0.800379
0.95263	14.9489	0.95478	6.18565		-0.0210757	1.17461	-0.0401934	0.791385
0.95202	14.7587	0.95324	6.05561		-0.0213539	1.16905	-0.0415955	0.782158
0.9511	14.587	0.95263	5.92925		-0.0217738	1.16396	-0.0421515	0.773
0.94987	14.4152	0.9514	5.79552		-0.0223358	1.15882	-0.0432737	0.763092
0.94926	14.2373	0.95048	5.67529		-0.0226148	1.15343	-0.044114	0.753988
0.94803	14.0594	0.94987	5.54709		-0.0231779	1.14797	-0.0446717	0.744065
0.94711	13.8815	0.94834	5.42441		-0.0235996	1.14244	-0.0460719	0.734353
0.9468	13.8613	0.94772	5.29988		-0.0237418	1.1418	-0.0466399	0.724266
0.94588	13.676	0.9468	5.17843		-0.024164	1.13596	-0.0474835	0.714198
0.94496	13.492	0.94588	5.05881		-0.0245866	1.13008	-0.0483279	0.704048
0.94404	13.3135	0.94466	4.94288		-0.0250096	1.12429	-0.0494489	0.69398
0.94282	13.1387	0.94343	4.82388		-0.0255712	1.11855	-0.0505806	0.683396
0.94159	12.9651	0.94282	4.70978		-0.0261382	1.11278	-0.0511424	0.673001
0.94067	12.7964	0.94128	4.59385		-0.0265627	1.10709	-0.0525623	0.662177
0.93975	12.6283	0.94036	4.47914		-0.0269877	1.10135	-0.0534117	0.651195
0.93913	12.4633	0.93944	4.36688		-0.0272743	1.09563	-0.0542619	0.640171
0.93729	12.2965	0.93883	4.25524		-0.028126	1.08978	-0.0548261	0.628924
0.93729	12.1333	0.93791	4.14912		-0.028126	1.08398	-0.0556777	0.617956
0.93607	11.9726	0.93637	4.03748		-0.0286917	1.07819	-0.057105	0.60611
0.93484	11.8076	0.93576	3.92768		-0.0292627	1.07216	-0.057671	0.594136
0.93423	11.6499	0.93515	3.82156		-0.0295462	1.06632	-0.0582374	0.582241
0.93269	11.4929	0.93392	3.7136		-0.0302627	1.06043	-0.0593806	0.569795
0.93208	11.3322	0.93331	3.60809		-0.0305468	1.05431	-0.0599482	0.557277
0.93085	11.1801	0.93177	3.50627		-0.0311203	1.04844	-0.0613826	0.544845
0.92963	11.023	0.93085	3.40199		-0.0316899	1.0423	-0.0622406	0.531733
0.92901	10.8691	0.92993	3.30139		-0.0319796	1.03619	-0.0630995	0.518697
0.92809	10.7175	0.92871	3.20263		-0.0324099	1.0301	-0.0642398	0.505507
0.92748	10.5642	0.92809	3.10509		-0.0326954	1.02384	-0.0648198	0.492074
0.92595	10.4145	0.92717	2.99897		-0.0334125	1.01764	-0.0656813	0.476972
0.92503	10.2636	0.92564	2.90758		-0.0338442	1.0113	-0.0671158	0.463532
0.9238	10.1176	0.92503	2.80698		-0.034422	1.00508	-0.0676884	0.448239
0.92319	9.96673	0.92411	2.71251		-0.0347089	0.998553	-0.0685527	0.433371
0.92196	9.82196	0.92319	2.6162		-0.0352879	0.992198	-0.0694178	0.417671
0.92104	9.67842	0.92227	2.52297		-0.0357215	0.985804	-0.0702838	0.401912
0.92012	9.53611	0.92135	2.42911		-0.0361555	0.979371	-0.0711507	0.385447
0.9192	9.39196	0.91981	2.33403		-0.03659	0.972756	-0.0726037	0.368106
0.91859	9.24904	0.91951	2.24264		-0.0368783	0.966097	-0.0728871	0.35076
0.91675	9.10795	0.91828	2.15001		-0.0377491	0.959421	-0.0740497	0.33244
0.91613	8.96625	0.91736	2.0672		-0.0380429	0.952611	-0.0749204	0.315382
0.91552	8.83007	0.91583	1.9758		-0.0383322	0.945964	-0.0763703	0.295743
0.9146	8.69206	0.91521	1.88992		-0.0387688	0.939123	-0.0769585	0.276443
0.91337	8.55159	0.91399	1.79975		-0.0393533	0.932047	-0.0781171	0.255212
0.91245	8.41663	0.91306	1.71203		-0.0397909	0.925138	-0.0790014	0.233511
0.91153	8.28107	0.91214	1.62554		-0.040229	0.918086	-0.079877	0.210998
0.91061	8.14551	0.91122	1.54335		-0.0406676	0.910918	-0.0807535	0.188464
0.90969	8.01301	0.9103	1.45563		-0.0411066	0.903796	-0.0816309	0.163051
0.90785	7.87929	0.90908	1.37282		-0.0419859	0.896487	-0.0827958	0.137614
0.90754	7.75292	0.90754	1.29111		-0.0421342	0.889465	-0.0842684	0.110963
0.90632	7.61858	0.90662	1.20848		-0.0427184	0.881874	-0.0851494	0.0822395
0.9057	7.48609	0.90632	1.12862		-0.0430156	0.874255	-0.0854369	0.0525477
0.90478	7.35666	0.90509	1.04366		-0.043457	0.866681	-0.0866165	0.018559
0.90386	7.23152	0.90417	0.96557		-0.0438988	0.85923	-0.0874998	-0.0152162
0.90294	7.10332	0.90294	0.88724		-0.0443411	0.851461	-0.0886822	-0.0519589
0.90172	6.97634	0.90202	0.80817		-0.0449283	0.843628	-0.0895677	-0.0924973
0.90018	6.85121	0.9011	0.73321		-0.0456706	0.835767	-0.090454	-0.134772
0.89926	6.72239	0.89988	0.65298		-0.0461147	0.827524	-0.0916308	-0.1851
0.89834	6.59971	0.89896	0.57875		-0.0465593	0.819525	-0.0925193	-0.237509
0.89773	6.47518	0.89834	0.50281		-0.0468543	0.811252	-0.0931185	-0.298596
0.89681	6.35066	0.89742	0.42859		-0.0472996	0.802819	-0.0940085	-0.367958
0.89558	6.22982	0.8962	0.35277		-0.0478956	0.794475	-0.0951901	-0.452508
0.89466	6.10591	0.89497	0.27671		-0.048342	0.78575	-0.096383	-0.557975
0.89374	5.98875	0.89344	0.20513		-0.0487888	0.777336	-0.0978692	-0.687971
0.89252	5.86852	0.89344	0.13317		-0.049382	0.768529	-0.0978692	-0.875594
0.8919	5.75013	0.89221	0.06492		-0.0496838	0.759678	-0.0990658	-1.18762
0.89068	5.63051	0.89129	-0.00559		-0.0502783	0.750548	-0.0999619	#NUM!
0.88945	5.51642	0.89037	-0.0201		-0.0508785	0.741657	-0.100859	#NUM!
0.88853	5.39558	0.88914	-0.14934		-0.0513279	0.732038	-0.10206	#NUM!
0.88761	5.28332	0.88822	-0.20103		-0.0517778	0.722907	-0.102959	#NUM!
0.88669	5.16371	0.8873	-0.28426		-0.0522282	0.712962	-0.103859	#NUM!
0.88607	5.049	0.88607	-0.35314		-0.052532	0.703205	-0.105064	#NUM!
0.88485	4.9349	0.88515	-0.41884		-0.0531303	0.693278	-0.105966	#NUM!
0.88362	4.82081	0.88423	-0.48779		-0.0537345	0.68312	-0.10687	#NUM!
0.88239	4.71101	0.88331	-0.55281		-0.0543394	0.673114	-0.107774	#NUM!
0.88178	4.59998	0.88239	-0.62218		-0.0546398	0.662756	-0.108679	#NUM!
0.88086	4.48957	0.88117	-0.68567		-0.0550931	0.652205	-0.109881	#NUM!
0.87994	4.37793	0.87994	-0.74941		-0.0555469	0.641269	-0.111094	#NUM!
0.87902	4.2669	0.87933	-0.81363		-0.0560012	0.630112	-0.111696	#NUM!
0.87749	4.15587	0.8781	-0.87761		-0.0567578	0.618662	-0.112912	#NUM!
0.87657	4.04975	0.87749	-0.93766		-0.0572134	0.607428	-0.113516	#NUM!
0.87565	3.94363	0.87657	-0.99808		-0.0576694	0.595896	-0.114427	#NUM!
0.87442	3.83383	0.87565	-1.06513		-0.0582799	0.583633	-0.115339	#NUM!
0.8735	3.72771	0.87442	-1.12334		-0.0587371	0.571442	-0.11656	#NUM!
0.87289	3.62588	0.87319	-1.18922		-0.0590405	0.559413	-0.117782	#NUM!
0.87197	3.51731	0.87227	-1.24474		-0.0594985	0.546211	-0.118698	#NUM!
0.87074	3.41119	0.87166	-1.30559		-0.0601115	0.532906	-0.119306	#NUM!
0.86982	3.30752	0.87043	-1.3654		-0.0605706	0.519502	-0.120532	#NUM!
0.8689	3.20999	0.86951	-1.42275		-0.0610302	0.506504	-0.121451	#NUM!
0.86859	3.10693	0.86859	-1.48354		-0.0611852	0.492331	-0.12237	#NUM!
0.86706	3.00265	0.86737	-1.5404		-0.0619508	0.477505	-0.123591	#NUM!
0.86583	2.90267	0.86614	-1.59739		-0.0625674	0.462798	-0.124824	#NUM!
0.86491	2.80452	0.86553	-1.64965		-0.0630291	0.447859	-0.125436	#NUM!
0.86369	2.7027	0.86399	-1.71069		-0.0636421	0.431798	-0.126983	#NUM!
0.86338	2.60394	0.86307	-1.7643		-0.063798	0.415631	-0.127908	#NUM!
0.86215	2.50334	0.86215	-1.81944		-0.0644172	0.39852	-0.128834	#NUM!
0.86123	2.40703	0.86123	-1.87275		-0.0648809	0.381482	-0.129762	#NUM!
0.86031	2.30704	0.86062	-1.92612		-0.065345	0.363055	-0.130377	#NUM!
0.85908	2.21135	0.8597	-1.98255		-0.0659664	0.344657	-0.131306	#NUM!
0.85816	2.1175	0.85847	-2.03224		-0.0664317	0.325823	-0.13255	#NUM!
0.85755	2.01997	0.85755	-2.0856		-0.0667405	0.305345	-0.133481	#NUM!
0.85602	1.92427	0.85602	-2.14081		-0.0675161	0.284266	-0.135032	#NUM!
0.8554	1.82797	0.8554	-2.19479		-0.0678308	0.261969	-0.135662	#NUM!
0.85387	1.73657	0.85448	-2.24448		-0.0686082	0.239692	-0.136596	#NUM!
0.85326	1.64579	0.85356	-2.29171		-0.0689186	0.216374	-0.137532	#NUM!
0.85203	1.54948	0.85234	-2.34508		-0.0695451	0.190186	-0.138774	#NUM!
0.85111	1.45992	0.85142	-2.39231		-0.0700143	0.164329	-0.139712	#NUM!
0.85019	1.36239	0.8508	-2.44568		-0.070484	0.134301	-0.140345	#NUM!
0.84927	1.27522	0.84988	-2.49168		-0.0709542	0.105585	-0.141285	#NUM!
0.84835	1.18309	0.84866	-2.54076		-0.0714249	0.0730178	-0.142533	#NUM!
0.84743	1.09623	0.84804	-2.58676		-0.0718962	0.0399017	-0.143167	#NUM!
0.84651	1.00041	0.84651	-2.63768		-0.0723679	0.000178024	-0.144736	#NUM!
0.84498	0.91448	0.84559	-2.68614		-0.0731536	-0.0388258	-0.14568	#NUM!
0.84375	0.82682	0.84436	-2.73214		-0.0737862	-0.082589	-0.146945	#NUM!
0.84375	0.738	0.84344	-2.78183		-0.0737862	-0.131944	-0.147892	#NUM!
0.84222	0.65065	0.84283	-2.82354		-0.0745744	-0.186653	-0.14852	#NUM!
0.8413	0.56452	0.84191	-2.87077		-0.0750491	-0.248321	-0.149469	#NUM!
0.84038	0.48085	0.84099	-2.91248		-0.0755243	-0.31799	-0.150418	#NUM!
0.83976	0.39344	0.83946	-2.96094		-0.0758448	-0.405121	-0.152	#NUM!
0.83854	0.31026	0.83884	-3.00082		-0.0764762	-0.508274	-0.152642	#NUM!
0.83762	0.22561	0.83762	-3.04928		-0.076953	-0.646642	-0.153906	#NUM!
0.83608	0.14145	0.8367	-3.08915		-0.0777522	-0.849397	-0.15486	#NUM!
0.83516	0.05674	0.83577	-3.13086		-0.0782303	-1.24611	-0.155826	#NUM!
0.83424	-0.02465	0.83455	-3.17502		-0.078709	#NUM!	-0.157095	#NUM!
0.83301	-0.10702	0.83363	-3.2149		-0.0793498	#NUM!	-0.158053	#NUM!
0.83209	-0.18956	0.83301	-3.25968		-0.0798297	#NUM!	-0.1587	#NUM!
0.83148	-0.2699	0.83148	-3.29709		-0.0801482	#NUM!	-0.160296	#NUM!
0.82995	-0.35253	0.83087	-3.34187		-0.0809481	#NUM!	-0.160934	#NUM!
0.82903	-0.43105	0.82964	-3.38052		-0.0814298	#NUM!	-0.162221	#NUM!
0.82811	-0.51189	0.82903	-3.41916		-0.081912	#NUM!	-0.16286	#NUM!
0.82719	-0.5917	0.8278	-3.45842		-0.0823947	#NUM!	-0.164149	#NUM!
0.82627	-0.67034	0.82688	-3.49584		-0.082878	#NUM!	-0.165115	#NUM!
0.82565	-0.74708	0.82565	-3.53939		-0.083204	#NUM!	-0.166408	#NUM!
0.82443	-0.82455	0.82473	-3.57497		-0.0838462	#NUM!	-0.167376	#NUM!
0.8232	-0.90405	0.82351	-3.61423		-0.0844946	#NUM!	-0.168662	#NUM!
0.82289	-0.98109	0.82259	-3.64981		-0.0846582	#NUM!	-0.169633	#NUM!
0.82167	-1.05458	0.82167	-3.68661		-0.0853026	#NUM!	-0.170605	#NUM!
0.82075	-1.12782	0.82075	-3.72158		-0.0857891	#NUM!	-0.171578	#NUM!
0.81921	-1.20806	0.81952	-3.75961		-0.0866048	#NUM!	-0.172881	#NUM!
0.81829	-1.28246	0.8186	-3.79457		-0.0870928	#NUM!	-0.173857	#NUM!
0.81768	-1.35797	0.81768	-3.82954		-0.0874166	#NUM!	-0.174833	#NUM!
0.81645	-1.43152	0.81676	-3.86695		-0.0880704	#NUM!	-0.175811	#NUM!
0.81553	-1.50151	0.81584	-3.89824		-0.0885601	#NUM!	-0.17679	#NUM!
0.81461	-1.5761	0.81461	-3.93014		-0.0890503	#NUM!	-0.178101	#NUM!
0.81339	-1.64634	0.814	-3.96694		-0.0897012	#NUM!	-0.178751	#NUM!
0.81277	-1.72001	0.81247	-4.00068		-0.0900323	#NUM!	-0.180385	#NUM!
0.81155	-1.7911	0.81155	-4.03074		-0.0906847	#NUM!	-0.181369	#NUM!
0.81001	-1.86195	0.81062	-4.06202		-0.0915096	#NUM!	-0.182365	#NUM!
0.8097	-1.93102	0.81001	-4.10128		-0.0916759	#NUM!	-0.183019	#NUM!
0.80878	-2.00586	0.80909	-4.1295		-0.0921696	#NUM!	-0.184006	#NUM!
0.80786	-2.06782	0.80756	-4.16201		-0.0926639	#NUM!	-0.18565	#NUM!
0.80694	-2.1402	0.80664	-4.19329		-0.0931588	#NUM!	-0.18664	#NUM!
0.80572	-2.20767	0.80572	-4.22519		-0.0938159	#NUM!	-0.187632	#NUM!
0.80449	-2.27392	0.8048	-4.25156		-0.0944793	#NUM!	-0.188624	#NUM!
0.80388	-2.34569	0.80388	-4.2853		-0.0948088	#NUM!	-0.189618	#NUM!
0.80265	-2.40949	0.80265	-4.31536		-0.0954738	#NUM!	-0.190948	#NUM!
0.80204	-2.47205	0.80204	-4.3448		-0.095804	#NUM!	-0.191608	#NUM!
0.80112	-2.53953	0.80142	-4.37547		-0.0963024	#NUM!	-0.19228	#NUM!
0.79928	-2.60639	0.79958	-4.40124		-0.0973011	#NUM!	-0.194276	#NUM!
0.79866	-2.67203	0.79866	-4.43559		-0.0976381	#NUM!	-0.195276	#NUM!
0.79744	-2.73766	0.79774	-4.45828		-0.098302	#NUM!	-0.196277	#NUM!
0.79682	-2.80084	0.79682	-4.48405		-0.0986398	#NUM!	-0.19728	#NUM!
0.7956	-2.86402	0.79621	-4.51533		-0.0993052	#NUM!	-0.197945	#NUM!
0.79498	-2.92782	0.79468	-4.53987		-0.0996438	#NUM!	-0.199615	#NUM!
0.79376	-2.99407	0.79406	-4.5687		-0.100311	#NUM!	-0.200293	#NUM!
0.79314	-3.05541	0.79284	-4.59262		-0.10065	#NUM!	-0.201629	#NUM!
0.79161	-3.1143	0.79192	-4.61777		-0.101489	#NUM!	-0.202637	#NUM!
0.79069	-3.17871	0.791	-4.64353		-0.101994	#NUM!	-0.203647	#NUM!
0.78977	-3.23759	0.78946	-4.67114		-0.102499	#NUM!	-0.20534	#NUM!
0.78916	-3.29709	0.78854	-4.69383		-0.102835	#NUM!	-0.206353	#NUM!
0.78732	-3.36089	0.78762	-4.71898		-0.103849	#NUM!	-0.207367	#NUM!
0.7864	-3.41732	0.7867	-4.74229		-0.104356	#NUM!	-0.208382	#NUM!
0.78548	-3.47437	0.78517	-4.76622		-0.104865	#NUM!	-0.210073	#NUM!
0.78486	-3.53755	0.78486	-4.7883		-0.105208	#NUM!	-0.210416	#NUM!
0.78363	-3.59399	0.78394	-4.81345		-0.105889	#NUM!	-0.211434	#NUM!
0.78271	-3.65287	0.78302	-4.83553		-0.106399	#NUM!	-0.212454	#NUM!
0.78179	-3.70869	0.78179	-4.85884		-0.10691	#NUM!	-0.21382	#NUM!
0.78026	-3.76697	0.78087	-4.88461		-0.107761	#NUM!	-0.214843	#NUM!
0.77965	-3.82524	0.77995	-4.90485		-0.1081	#NUM!	-0.215866	#NUM!
0.77842	-3.88413	0.77934	-4.92693		-0.108786	#NUM!	-0.216546	#NUM!
0.77781	-3.93627	0.77811	-4.9484		-0.109126	#NUM!	-0.217918	#NUM!
0.77719	-3.9927	0.77689	-4.96742		-0.109473	#NUM!	-0.219281	#NUM!
0.77597	-4.04852	0.77627	-4.99134		-0.110155	#NUM!	-0.219974	#NUM!
0.77505	-4.10128	0.77474	-5.01158		-0.11067	#NUM!	-0.221688	#NUM!
0.77413	-4.15833	0.77382	-5.02998		-0.111186	#NUM!	-0.22272	#NUM!
0.77259	-4.21353	0.77259	-5.04961		-0.112051	#NUM!	-0.224102	#NUM!
0.77198	-4.26445	0.77198	-5.07476		-0.112394	#NUM!	-0.224788	#NUM!
0.77106	-4.3172	0.77106	-5.09194		-0.112912	#NUM!	-0.225824	#NUM!
0.76953	-4.37118	0.76983	-5.11341		-0.113774	#NUM!	-0.22721	#NUM!
0.76891	-4.42087	0.76891	-5.12997		-0.114124	#NUM!	-0.228249	#NUM!
0.76799	-4.47485	0.76799	-5.14837		-0.114644	#NUM!	-0.229289	#NUM!
0.76707	-4.52576	0.76677	-5.16739		-0.115165	#NUM!	-0.23067	#NUM!
0.76585	-4.57545	0.76554	-5.18395		-0.115856	#NUM!	-0.232064	#NUM!
0.76554	-4.62943	0.76523	-5.20542		-0.116032	#NUM!	-0.232416	#NUM!
0.76431	-4.67789	0.76401	-5.22198		-0.11673	#NUM!	-0.233802	#NUM!
0.76309	-4.73187	0.76278	-5.241		-0.117424	#NUM!	-0.235201	#NUM!
0.76217	-4.77787	0.76217	-5.25817		-0.117948	#NUM!	-0.235896	#NUM!
0.76094	-4.82633	0.76094	-5.2729		-0.11865	#NUM!	-0.237299	#NUM!
0.76002	-4.87663	0.75971	-5.29007		-0.119175	#NUM!	-0.238704	#NUM!
0.75879	-4.92325	0.75848	-5.30786		-0.119878	#NUM!	-0.240112	#NUM!
0.75787	-4.97478	0.75787	-5.32442		-0.120405	#NUM!	-0.240811	#NUM!
0.75695	-5.0214	0.75695	-5.33914		-0.120933	#NUM!	-0.241866	#NUM!
0.75603	-5.06802	0.75603	-5.35693		-0.121461	#NUM!	-0.242922	#NUM!
0.7545	-5.11464	0.7548	-5.36798		-0.122341	#NUM!	-0.244336	#NUM!
0.75388	-5.16003	0.75358	-5.38454		-0.122698	#NUM!	-0.245741	#NUM!
0.75266	-5.20665	0.75296	-5.39681		-0.123401	#NUM!	-0.246456	#NUM!
0.75174	-5.25265	0.75174	-5.41582		-0.123932	#NUM!	-0.247865	#NUM!
0.75082	-5.29805	0.75082	-5.42809		-0.124464	#NUM!	-0.248928	#NUM!
0.7502	-5.34773	0.7502	-5.44527		-0.124823	#NUM!	-0.249646	#NUM!
0.74898	-5.39251	0.74898	-5.45508		-0.12553	#NUM!	-0.25106	#NUM!
0.74806	-5.43545	0.74806	-5.47226		-0.126064	#NUM!	-0.252127	#NUM!
0.74714	-5.47839	0.74683	-5.48759		-0.126598	#NUM!	-0.253556	#NUM!
0.74591	-5.52501	0.74622	-5.49495		-0.127314	#NUM!	-0.254266	#NUM!
0.74468	-5.56611	0.7453	-5.50967		-0.12803	#NUM!	-0.255338	#NUM!
0.74438	-5.60966	0.74407	-5.52194		-0.128205	#NUM!	-0.256772	#NUM!
0.74315	-5.65015	0.74315	-5.53912		-0.128924	#NUM!	-0.257847	#NUM!
0.74192	-5.69492	0.74162	-5.55077		-0.129643	#NUM!	-0.259637	#NUM!
0.74131	-5.73602	0.741	-5.55997		-0.13	#NUM!	-0.260364	#NUM!
0.73978	-5.78019	0.73978	-5.5747		-0.130897	#NUM!	-0.261795	#NUM!
0.73886	-5.82067	0.73855	-5.58512		-0.131438	#NUM!	-0.26324	#NUM!
0.73824	-5.85871	0.73824	-5.59739		-0.131802	#NUM!	-0.263605	#NUM!
0.73732	-5.90226	0.73671	-5.60598		-0.132344	#NUM!	-0.265407	#NUM!
0.7361	-5.9452	0.7361	-5.62193		-0.133063	#NUM!	-0.266126	#NUM!
0.73456	-5.98445	0.73487	-5.63052		-0.133973	#NUM!	-0.267579	#NUM!
0.73426	-6.02494	0.73426	-5.64278		-0.13415	#NUM!	-0.2683	#NUM!
0.73272	-6.06174	0.73272	-5.6526		-0.135062	#NUM!	-0.270124	#NUM!
0.73211	-6.10346	0.73211	-5.66548		-0.135424	#NUM!	-0.270847	#NUM!
0.73088	-6.1421	0.73119	-5.67161		-0.136154	#NUM!	-0.27194	#NUM!
0.72996	-6.18075	0.72965	-5.68327		-0.136701	#NUM!	-0.273771	#NUM!
0.72904	-6.22185	0.72904	-5.69492		-0.137249	#NUM!	-0.274497	#NUM!
0.72812	-6.25926	0.72781	-5.70474		-0.137797	#NUM!	-0.275964	#NUM!
0.72751	-6.29546	0.72659	-5.71517		-0.138161	#NUM!	-0.277421	#NUM!
0.72597	-6.33103	0.72628	-5.72437		-0.139081	#NUM!	-0.277792	#NUM!
0.72505	-6.37029	0.72475	-5.73357		-0.139632	#NUM!	-0.279624	#NUM!
0.72413	-6.40771	0.72383	-5.74277		-0.140183	#NUM!	-0.280727	#NUM!
0.72291	-6.44451	0.72291	-5.75074		-0.140916	#NUM!	-0.281832	#NUM!
0.7226	-6.48193	0.72199	-5.76056		-0.141102	#NUM!	-0.282938	#NUM!
0.72076	-6.51874	0.72107	-5.76792		-0.142209	#NUM!	-0.284045	#NUM!
0.72015	-6.55677	0.71984	-5.77835		-0.142577	#NUM!	-0.285528	#NUM!
0.71984	-6.58744	0.71892	-5.78632		-0.142764	#NUM!	-0.286639	#NUM!
0.718	-6.6267	0.718	-5.79859		-0.143876	#NUM!	-0.287751	#NUM!
0.71708	-6.65982	0.71677	-5.80534		-0.144432	#NUM!	-0.28924	#NUM!
0.71585	-6.69479	0.71616	-5.81025		-0.145178	#NUM!	-0.28998	#NUM!
0.71493	-6.73036	0.71493	-5.81699		-0.145736	#NUM!	-0.291473	#NUM!
0.71401	-6.76472	0.71401	-5.82313		-0.146296	#NUM!	-0.292591	#NUM!
0.71279	-6.79784	0.71309	-5.83233		-0.147038	#NUM!	-0.293711	#NUM!
0.71248	-6.82974	0.71187	-5.84092		-0.147227	#NUM!	-0.295199	#NUM!
0.71095	-6.869	0.71095	-5.85073		-0.148161	#NUM!	-0.296322	#NUM!
0.70972	-6.89967	0.70941	-5.85441		-0.148913	#NUM!	-0.298205	#NUM!
0.70911	-6.93156	0.7088	-5.86361		-0.149286	#NUM!	-0.298953	#NUM!
0.70788	-6.96469	0.70819	-5.86975		-0.15004	#NUM!	-0.2997	#NUM!
0.70726	-7.00027	0.70726	-5.87465		-0.150421	#NUM!	-0.300842	#NUM!
0.70634	-7.03278	0.70604	-5.88386		-0.150986	#NUM!	-0.302341	#NUM!
0.70512	-7.06467	0.70481	-5.88754		-0.151737	#NUM!	-0.303856	#NUM!
0.70358	-7.09596	0.70389	-5.89428		-0.152687	#NUM!	-0.30499	#NUM!
0.70266	-7.12786	0.70297	-5.8998		-0.153255	#NUM!	-0.306126	#NUM!
0.70236	-7.15853	0.70174	-5.91023		-0.15344	#NUM!	-0.307648	#NUM!
0.70144	-7.1892	0.70052	-5.91575		-0.154009	#NUM!	-0.309159	#NUM!
0.6999	-7.22478	0.70021	-5.92066		-0.154964	#NUM!	-0.309543	#NUM!
0.69929	-7.2487	0.69898	-5.92557		-0.155343	#NUM!	-0.311071	#NUM!
0.69837	-7.28182	0.69806	-5.93047		-0.155914	#NUM!	-0.312214	#NUM!
0.69714	-7.31372	0.69714	-5.9409		-0.15668	#NUM!	-0.31336	#NUM!
0.69653	-7.34439	0.69622	-5.94213		-0.15706	#NUM!	-0.314507	#NUM!
0.695	-7.37506	0.695	-5.95133		-0.158015	#NUM!	-0.31603	#NUM!
0.69377	-7.40205	0.69377	-5.95378		-0.158784	#NUM!	-0.317569	#NUM!
0.69316	-7.43456	0.69254	-5.96115		-0.159167	#NUM!	-0.31911	#NUM!
0.69224	-7.46155	0.69193	-5.96483		-0.159743	#NUM!	-0.319876	#NUM!
0.69132	-7.48854	0.69101	-5.96667		-0.160321	#NUM!	-0.321031	#NUM!
0.68978	-7.51983	0.69009	-5.97525		-0.161289	#NUM!	-0.322189	#NUM!
0.68886	-7.54866	0.68948	-5.98139		-0.161869	#NUM!	-0.322957	#NUM!
0.68856	-7.57626	0.68794	-5.98814		-0.162058	#NUM!	-0.324899	#NUM!
0.68702	-7.60202	0.68702	-5.9912		-0.163031	#NUM!	-0.326061	#NUM!
0.6861	-7.63515	0.6861	-5.99918		-0.163613	#NUM!	-0.327225	#NUM!
0.68518	-7.66214	0.68488	-6.00163		-0.164195	#NUM!	-0.328771	#NUM!
0.68396	-7.68913	0.68396	-6.00776		-0.164969	#NUM!	-0.329939	#NUM!
0.68365	-7.71673	0.68273	-6.01267		-0.165166	#NUM!	-0.331502	#NUM!
0.68242	-7.74679	0.68181	-6.01697		-0.165948	#NUM!	-0.332673	#NUM!
0.68119	-7.77439	0.68089	-6.02371		-0.166732	#NUM!	-0.333846	#NUM!
0.67997	-7.802	0.67966	-6.02985		-0.16751	#NUM!	-0.335417	#NUM!
0.67935	-7.83144	0.67843	-6.03107		-0.167906	#NUM!	-0.33699	#NUM!
0.67843	-7.85352	0.67751	-6.03782		-0.168495	#NUM!	-0.338169	#NUM!
0.67721	-7.88113	0.67721	-6.04273		-0.169277	#NUM!	-0.338553	#NUM!
0.67659	-7.90628	0.67567	-6.04212		-0.169674	#NUM!	-0.340531	#NUM!
0.67537	-7.93327	0.67506	-6.04764		-0.170458	#NUM!	-0.341315	#NUM!
0.67414	-7.9578	0.67414	-6.05316		-0.17125	#NUM!	-0.3425	#NUM!
0.67353	-7.98602	0.67322	-6.05622		-0.171643	#NUM!	-0.343686	#NUM!
0.67199	-8.01301	0.67199	-6.06297		-0.172637	#NUM!	-0.345274	#NUM!
0.67138	-8.03571	0.67107	-6.06604		-0.173032	#NUM!	-0.346464	#NUM!
0.67015	-8.0627	0.66985	-6.07279		-0.173828	#NUM!	-0.348045	#NUM!
0.66893	-8.08907	0.66893	-6.07463		-0.174619	#NUM!	-0.349239	#NUM!
0.66831	-8.113	0.6677	-6.08199		-0.175022	#NUM!	-0.350837	#NUM!
0.66739	-8.13753	0.66709	-6.08199		-0.17562	#NUM!	-0.351631	#NUM!
0.66647	-8.16268	0.66647	-6.08628		-0.176219	#NUM!	-0.352439	#NUM!
0.66555	-8.18477	0.66494	-6.08996		-0.176819	#NUM!	-0.354435	#NUM!
0.66402	-8.21237	0.66402	-6.0961		-0.177819	#NUM!	-0.355638	#NUM!
0.66341	-8.23445	0.66341	-6.09978		-0.178218	#NUM!	-0.356436	#NUM!
0.66218	-8.25715	0.66187	-6.10162		-0.179024	#NUM!	-0.358455	#NUM!
0.66126	-8.28107	0.66065	-6.10468		-0.179628	#NUM!	-0.360057	#NUM!
0.66034	-8.30438	0.66003	-6.10959		-0.180232	#NUM!	-0.360873	#NUM!
0.65973	-8.32892	0.65911	-6.11388		-0.180634	#NUM!	-0.362084	#NUM!
0.6585	-8.35591	0.65789	-6.11511		-0.181444	#NUM!	-0.363693	#NUM!
0.65789	-8.3786	0.65727	-6.12186		-0.181847	#NUM!	-0.364512	#NUM!
0.65635	-8.39885	0.65604	-6.12554		-0.182865	#NUM!	-0.366139	#NUM!
0.65543	-8.42461	0.65512	-6.12677		-0.183474	#NUM!	-0.367358	#NUM!
0.6542	-8.44853	0.6539	-6.13413		-0.184289	#NUM!	-0.368977	#NUM!
0.65328	-8.47123	0.65298	-6.13535		-0.184901	#NUM!	-0.3702	#NUM!
0.65206	-8.49393	0.65236	-6.13781		-0.185712	#NUM!	-0.371025	#NUM!
0.65083	-8.51478	0.65114	-6.13965		-0.186532	#NUM!	-0.372651	#NUM!
0.65022	-8.53993	0.64991	-6.14394		-0.18694	#NUM!	-0.374294	#NUM!
0.6493	-8.56018	0.64899	-6.1513		-0.187555	#NUM!	-0.375524	#NUM!
0.64838	-8.58471	0.64776	-6.15437		-0.18817	#NUM!	-0.377172	#NUM!
0.64746	-8.60618	0.64746	-6.15437		-0.188787	#NUM!	-0.377574	#NUM!
0.64623	-8.62826	0.64592	-6.15989		-0.189613	#NUM!	-0.379643	#NUM!
0.64531	-8.64912	0.64531	-6.16357		-0.190232	#NUM!	-0.380463	#NUM!
0.6447	-8.6712	0.64408	-6.16296		-0.190642	#NUM!	-0.38212	#NUM!
0.64316	-8.68899	0.64316	-6.16909		-0.191681	#NUM!	-0.383362	#NUM!
0.64255	-8.71537	0.64224	-6.174		-0.192093	#NUM!	-0.384605	#NUM!
0.64132	-8.73806	0.64102	-6.17523		-0.192925	#NUM!	-0.386257	#NUM!
0.6404	-8.75585	0.63979	-6.17891		-0.193549	#NUM!	-0.387925	#NUM!
0.63918	-8.77978	0.63887	-6.18443		-0.194377	#NUM!	-0.389175	#NUM!
0.63856	-8.79757	0.63795	-6.18811		-0.194798	#NUM!	-0.390427	#NUM!
0.63672	-8.82088	0.63672	-6.18872		-0.196052	#NUM!	-0.392103	#NUM!
0.6358	-8.8405	0.63611	-6.19547		-0.196679	#NUM!	-0.392936	#NUM!
0.63519	-8.86688	0.63458	-6.19363		-0.197096	#NUM!	-0.395027	#NUM!
0.63458	-8.8816	0.63366	-6.19976		-0.197514	#NUM!	-0.396287	#NUM!
0.63335	-8.90553	0.63335	-6.20222		-0.198356	#NUM!	-0.396712	#NUM!
0.63274	-8.92761	0.63212	-6.20896		-0.198775	#NUM!	-0.398401	#NUM!
0.6312	-8.94294	0.63028	-6.21142		-0.199833	#NUM!	-0.400933	#NUM!
0.63059	-8.96687	0.63028	-6.21203		-0.200253	#NUM!	-0.400933	#NUM!
0.62967	-8.98466	0.62875	-6.2151		-0.200887	#NUM!	-0.403044	#NUM!
0.62813	-9.00429	0.62783	-6.21939		-0.20195	#NUM!	-0.404316	#NUM!
0.62752	-9.0233	0.62691	-6.22246		-0.202372	#NUM!	-0.40559	#NUM!
0.62629	-9.04416	0.62599	-6.22491		-0.203225	#NUM!	-0.406865	#NUM!
0.62537	-9.06747	0.62445	-6.22982		-0.203863	#NUM!	-0.409005	#NUM!
0.62384	-9.08342	0.62353	-6.23289		-0.204927	#NUM!	-0.410285	#NUM!
0.62323	-9.10673	0.62292	-6.23595		-0.205352	#NUM!	-0.411135	#NUM!
0.62261	-9.12329	0.62169	-6.24147		-0.205784	#NUM!	-0.412852	#NUM!
0.62139	-9.14169	0.62108	-6.24147		-0.206636	#NUM!	-0.413705	#NUM!
0.62047	-9.16071	0.62016	-6.24884		-0.207279	#NUM!	-0.414992	#NUM!
0.61955	-9.18156	0.61924	-6.247		-0.207924	#NUM!	-0.416282	#NUM!
0.61863	-9.20426	0.61863	-6.25313		-0.208569	#NUM!	-0.417138	#NUM!
0.6174	-9.22205	0.61679	-6.25497		-0.209433	#NUM!	-0.419725	#NUM!
0.61648	-9.23922	0.61587	-6.25926		-0.210081	#NUM!	-0.421022	#NUM!
0.61525	-9.26008	0.61495	-6.25988		-0.210948	#NUM!	-0.42232	#NUM!
0.61464	-9.28032	0.61403	-6.26601		-0.211379	#NUM!	-0.423621	#NUM!
0.61311	-9.29688	0.61341	-6.26662		-0.212462	#NUM!	-0.424498	#NUM!
0.61219	-9.31651	0.61188	-6.27092		-0.213114	#NUM!	-0.426667	#NUM!
0.61096	-9.33492	0.61096	-6.2746		-0.213987	#NUM!	-0.427974	#NUM!
0.61035	-9.3527	0.61004	-6.27889		-0.214421	#NUM!	-0.429283	#NUM!
0.60912	-9.37601	0.60881	-6.2838		-0.215297	#NUM!	-0.431036	#NUM!
0.6082	-9.39074	0.60759	-6.28503		-0.215954	#NUM!	-0.432779	#NUM!
0.60728	-9.40975	0.60697	-6.28871		-0.216611	#NUM!	-0.433666	#NUM!
0.60636	-9.42631	0.60605	-6.293		-0.217269	#NUM!	-0.434983	#NUM!
0.60513	-9.44533	0.60544	-6.29546		-0.218151	#NUM!	-0.435858	#NUM!
0.60421	-9.4625	0.60421	-6.29791		-0.218812	#NUM!	-0.437624	#NUM!
0.6039	-9.48029	0.60329	-6.29975		-0.219035	#NUM!	-0.438948	#NUM!
0.60237	-9.4944	0.60176	-6.3065		-0.220137	#NUM!	-0.441153	#NUM!
0.60176	-9.51464	0.60114	-6.30956		-0.220577	#NUM!	-0.442049	#NUM!
0.60114	-9.53305	0.59992	-6.31447		-0.221024	#NUM!	-0.443813	#NUM!
0.5993	-9.55084	0.599	-6.31386		-0.222356	#NUM!	-0.445146	#NUM!
0.59808	-9.56617	0.59838	-6.31876		-0.223241	#NUM!	-0.446046	#NUM!
0.59746	-9.5858	0.59685	-6.32306		-0.223691	#NUM!	-0.44827	#NUM!
0.59654	-9.6042	0.59593	-6.32858		-0.22436	#NUM!	-0.44961	#NUM!
0.59562	-9.62015	0.59501	-6.32919		-0.225031	#NUM!	-0.450951	#NUM!
0.5947	-9.63978	0.59409	-6.33165		-0.225702	#NUM!	-0.452296	#NUM!
0.59348	-9.65573	0.59256	-6.33717		-0.226594	#NUM!	-0.454535	#NUM!
0.59286	-9.67107	0.59225	-6.34085		-0.227048	#NUM!	-0.45499	#NUM!
0.59102	-9.69008	0.59102	-6.34575		-0.228398	#NUM!	-0.456796	#NUM!
0.59072	-9.70664	0.58949	-6.34514		-0.228618	#NUM!	-0.459047	#NUM!
0.5898	-9.72321	0.58888	-6.34882		-0.229295	#NUM!	-0.459946	#NUM!
0.58888	-9.73977	0.58765	-6.35802		-0.229973	#NUM!	-0.461763	#NUM!
0.58765	-9.7594	0.58734	-6.35557		-0.230881	#NUM!	-0.462221	#NUM!
0.58673	-9.77596	0.58612	-6.35986		-0.231562	#NUM!	-0.464027	#NUM!
0.58581	-9.79436	0.5852	-6.36109		-0.232243	#NUM!	-0.465391	#NUM!
0.58428	-9.81154	0.58397	-6.36784		-0.233379	#NUM!	-0.467219	#NUM!
0.58366	-9.83117	0.58305	-6.36968		-0.23384	#NUM!	-0.468588	#NUM!
0.58244	-9.8465	0.58152	-6.37397		-0.234749	#NUM!	-0.470871	#NUM!
0.58152	-9.86368	0.58121	-6.37581		-0.235435	#NUM!	-0.471334	#NUM!
0.58029	-9.87901	0.57998	-6.38195		-0.236355	#NUM!	-0.473174	#NUM!
0.57998	-9.89557	0.57875	-6.38563		-0.236587	#NUM!	-0.475018	#NUM!
0.57845	-9.91336	0.57814	-6.38992		-0.237734	#NUM!	-0.475934	#NUM!
0.57691	-9.92993	0.57661	-6.39237		-0.238892	#NUM!	-0.478236	#NUM!
0.5763	-9.94465	0.57569	-6.39544		-0.239351	#NUM!	-0.479623	#NUM!
0.57477	-9.96305	0.57507	-6.40035		-0.240506	#NUM!	-0.480559	#NUM!
0.57415	-9.979	0.57415	-6.40464		-0.240975	#NUM!	-0.481949	#NUM!
0.57354	-9.99617	0.57262	-6.40771		-0.241436	#NUM!	-0.484267	#NUM!
0.57262	-10.0134	0.57231	-6.41139		-0.242133	#NUM!	-0.484737	#NUM!
0.57139	-10.0287	0.57078	-6.41323		-0.243067	#NUM!	-0.487063	#NUM!
0.57078	-10.0465	0.56986	-6.41814		-0.243531	#NUM!	-0.488464	#NUM!
0.56986	-10.06	0.56894	-6.41936		-0.244232	#NUM!	-0.489867	#NUM!
0.56894	-10.0747	0.56802	-6.42795		-0.244934	#NUM!	-0.491273	#NUM!
0.56771	-10.0931	0.5671	-6.42857		-0.245873	#NUM!	-0.492681	#NUM!
0.56618	-10.1066	0.56649	-6.43286		-0.247045	#NUM!	-0.493616	#NUM!
0.56526	-10.1219	0.56465	-6.43531		-0.247752	#NUM!	-0.496441	#NUM!
0.56434	-10.1373	0.56373	-6.44083		-0.248459	#NUM!	-0.497858	#NUM!
0.56342	-10.1532	0.56311	-6.44513		-0.249168	#NUM!	-0.498814	#NUM!
0.5625	-10.1716	0.56189	-6.44942		-0.249877	#NUM!	-0.500697	#NUM!
0.56189	-10.1894	0.56097	-6.4531		-0.250349	#NUM!	-0.502121	#NUM!
0.56066	-10.2041	0.56005	-6.45678		-0.2513	#NUM!	-0.503546	#NUM!
0.55974	-10.2207	0.55882	-6.46169		-0.252014	#NUM!	-0.505456	#NUM!
0.55851	-10.2379	0.55851	-6.46414		-0.252969	#NUM!	-0.505938	#NUM!
0.55759	-10.2538	0.55698	-6.46537		-0.253685	#NUM!	-0.508321	#NUM!
0.55667	-10.2698	0.55575	-6.47273		-0.254402	#NUM!	-0.510241	#NUM!
0.55514	-10.2845	0.55514	-6.47641		-0.255597	#NUM!	-0.511195	#NUM!
0.55422	-10.3029	0.55361	-6.47825		-0.256318	#NUM!	-0.513592	#NUM!
0.55391	-10.3213	0.55299	-6.48439		-0.256561	#NUM!	-0.514565	#NUM!
0.55238	-10.3342	0.55207	-6.49113		-0.257762	#NUM!	-0.516012	#NUM!
0.55146	-10.3538	0.55115	-6.49113		-0.258486	#NUM!	-0.51746	#NUM!
0.55054	-10.3648	0.54992	-6.49604		-0.259211	#NUM!	-0.519401	#NUM!
0.54992	-10.3839	0.54931	-6.49911		-0.2597	#NUM!	-0.520365	#NUM!
0.54808	-10.3998	0.54808	-6.50218		-0.261156	#NUM!	-0.522312	#NUM!
0.54747	-10.4164	0.54716	-6.50524		-0.26164	#NUM!	-0.523771	#NUM!
0.54655	-10.4299	0.54563	-6.5126		-0.26237	#NUM!	-0.526204	#NUM!
0.54502	-10.4458	0.54471	-6.51812		-0.263588	#NUM!	-0.527669	#NUM!
0.5444	-10.4642	0.54379	-6.51996		-0.264082	#NUM!	-0.529138	#NUM!
0.54348	-10.4795	0.54318	-6.52365		-0.264816	#NUM!	-0.530112	#NUM!
0.54226	-10.493	0.54226	-6.52671		-0.265792	#NUM!	-0.531585	#NUM!
0.54134	-10.5108	0.54134	-6.53162		-0.26653	#NUM!	-0.53306	#NUM!
0.54072	-10.5243	0.54011	-6.53407		-0.267028	#NUM!	-0.535036	#NUM!
0.5395	-10.5421	0.53888	-6.54205		-0.268009	#NUM!	-0.537016	#NUM!
0.53796	-10.5538	0.53796	-6.54327		-0.26925	#NUM!	-0.5385	#NUM!
0.53796	-10.574	0.53704	-6.55002		-0.26925	#NUM!	-0.539987	#NUM!
0.53674	-10.5857	0.53551	-6.5537		-0.270236	#NUM!	-0.542465	#NUM!
0.53551	-10.6022	0.53459	-6.55861		-0.271232	#NUM!	-0.543958	#NUM!
0.53459	-10.6163	0.53428	-6.56045		-0.271979	#NUM!	-0.544462	#NUM!
0.53367	-10.6347	0.53275	-6.56842		-0.272727	#NUM!	-0.546953	#NUM!
0.53244	-10.6488	0.53214	-6.57088		-0.273729	#NUM!	-0.547948	#NUM!
0.53152	-10.6648	0.53152	-6.5764		-0.27448	#NUM!	-0.548961	#NUM!
0.5306	-10.6801	0.52999	-6.57762		-0.275233	#NUM!	-0.551465	#NUM!
0.52938	-10.6955	0.52876	-6.58376		-0.276232	#NUM!	-0.553483	#NUM!
0.52846	-10.7108	0.52784	-6.58621		-0.276988	#NUM!	-0.554995	#NUM!
0.52815	-10.7261	0.52723	-6.59112		-0.277243	#NUM!	-0.556	#NUM!
0.52661	-10.7421	0.526	-6.59603		-0.278511	#NUM!	-0.558029	#NUM!
0.52569	-10.7562	0.52569	-6.60155		-0.27927	#NUM!	-0.558541	#NUM!
0.52447	-10.7752	0.52385	-6.60339		-0.280279	#NUM!	-0.561586	#NUM!
0.52355	-10.7893	0.52324	-6.61075		-0.281042	#NUM!	-0.562598	#NUM!
0.52263	-10.8004	0.52171	-6.61259		-0.281806	#NUM!	-0.565142	#NUM!
0.5214	-10.8157	0.52109	-6.61872		-0.282829	#NUM!	-0.566175	#NUM!
0.52079	-10.8353	0.52048	-6.62179		-0.283337	#NUM!	-0.567192	#NUM!
0.51987	-10.8513	0.51895	-6.62424		-0.284105	#NUM!	-0.569749	#NUM!
0.51864	-10.8635	0.51803	-6.62854		-0.285134	#NUM!	-0.57129	#NUM!
0.51772	-10.8807	0.5168	-6.63713		-0.285905	#NUM!	-0.573355	#NUM!
0.51649	-10.8942	0.51619	-6.64203		-0.286938	#NUM!	-0.574381	#NUM!
0.51527	-10.9108	0.51496	-6.64449		-0.287965	#NUM!	-0.576453	#NUM!
0.51496	-10.9267	0.51404	-6.64878		-0.288227	#NUM!	-0.578006	#NUM!
0.51373	-10.9408	0.51343	-6.65369		-0.289265	#NUM!	-0.579038	#NUM!
0.51281	-10.9543	0.5122	-6.65798		-0.290044	#NUM!	-0.581121	#NUM!
0.51159	-10.969	0.51128	-6.66473		-0.291078	#NUM!	-0.582682	#NUM!
0.51036	-10.9868	0.51005	-6.66596		-0.292123	#NUM!	-0.584774	#NUM!
0.50944	-11.0022	0.50913	-6.67393		-0.292907	#NUM!	-0.586343	#NUM!
0.50852	-11.0169	0.50821	-6.67577		-0.293692	#NUM!	-0.587914	#NUM!
0.5076	-11.0298	0.50699	-6.68191		-0.294478	#NUM!	-0.590001	#NUM!
0.50699	-11.0494	0.50545	-6.68436		-0.295001	#NUM!	-0.592644	#NUM!
0.50545	-11.0604	0.50545	-6.69111		-0.296322	#NUM!	-0.592644	#NUM!
0.50484	-11.0758	0.50453	-6.69356		-0.296846	#NUM!	-0.594226	#NUM!
0.50392	-11.0893	0.503	-6.69663		-0.297638	#NUM!	-0.596864	#NUM!
0.50239	-11.1052	0.50208	-6.70644		-0.298959	#NUM!	-0.598454	#NUM!
0.50146	-11.1199	0.50116	-6.70828		-0.299764	#NUM!	-0.600047	#NUM!
0.50024	-11.1377	0.50024	-6.7138		-0.300822	#NUM!	-0.601643	#NUM!
0.49962	-11.1518	0.49901	-6.7181		-0.30136	#NUM!	-0.603782	#NUM!
0.4987	-11.166	0.4984	-6.72239		-0.302161	#NUM!	-0.604844	#NUM!
0.49778	-11.1856	0.49686	-6.72423		-0.302963	#NUM!	-0.607532	#NUM!
0.49656	-11.1948	0.49625	-6.73405		-0.304028	#NUM!	-0.608599	#NUM!
0.49533	-11.2113	0.49472	-6.73405		-0.305105	#NUM!	-0.611281	#NUM!
0.49441	-11.231	0.49441	-6.73895		-0.305913	#NUM!	-0.611826	#NUM!
0.49318	-11.2426	0.49318	-6.74447		-0.306995	#NUM!	-0.613989	#NUM!
0.49257	-11.2561	0.49226	-6.75122		-0.307532	#NUM!	-0.615611	#NUM!
0.49134	-11.2739	0.49073	-6.75552		-0.308618	#NUM!	-0.618315	#NUM!
0.49042	-11.2892	0.48981	-6.76104		-0.309432	#NUM!	-0.619945	#NUM!
0.48981	-11.3015	0.48858	-6.76288		-0.309972	#NUM!	-0.622129	#NUM!
0.48828	-11.3181	0.48828	-6.76349		-0.311331	#NUM!	-0.622662	#NUM!
0.48766	-11.3316	0.48705	-6.7733		-0.311883	#NUM!	-0.624853	#NUM!
0.48674	-11.3469	0.48552	-6.77698		-0.312703	#NUM!	-0.627586	#NUM!
0.48613	-11.3592	0.48521	-6.77882		-0.313248	#NUM!	-0.628141	#NUM!
0.48429	-11.3782	0.48429	-6.78864		-0.314894	#NUM!	-0.629789	#NUM!
0.48368	-11.3892	0.48276	-6.78864		-0.315442	#NUM!	-0.632537	#NUM!
0.48245	-11.4058	0.48214	-6.79723		-0.316548	#NUM!	-0.633654	#NUM!
0.48184	-11.4211	0.48122	-6.80152		-0.317097	#NUM!	-0.635313	#NUM!
0.48061	-11.4328	0.48	-6.80397		-0.318207	#NUM!	-0.637518	#NUM!
0.47908	-11.4481	0.47908	-6.80704		-0.319592	#NUM!	-0.639184	#NUM!
0.47877	-11.4659	0.47877	-6.81502		-0.319873	#NUM!	-0.639746	#NUM!
0.47724	-11.4819	0.47693	-6.81686		-0.321263	#NUM!	-0.643091	#NUM!
0.47632	-11.4984	0.4757	-6.82238		-0.322101	#NUM!	-0.645334	#NUM!
0.4757	-11.5125	0.47509	-6.82728		-0.322667	#NUM!	-0.646448	#NUM!
0.47447	-11.526	0.47447	-6.82974		-0.323791	#NUM!	-0.647582	#NUM!
0.47386	-11.5395	0.47263	-6.83403		-0.32435	#NUM!	-0.650957	#NUM!
0.47263	-11.5561	0.47202	-6.84017		-0.325479	#NUM!	-0.652079	#NUM!
0.47141	-11.5702	0.4711	-6.84385		-0.326601	#NUM!	-0.653774	#NUM!
0.47049	-11.5843	0.46987	-6.84753		-0.32745	#NUM!	-0.656045	#NUM!
0.46957	-11.5972	0.46895	-6.85427		-0.3283	#NUM!	-0.657747	#NUM!
0.46895	-11.6125	0.46773	-6.85795		-0.328873	#NUM!	-0.66001	#NUM!
0.46711	-11.6285	0.46711	-6.8647		-0.330581	#NUM!	-0.661162	#NUM!
0.4665	-11.6438	0.46589	-6.86961		-0.331148	#NUM!	-0.663433	#NUM!
0.46558	-11.6591	0.46497	-6.87022		-0.332006	#NUM!	-0.66515	#NUM!
0.46466	-11.672	0.46435	-6.87513		-0.332865	#NUM!	-0.666309	#NUM!
0.46343	-11.6849	0.46313	-6.87942		-0.334016	#NUM!	-0.668594	#NUM!
0.46221	-11.699	0.46221	-6.88495		-0.335161	#NUM!	-0.670321	#NUM!
0.46159	-11.7174	0.46067	-6.88863		-0.335744	#NUM!	-0.67322	#NUM!
0.46098	-11.7321	0.46006	-6.89231		-0.336318	#NUM!	-0.674371	#NUM!
0.45945	-11.7481	0.45883	-6.89905		-0.337762	#NUM!	-0.676696	#NUM!
0.45883	-11.7622	0.45822	-6.90089		-0.338348	#NUM!	-0.677852	#NUM!
0.45791	-11.7763	0.4573	-6.90764		-0.33922	#NUM!	-0.679598	#NUM!
0.45638	-11.7898	0.45607	-6.90764		-0.340673	#NUM!	-0.681937	#NUM!
0.45577	-11.8033	0.45485	-6.91193		-0.341254	#NUM!	-0.684264	#NUM!
0.45454	-11.818	0.45423	-6.91623		-0.342428	#NUM!	-0.685448	#NUM!
0.45362	-11.8358	0.45301	-6.92052		-0.343308	#NUM!	-0.687784	#NUM!
0.45301	-11.8499	0.45178	-6.9242		-0.343892	#NUM!	-0.690146	#NUM!
0.45147	-11.8634	0.45086	-6.92666		-0.345371	#NUM!	-0.691917	#NUM!
0.45086	-11.8794	0.45025	-6.93586		-0.345958	#NUM!	-0.693093	#NUM!
0.44963	-11.8898	0.44932	-6.93586		-0.347145	#NUM!	-0.694888	#NUM!
0.44902	-11.9063	0.4484	-6.94138		-0.347734	#NUM!	-0.696669	#NUM!
0.4481	-11.9211	0.44718	-6.94261		-0.348625	#NUM!	-0.699035	#NUM!
0.44656	-11.9327	0.44595	-6.95058		-0.35012	#NUM!	-0.701428	#NUM!
0.44564	-11.9462	0.44534	-6.95119		-0.351016	#NUM!	-0.702617	#NUM!
0.44472	-11.964	0.44442	-6.95671		-0.351913	#NUM!	-0.704413	#NUM!
0.4435	-11.9775	0.44319	-6.96039		-0.353106	#NUM!	-0.70682	#NUM!
0.44258	-11.9904	0.44196	-6.96407		-0.354008	#NUM!	-0.709234	#NUM!
0.44166	-12.0045	0.44074	-6.96407		-0.354912	#NUM!	-0.711635	#NUM!
0.44043	-12.0198	0.44012	-6.97021		-0.356123	#NUM!	-0.712858	#NUM!
0.43951	-12.0327	0.43951	-6.97573		-0.357031	#NUM!	-0.714062	#NUM!
0.43828	-12.0474	0.43798	-6.97941		-0.358248	#NUM!	-0.717091	#NUM!
0.43767	-12.0615	0.43706	-6.98002		-0.358853	#NUM!	-0.718918	#NUM!
0.43675	-12.0744	0.43583	-6.988		-0.359767	#NUM!	-0.721366	#NUM!
0.43583	-12.0879	0.43522	-6.988		-0.360683	#NUM!	-0.722582	#NUM!
0.43491	-12.1039	0.4343	-6.99475		-0.361601	#NUM!	-0.72442	#NUM!
0.43338	-12.1161	0.43276	-6.99843		-0.363131	#NUM!	-0.727506	#NUM!
0.43276	-12.1315	0.43215	-7.00088		-0.363753	#NUM!	-0.728731	#NUM!
0.43215	-12.1437	0.43123	-7.00149		-0.364365	#NUM!	-0.730582	#NUM!
0.43062	-12.1523	0.43	-7.00701		-0.365906	#NUM!	-0.733063	#NUM!
0.4297	-12.172	0.42908	-7.00701		-0.366835	#NUM!	-0.734923	#NUM!
0.42908	-12.1854	0.42786	-7.01683		-0.367462	#NUM!	-0.737397	#NUM!
0.42755	-12.1953	0.42694	-7.01867		-0.369013	#NUM!	-0.739266	#NUM!
0.42694	-12.2131	0.42602	-7.01928		-0.369633	#NUM!	-0.74114	#NUM!
0.42571	-12.2247	0.4251	-7.02174		-0.370886	#NUM!	-0.743018	#NUM!
0.42448	-12.24	0.42417	-7.02726		-0.372143	#NUM!	-0.74492	#NUM!
0.42356	-12.2554	0.42295	-7.03094		-0.373085	#NUM!	-0.747422	#NUM!
0.42264	-12.2658	0.42172	-7.03339		-0.374029	#NUM!	-0.749952	#NUM!
0.42172	-12.2793	0.4208	-7.03768		-0.374976	#NUM!	-0.751849	#NUM!
0.4208	-12.2946	0.41988	-7.04198		-0.375924	#NUM!	-0.75375	#NUM!
0.41957	-12.3075	0.41896	-7.04136		-0.377196	#NUM!	-0.755655	#NUM!
0.41865	-12.3192	0.41804	-7.04934		-0.378149	#NUM!	-0.757564	#NUM!
0.41804	-12.3357	0.41651	-7.05057		-0.378782	#NUM!	-0.760749	#NUM!
0.41681	-12.3449	0.4162	-7.05425		-0.380062	#NUM!	-0.761396	#NUM!
0.41559	-12.3597	0.41467	-7.05609		-0.381335	#NUM!	-0.764595	#NUM!
0.41467	-12.3713	0.41405	-7.05977		-0.382297	#NUM!	-0.765894	#NUM!
0.41405	-12.3873	0.41283	-7.05854		-0.382947	#NUM!	-0.768458	#NUM!
0.41283	-12.3971	0.41191	-7.06529		-0.384229	#NUM!	-0.770395	#NUM!
0.41191	-12.413	0.41068	-7.06345		-0.385198	#NUM!	-0.772993	#NUM!
0.41068	-12.4271	0.40976	-7.07081		-0.386496	#NUM!	-0.774941	#NUM!
0.41007	-12.4394	0.40915	-7.07142		-0.387142	#NUM!	-0.776235	#NUM!
0.40884	-12.4486	0.40853	-7.07633		-0.388447	#NUM!	-0.777552	#NUM!
0.40792	-12.4658	0.407	-7.07449		-0.389425	#NUM!	-0.780811	#NUM!
0.40639	-12.4787	0.40639	-7.07633		-0.391057	#NUM!	-0.782114	#NUM!
0.40516	-12.4885	0.40547	-7.08308		-0.392373	#NUM!	-0.784083	#NUM!
0.40455	-12.5075	0.40393	-7.0843		-0.393028	#NUM!	-0.787388	#NUM!
0.40393	-12.5167	0.40332	-7.08737		-0.393694	#NUM!	-0.7887	#NUM!
0.40271	-12.5296	0.40209	-7.08921		-0.395008	#NUM!	-0.791353	#NUM!
0.40209	-12.5412	0.40117	-7.09228		-0.395677	#NUM!	-0.793343	#NUM!
0.40056	-12.5566	0.39995	-7.09535		-0.397332	#NUM!	-0.795989	#NUM!
0.39964	-12.5658	0.39933	-7.09289		-0.398331	#NUM!	-0.797336	#NUM!
0.39903	-12.5842	0.3981	-7.09964		-0.398994	#NUM!	-0.800016	#NUM!
0.3981	-12.5915	0.39718	-7.10087		-0.400008	#NUM!	-0.802025	#NUM!
0.39626	-12.6062	0.39626	-7.10516		-0.40202	#NUM!	-0.80404	#NUM!
0.39596	-12.6185	0.39534	-7.10761		-0.402349	#NUM!	-0.806058	#NUM!
0.39442	-12.6277	0.39381	-7.10639		-0.404041	#NUM!	-0.809427	#NUM!
0.39412	-12.6455	0.39289	-7.11007		-0.404372	#NUM!	-0.811458	#NUM!
0.39228	-12.6535	0.39197	-7.11313		-0.406404	#NUM!	-0.813494	#NUM!
0.39197	-12.6676	0.39105	-7.11682		-0.406747	#NUM!	-0.815535	#NUM!
0.39074	-12.6786	0.39013	-7.11743		-0.408112	#NUM!	-0.817581	#NUM!
0.38982	-12.6927	0.38921	-7.12295		-0.409136	#NUM!	-0.819632	#NUM!
0.3889	-12.7019	0.38798	-7.11865		-0.410162	#NUM!	-0.822381	#NUM!
0.38768	-12.7154	0.38706	-7.12295		-0.411527	#NUM!	-0.824443	#NUM!
0.38676	-12.7295	0.38584	-7.12602		-0.412558	#NUM!	-0.827186	#NUM!
0.38553	-12.7369	0.38461	-7.12663		-0.413942	#NUM!	-0.829959	#NUM!
0.38461	-12.7522	0.384	-7.1297		-0.414979	#NUM!	-0.831338	#NUM!
0.384	-12.7633	0.38277	-7.13276		-0.415669	#NUM!	-0.834124	#NUM!
0.38277	-12.7774	0.38246	-7.13399		-0.417062	#NUM!	-0.834828	#NUM!
0.38185	-12.7903	0.38062	-7.13399		-0.418107	#NUM!	-0.839017	#NUM!
0.38062	-12.7995	0.3797	-7.13644		-0.419508	#NUM!	-0.841119	#NUM!
0.38032	-12.8099	0.37878	-7.13828		-0.419851	#NUM!	-0.843226	#NUM!
0.37848	-12.8209	0.37786	-7.14196		-0.421957	#NUM!	-0.845338	#NUM!
0.37786	-12.8357	0.37725	-7.14319		-0.422669	#NUM!	-0.846742	#NUM!
0.37633	-12.8455	0.37602	-7.14442		-0.424431	#NUM!	-0.849578	#NUM!
0.37602	-12.8596	0.37541	-7.1438		-0.424789	#NUM!	-0.850988	#NUM!
0.3748	-12.8688	0.37357	-7.14503		-0.4262	#NUM!	-0.855256	#NUM!
0.37418	-12.8829	0.37265	-7.14626		-0.426919	#NUM!	-0.857398	#NUM!
0.37296	-12.8915	0.37173	-7.15055		-0.428338	#NUM!	-0.859545	#NUM!
0.37173	-12.9062	0.37142	-7.15117		-0.429772	#NUM!	-0.860269	#NUM!
0.37081	-12.9148	0.37019	-7.14871		-0.430849	#NUM!	-0.863151	#NUM!
0.36989	-12.9271	0.36866	-7.15485		-0.431927	#NUM!	-0.866748	#NUM!
0.36897	-12.9363	0.36805	-7.15178		-0.433009	#NUM!	-0.868186	#NUM!
0.36805	-12.9491	0.36682	-7.15485		-0.434093	#NUM!	-0.871094	#NUM!
0.36651	-12.9614	0.3659	-7.15791		-0.435914	#NUM!	-0.873275	#NUM!
0.3659	-12.9743	0.36559	-7.16098		-0.436638	#NUM!	-0.874011	#NUM!
0.36467	-12.981	0.36406	-7.16343		-0.4381	#NUM!	-0.877654	#NUM!
0.36406	-12.9921	0.36283	-7.15975		-0.438827	#NUM!	-0.880594	#NUM!
0.36283	-13.0056	0.36161	-7.16343		-0.440297	#NUM!	-0.883519	#NUM!
0.36161	-13.0142	0.36069	-7.16405		-0.44176	#NUM!	-0.885732	#NUM!
0.36069	-13.0277	0.36007	-7.16773		-0.442866	#NUM!	-0.887226	#NUM!
0.36007	-13.0387	0.35885	-7.16711		-0.443613	#NUM!	-0.890174	#NUM!
0.35885	-13.0491	0.35823	-7.16957		-0.445087	#NUM!	-0.891676	#NUM!
0.35762	-13.0602	0.35701	-7.17264		-0.446578	#NUM!	-0.894639	#NUM!
0.3567	-13.0694	0.35609	-7.17448		-0.447697	#NUM!	-0.89688	#NUM!
0.35547	-13.0823	0.35547	-7.17448		-0.449197	#NUM!	-0.898394	#NUM!
0.35517	-13.0927	0.35363	-7.17325		-0.449564	#NUM!	-0.902902	#NUM!
0.35363	-13.1056	0.35302	-7.17754		-0.451451	#NUM!	-0.904401	#NUM!
0.35302	-13.1148	0.35241	-7.1757		-0.452201	#NUM!	-0.905904	#NUM!
0.35149	-13.127	0.35149	-7.17938		-0.454087	#NUM!	-0.908174	#NUM!
0.35118	-13.1393	0.35026	-7.17816		-0.45447	#NUM!	-0.911219	#NUM!
0.34995	-13.1485	0.34903	-7.18184		-0.455994	#NUM!	-0.914274	#NUM!
0.34903	-13.1583	0.34781	-7.18306		-0.457137	#NUM!	-0.917316	#NUM!
0.3475	-13.1687	0.34688	-7.18122		-0.459045	#NUM!	-0.919641	#NUM!
0.34658	-13.1773	0.34566	-7.18552		-0.460197	#NUM!	-0.922702	#NUM!
0.34596	-13.189	0.34504	-7.18368		-0.460974	#NUM!	-0.924261	#NUM!
0.34443	-13.1988	0.34412	-7.18613		-0.462899	#NUM!	-0.92658	#NUM!
0.34412	-13.2105	0.34351	-7.18613		-0.46329	#NUM!	-0.928121	#NUM!
0.34259	-13.219	0.34167	-7.18613		-0.465225	#NUM!	-0.932786	#NUM!
0.34167	-13.2301	0.34106	-7.18552		-0.466393	#NUM!	-0.934338	#NUM!
0.34075	-13.2399	0.34014	-7.18674		-0.467564	#NUM!	-0.936685	#NUM!
0.33952	-13.2485	0.33891	-7.18981		-0.469135	#NUM!	-0.939831	#NUM!
0.3386	-13.2589	0.33768	-7.18858		-0.470313	#NUM!	-0.942989	#NUM!
0.33799	-13.2693	0.33707	-7.18981		-0.471096	#NUM!	-0.94456	#NUM!
0.33676	-13.2816	0.33584	-7.19042		-0.472679	#NUM!	-0.947735	#NUM!
0.33554	-13.2896	0.33492	-7.19411		-0.474256	#NUM!	-0.950118	#NUM!
0.33492	-13.2988	0.3337	-7.19104		-0.475059	#NUM!	-0.953288	#NUM!
0.334	-13.3062	0.33247	-7.19411		-0.476254	#NUM!	-0.956495	#NUM!
0.33247	-13.3203	0.33186	-7.19349		-0.478248	#NUM!	-0.95809	#NUM!
0.33216	-13.3252	0.33094	-7.19472		-0.478653	#NUM!	-0.960501	#NUM!
0.33063	-13.3405	0.33032	-7.19533		-0.480658	#NUM!	-0.96213	#NUM!
0.3294	-13.3497	0.3291	-7.19594		-0.482276	#NUM!	-0.965344	#NUM!
0.3291	-13.3595	0.32756	-7.19963		-0.482672	#NUM!	-0.969418	#NUM!
0.32756	-13.3657	0.32726	-7.19472		-0.484709	#NUM!	-0.970214	#NUM!
0.32664	-13.3791	0.32603	-7.19779		-0.485931	#NUM!	-0.973485	#NUM!
0.32572	-13.3865	0.3248	-7.19656		-0.487156	#NUM!	-0.976768	#NUM!
0.3245	-13.3982	0.32419	-7.20024		-0.488785	#NUM!	-0.978401	#NUM!
0.32358	-13.4092	0.32266	-7.19901		-0.490018	#NUM!	-0.98251	#NUM!
0.32235	-13.4166	0.32174	-7.19901		-0.491672	#NUM!	-0.98499	#NUM!
0.32174	-13.4258	0.32112	-7.19901		-0.492495	#NUM!	-0.986665	#NUM!
0.32081	-13.4368	0.31959	-7.20085		-0.493752	#NUM!	-0.990814	#NUM!
0.31959	-13.446	0.31897	-7.20085		-0.495407	#NUM!	-0.9925	#NUM!
0.31897	-13.4564	0.31775	-7.19901		-0.49625	#NUM!	-0.995829	#NUM!
0.31805	-13.4644	0.31683	-7.20024		-0.497505	#NUM!	-0.998347	#NUM!
0.31652	-13.473	0.3156	-7.20085		-0.499599	#NUM!	-1.00173	#NUM!
0.3156	-13.4791	0.31529	-7.20269		-0.500863	#NUM!	-1.00258	#NUM!
0.31437	-13.4908	0.31437	-7.20269		-0.502559	#NUM!	-1.00512	#NUM!
0.31376	-13.5024	0.31315	-7.20269		-0.503402	#NUM!	-1.0085	#NUM!
0.31284	-13.511	0.31192	-7.20392		-0.504678	#NUM!	-1.01191	#NUM!
0.31192	-13.5184	0.31131	-7.20515		-0.505957	#NUM!	-1.01361	#NUM!
0.311	-13.527	0.31008	-7.20699		-0.50724	#NUM!	-1.01705	#NUM!
0.31008	-13.5368	0.30885	-7.20453		-0.508526	#NUM!	-1.0205	#NUM!
0.30916	-13.5478	0.30793	-7.20699		-0.509817	#NUM!	-1.0231	#NUM!
0.30763	-13.554	0.30671	-7.21005		-0.511971	#NUM!	-1.02654	#NUM!
0.30701	-13.5656	0.30579	-7.2076		-0.512847	#NUM!	-1.02915	#NUM!
0.3064	-13.5736	0.30517	-7.20637		-0.513711	#NUM!	-1.03092	#NUM!
0.30487	-13.584	0.30364	-7.21067		-0.515885	#NUM!	-1.03528	#NUM!
0.30333	-13.592	0.30303	-7.21189		-0.518085	#NUM!	-1.03703	#NUM!
0.30272	-13.6006	0.30211	-7.21005		-0.518959	#NUM!	-1.03967	#NUM!
0.30149	-13.6092	0.30119	-7.21312		-0.520727	#NUM!	-1.04232	#NUM!
0.30088	-13.6208	0.30027	-7.21128		-0.521607	#NUM!	-1.04498	#NUM!
0.30027	-13.6276	0.29935	-7.21496		-0.522488	#NUM!	-1.04764	#NUM!
0.29873	-13.6343	0.29781	-7.21005		-0.524721	#NUM!	-1.05212	#NUM!
0.29781	-13.6429	0.29751	-7.21557		-0.526061	#NUM!	-1.053	#NUM!
0.29689	-13.657	0.29628	-7.21557		-0.527404	#NUM!	-1.0566	#NUM!
0.29567	-13.6632	0.29536	-7.21557		-0.529193	#NUM!	-1.0593	#NUM!
0.29536	-13.6736	0.29382	-7.21803		-0.529648	#NUM!	-1.06384	#NUM!
0.29382	-13.6803	0.29321	-7.21557		-0.531919	#NUM!	-1.06564	#NUM!
0.2929	-13.6865	0.29168	-7.21557		-0.533281	#NUM!	-1.07019	#NUM!
0.29198	-13.6981	0.29106	-7.21373		-0.534647	#NUM!	-1.07203	#NUM!
0.29106	-13.7049	0.29014	-7.21925		-0.536017	#NUM!	-1.07478	#NUM!
0.28984	-13.7178	0.28922	-7.2168		-0.537842	#NUM!	-1.07754	#NUM!
0.28892	-13.7227	0.28769	-7.21803		-0.539222	#NUM!	-1.08215	#NUM!
0.2883	-13.7331	0.28708	-7.22109		-0.540155	#NUM!	-1.08399	#NUM!
0.28708	-13.7417	0.28585	-7.21925		-0.541997	#NUM!	-1.08772	#NUM!
0.28585	-13.7509	0.28493	-7.21864		-0.543862	#NUM!	-1.09052	#NUM!
0.28524	-13.7589	0.2837	-7.21803		-0.54479	#NUM!	-1.09428	#NUM!
0.28432	-13.765	0.28278	-7.21987		-0.546193	#NUM!	-1.0971	#NUM!
0.28217	-13.7748	0.28186	-7.22171		-0.549489	#NUM!	-1.09993	#NUM!
0.28186	-13.7846	0.28094	-7.22171		-0.549967	#NUM!	-1.10277	#NUM!
0.28094	-13.7944	0.27972	-7.22232		-0.551386	#NUM!	-1.10655	#NUM!
0.27972	-13.8	0.2788	-7.22171		-0.553276	#NUM!	-1.10941	#NUM!
0.27941	-13.8079	0.27818	-7.22109		-0.553758	#NUM!	-1.11135	#NUM!
0.27788	-13.8177	0.27696	-7.22355		-0.556143	#NUM!	-1.11517	#NUM!
0.27696	-13.8239	0.27573	-7.22539		-0.557583	#NUM!	-1.11903	#NUM!
0.27634	-13.838	0.27481	-7.22294		-0.558556	#NUM!	-1.12193	#NUM!
0.2745	-13.8417	0.2745	-7.22539		-0.561458	#NUM!	-1.12292	#NUM!
0.27389	-13.8521	0.27297	-7.22355		-0.562424	#NUM!	-1.12777	#NUM!
0.27266	-13.8595	0.27236	-7.22662		-0.564379	#NUM!	-1.12971	#NUM!
0.27174	-13.8711	0.27082	-7.22723		-0.565846	#NUM!	-1.13464	#NUM!
0.27082	-13.8754	0.2699	-7.22539		-0.567319	#NUM!	-1.13759	#NUM!
0.26959	-13.8852	0.26898	-7.22662		-0.569296	#NUM!	-1.14056	#NUM!
0.26898	-13.895	0.26775	-7.22416		-0.57028	#NUM!	-1.14454	#NUM!
0.26806	-13.9012	0.26714	-7.22723		-0.571768	#NUM!	-1.14652	#NUM!
0.26653	-13.9091	0.26561	-7.22968		-0.574254	#NUM!	-1.15151	#NUM!
0.26561	-13.919	0.2653	-7.22907		-0.575756	#NUM!	-1.15253	#NUM!
0.26438	-13.9257	0.26407	-7.22662		-0.577771	#NUM!	-1.15656	#NUM!
0.26377	-13.9324	0.26315	-7.22968		-0.578775	#NUM!	-1.15959	#NUM!
0.26254	-13.9416	0.26193	-7.23275		-0.580805	#NUM!	-1.16363	#NUM!
0.26193	-13.9502	0.2607	-7.23214		-0.581815	#NUM!	-1.16772	#NUM!
0.26101	-13.9576	0.25978	-7.23091		-0.583343	#NUM!	-1.17079	#NUM!
0.25978	-13.968	0.25917	-7.22968		-0.585394	#NUM!	-1.17283	#NUM!
0.25917	-13.9766	0.25794	-7.23275		-0.586415	#NUM!	-1.17696	#NUM!
0.25794	-13.9858	0.25671	-7.23214		-0.588481	#NUM!	-1.18111	#NUM!
0.25671	-13.995	0.25641	-7.23091		-0.590557	#NUM!	-1.18213	#NUM!
0.25579	-13.9993	0.25426	-7.23214		-0.592116	#NUM!	-1.18944	#NUM!
0.25518	-14.0085	0.25426	-7.23398		-0.593153	#NUM!	-1.18944	#NUM!
0.25395	-14.0177	0.25273	-7.23152		-0.595252	#NUM!	-1.19469	#NUM!
0.25273	-14.0226	0.25211	-7.23398		-0.597343	#NUM!	-1.19682	#NUM!
0.25181	-14.0318	0.25089	-7.2352		-0.598927	#NUM!	-1.20103	#NUM!
0.25089	-14.0392	0.25027	-7.23643		-0.600517	#NUM!	-1.20318	#NUM!
0.24997	-14.049	0.24905	-7.23766		-0.602112	#NUM!	-1.20743	#NUM!
0.24905	-14.0576	0.24843	-7.23398		-0.603713	#NUM!	-1.20959	#NUM!
0.24782	-14.0607	0.2469	-7.23582		-0.605864	#NUM!	-1.21496	#NUM!
0.2469	-14.0705	0.24629	-7.23582		-0.607479	#NUM!	-1.21711	#NUM!
0.24629	-14.0778	0.24506	-7.23704		-0.608553	#NUM!	-1.22146	#NUM!
0.24475	-14.0876	0.24414	-7.23704		-0.611277	#NUM!	-1.22472	#NUM!
0.24383	-14.0932	0.24352	-7.23643		-0.612913	#NUM!	-1.22693	#NUM!
0.24291	-14.103	0.2423	-7.23459		-0.614555	#NUM!	-1.23129	#NUM!
0.24168	-14.1116	0.24076	-7.23827		-0.616759	#NUM!	-1.23683	#NUM!
0.24076	-14.1195	0.23984	-7.23827		-0.618416	#NUM!	-1.24016	#NUM!
0.24015	-14.1275	0.23923	-7.23827		-0.619517	#NUM!	-1.24237	#NUM!
0.23892	-14.1336	0.238	-7.23827		-0.621747	#NUM!	-1.24685	#NUM!
0.23831	-14.1416	0.23678	-7.23704		-0.622858	#NUM!	-1.25131	#NUM!
0.23678	-14.1478	0.23555	-7.23766		-0.625655	#NUM!	-1.25583	#NUM!
0.23616	-14.1576	0.23524	-7.23704		-0.626794	#NUM!	-1.25698	#NUM!
0.23463	-14.1674	0.23402	-7.2395		-0.629616	#NUM!	-1.26149	#NUM!
0.2334	-14.1741	0.2331	-7.24072		-0.631899	#NUM!	-1.26492	#NUM!
0.23279	-14.1833	0.23218	-7.23888		-0.633036	#NUM!	-1.26835	#NUM!
0.23248	-14.1889	0.23095	-7.24134		-0.633614	#NUM!	-1.27296	#NUM!
0.23126	-14.1993	0.23064	-7.24256		-0.635899	#NUM!	-1.27413	#NUM!
0.23003	-14.2054	0.22942	-7.24134		-0.638216	#NUM!	-1.27874	#NUM!
0.2288	-14.2134	0.22819	-7.24502		-0.640544	#NUM!	-1.28341	#NUM!
0.22788	-14.222	0.22696	-7.2444		-0.642294	#NUM!	-1.2881	#NUM!
0.22666	-14.23	0.22666	-7.24563		-0.644625	#NUM!	-1.28925	#NUM!
0.22635	-14.2379	0.22482	-7.24502		-0.64522	#NUM!	-1.29633	#NUM!
0.22543	-14.2453	0.2242	-7.24563		-0.646988	#NUM!	-1.29873	#NUM!
0.2239	-14.252	0.22328	-7.24379		-0.649946	#NUM!	-1.3023	#NUM!
0.22298	-14.26	0.22175	-7.24624		-0.651734	#NUM!	-1.30827	#NUM!
0.22236	-14.2661	0.22114	-7.24747		-0.652943	#NUM!	-1.31067	#NUM!
0.22114	-14.2735	0.22022	-7.2487		-0.655333	#NUM!	-1.31429	#NUM!
0.22022	-14.2803	0.2193	-7.24808		-0.657143	#NUM!	-1.31792	#NUM!
0.21899	-14.2882	0.21776	-7.24808		-0.659576	#NUM!	-1.32404	#NUM!
0.21807	-14.2974	0.21684	-7.24808		-0.661404	#NUM!	-1.32772	#NUM!
0.21653	-14.306	0.21592	-7.24931		-0.664482	#NUM!	-1.33141	#NUM!
0.21623	-14.3109	0.215	-7.25115		-0.665084	#NUM!	-1.33512	#NUM!
0.21439	-14.3207	0.21377	-7.24747		-0.668795	#NUM!	-1.34011	#NUM!
0.21408	-14.3244	0.21316	-7.25115		-0.669424	#NUM!	-1.34259	#NUM!
0.21316	-14.3342	0.21255	-7.25177		-0.671294	#NUM!	-1.34508	#NUM!
0.21163	-14.3404	0.21101	-7.25054		-0.674423	#NUM!	-1.35139	#NUM!
0.21071	-14.3502	0.21009	-7.24931		-0.676315	#NUM!	-1.35519	#NUM!
0.20979	-14.3563	0.20917	-7.24624		-0.678215	#NUM!	-1.359	#NUM!
0.20917	-14.3637	0.20825	-7.25361		-0.679501	#NUM!	-1.36283	#NUM!
0.20764	-14.371	0.20703	-7.25177		-0.682689	#NUM!	-1.36793	#NUM!
0.20672	-14.3796	0.20611	-7.25361		-0.684618	#NUM!	-1.3718	#NUM!
0.2058	-14.3901	0.20519	-7.25054		-0.686555	#NUM!	-1.37569	#NUM!
0.20488	-14.3925	0.20427	-7.25299		-0.6885	#NUM!	-1.37959	#NUM!
0.20365	-14.4017	0.20304	-7.25238		-0.691116	#NUM!	-1.38484	#NUM!
0.20335	-14.406	0.20212	-7.25361		-0.691756	#NUM!	-1.38878	#NUM!
0.20273	-14.4127	0.20089	-7.25729		-0.693082	#NUM!	-1.39408	#NUM!
0.2012	-14.4244	0.19997	-7.25545		-0.696372	#NUM!	-1.39807	#NUM!
0.20028	-14.4293	0.19875	-7.25483		-0.698362	#NUM!	-1.40339	#NUM!
0.19875	-14.436	0.19844	-7.25361		-0.701693	#NUM!	-1.40474	#NUM!
0.19813	-14.4428	0.19691	-7.25729		-0.70305	#NUM!	-1.41146	#NUM!
0.1966	-14.4526	0.19599	-7.25667		-0.706416	#NUM!	-1.41553	#NUM!
0.19599	-14.4575	0.19507	-7.26035		-0.707766	#NUM!	-1.41962	#NUM!
0.19507	-14.4655	0.19384	-7.26035		-0.70981	#NUM!	-1.42511	#NUM!
0.19415	-14.4735	0.19292	-7.25606		-0.711863	#NUM!	-1.42925	#NUM!
0.19292	-14.4784	0.192	-7.26281		-0.714623	#NUM!	-1.4334	#NUM!
0.1923	-14.4863	0.19077	-7.26158		-0.716021	#NUM!	-1.43898	#NUM!
0.19077	-14.4925	0.19046	-7.25913		-0.71949	#NUM!	-1.44039	#NUM!
0.19016	-14.5005	0.18893	-7.26158		-0.720881	#NUM!	-1.4474	#NUM!
0.18893	-14.5048	0.18801	-7.26158		-0.723699	#NUM!	-1.45164	#NUM!
0.1877	-14.5121	0.18709	-7.26035		-0.726536	#NUM!	-1.4559	#NUM!
0.18678	-14.5232	0.18617	-7.26035		-0.72867	#NUM!	-1.46018	#NUM!
0.18617	-14.5268	0.18525	-7.26219		-0.73009	#NUM!	-1.46448	#NUM!
0.18525	-14.536	0.18402	-7.25913		-0.732242	#NUM!	-1.47027	#NUM!
0.18402	-14.541	0.1831	-7.26281		-0.735135	#NUM!	-1.47462	#NUM!
0.1828	-14.5465	0.18188	-7.26465		-0.738024	#NUM!	-1.48043	#NUM!
0.18218	-14.5526	0.18126	-7.26403		-0.739499	#NUM!	-1.4834	#NUM!
0.18126	-14.5594	0.18004	-7.26342		-0.741698	#NUM!	-1.48926	#NUM!
0.17973	-14.5643	0.17912	-7.26342		-0.745379	#NUM!	-1.49371	#NUM!
0.17881	-14.5735	0.17789	-7.26281		-0.747608	#NUM!	-1.4997	#NUM!
0.1782	-14.5777	0.17728	-7.26465		-0.749092	#NUM!	-1.50268	#NUM!
0.17697	-14.5888	0.17605	-7.26649		-0.7521	#NUM!	-1.50873	#NUM!
0.17574	-14.5888	0.17513	-7.26587		-0.755129	#NUM!	-1.51328	#NUM!
0.17482	-14.6017	0.17421	-7.26342		-0.757409	#NUM!	-1.51785	#NUM!
0.1736	-14.6035	0.17298	-7.26465		-0.76045	#NUM!	-1.52401	#NUM!
0.17298	-14.6103	0.17176	-7.2671		-0.762004	#NUM!	-1.53016	#NUM!
0.17206	-14.6219	0.17114	-7.26281		-0.76432	#NUM!	-1.5333	#NUM!
0.17114	-14.6256	0.16992	-7.26526		-0.766648	#NUM!	-1.53951	#NUM!
0.16992	-14.6336	0.169	-7.26158		-0.769756	#NUM!	-1.54423	#NUM!
0.1693	-14.636	0.16838	-7.26158		-0.771343	#NUM!	-1.54742	#NUM!
0.16808	-14.644	0.16654	-7.26649		-0.774484	#NUM!	-1.55696	#NUM!
0.16685	-14.6465	0.16593	-7.26465		-0.777674	#NUM!	-1.56015	#NUM!
0.16593	-14.6557	0.16501	-7.26465		-0.780075	#NUM!	-1.56498	#NUM!
0.16501	-14.6624	0.16409	-7.2671		-0.78249	#NUM!	-1.56984	#NUM!
0.16439	-14.6679	0.16317	-7.2671		-0.784125	#NUM!	-1.57472	#NUM!
0.16286	-14.6765	0.16255	-7.26403		-0.788186	#NUM!	-1.57803	#NUM!
0.16194	-14.6741	0.16102	-7.26587		-0.790646	#NUM!	-1.58624	#NUM!
0.16133	-14.6814	0.1601	-7.26403		-0.792285	#NUM!	-1.59122	#NUM!
0.1601	-14.6875	0.15918	-7.26281		-0.795609	#NUM!	-1.59622	#NUM!
0.15887	-14.6931	0.15857	-7.26771		-0.798958	#NUM!	-1.59956	#NUM!
0.15826	-14.698	0.15703	-7.26403		-0.800629	#NUM!	-1.60803	#NUM!
0.15703	-14.706	0.15581	-7.26342		-0.804017	#NUM!	-1.61481	#NUM!
0.15581	-14.7121	0.15519	-7.26526		-0.807405	#NUM!	-1.61827	#NUM!
0.1555	-14.7145	0.15397	-7.26833		-0.80827	#NUM!	-1.62513	#NUM!
0.15427	-14.7201	0.15335	-7.26342		-0.811719	#NUM!	-1.62863	#NUM!
0.15335	-14.728	0.15213	-7.26526		-0.814316	#NUM!	-1.63557	#NUM!
0.15213	-14.7305	0.15151	-7.26833		-0.817785	#NUM!	-1.63912	#NUM!
0.1509	-14.7397	0.14998	-7.26526		-0.821311	#NUM!	-1.64793	#NUM!
0.14998	-14.7458	0.14937	-7.26403		-0.823967	#NUM!	-1.65147	#NUM!
0.14906	-14.7471	0.14845	-7.26281		-0.826639	#NUM!	-1.65684	#NUM!
0.14845	-14.7538	0.14722	-7.26465		-0.82842	#NUM!	-1.66407	#NUM!
0.14753	-14.7606	0.14599	-7.26587		-0.83112	#NUM!	-1.67135	#NUM!
0.14599	-14.7636	0.14507	-7.26219		-0.835677	#NUM!	-1.67684	#NUM!
0.14477	-14.7691	0.14385	-7.26158		-0.839321	#NUM!	-1.68418	#NUM!
0.14415	-14.7753	0.14323	-7.26035		-0.841185	#NUM!	-1.68793	#NUM!
0.14293	-14.7802	0.14201	-7.26097		-0.844877	#NUM!	-1.69536	#NUM!
0.14231	-14.7826	0.14139	-7.2579		-0.846765	#NUM!	-1.69916	#NUM!
0.14078	-14.7937	0.14016	-7.26097		-0.851459	#NUM!	-1.70675	#NUM!
0.13955	-14.7937	0.13894	-7.25974		-0.85527	#NUM!	-1.71435	#NUM!
0.13924	-14.798	0.13771	-7.25851		-0.856236	#NUM!	-1.72207	#NUM!
0.1374	-14.8029	0.1371	-7.2579		-0.862013	#NUM!	-1.72593	#NUM!
0.1374	-14.8102	0.13618	-7.25851		-0.862013	#NUM!	-1.73177	#NUM!
0.13618	-14.8164	0.13495	-7.25606		-0.865887	#NUM!	-1.73965	#NUM!
0.13556	-14.8188	0.13434	-7.2579		-0.867868	#NUM!	-1.74359	#NUM!
0.13434	-14.8256	0.13342	-7.25545		-0.871795	#NUM!	-1.74956	#NUM!
0.1328	-14.8262	0.13188	-7.25729		-0.876802	#NUM!	-1.75964	#NUM!
0.13158	-14.8311	0.13127	-7.25177		-0.88081	#NUM!	-1.76367	#NUM!
0.13096	-14.836	0.13035	-7.25299		-0.882861	#NUM!	-1.76978	#NUM!
0.12974	-14.8354	0.12882	-7.24808		-0.886926	#NUM!	-1.78003	#NUM!
0.12912	-14.8409	0.1279	-7.24931		-0.889006	#NUM!	-1.78626	#NUM!
0.1279	-14.8446	0.12728	-7.25177		-0.893129	#NUM!	-1.79048	#NUM!
0.12759	-14.8495	0.12606	-7.25177		-0.894183	#NUM!	-1.79885	#NUM!
0.12636	-14.8513	0.12483	-7.25177		-0.89839	#NUM!	-1.80736	#NUM!
0.12514	-14.8532	0.12422	-7.24931		-0.902604	#NUM!	-1.81162	#NUM!
0.12422	-14.8593	0.12299	-7.24563		-0.905808	#NUM!	-1.82026	#NUM!
0.1233	-14.8624	0.12207	-7.24808		-0.909037	#NUM!	-1.82678	#NUM!
0.12176	-14.8679	0.12084	-7.24379		-0.914495	#NUM!	-1.83558	#NUM!
0.12084	-14.871	0.12023	-7.24624		-0.917789	#NUM!	-1.83997	#NUM!
0.11992	-14.8716	0.11931	-7.24624		-0.921108	#NUM!	-1.84665	#NUM!
0.119	-14.8753	0.11839	-7.24502		-0.924453	#NUM!	-1.85337	#NUM!
0.11808	-14.8832	0.11716	-7.24072		-0.927824	#NUM!	-1.86244	#NUM!
0.11686	-14.8814	0.11624	-7.24134		-0.932334	#NUM!	-1.86929	#NUM!
0.11624	-14.882	0.11471	-7.2395		-0.934644	#NUM!	-1.8808	#NUM!
0.11502	-14.8881	0.11409	-7.23827		-0.939227	#NUM!	-1.8855	#NUM!
0.1144	-14.8894	0.11317	-7.23643		-0.941574	#NUM!	-1.89254	#NUM!
0.11317	-14.8931	0.11195	-7.23398		-0.946269	#NUM!	-1.90195	#NUM!
0.11225	-14.8955	0.11103	-7.23582		-0.949814	#NUM!	-1.90912	#NUM!
0.11072	-14.8986	0.11011	-7.23214		-0.955774	#NUM!	-1.91635	#NUM!
0.11041	-14.901	0.10919	-7.23275		-0.956992	#NUM!	-1.92363	#NUM!
0.10888	-14.9041	0.10827	-7.23336		-0.963052	#NUM!	-1.93098	#NUM!
0.10796	-14.909	0.10735	-7.23091		-0.966737	#NUM!	-1.9384	#NUM!
0.10735	-14.9096	0.10643	-7.22907		-0.969198	#NUM!	-1.94587	#NUM!
0.10612	-14.9096	0.10489	-7.22784		-0.974203	#NUM!	-1.95853	#NUM!
0.1052	-14.9115	0.10428	-7.22723		-0.977984	#NUM!	-1.9636	#NUM!
0.10397	-14.9121	0.10336	-7.22171		-0.983092	#NUM!	-1.97129	#NUM!
0.10275	-14.9194	0.10183	-7.22416		-0.988218	#NUM!	-1.98425	#NUM!
0.10152	-14.9194	0.10091	-7.22048		-0.993448	#NUM!	-1.99213	#NUM!
0.10121	-14.9219	0.09968	-7.22232		-0.994777	#NUM!	-2.00278	#NUM!
0.10029	-14.9237	0.09937	-7.22048		-0.998742	#NUM!	-2.00549	#NUM!
0.09907	-14.9207	0.09845	-7.21741		-1.00406	#NUM!	-2.01357	#NUM!
0.09784	-14.9237	0.09692	-7.21373		-1.00948	#NUM!	-2.02717	#NUM!
0.09692	-14.9231	0.096	-7.21128		-1.01359	#NUM!	-2.03546	#NUM!
0.096	-14.9268	0.09508	-7.20944		-1.01773	#NUM!	-2.04382	#NUM!
0.09508	-14.9256	0.09355	-7.20576		-1.02191	#NUM!	-2.05791	#NUM!
0.09416	-14.9256	0.09324	-7.20269		-1.02613	#NUM!	-2.0608	#NUM!
0.09324	-14.9286	0.09201	-7.20208		-1.0304	#NUM!	-2.07233	#NUM!
0.09232	-14.9286	0.09079	-7.19656		-1.0347	#NUM!	-2.08392	#NUM!
0.09109	-14.9299	0.09017	-7.19717		-1.04053	#NUM!	-2.08988	#NUM!
0.09017	-14.928	0.08925	-7.19411		-1.04494	#NUM!	-2.09878	#NUM!
0.08894	-14.9311	0.08802	-7.19226		-1.0509	#NUM!	-2.11084	#NUM!
0.08833	-14.928	0.0868	-7.1892		-1.05389	#NUM!	-2.12296	#NUM!
0.0871	-14.9311	0.08618	-7.18736		-1.05998	#NUM!	-2.12919	#NUM!
0.08618	-14.9286	0.08526	-7.18429		-1.06459	#NUM!	-2.13851	#NUM!
0.08465	-14.9299	0.08434	-7.18306		-1.07237	#NUM!	-2.14793	#NUM!
0.08404	-14.9274	0.08312	-7.17816		-1.07551	#NUM!	-2.16059	#NUM!
0.0825	-14.9268	0.08189	-7.17632		-1.08355	#NUM!	-2.17354	#NUM!
0.0825	-14.9256	0.08097	-7.17264		-1.08355	#NUM!	-2.18335	#NUM!
0.08097	-14.9243	0.08036	-7.17018		-1.09168	#NUM!	-2.18992	#NUM!
0.07974	-14.9262	0.07852	-7.17079		-1.09832	#NUM!	-2.21004	#NUM!
0.07852	-14.9243	0.07821	-7.16589		-1.10502	#NUM!	-2.21348	#NUM!
0.07821	-14.9225	0.07698	-7.16711		-1.10674	#NUM!	-2.22724	#NUM!
0.07729	-14.9213	0.07637	-7.16221		-1.11188	#NUM!	-2.23415	#NUM!
0.07576	-14.9213	0.07514	-7.15669		-1.12056	#NUM!	-2.24826	#NUM!
0.07545	-14.917	0.07392	-7.15423		-1.12234	#NUM!	-2.26248	#NUM!
0.07361	-14.9151	0.073	-7.14933		-1.13306	#NUM!	-2.27335	#NUM!
0.073	-14.9139	0.07208	-7.1481		-1.13668	#NUM!	-2.28437	#NUM!
0.07177	-14.9133	0.07146	-7.14196		-1.14406	#NUM!	-2.29187	#NUM!
0.07116	-14.9084	0.06993	-7.1389		-1.14776	#NUM!	-2.31067	#NUM!
0.06993	-14.9078	0.06932	-7.1346		-1.15534	#NUM!	-2.31828	#NUM!
0.0687	-14.9059	0.0684	-7.13031		-1.16304	#NUM!	-2.32989	#NUM!
0.06809	-14.901	0.06717	-7.12724		-1.16692	#NUM!	-2.34565	#NUM!
0.06717	-14.9004	0.06594	-7.12479		-1.17282	#NUM!	-2.3617	#NUM!
0.06625	-14.8955	0.06502	-7.12295		-1.17881	#NUM!	-2.37391	#NUM!
0.06502	-14.8924	0.0641	-7.11682		-1.18695	#NUM!	-2.38628	#NUM!
0.0638	-14.8881	0.06318	-7.1162		-1.19518	#NUM!	-2.39884	#NUM!
0.06287	-14.8851	0.06165	-7.11191		-1.20156	#NUM!	-2.42013	#NUM!
0.06226	-14.8826	0.06103	-7.10823		-1.20579	#NUM!	-2.42891	#NUM!
0.06073	-14.8771	0.06011	-7.10393		-1.2166	#NUM!	-2.44211	#NUM!
0.06011	-14.8728	0.05919	-7.10025		-1.22105	#NUM!	-2.4555	#NUM!
0.05919	-14.8691	0.05889	-7.09596		-1.22775	#NUM!	-2.45992	#NUM!
0.05766	-14.8648	0.05705	-7.09535		-1.23913	#NUM!	-2.48749	#NUM!
0.05674	-14.8599	0.05643	-7.09044		-1.24611	#NUM!	-2.49698	#NUM!
0.05613	-14.8556	0.0549	-7.08921		-1.2508	#NUM!	-2.52086	#NUM!
0.0549	-14.852	0.05429	-7.08614		-1.26043	#NUM!	-2.53056	#NUM!
0.05429	-14.8446	0.05245	-7.08246		-1.26528	#NUM!	-2.56051	#NUM!
0.05275	-14.8409	0.05214	-7.07694		-1.27778	#NUM!	-2.56566	#NUM!
0.05245	-14.8336	0.05153	-7.07326		-1.28025	#NUM!	-2.57588	#NUM!
0.05091	-14.8299	0.04999	-7.06774		-1.2932	#NUM!	-2.60223	#NUM!
0.04999	-14.8225	0.04846	-7.06283		-1.30112	#NUM!	-2.62923	#NUM!
0.04907	-14.8158	0.04846	-7.06099		-1.30918	#NUM!	-2.62923	#NUM!
0.04815	-14.8133	0.04631	-7.06038		-1.3174	#NUM!	-2.66865	#NUM!
0.04723	-14.8059	0.04601	-7.0567		-1.32578	#NUM!	-2.6743	#NUM!
0.04601	-14.801	0.04539	-7.05547		-1.33715	#NUM!	-2.68608	#NUM!
0.04509	-14.7918	0.04386	-7.04995		-1.34592	#NUM!	-2.71586	#NUM!
0.04417	-14.7863	0.04263	-7.04689		-1.35487	#NUM!	-2.74057	#NUM!
0.04294	-14.7771	0.04233	-7.04136		-1.36714	#NUM!	-2.7467	#NUM!
0.04171	-14.7704	0.04141	-7.04198		-1.37976	#NUM!	-2.76579	#NUM!
0.04079	-14.7667	0.04018	-7.03768		-1.38945	#NUM!	-2.79198	#NUM!
0.03987	-14.7575	0.03895	-7.03462		-1.39935	#NUM!	-2.81899	#NUM!
0.03895	-14.7507	0.03803	-7.0291		-1.40949	#NUM!	-2.83975	#NUM!
0.03803	-14.7409	0.0368	-7.02787		-1.41987	#NUM!	-2.8683	#NUM!
0.0365	-14.7342	0.03619	-7.0248		-1.43771	#NUM!	-2.88282	#NUM!
0.03588	-14.7231	0.03496	-7.01744		-1.44515	#NUM!	-2.91286	#NUM!
0.03527	-14.7188	0.03404	-7.01008		-1.45259	#NUM!	-2.93602	#NUM!
0.03404	-14.7115	0.03343	-7.00947		-1.46801	#NUM!	-2.95173	#NUM!
0.03282	-14.7011	0.0319	-7.00885		-1.48386	#NUM!	-2.99242	#NUM!
0.0319	-14.6912	0.03159	-7.00088		-1.49621	#NUM!	-3.0009	#NUM!
0.03098	-14.6839	0.03006	-6.99781		-1.50892	#NUM!	-3.04402	#NUM!
0.02975	-14.671	0.02852	-6.99781		-1.52651	#NUM!	-3.0897	#NUM!
0.02883	-14.6649	0.02791	-6.99168		-1.54016	#NUM!	-3.10848	#NUM!
0.0273	-14.6575	0.02699	-6.98922		-1.56384	#NUM!	-3.13759	#NUM!
0.02668	-14.6465	0.02576	-6.98432		-1.57381	#NUM!	-3.17811	#NUM!
0.02576	-14.6366	0.02515	-6.98064		-1.58905	#NUM!	-3.19892	#NUM!
0.02515	-14.628	0.02392	-6.98002		-1.59946	#NUM!	-3.24248	#NUM!
0.02392	-14.617	0.02331	-6.97389		-1.62124	#NUM!	-3.26492	#NUM!
0.02331	-14.6115	0.02178	-6.9745		-1.63246	#NUM!	-3.32388	#NUM!
0.02178	-14.6011	0.02086	-6.97144		-1.66194	#NUM!	-3.36137	#NUM!
0.02086	-14.5894	0.01963	-6.96592		-1.68069	#NUM!	-3.41416	#NUM!
0.02024	-14.5808	0.01902	-6.96469		-1.69379	#NUM!	-3.44158	#NUM!
0.01932	-14.5722	0.01779	-6.9653		-1.71399	#NUM!	-3.49965	#NUM!
0.0181	-14.56	0.01687	-6.95671		-1.74232	#NUM!	-3.54577	#NUM!
0.01687	-14.5538	0.01626	-6.95733		-1.77288	#NUM!	-3.57776	#NUM!
0.01656	-14.5397	0.01472	-6.95242		-1.78094	#NUM!	-3.66418	#NUM!
0.01503	-14.5287	0.01442	-6.94935		-1.82304	#NUM!	-3.68207	#NUM!
0.01411	-14.5201	0.01258	-6.9469		-1.85047	#NUM!	-3.80064	#NUM!
0.01288	-14.5048	0.01196	-6.94445		-1.89008	#NUM!	-3.84454	#NUM!
0.01196	-14.4925	0.01135	-6.94199		-1.92227	#NUM!	-3.89001	#NUM!
0.01104	-14.4821	0.01043	-6.93831		-1.95703	#NUM!	-3.96343	#NUM!
0.00951	-14.4723	0.00889	-6.93893		-2.02182	#NUM!	-4.1022	#NUM!
0.0092	-14.46	0.00797	-6.93524		-2.03621	#NUM!	-4.19708	#NUM!
0.00767	-14.4483	0.00705	-6.92788		-2.1152	#NUM!	-4.30362	#NUM!
0.00675	-14.4373	0.00613	-6.92482		-2.1707	#NUM!	-4.42508	#NUM!
0.00613	-14.4256	0.00521	-6.92604		-2.21254	#NUM!	-4.56632	#NUM!
0.00491	-14.4103	0.00399	-6.92298		-2.30892	#NUM!	-4.79805	#NUM!
0.00429	-14.4011	0.00307	-6.91746		-2.36754	#NUM!	-5.02572	#NUM!
0.00307	-14.387	0.00184	-6.915		-2.51286	#NUM!	-5.47036	#NUM!
0.00215	-14.3747	0.000920238	-6.91255		-2.66756	#NUM!	-6.0722	#NUM!
0.00184	-14.1588	0.00184	-6.7733		-2.73518	#NUM!	-5.47036	#NUM!
0.00368	-13.8828	0.00245	-6.61566		-2.43415	#NUM!	-5.22167	#NUM!
0.00368	-13.6343	0.00368	-6.46844		-2.43415	#NUM!	-4.8683	#NUM!
0.00521	-13.4024	0.00429	-6.3341		-2.28316	#NUM!	-4.73509	#NUM!
0.00644	-13.1847	0.00521	-6.2059		-2.19111	#NUM!	-4.56632	#NUM!
0.00736	-12.9774	0.00613	-6.08689		-2.13312	#NUM!	-4.42508	#NUM!
0.00859	-12.7762	0.00675	-5.97648		-2.06601	#NUM!	-4.34139	#NUM!
0.00859	-12.5823	0.00797	-5.86668		-2.06601	#NUM!	-4.19708	#NUM!
0.00981	-12.394	0.0092	-5.76731		-2.00833	#NUM!	-4.07242	#NUM!
0.01073	-12.2131	0.00981	-5.66303		-1.9694	#NUM!	-4.01666	#NUM!
0.01196	-12.0382	0.01104	-5.56672		-1.92227	#NUM!	-3.91406	#NUM!
0.01288	-11.8671	0.01227	-5.47287		-1.89008	#NUM!	-3.82231	#NUM!
0.0135	-11.6959	0.0138	-5.38147		-1.86967	#NUM!	-3.72024	#NUM!
0.01472	-11.5371	0.01442	-5.29253		-1.83209	#NUM!	-3.68207	#NUM!
0.01595	-11.3733	0.01503	-5.20542		-1.79724	#NUM!	-3.64608	#NUM!
0.01687	-11.2218	0.01626	-5.12077		-1.77288	#NUM!	-3.57776	#NUM!
0.01779	-11.069	0.01779	-5.03612		-1.74982	#NUM!	-3.49965	#NUM!
0.01871	-10.9212	0.0181	-4.95638		-1.72793	#NUM!	-3.48464	#NUM!
0.01963	-10.7752	0.01932	-4.87786		-1.70708	#NUM!	-3.42799	#NUM!
0.02055	-10.6329	0.01963	-4.80057		-1.68719	#NUM!	-3.41416	#NUM!
0.02147	-10.493	0.02116	-4.72451		-1.66817	#NUM!	-3.34897	#NUM!
0.0227	-10.3556	0.02208	-4.64906		-1.64397	#NUM!	-3.312	#NUM!
0.02362	-10.2207	0.023	-4.57422		-1.62672	#NUM!	-3.27654	#NUM!
0.02484	-10.0839	0.02392	-4.5049		-1.60485	#NUM!	-3.24248	#NUM!
0.02546	-9.95876	0.02515	-4.43865		-1.59414	#NUM!	-3.19892	#NUM!
0.02668	-9.83239	0.02607	-4.37057		-1.57381	#NUM!	-3.16772	#NUM!
0.0273	-9.70787	0.02699	-4.30064		-1.56384	#NUM!	-3.13759	#NUM!
0.02852	-9.58212	0.0276	-4.235		-1.54485	#NUM!	-3.11818	#NUM!
0.02975	-9.4576	0.02914	-4.17427		-1.52651	#NUM!	-3.07102	#NUM!
0.03036	-9.33982	0.03036	-4.11293		-1.5177	#NUM!	-3.0354	#NUM!
0.0319	-9.22205	0.03067	-4.04546		-1.49621	#NUM!	-3.02657	#NUM!
0.03282	-9.10673	0.0319	-3.9878		-1.48386	#NUM!	-2.99242	#NUM!
0.03404	-8.99202	0.03312	-3.924		-1.46801	#NUM!	-2.95982	#NUM!
0.03435	-8.87731	0.03404	-3.86573		-1.46407	#NUM!	-2.93602	#NUM!
0.03527	-8.76874	0.03466	-3.80623		-1.45259	#NUM!	-2.92034	#NUM!
0.0368	-8.65709	0.03558	-3.75163		-1.43415	#NUM!	-2.89759	#NUM!
0.03803	-8.54913	0.03711	-3.69275		-1.41987	#NUM!	-2.86102	#NUM!
0.03834	-8.4424	0.03742	-3.63692		-1.41635	#NUM!	-2.85379	#NUM!
0.03957	-8.33628	0.03926	-3.58172		-1.40263	#NUM!	-2.8121	#NUM!
0.04049	-8.23507	0.04018	-3.52958		-1.39265	#NUM!	-2.79198	#NUM!
0.04141	-8.13263	0.0411	-3.47498		-1.38289	#NUM!	-2.77232	#NUM!
0.04263	-8.03019	0.04202	-3.42284		-1.37028	#NUM!	-2.75309	#NUM!
0.04355	-7.93204	0.04325	-3.36702		-1.36101	#NUM!	-2.72803	#NUM!
0.04417	-7.8296	0.04355	-3.31856		-1.35487	#NUM!	-2.72202	#NUM!
0.0457	-7.73636	0.04509	-3.26765		-1.34008	#NUM!	-2.69184	#NUM!
0.04631	-7.63822	0.04601	-3.21735		-1.33433	#NUM!	-2.6743	#NUM!
0.04785	-7.54375	0.04662	-3.16644		-1.32012	#NUM!	-2.66286	#NUM!
0.04846	-7.44806	0.04815	-3.1192		-1.31462	#NUM!	-2.63481	#NUM!
0.04938	-7.35605	0.04907	-3.06952		-1.30645	#NUM!	-2.61837	#NUM!
0.0503	-7.26526	0.04999	-3.02413		-1.29843	#NUM!	-2.60223	#NUM!
0.05153	-7.17202	0.05091	-2.97567		-1.28794	#NUM!	-2.58639	#NUM!
0.05275	-7.0843	0.05183	-2.93211		-1.27778	#NUM!	-2.57084	#NUM!
0.05337	-6.99352	0.05275	-2.88427		-1.2727	#NUM!	-2.55556	#NUM!
0.05429	-6.90641	0.05429	-2.84194		-1.26528	#NUM!	-2.53056	#NUM!
0.05582	-6.81992	0.05429	-2.79348		-1.25321	#NUM!	-2.53056	#NUM!
0.05613	-6.73711	0.05613	-2.7487		-1.2508	#NUM!	-2.50161	#NUM!
0.05735	-6.65123	0.05674	-2.70392		-1.24147	#NUM!	-2.49222	#NUM!
0.05797	-6.56597	0.05827	-2.66099		-1.2368	#NUM!	-2.46911	#NUM!
0.05919	-6.48009	0.05889	-2.61805		-1.22775	#NUM!	-2.45992	#NUM!
0.06042	-6.39728	0.05981	-2.57633		-1.21882	#NUM!	-2.44645	#NUM!
0.06165	-6.31815	0.06134	-2.53524		-1.21007	#NUM!	-2.42451	#NUM!
0.06226	-6.23534	0.06195	-2.4923		-1.20579	#NUM!	-2.41592	#NUM!
0.06287	-6.15805	0.06318	-2.45304		-1.20156	#NUM!	-2.39884	#NUM!
0.06472	-6.07831	0.0641	-2.4101		-1.18896	#NUM!	-2.38628	#NUM!
0.06502	-5.99918	0.06472	-2.37207		-1.18695	#NUM!	-2.37792	#NUM!
0.06656	-5.92189	0.06594	-2.33097		-1.17679	#NUM!	-2.3617	#NUM!
0.06778	-5.84276	0.06686	-2.28926		-1.1689	#NUM!	-2.34967	#NUM!
0.0684	-5.76976	0.06778	-2.25307		-1.16494	#NUM!	-2.3378	#NUM!
0.0684	-5.69186	0.0687	-2.21258		-1.16494	#NUM!	-2.32609	#NUM!
0.07024	-5.61825	0.06962	-2.17578		-1.15342	#NUM!	-2.31453	#NUM!
0.07116	-5.54464	0.07085	-2.13652		-1.14776	#NUM!	-2.29932	#NUM!
0.07238	-5.46919	0.07238	-2.10217		-1.14038	#NUM!	-2.28076	#NUM!
0.0733	-5.39558	0.073	-2.06413		-1.1349	#NUM!	-2.27335	#NUM!
0.07422	-5.32197	0.0733	-2.02672		-1.12948	#NUM!	-2.26979	#NUM!
0.07514	-5.2502	0.07484	-1.9893		-1.12413	#NUM!	-2.25173	#NUM!
0.07576	-5.18027	0.07545	-1.95311		-1.12056	#NUM!	-2.24468	#NUM!
0.07668	-5.1128	0.07668	-1.91998		-1.11532	#NUM!	-2.23064	#NUM!
0.07821	-5.04103	0.0779	-1.88195		-1.10674	#NUM!	-2.21693	#NUM!
0.07913	-4.97232	0.07913	-1.84944		-1.10166	#NUM!	-2.20332	#NUM!
0.08005	-4.90178	0.08005	-1.81202		-1.09664	#NUM!	-2.19328	#NUM!
0.08128	-4.83431	0.08097	-1.7789		-1.09002	#NUM!	-2.18335	#NUM!
0.08189	-4.76744	0.08158	-1.74332		-1.08677	#NUM!	-2.17683	#NUM!
0.08312	-4.69997	0.0822	-1.70774		-1.08029	#NUM!	-2.17026	#NUM!
0.08404	-4.63617	0.08373	-1.67891		-1.07551	#NUM!	-2.15424	#NUM!
0.08496	-4.56931	0.08496	-1.64211		-1.07079	#NUM!	-2.14157	#NUM!
0.08588	-4.50613	0.08557	-1.61328		-1.06611	#NUM!	-2.13536	#NUM!
0.0871	-4.43865	0.0871	-1.57647		-1.05998	#NUM!	-2.11996	#NUM!
0.08772	-4.37486	0.08772	-1.54519		-1.0569	#NUM!	-2.1138	#NUM!
0.08894	-4.30922	0.08864	-1.51268		-1.0509	#NUM!	-2.10474	#NUM!
0.09017	-4.2485	0.09017	-1.48201		-1.04494	#NUM!	-2.08988	#NUM!
0.09109	-4.18532	0.09109	-1.4495		-1.04053	#NUM!	-2.08106	#NUM!
0.09232	-4.11968	0.0914	-1.41944		-1.0347	#NUM!	-2.07811	#NUM!
0.09293	-4.06018	0.09293	-1.38631		-1.03184	#NUM!	-2.06369	#NUM!
0.09385	-3.997	0.09355	-1.35546		-1.02757	#NUM!	-2.05791	#NUM!
0.09508	-3.93934	0.09477	-1.32663		-1.02191	#NUM!	-2.04666	#NUM!
0.096	-3.87738	0.096	-1.29559		-1.01773	#NUM!	-2.03546	#NUM!
0.09692	-3.81481	0.09692	-1.26578		-1.01359	#NUM!	-2.02717	#NUM!
0.09815	-3.75715	0.09815	-1.2356		-1.00811	#NUM!	-2.01622	#NUM!
0.09937	-3.69765	0.09876	-1.20585		-1.00274	#NUM!	-2.01084	#NUM!
0.09999	-3.63815	0.09937	-1.17346		-1.00004	#NUM!	-2.00549	#NUM!
0.10121	-3.57988	0.1006	-1.14316		-0.994777	#NUM!	-1.9948	#NUM!
0.10213	-3.52099	0.10183	-1.11475		-0.990847	#NUM!	-1.98425	#NUM!
0.10305	-3.46333	0.10244	-1.08359		-0.986952	#NUM!	-1.97906	#NUM!
0.10397	-3.40751	0.10397	-1.05783		-0.983092	#NUM!	-1.96618	#NUM!
0.1052	-3.34985	0.10489	-1.02599		-0.977984	#NUM!	-1.95853	#NUM!
0.10581	-3.29464	0.10551	-0.99876		-0.975473	#NUM!	-1.95341	#NUM!
0.10735	-3.23882	0.10673	-0.97109		-0.969198	#NUM!	-1.94343	#NUM!
0.10796	-3.18239	0.10765	-0.94447		-0.966737	#NUM!	-1.93597	#NUM!
0.10857	-3.12534	0.10857	-0.91429		-0.96429	#NUM!	-1.92858	#NUM!
0.11011	-3.07504	0.10888	-0.88724		-0.958173	#NUM!	-1.9261	#NUM!
0.11072	-3.01492	0.11041	-0.85921		-0.955774	#NUM!	-1.91398	#NUM!
0.11225	-2.96156	0.11195	-0.83142		-0.949814	#NUM!	-1.90195	#NUM!
0.11317	-2.90758	0.11256	-0.80596		-0.946269	#NUM!	-1.89723	#NUM!
0.11379	-2.85298	0.11409	-0.77719		-0.943896	#NUM!	-1.8855	#NUM!
0.11471	-2.80084	0.11471	-0.75266		-0.940399	#NUM!	-1.8808	#NUM!
0.11624	-2.74809	0.11594	-0.72199		-0.934644	#NUM!	-1.87153	#NUM!
0.11686	-2.69595	0.11686	-0.69886		-0.932334	#NUM!	-1.86467	#NUM!
0.11778	-2.64136	0.11747	-0.67242		-0.928928	#NUM!	-1.86015	#NUM!
0.1187	-2.58738	0.119	-0.64666		-0.925549	#NUM!	-1.84891	#NUM!
0.11992	-2.53524	0.11931	-0.62347		-0.921108	#NUM!	-1.84665	#NUM!
0.12054	-2.48432	0.12054	-0.59544		-0.918869	#NUM!	-1.83774	#NUM!
0.12207	-2.43402	0.12146	-0.56937		-0.913391	#NUM!	-1.83113	#NUM!
0.12299	-2.38188	0.12238	-0.54269		-0.91013	#NUM!	-1.82458	#NUM!
0.12391	-2.33158	0.1236	-0.5214		-0.906894	#NUM!	-1.81596	#NUM!
0.12452	-2.28006	0.12483	-0.49349		-0.904761	#NUM!	-1.80736	#NUM!
0.12575	-2.2316	0.12544	-0.47		-0.900492	#NUM!	-1.80313	#NUM!
0.12636	-2.18314	0.12636	-0.44472		-0.89839	#NUM!	-1.79678	#NUM!
0.1279	-2.131	0.1279	-0.41872		-0.893129	#NUM!	-1.78626	#NUM!
0.12882	-2.08376	0.12851	-0.39498		-0.890017	#NUM!	-1.78213	#NUM!
0.12974	-2.03346	0.13004	-0.36927		-0.886926	#NUM!	-1.77185	#NUM!
0.13066	-1.98684	0.13066	-0.34701		-0.883857	#NUM!	-1.76771	#NUM!
0.13188	-1.93777	0.13188	-0.32124		-0.879821	#NUM!	-1.75964	#NUM!
0.1325	-1.89054	0.1328	-0.29726		-0.877784	#NUM!	-1.7536	#NUM!
0.13403	-1.84208	0.13372	-0.2726		-0.872798	#NUM!	-1.74761	#NUM!
0.13434	-1.79239	0.13434	-0.25095		-0.871795	#NUM!	-1.74359	#NUM!
0.13618	-1.74455	0.13526	-0.22518		-0.865887	#NUM!	-1.73766	#NUM!
0.13648	-1.69731	0.13679	-0.2039		-0.864931	#NUM!	-1.72789	#NUM!
0.13771	-1.65376	0.13771	-0.18059		-0.861035	#NUM!	-1.72207	#NUM!
0.13863	-1.60408	0.13863	-0.15458		-0.858143	#NUM!	-1.71629	#NUM!
0.13986	-1.56114	0.13924	-0.13403		-0.854306	#NUM!	-1.71247	#NUM!
0.14078	-1.51452	0.14047	-0.10925		-0.851459	#NUM!	-1.70483	#NUM!
0.1417	-1.46483	0.1417	-0.08858		-0.84863	#NUM!	-1.69726	#NUM!
0.14262	-1.41698	0.14262	-0.0637		-0.84582	#NUM!	-1.69164	#NUM!
0.14354	-1.37589	0.14354	-0.0409		-0.843027	#NUM!	-1.68605	#NUM!
0.14538	-1.32804	0.14446	-0.01873		-0.837495	#NUM!	-1.6805	#NUM!
0.14538	-1.28485	0.1463	0.00362		-0.837495	#NUM!	-1.66951	-2.44129
0.14661	-1.24167	0.1463	0.0201		-0.833836	#NUM!	-1.66951	-1.6968
0.14783	-1.19162	0.14753	0.04838		-0.830237	#NUM!	-1.66224	-1.31533
0.14875	-1.15328	0.14845	0.0686		-0.827543	#NUM!	-1.65684	-1.16368
0.14937	-1.1031	0.14967	0.09274		-0.825737	#NUM!	-1.64973	-1.03273
0.15059	-1.05936	0.15029	0.11405		-0.822204	#NUM!	-1.64614	-0.942905
0.15182	-1.01784	0.15151	0.13583		-0.818671	#NUM!	-1.63912	-0.867004
0.15274	-0.97293	0.15274	0.15624		-0.816047	#NUM!	-1.63209	-0.806208
0.15366	-0.9295	0.15305	0.17901		-0.813439	#NUM!	-1.63033	-0.747123
0.15427	-0.88423	0.15458	0.20094		-0.811719	#NUM!	-1.62169	-0.696934
0.15581	-0.84338	0.15611	0.21929		-0.807405	#NUM!	-1.61314	-0.658981
0.15611	-0.80057	0.15642	0.24444		-0.806569	#NUM!	-1.61142	-0.611828
0.15765	-0.75407	0.15765	0.26291		-0.802306	#NUM!	-1.60461	-0.580193
0.15826	-0.71475	0.15826	0.28548		-0.800629	#NUM!	-1.60126	-0.544424
0.15949	-0.6712	0.15949	0.30707		-0.797267	#NUM!	-1.59453	-0.512763
0.16071	-0.62752	0.16071	0.32609		-0.793957	#NUM!	-1.58791	-0.486663
0.16194	-0.58667	0.16102	0.34879		-0.790646	#NUM!	-1.58624	-0.457436
0.16255	-0.54299	0.16255	0.36964		-0.789013	#NUM!	-1.57803	-0.432221
0.16317	-0.50275	0.16347	0.3905		-0.78736	#NUM!	-1.57312	-0.408379
0.1647	-0.4611	0.1647	0.41123		-0.783306	#NUM!	-1.56661	-0.385915
0.16593	-0.41688	0.16562	0.43123		-0.780075	#NUM!	-1.56177	-0.365291
0.16685	-0.37596	0.16623	0.45196		-0.777674	#NUM!	-1.55858	-0.3449
0.16777	-0.33762	0.16746	0.47227		-0.775286	#NUM!	-1.55218	-0.32581
0.16869	-0.29511	0.16808	0.49331		-0.772911	#NUM!	-1.54897	-0.30688
0.16961	-0.2553	0.16961	0.51202		-0.770549	#NUM!	-1.5411	-0.290713
0.17084	-0.21341	0.17114	0.52974		-0.76741	#NUM!	-1.5333	-0.275937
0.17145	-0.17108	0.17176	0.5517		-0.765863	#NUM!	-1.53016	-0.258297
0.17298	-0.12869	0.17206	0.57538		-0.762004	#NUM!	-1.52864	-0.240045
0.1739	-0.09263	0.17329	0.59164		-0.7597	#NUM!	-1.52245	-0.227942
0.17482	-0.05009	0.17421	0.61311		-0.757409	#NUM!	-1.51785	-0.212462
0.17574	-0.01196	0.17544	0.63396		-0.755129	#NUM!	-1.51174	-0.197938
0.17636	0.0201	0.17666	0.65304		-0.7536	-1.6968	-1.50572	-0.18506
0.17758	0.07054	0.17758	0.67285		-0.750606	-1.15156	-1.50121	-0.172082
0.17881	0.10781	0.17789	0.69095		-0.747608	-0.967341	-1.4997	-0.160553
0.17942	0.14864	0.17942	0.71401		-0.746129	-0.827864	-1.49226	-0.146296
0.18065	0.18921	0.18065	0.72965		-0.743162	-0.723056	-1.48632	-0.136885
0.18157	0.22758	0.18126	0.75057		-0.740956	-0.642866	-1.4834	-0.124609
0.18218	0.26769	0.18218	0.76707		-0.739499	-0.572368	-1.479	-0.115165
0.18341	0.3064	0.18341	0.78842		-0.736577	-0.513711	-1.47315	-0.103242
0.18433	0.34695	0.18433	0.8051		-0.734404	-0.459733	-1.46881	-0.0941502
0.18556	0.38406	0.18586	0.82486		-0.731516	-0.415601	-1.46163	-0.0836198
0.18586	0.4208	0.18586	0.84774		-0.730814	-0.375924	-1.46163	-0.0717373
0.18801	0.45902	0.1874	0.86381		-0.725819	-0.338168	-1.45446	-0.0635818
0.18862	0.49987	0.18832	0.88166		-0.724412	-0.301143	-1.45021	-0.0546989
0.18924	0.53778	0.18924	0.89994		-0.722987	-0.269395	-1.44597	-0.0457864
0.18985	0.57575	0.19077	0.91852		-0.721589	-0.239766	-1.43898	-0.0369114
0.19169	0.612	0.19138	0.9368		-0.717401	-0.213249	-1.43621	-0.0283531
0.19169	0.65132	0.1923	0.95791		-0.717401	-0.186206	-1.43204	-0.0186753
0.19384	0.69211	0.19353	0.97471		-0.712557	-0.159825	-1.4265	-0.0111246
0.19445	0.72646	0.19476	0.99563		-0.711192	-0.138788	-1.421	-0.00190203
0.19568	0.7645	0.19568	1.01189		-0.708454	-0.116623	-1.41691	0.0051333
0.1966	0.80228	0.19629	1.03053		-0.706416	-0.095674	-1.4142	0.0130606
0.19783	0.84179	0.19691	1.05139		-0.703708	-0.0747962	-1.41146	0.0217638
0.19813	0.87577	0.19875	1.06691		-0.70305	-0.0576099	-1.40339	0.0281278
0.19997	0.91362	0.19936	1.08642		-0.699035	-0.0392344	-1.40072	0.0359978
0.20028	0.9495	0.20028	1.10451		-0.698362	-0.022505	-1.39672	0.0431697
0.20181	0.98833	0.20151	1.1215		-0.695057	-0.00509802	-1.39141	0.0497993
0.20243	1.02397	0.20212	1.14309		-0.693725	0.0102872	-1.38878	0.0580804
0.20335	1.06415	0.20365	1.1599		-0.691756	0.0270028	-1.38223	0.0644205
0.20427	1.10095	0.20488	1.17763		-0.689795	0.0417676	-1.377	0.0710089
0.20519	1.13647	0.20519	1.19229		-0.687844	0.055558	-1.37569	0.0763819
0.20733	1.17456	0.20611	1.21474		-0.683338	0.0698752	-1.3718	0.0844833
0.20764	1.20977	0.20733	1.22916		-0.682689	0.0827028	-1.36668	0.0896084
0.20825	1.24615	0.20825	1.24928		-0.681415	0.0955703	-1.36283	0.0966598
0.20948	1.28228	0.20917	1.26486		-0.678857	0.107983	-1.359	0.102042
0.21009	1.31859	0.21009	1.28565		-0.677595	0.12011	-1.35519	0.109123
0.21193	1.3554	0.21101	1.30086		-0.673808	0.132067	-1.35139	0.114231
0.21285	1.39447	0.21224	1.31822		-0.671926	0.144409	-1.34635	0.119988
0.21347	1.42643	0.21316	1.3408		-0.670663	0.15425	-1.34259	0.127364
0.21439	1.46342	0.21408	1.3557		-0.668795	0.165369	-1.33885	0.132164
0.21561	1.49838	0.21531	1.37361		-0.666331	0.175622	-1.33387	0.137863
0.21623	1.53513	0.21623	1.38883		-0.665084	0.186145	-1.33017	0.142649
0.21745	1.5715	0.21776	1.40453		-0.662641	0.196314	-1.32404	0.147531
0.21868	1.60524	0.21838	1.42428		-0.660191	0.20554	-1.32157	0.153595
0.2196	1.64376	0.2193	1.43888		-0.658368	0.215838	-1.31792	0.158025
0.22083	1.67756	0.22052	1.45943		-0.655942	0.224678	-1.3131	0.164183
0.22114	1.71222	0.22175	1.47575		-0.655333	0.23356	-1.30827	0.169013
0.22206	1.74908	0.22267	1.49378		-0.65353	0.24281	-1.30468	0.174287
0.22359	1.78466	0.22359	1.50881		-0.650548	0.251555	-1.3011	0.178635
0.2239	1.81883	0.2242	1.52574		-0.649946	0.259792	-1.29873	0.183481
0.22543	1.85741	0.22574	1.5423		-0.646988	0.268908	-1.29278	0.188169
0.22604	1.89054	0.22666	1.56255		-0.645815	0.276586	-1.28925	0.193834
0.22696	1.92857	0.22758	1.57874		-0.644051	0.285235	-1.28573	0.198311
0.22819	1.96108	0.22819	1.59561		-0.641703	0.292495	-1.28341	0.202927
0.22942	1.99727	0.22911	1.61285		-0.639369	0.300437	-1.27991	0.207594
0.23095	2.03039	0.23095	1.63063		-0.636482	0.307579	-1.27296	0.212355
0.23126	2.06965	0.23126	1.64861		-0.635899	0.315897	-1.2718	0.217118
0.23279	2.10339	0.23218	1.66462		-0.633036	0.32292	-1.26835	0.221315
0.2334	2.1359	0.2334	1.68155		-0.631899	0.329581	-1.2638	0.22571
0.23463	2.17148	0.23463	1.69694		-0.629616	0.336756	-1.25923	0.229666
0.23524	2.20583	0.23555	1.71443		-0.628489	0.343572	-1.25583	0.23412
0.23616	2.23957	0.23647	1.73326		-0.626794	0.350165	-1.25245	0.238864
0.23739	2.27453	0.23739	1.74712		-0.624538	0.356892	-1.24908	0.242323
0.238	2.31011	0.23831	1.76552		-0.623423	0.363633	-1.24572	0.246873
0.23892	2.34385	0.23923	1.78061		-0.621747	0.36993	-1.24237	0.250569
0.24015	2.38127	0.24046	1.80006		-0.619517	0.376809	-1.23791	0.255287
0.24076	2.41194	0.24107	1.81294		-0.618416	0.382366	-1.23571	0.258383
0.2426	2.4469	0.2423	1.8341		-0.615109	0.388616	-1.23129	0.263423
0.24322	2.48309	0.24322	1.84821		-0.614001	0.394992	-1.228	0.266751
0.24414	2.51499	0.24383	1.86661		-0.612361	0.400536	-1.22583	0.271054
0.24506	2.54996	0.24567	1.88502		-0.610728	0.406533	-1.2193	0.275316
0.24629	2.58492	0.24629	1.90096		-0.608553	0.412447	-1.21711	0.278973
0.24721	2.61743	0.24813	1.91507		-0.606934	0.417875	-1.21064	0.282185
0.24813	2.65178	0.24843	1.93532		-0.605321	0.423537	-1.20959	0.286753
0.24905	2.68675	0.24935	1.95004		-0.603713	0.429227	-1.20638	0.290044
0.24997	2.71803	0.25027	1.9666		-0.602112	0.434254	-1.20318	0.293716
0.25119	2.75668	0.25119	1.98194		-0.599998	0.440386	-1.2	0.297091
0.25273	2.78919	0.25242	1.99972		-0.597343	0.445478	-1.19575	0.300969
0.25303	2.82231	0.25334	2.01629		-0.596828	0.450605	-1.19259	0.304553
0.25426	2.85482	0.25426	2.03101		-0.594722	0.455579	-1.18944	0.307712
0.25518	2.88611	0.25549	2.04757		-0.593153	0.460313	-1.18525	0.311239
0.25579	2.9223	0.25641	2.06536		-0.592116	0.465725	-1.18213	0.314996
0.25702	2.95849	0.25702	2.08131		-0.590033	0.47107	-1.18007	0.318337
0.25825	2.99223	0.25855	2.09848		-0.58796	0.475995	-1.17491	0.321905
0.25917	3.02412	0.25917	2.11259		-0.586415	0.480599	-1.17283	0.324815
0.25978	3.05663	0.26009	2.13283		-0.585394	0.485243	-1.16975	0.328956
0.26131	3.08976	0.26101	2.14449		-0.582844	0.489925	-1.16669	0.331324
0.26254	3.1235	0.26254	2.16289		-0.580805	0.494642	-1.16161	0.335034
0.26346	3.15785	0.26407	2.18068		-0.579285	0.499391	-1.15656	0.338592
0.26407	3.19097	0.26377	2.19418		-0.578281	0.503923	-1.15755	0.341272
0.26561	3.22164	0.26561	2.21197		-0.575756	0.508077	-1.15151	0.344779
0.26591	3.25661	0.26622	2.22975		-0.575265	0.512766	-1.14952	0.348256
0.26714	3.29157	0.26745	2.2457		-0.573261	0.517403	-1.14551	0.351352
0.26806	3.32163	0.26837	2.2592		-0.571768	0.521351	-1.14253	0.353955
0.26959	3.35721	0.26898	2.27576		-0.569296	0.525979	-1.14056	0.357126
0.2699	3.38849	0.27052	2.29232		-0.568797	0.530006	-1.1356	0.360275
0.27082	3.421	0.27144	2.30888		-0.567319	0.534153	-1.13265	0.363401
0.27174	3.45413	0.27236	2.32606		-0.565846	0.538339	-1.12971	0.366621
0.27297	3.48848	0.27328	2.33833		-0.563885	0.542636	-1.12678	0.368906
0.2742	3.52344	0.2745	2.35796		-0.561933	0.546967	-1.12292	0.372536
0.27542	3.55718	0.27481	2.37391		-0.560005	0.551106	-1.12193	0.375464
0.27665	3.59092	0.27604	2.3917		-0.558069	0.555206	-1.11806	0.378707
0.27726	3.62465	0.27696	2.40396		-0.557113	0.559266	-1.11517	0.380927
0.27849	3.65901	0.27818	2.42237		-0.55519	0.563364	-1.11135	0.38424
0.27941	3.68845	0.27941	2.43831		-0.553758	0.566844	-1.10752	0.387089
0.28033	3.71912	0.28064	2.45488		-0.55233	0.57044	-1.1037	0.39003
0.28094	3.75408	0.28064	2.47205		-0.551386	0.574504	-1.1037	0.393057
0.28186	3.78598	0.28217	2.48555		-0.549967	0.578178	-1.09898	0.395423
0.28278	3.82217	0.28309	2.50334		-0.548551	0.58231	-1.09615	0.39852
0.28401	3.85468	0.28462	2.51867		-0.546666	0.585988	-1.09147	0.401171
0.28493	3.88536	0.28462	2.53339		-0.545262	0.589431	-1.09147	0.403702
0.28646	3.91787	0.28616	2.54689		-0.542936	0.59305	-1.08678	0.40601
0.28708	3.95222	0.28708	2.5659		-0.541997	0.596841	-1.08399	0.40924
0.2883	3.98411	0.28861	2.58063		-0.540155	0.600331	-1.07938	0.411726
0.28861	4.02092	0.28922	2.59719		-0.539689	0.604325	-1.07754	0.414504
0.29045	4.05404	0.29014	2.61559		-0.536929	0.607888	-1.07478	0.41757
0.29106	4.08226	0.29106	2.62909		-0.536017	0.610901	-1.07203	0.419805
0.29168	4.11845	0.29229	2.64687		-0.535093	0.614734	-1.06837	0.422733
0.2929	4.15219	0.2926	2.66282		-0.533281	0.618277	-1.06745	0.425342
0.29382	4.18286	0.29444	2.67877		-0.531919	0.621473	-1.06201	0.427935
0.29505	4.21414	0.29536	2.69227		-0.530104	0.624709	-1.0593	0.430119
0.29597	4.2485	0.29628	2.71251		-0.528752	0.628236	-1.0566	0.433371
0.29689	4.28101	0.2972	2.72416		-0.527404	0.631546	-1.0539	0.435233
0.29781	4.31413	0.29781	2.74195		-0.526061	0.634893	-1.05212	0.43806
0.29904	4.34787	0.29904	2.75729		-0.524271	0.638277	-1.04854	0.440482
0.30027	4.37854	0.30027	2.77324		-0.522488	0.641329	-1.04498	0.442987
0.30057	4.41473	0.30088	2.7898		-0.522054	0.644904	-1.04321	0.445573
0.3018	4.44663	0.30241	2.80452		-0.520281	0.648031	-1.03881	0.447859
0.30303	4.47791	0.30272	2.81924		-0.518514	0.651075	-1.03792	0.450132
0.30333	4.51165	0.30425	2.83581		-0.518085	0.654335	-1.03354	0.452677
0.30456	4.54293	0.30548	2.85421		-0.516327	0.657336	-1.03003	0.455486
0.30609	4.57851	0.30609	2.86893		-0.514151	0.660724	-1.0283	0.45772
0.30701	4.60918	0.30732	2.88304		-0.512847	0.663624	-1.02482	0.459851
0.30793	4.63679	0.30824	2.90205		-0.511548	0.666217	-1.02222	0.462705
0.30916	4.67236	0.30947	2.91432		-0.509817	0.669536	-1.01876	0.464537
0.30977	4.70733	0.31008	2.93088		-0.508961	0.672775	-1.01705	0.466998
0.311	4.74045	0.31131	2.94745		-0.50724	0.67582	-1.01361	0.469446
0.31223	4.77174	0.31223	2.96708		-0.505525	0.678677	-1.01105	0.472329
0.31315	4.8067	0.31315	2.98118		-0.504248	0.681847	-1.0085	0.474388
0.31376	4.83676	0.31407	2.99591		-0.503402	0.684555	-1.00595	0.476529
0.31499	4.86804	0.3156	3.01186		-0.501703	0.687354	-1.00173	0.478835
0.31591	4.90117	0.31591	3.02903		-0.500437	0.6903	-1.00087	0.481304
0.31652	4.93552	0.31683	3.04191		-0.499599	0.693333	-0.998347	0.483146
0.31805	4.96557	0.31775	3.0597		-0.497505	0.695969	-0.995829	0.485679
0.31897	5.00115	0.31959	3.07626		-0.49625	0.69907	-0.990814	0.488023
0.3202	5.03121	0.3202	3.09037		-0.494579	0.701672	-0.989157	0.49001
0.32051	5.06495	0.32112	3.10571		-0.494158	0.704575	-0.986665	0.492161
0.32204	5.09623	0.32235	3.1235		-0.49209	0.707249	-0.983345	0.494642
0.32327	5.12936	0.32296	3.13576		-0.490435	0.710063	-0.981703	0.496343
0.32388	5.16432	0.3245	3.15539		-0.489616	0.713013	-0.977571	0.499053
0.32511	5.19315	0.32511	3.16828		-0.48797	0.715431	-0.975939	0.500824
0.32542	5.22382	0.32572	3.1879		-0.487556	0.717988	-0.974311	0.503505
0.32695	5.25756	0.32695	3.2014		-0.485519	0.720784	-0.971037	0.50534
0.32726	5.28823	0.32818	3.22103		-0.485107	0.72331	-0.967776	0.507995
0.3291	5.32197	0.32879	3.23207		-0.482672	0.726072	-0.966163	0.509481
0.32971	5.35386	0.33063	3.25293		-0.481868	0.728667	-0.961315	0.512275
0.33094	5.38454	0.33124	3.26519		-0.480251	0.731149	-0.959714	0.513908
0.33155	5.41766	0.33186	3.2836		-0.479451	0.733812	-0.95809	0.51635
0.33308	5.45078	0.33339	3.29893		-0.477451	0.736459	-0.954095	0.518373
0.334	5.48391	0.33431	3.31365		-0.476254	0.73909	-0.951701	0.520307
0.33492	5.51703	0.33492	3.33083		-0.475059	0.741705	-0.950118	0.522552
0.33615	5.54954	0.33615	3.34555		-0.473467	0.744257	-0.946934	0.524468
0.33676	5.58144	0.33707	3.36273		-0.472679	0.746746	-0.94456	0.526692
0.33799	5.61027	0.33799	3.37745		-0.471096	0.748984	-0.942192	0.528589
0.33922	5.64278	0.33891	3.39278		-0.469519	0.751493	-0.939831	0.530556
0.33983	5.67652	0.34044	3.41241		-0.468738	0.754082	-0.935919	0.533061
0.34106	5.70903	0.34106	3.42407		-0.467169	0.756562	-0.934338	0.534543
0.34198	5.73847	0.34198	3.44247		-0.465999	0.758796	-0.931999	0.53687
0.3432	5.77283	0.3432	3.45842		-0.464453	0.761389	-0.928905	0.538878
0.34412	5.80288	0.34443	3.4756		-0.46329	0.763644	-0.925798	0.54103
0.34474	5.83417	0.34443	3.48848		-0.462508	0.765979	-0.925798	0.542636
0.34566	5.8679	0.34627	3.51056		-0.461351	0.768483	-0.92117	0.545376
0.34658	5.90042	0.3475	3.52344		-0.460197	0.770883	-0.91809	0.546967
0.34781	5.93109	0.34811	3.54123		-0.458658	0.773135	-0.916567	0.549154
0.34873	5.96421	0.34873	3.55718		-0.457511	0.775553	-0.915021	0.551106
0.34965	5.99488	0.34995	3.57251		-0.456366	0.77778	-0.911988	0.552973
0.35087	6.02739	0.35118	3.5903		-0.454854	0.780129	-0.90894	0.555131
0.3521	6.05622	0.35241	3.60564		-0.453334	0.782202	-0.905904	0.556982
0.35271	6.08689	0.35302	3.62097		-0.452582	0.784395	-0.904401	0.558825
0.35394	6.1194	0.35394	3.63692		-0.45107	0.786709	-0.902141	0.560734
0.35455	6.15069	0.35486	3.65287		-0.450323	0.788924	-0.899886	0.562634
0.35578	6.18627	0.35639	3.67189		-0.448818	0.791429	-0.896149	0.56489
0.35701	6.21694	0.35731	3.68477		-0.44732	0.793577	-0.89391	0.56641
0.35793	6.24822	0.35793	3.7044		-0.446202	0.795756	-0.892404	0.568718
0.35854	6.2795	0.35915	3.71605		-0.445462	0.797925	-0.889448	0.570082
0.35946	6.31018	0.36038	3.73446		-0.444349	0.800042	-0.886479	0.572228
0.36069	6.34514	0.36099	3.74979		-0.442866	0.802441	-0.88501	0.574007
0.3613	6.37581	0.36191	3.76881		-0.442132	0.804535	-0.882799	0.576204
0.36253	6.40771	0.36314	3.7823		-0.440656	0.806703	-0.879852	0.577756
0.36345	6.43715	0.36406	3.80254		-0.439555	0.808694	-0.877654	0.580074
0.36498	6.46782	0.36529	3.81604		-0.437731	0.810758	-0.874724	0.581613
0.36559	6.50033	0.36621	3.83321		-0.437006	0.812935	-0.87254	0.583563
0.36682	6.53223	0.36713	3.85407		-0.435547	0.815061	-0.87036	0.58592
0.36713	6.56351	0.36805	3.86757		-0.43518	0.817136	-0.868186	0.587438
0.36897	6.59296	0.36927	3.88474		-0.433009	0.81908	-0.865312	0.589362
0.36958	6.62731	0.36989	3.90314		-0.432292	0.821337	-0.863855	0.591414
0.3705	6.65982	0.37081	3.91787		-0.431212	0.823462	-0.861697	0.59305
0.37173	6.68742	0.37203	3.93443		-0.429772	0.825259	-0.858844	0.594882
0.37296	6.71993	0.37326	3.95038		-0.428338	0.827365	-0.855977	0.596639
0.37357	6.75122	0.37388	3.96694		-0.427628	0.829382	-0.854536	0.598456
0.3748	6.78128	0.3751	3.98534		-0.4262	0.831312	-0.851706	0.600465
0.37541	6.81256	0.37602	4.00129		-0.425494	0.83331	-0.849578	0.6022
0.37694	6.84384	0.37664	4.01601		-0.423728	0.8353	-0.848147	0.603795
0.37786	6.87697	0.37817	4.03503		-0.422669	0.837397	-0.844626	0.605847
0.37878	6.9015	0.37909	4.04975		-0.421613	0.838943	-0.842515	0.607428
0.3797	6.9334	0.38001	4.0657		-0.420559	0.840946	-0.84041	0.609135
0.38032	6.96101	0.38124	4.08471		-0.419851	0.842672	-0.837603	0.611161
0.38185	6.99045	0.38216	4.10312		-0.418107	0.844505	-0.83551	0.613114
0.38246	7.02051	0.38277	4.11784		-0.417414	0.846369	-0.834124	0.614669
0.38338	7.04688	0.384	4.13256		-0.416371	0.847997	-0.831338	0.616219
0.38492	7.07817	0.38522	4.15158		-0.41463	0.849921	-0.828582	0.618213
0.38584	7.10761	0.38614	4.16691		-0.413593	0.851724	-0.82651	0.619814
0.38676	7.14196	0.38676	4.18347		-0.412558	0.853817	-0.825117	0.621537
0.38737	7.17018	0.38768	4.1982		-0.411874	0.85553	-0.823053	0.623063
0.3889	7.19962	0.3889	4.21537		-0.410162	0.85731	-0.820324	0.624836
0.38952	7.22907	0.39013	4.23255		-0.40947	0.859082	-0.817581	0.626602
0.39105	7.26342	0.39074	4.25156		-0.407768	0.861141	-0.816224	0.628548
0.39197	7.29348	0.39166	4.26567		-0.406747	0.862935	-0.814182	0.629987
0.3932	7.3266	0.39289	4.28407		-0.405386	0.864902	-0.811458	0.631857
0.39381	7.35727	0.39412	4.30064		-0.404713	0.866717	-0.808743	0.633533
0.39504	7.38917	0.39504	4.31474		-0.403359	0.868596	-0.806718	0.634955
0.39596	7.41923	0.39565	4.33315		-0.402349	0.870359	-0.805378	0.636804
0.39657	7.4499	0.39718	4.34664		-0.40168	0.87215	-0.802025	0.638154
0.3981	7.48486	0.3978	4.36566		-0.400008	0.874184	-0.80067	0.64005
0.39903	7.51185	0.39872	4.38222		-0.398994	0.875747	-0.798664	0.641694
0.39995	7.54436	0.40025	4.39633		-0.397994	0.877622	-0.795337	0.64309
0.40025	7.57013	0.40087	4.41657		-0.397669	0.879103	-0.793993	0.645085
0.40148	7.60386	0.40209	4.43191		-0.396336	0.881034	-0.791353	0.646591
0.40271	7.63515	0.40301	4.45399		-0.395008	0.882818	-0.789368	0.648749
0.40393	7.66398	0.40424	4.46564		-0.393694	0.884454	-0.786721	0.649884
0.40424	7.69281	0.40516	4.4865		-0.393361	0.886085	-0.784747	0.651908
0.40547	7.72471	0.40577	4.50061		-0.392041	0.887882	-0.78344	0.653271
0.407	7.75476	0.407	4.51778		-0.390406	0.889568	-0.780811	0.654925
0.40792	7.78114	0.40792	4.53925		-0.389425	0.891043	-0.77885	0.656984
0.40915	7.81488	0.40853	4.55213		-0.388117	0.892922	-0.777552	0.658215
0.40976	7.84003	0.41007	4.57054		-0.38747	0.894318	-0.774284	0.659968
0.41037	7.87254	0.41099	4.58342		-0.386824	0.896115	-0.772337	0.66119
0.4116	7.90321	0.4116	4.60489		-0.385525	0.897804	-0.771049	0.663219
0.41252	7.92958	0.41283	4.619		-0.384555	0.89925	-0.768458	0.664548
0.41405	7.95903	0.41405	4.6374		-0.382947	0.90086	-0.765894	0.666275
0.41467	7.98725	0.41497	4.65457		-0.382297	0.902397	-0.763967	0.66788
0.41559	8.0173	0.41589	4.67298		-0.381335	0.904028	-0.762043	0.669594
0.41651	8.04675	0.41681	4.69015		-0.380375	0.905621	-0.760124	0.671187
0.41773	8.0768	0.41804	4.70365		-0.379104	0.907239	-0.757564	0.672435
0.41835	8.10502	0.41927	4.72328		-0.37846	0.908754	-0.755012	0.674244
0.41927	8.13324	0.41988	4.73739		-0.377506	0.910264	-0.75375	0.675539
0.4208	8.16391	0.42141	4.75456		-0.375924	0.911898	-0.75059	0.67711
0.42172	8.19335	0.42141	4.77112		-0.374976	0.913462	-0.75059	0.67862
0.42264	8.22157	0.42325	4.79014		-0.374029	0.914955	-0.746806	0.680348
0.42325	8.24979	0.42417	4.80425		-0.373403	0.916443	-0.74492	0.681626
0.42448	8.27984	0.42479	4.8202		-0.372143	0.918022	-0.743651	0.683065
0.4251	8.30683	0.4254	4.83798		-0.371509	0.919435	-0.742405	0.684664
0.42602	8.33566	0.42755	4.85455		-0.37057	0.92094	-0.738026	0.686149
0.42724	8.36756	0.42786	4.87234		-0.369328	0.922599	-0.737397	0.687738
0.42878	8.39394	0.42939	4.88706		-0.367765	0.923966	-0.734296	0.689048
0.4297	8.42706	0.4297	4.90546		-0.366835	0.925676	-0.733669	0.69068
0.43031	8.45344	0.43062	4.92018		-0.366219	0.927033	-0.731812	0.691981
0.43123	8.48166	0.43215	4.9349		-0.365291	0.928481	-0.728731	0.693278
0.43246	8.50803	0.43338	4.95637		-0.364054	0.929829	-0.726262	0.695164
0.43368	8.53993	0.43368	4.97416		-0.362831	0.931454	-0.725661	0.69672
0.43491	8.56692	0.43491	4.99072		-0.361601	0.932825	-0.723201	0.698163
0.43552	8.59575	0.43614	5.00606		-0.360992	0.934284	-0.720748	0.699496
0.43675	8.62151	0.43706	5.02569		-0.359767	0.935583	-0.718918	0.701196
0.43798	8.6528	0.43767	5.03734		-0.358546	0.937157	-0.717706	0.702201
0.43859	8.6804	0.4392	5.05636		-0.357941	0.93854	-0.714675	0.703838
0.43982	8.70555	0.43951	5.07169		-0.356725	0.939796	-0.714062	0.705153
0.44043	8.73684	0.44104	5.09132		-0.356123	0.941354	-0.711044	0.70683
0.44135	8.76199	0.44166	5.10237		-0.355217	0.942603	-0.709824	0.707772
0.44227	8.79082	0.44258	5.11954		-0.354313	0.944029	-0.708016	0.709231
0.4435	8.81781	0.44411	5.13549		-0.353106	0.945361	-0.705019	0.710582
0.44442	8.84602	0.44503	5.15205		-0.352206	0.946748	-0.703221	0.71198
0.44564	8.87301	0.44595	5.16984		-0.351016	0.948071	-0.701428	0.713477
0.44626	8.90184	0.44718	5.18763		-0.350412	0.94948	-0.699035	0.714969
0.44748	8.93129	0.4481	5.20419		-0.349226	0.950914	-0.69725	0.716353
0.44902	8.95337	0.44902	5.21769		-0.347734	0.951987	-0.695469	0.717478
0.44963	8.98588	0.44963	5.2367		-0.347145	0.953561	-0.694289	0.719058
0.45025	9.01042	0.45117	5.25081		-0.346546	0.954745	-0.69132	0.720226
0.45178	9.03863	0.45209	5.26737		-0.345073	0.956103	-0.68955	0.721594
0.4527	9.0644	0.4527	5.28516		-0.34419	0.957339	-0.688379	0.723058
0.45331	9.092	0.45393	5.3005		-0.343605	0.958659	-0.686022	0.724317
0.45393	9.11961	0.45515	5.3189		-0.343011	0.959976	-0.683691	0.725822
0.45577	9.14966	0.45607	5.33178		-0.341254	0.961405	-0.681937	0.726872
0.45699	9.17297	0.45699	5.34896		-0.340093	0.96251	-0.680187	0.728269
0.45699	9.19874	0.45761	5.36429		-0.340093	0.963728	-0.679009	0.729512
0.45853	9.22695	0.45853	5.38085		-0.338632	0.965058	-0.677264	0.730851
0.45975	9.25272	0.45975	5.40048		-0.337478	0.966269	-0.674957	0.732432
0.46037	9.28032	0.46098	5.41337		-0.336893	0.967563	-0.672636	0.733468
0.46129	9.3067	0.46159	5.43054		-0.336026	0.968796	-0.671487	0.734843
0.46251	9.33553	0.46313	5.44281		-0.334879	0.970139	-0.668594	0.735823
0.46313	9.36006	0.46405	5.45937		-0.334297	0.971279	-0.66687	0.737143
0.46466	9.38644	0.46527	5.47655		-0.332865	0.972501	-0.66459	0.738507
0.46466	9.41343	0.46589	5.49372		-0.332865	0.973748	-0.663433	0.739867
0.4665	9.43981	0.46619	5.50722		-0.331148	0.974963	-0.662874	0.740932
0.46742	9.46618	0.46773	5.52378		-0.330293	0.976175	-0.66001	0.742236
0.46865	9.49011	0.46926	5.53973		-0.329151	0.977271	-0.657173	0.743489
0.46987	9.51955	0.47018	5.55506		-0.328022	0.978616	-0.655472	0.744689
0.47018	9.54531	0.4711	5.57408		-0.327736	0.97979	-0.653774	0.746173
0.47141	9.56801	0.47233	5.58942		-0.326601	0.980822	-0.651509	0.747367
0.47233	9.59439	0.47294	5.60598		-0.325754	0.982017	-0.650388	0.748652
0.47325	9.6226	0.47386	5.61947		-0.324909	0.983292	-0.6487	0.749695
0.47417	9.64837	0.47447	5.63419		-0.324066	0.984454	-0.647582	0.750831
0.47539	9.6729	0.4757	5.65076		-0.32295	0.985557	-0.645334	0.752107
0.47632	9.69621	0.47754	5.66671		-0.322101	0.986602	-0.64198	0.753331
0.47785	9.7232	0.47754	5.68143		-0.320708	0.987809	-0.64198	0.754458
0.47846	9.74897	0.47908	5.69492		-0.320154	0.988959	-0.639184	0.755488
0.47908	9.77473	0.4803	5.71394		-0.319592	0.990105	-0.636975	0.756936
0.4803	9.80049	0.48092	5.72866		-0.318487	0.991248	-0.635854	0.758053
0.48153	9.82503	0.48153	5.74584		-0.317377	0.992334	-0.634753	0.759354
0.48245	9.85141	0.48306	5.75688		-0.316548	0.993498	-0.631998	0.760187
0.48337	9.87656	0.48398	5.77344		-0.31572	0.994606	-0.630345	0.761435
0.48429	9.90109	0.4846	5.78816		-0.314894	0.995683	-0.629233	0.762541
0.48521	9.92686	0.48582	5.80534		-0.31407	0.996812	-0.627049	0.763828
0.48644	9.94955	0.48674	5.82313		-0.312971	0.997803	-0.625406	0.765156
0.48736	9.97716	0.48766	5.83417		-0.31215	0.999007	-0.623766	0.765979
0.48858	10.0011	0.48858	5.85073		-0.311064	1.00005	-0.622129	0.76721
0.4892	10.0262	0.48981	5.86177		-0.310514	1.00114	-0.619945	0.768029
0.49073	10.0459	0.49042	5.87956		-0.309157	1.00199	-0.618864	0.769345
0.49134	10.0753	0.49196	5.89121		-0.308618	1.00326	-0.61614	0.770205
0.49288	10.1017	0.49318	5.90594		-0.307259	1.00439	-0.613989	0.771289
0.49349	10.1225	0.4938	5.92434		-0.306722	1.00529	-0.612898	0.77264
0.49441	10.1458	0.49502	5.93906		-0.305913	1.00629	-0.610755	0.773718
0.49533	10.171	0.49564	5.95317		-0.305105	1.00736	-0.609667	0.774748
0.49625	10.1931	0.49686	5.96666		-0.304299	1.00831	-0.607532	0.775731
0.49748	10.2213	0.49778	5.98445		-0.303224	1.00951	-0.605925	0.777024
0.4984	10.2452	0.4987	5.99611		-0.302422	1.01052	-0.604321	0.77787
0.49932	10.2673	0.49993	6.01083		-0.301621	1.01146	-0.602182	0.778934
0.50024	10.2931	0.50085	6.02432		-0.300822	1.01254	-0.600585	0.779908
0.50116	10.3127	0.50177	6.04273		-0.300024	1.01337	-0.598991	0.781233
0.50269	10.3391	0.50269	6.05622		-0.2987	1.01448	-0.5974	0.782202
0.50331	10.3618	0.50392	6.06849		-0.298164	1.01543	-0.595277	0.783081
0.50423	10.3832	0.50484	6.08628		-0.297371	1.01633	-0.593692	0.784352
0.50545	10.4108	0.50576	6.09793		-0.296322	1.01749	-0.592111	0.785182
0.50637	10.4335	0.50699	6.11634		-0.295532	1.01843	-0.590001	0.786492
0.5076	10.4575	0.50791	6.12983		-0.294478	1.01943	-0.588426	0.787448
0.50852	10.4814	0.50883	6.14455		-0.293692	1.02042	-0.586855	0.78849
0.50944	10.5053	0.51005	6.15621		-0.292907	1.02141	-0.584774	0.789313
0.51036	10.5305	0.51128	6.1697		-0.292123	1.02245	-0.582682	0.790264
0.51189	10.5501	0.51189	6.18627		-0.290823	1.02326	-0.581647	0.791429
0.5122	10.5752	0.51281	6.20283		-0.29056	1.02429	-0.580087	0.79259
0.51343	10.5992	0.51404	6.21632		-0.289519	1.02527	-0.578006	0.793533
0.51435	10.6219	0.51465	6.22614		-0.288741	1.0262	-0.576976	0.794219
0.51527	10.6476	0.51527	6.24393		-0.287965	1.02725	-0.57593	0.795458
0.51619	10.6691	0.51711	6.25742		-0.28719	1.02813	-0.572834	0.796395
0.51711	10.6912	0.51803	6.27276		-0.286417	1.02903	-0.57129	0.797459
0.51833	10.7151	0.51895	6.28932		-0.285394	1.03	-0.569749	0.798604
0.51925	10.7378	0.51987	6.29975		-0.284623	1.03091	-0.56821	0.799323
0.51987	10.7586	0.52079	6.31692		-0.284105	1.03176	-0.566675	0.800505
0.5214	10.7869	0.52201	6.32674		-0.282829	1.0329	-0.564642	0.80118
0.52201	10.8053	0.52324	6.34575		-0.282321	1.03364	-0.562598	0.802483
0.52355	10.8304	0.52324	6.35557		-0.281042	1.03464	-0.562598	0.803155
0.52447	10.8513	0.52447	6.37213		-0.280279	1.03548	-0.560559	0.804285
0.52539	10.8758	0.52569	6.37888		-0.279518	1.03646	-0.558541	0.804744
0.526	10.8961	0.52692	6.39667		-0.279014	1.03727	-0.556511	0.805954
0.52754	10.9206	0.52815	6.40832		-0.277745	1.03825	-0.554485	0.806744
0.52846	10.9414	0.52938	6.42734		-0.276988	1.03907	-0.552465	0.808031
0.52907	10.9641	0.52968	6.44145		-0.276487	1.03997	-0.551973	0.808984
0.52968	10.9856	0.53091	6.45371		-0.275986	1.04082	-0.549958	0.809809
0.53183	11.0089	0.53152	6.47028		-0.274227	1.04174	-0.548961	0.810923
0.53244	11.0298	0.53275	6.48009		-0.273729	1.04257	-0.546953	0.811581
0.53306	11.0531	0.53367	6.49236		-0.273224	1.04348	-0.545454	0.812403
0.53459	11.0752	0.5352	6.50953		-0.271979	1.04435	-0.542968	0.81355
0.53551	11.0997	0.53612	6.52058		-0.271232	1.04531	-0.541476	0.814286
0.53643	11.1199	0.53674	6.53407		-0.270487	1.0461	-0.540472	0.815184
0.53704	11.1439	0.53766	6.54879		-0.269993	1.04704	-0.538985	0.816161
0.53796	11.1647	0.53858	6.56597		-0.26925	1.04785	-0.5375	0.817299
0.53919	11.188	0.53919	6.57517		-0.268258	1.04875	-0.536516	0.817907
0.54011	11.2089	0.54072	6.59234		-0.267518	1.04956	-0.534055	0.81904
0.54134	11.2273	0.54195	6.604		-0.26653	1.05027	-0.532082	0.819807
0.54256	11.253	0.54318	6.61688		-0.265552	1.05127	-0.530112	0.820653
0.54318	11.2745	0.54379	6.63038		-0.265056	1.0521	-0.529138	0.821538
0.5444	11.2972	0.54471	6.64633		-0.264082	1.05297	-0.527669	0.822582
0.54563	11.3205	0.54624	6.65859		-0.263102	1.05387	-0.525233	0.823382
0.54594	11.3414	0.54655	6.6727		-0.262855	1.05467	-0.52474	0.824302
0.54716	11.361	0.54778	6.68558		-0.261886	1.05542	-0.522788	0.825139
0.54808	11.3813	0.5487	6.69847		-0.261156	1.05619	-0.52133	0.825976
0.54962	11.4046	0.54992	6.71012		-0.259937	1.05708	-0.519401	0.82673
0.55054	11.4297	0.55115	6.72607		-0.259211	1.05804	-0.51746	0.827761
0.55146	11.4506	0.55207	6.73834		-0.258486	1.05883	-0.516012	0.828553
0.55207	11.4702	0.55268	6.7549		-0.258006	1.05957	-0.515053	0.829619
0.55299	11.4923	0.55391	6.76471		-0.257283	1.06041	-0.513122	0.830249
0.55422	11.5125	0.55483	6.77821		-0.256318	1.06117	-0.51168	0.831115
0.55483	11.5377	0.55575	6.79354		-0.25584	1.06212	-0.510241	0.832096
0.55637	11.5567	0.55667	6.80827		-0.254636	1.06283	-0.508804	0.833037
0.55759	11.5788	0.55759	6.81747		-0.253685	1.06366	-0.50737	0.833623
0.55821	11.5972	0.55851	6.8328		-0.253202	1.06435	-0.505938	0.834599
0.55913	11.6217	0.55974	6.842		-0.252487	1.06527	-0.504027	0.835183
0.56035	11.6469	0.56066	6.85734		-0.251541	1.06621	-0.502601	0.836156
0.56097	11.6646	0.56158	6.86777		-0.25106	1.06687	-0.501177	0.836816
0.5625	11.6867	0.5625	6.8831		-0.249877	1.06769	-0.499755	0.837784
0.56342	11.7076	0.56342	6.89844		-0.249168	1.06847	-0.498335	0.838751
0.56465	11.726	0.56465	6.90948		-0.248221	1.06915	-0.496441	0.839445
0.56495	11.7505	0.56557	6.92175		-0.24799	1.07006	-0.495027	0.840216
0.56587	11.7714	0.56649	6.93034		-0.247283	1.07083	-0.493616	0.840755
0.56771	11.7941	0.56771	6.94751		-0.245873	1.07166	-0.491747	0.841829
0.56833	11.8143	0.56894	6.95855		-0.245399	1.07241	-0.489867	0.842519
0.56894	11.8346	0.57017	6.97143		-0.244934	1.07315	-0.487991	0.843322
0.57017	11.8573	0.57078	6.98677		-0.243996	1.07398	-0.487063	0.844276
0.57139	11.8781	0.57139	6.99536		-0.243067	1.07475	-0.486135	0.84481
0.57231	11.9008	0.57293	7.01069		-0.242369	1.07558	-0.483797	0.845761
0.57354	11.9211	0.57323	7.02235		-0.241436	1.07631	-0.483342	0.846482
0.57385	11.9413	0.57507	7.0383		-0.241202	1.07705	-0.480559	0.847468
0.57538	11.9652	0.57599	7.04872		-0.240045	1.07792	-0.47917	0.84811
0.57661	11.9836	0.57691	7.06038		-0.239118	1.07859	-0.477784	0.848828
0.57691	12.0082	0.57783	7.07387		-0.238892	1.07948	-0.4764	0.849657
0.57814	12.0272	0.57875	7.08614		-0.237967	1.08016	-0.475018	0.85041
0.57968	12.0474	0.57968	7.09964		-0.236812	1.08089	-0.473623	0.851236
0.58029	12.0695	0.5806	7.1162		-0.236355	1.08169	-0.472246	0.852248
0.5806	12.0891	0.58182	7.12908		-0.236123	1.0824	-0.470423	0.853033
0.58213	12.1106	0.58274	7.14564		-0.23498	1.08317	-0.46905	0.854041
0.58305	12.1315	0.58397	7.15852		-0.234294	1.08391	-0.467219	0.854823
0.58397	12.1535	0.58489	7.16589		-0.233609	1.0847	-0.465852	0.85527
0.5852	12.175	0.58581	7.18183		-0.232696	1.08547	-0.464486	0.856235
0.58612	12.1946	0.58704	7.19594		-0.232013	1.08617	-0.462665	0.857088
0.58734	12.2155	0.58765	7.20821		-0.23111	1.08691	-0.461763	0.857827
0.58765	12.2363	0.58888	7.21987		-0.230881	1.08765	-0.459946	0.858529
0.58918	12.2597	0.5901	7.23336		-0.229752	1.08848	-0.458149	0.85934
0.5901	12.2805	0.59133	7.2444		-0.229074	1.08922	-0.45634	0.860002
0.59072	12.3014	0.59164	7.2579		-0.228618	1.08995	-0.455885	0.860811
0.59225	12.3179	0.59256	7.27262		-0.227495	1.09054	-0.454535	0.861691
0.59317	12.3425	0.59409	7.28305		-0.226821	1.0914	-0.452296	0.862313
0.59409	12.3627	0.5947	7.29716		-0.226148	1.09211	-0.451404	0.863154
0.59562	12.3824	0.59593	7.30881		-0.225031	1.0928	-0.44961	0.863847
0.59624	12.402	0.59685	7.31924		-0.224579	1.09349	-0.44827	0.864466
0.59777	12.4235	0.59746	7.33641		-0.223466	1.09424	-0.447382	0.865484
0.59838	12.4443	0.59869	7.34562		-0.223023	1.09497	-0.445596	0.866028
0.59869	12.4652	0.5993	7.36279		-0.222798	1.0957	-0.444711	0.867042
0.59992	12.4885	0.60084	7.37138		-0.221907	1.09651	-0.442482	0.867549
0.60114	12.5106	0.60114	7.38671		-0.221024	1.09728	-0.442049	0.868451
0.60206	12.5296	0.60298	7.40021		-0.22036	1.09794	-0.439394	0.869244
0.60298	12.548	0.6036	7.41186		-0.219697	1.09857	-0.438502	0.869927
0.60452	12.5719	0.60483	7.42475		-0.218589	1.0994	-0.436733	0.870682
0.60513	12.5909	0.60575	7.43579		-0.218151	1.10006	-0.435413	0.871327
0.60636	12.613	0.60636	7.44806		-0.217269	1.10082	-0.434539	0.872043
0.60728	12.6332	0.60789	7.46523		-0.216611	1.10151	-0.43235	0.873043
0.6082	12.6553	0.60851	7.4775		-0.215954	1.10227	-0.431465	0.873756
0.60912	12.6786	0.60973	7.4867		-0.215297	1.10307	-0.429725	0.87429
0.61035	12.6934	0.61065	7.50204		-0.214421	1.10358	-0.428415	0.875179
0.61127	12.7191	0.61157	7.51369		-0.213767	1.10446	-0.427108	0.875853
0.61157	12.7381	0.61249	7.5278		-0.213554	1.10511	-0.425802	0.876668
0.6128	12.7584	0.61372	7.54007		-0.212681	1.1058	-0.424059	0.877375
0.61403	12.7786	0.61433	7.55111		-0.21181	1.10648	-0.423197	0.878011
0.61525	12.7976	0.61587	7.56399		-0.210948	1.10713	-0.421022	0.878751
0.61617	12.824	0.61679	7.57994		-0.210299	1.10802	-0.419725	0.879666
0.61709	12.8424	0.61771	7.59221		-0.209651	1.10865	-0.418431	0.880368
0.61832	12.8633	0.61863	7.60386		-0.208787	1.10935	-0.417138	0.881034
0.61893	12.8872	0.62016	7.62042		-0.208358	1.11016	-0.414992	0.881979
0.61955	12.9068	0.62047	7.62779		-0.207924	1.11082	-0.414558	0.882399
0.62139	12.9271	0.62169	7.64373		-0.206636	1.1115	-0.412852	0.883305
0.622	12.9497	0.62231	7.65478		-0.20621	1.11226	-0.411986	0.883933
0.62292	12.9688	0.62353	7.6695		-0.205568	1.1129	-0.410285	0.884767
0.62415	12.989	0.62476	7.68238		-0.204711	1.11358	-0.408574	0.885496
0.62568	13.0086	0.62599	7.69403		-0.203648	1.11423	-0.406865	0.886154
0.62629	13.0301	0.62691	7.70998		-0.203225	1.11495	-0.40559	0.887053
0.62721	13.0497	0.62813	7.72348		-0.202587	1.1156	-0.403901	0.887813
0.62783	13.0731	0.62905	7.73697		-0.202158	1.11638	-0.40263	0.888571
0.62905	13.0927	0.62997	7.74679		-0.201315	1.11703	-0.40136	0.889122
0.63028	13.1129	0.6312	7.76396		-0.200466	1.1177	-0.399666	0.890083
0.6309	13.1381	0.63151	7.775		-0.200039	1.11853	-0.39924	0.8907
0.63212	13.1589	0.63243	7.79095		-0.1992	1.11922	-0.397975	0.89159
0.63304	13.1792	0.63366	7.802		-0.198569	1.11989	-0.396287	0.892206
0.63366	13.2025	0.63458	7.81488		-0.198144	1.12066	-0.395027	0.892922
0.63519	13.2215	0.6355	7.82715		-0.197096	1.12128	-0.393769	0.893604
0.63611	13.2436	0.63642	7.8388		-0.196468	1.12201	-0.392512	0.89425
0.63703	13.2626	0.63734	7.85475		-0.19584	1.12263	-0.391258	0.895132
0.63826	13.2828	0.63856	7.86824		-0.195002	1.12329	-0.389597	0.895878
0.63948	13.3055	0.63979	7.88113		-0.194173	1.12403	-0.387925	0.896588
0.63979	13.3239	0.64071	7.89462		-0.193963	1.12463	-0.386677	0.897331
0.64071	13.3473	0.64163	7.90443		-0.193338	1.12539	-0.385431	0.897871
0.64194	13.3669	0.64286	7.921		-0.192506	1.12603	-0.383767	0.89878
0.64286	13.3877	0.64408	7.93327		-0.191884	1.12671	-0.38212	0.899452
0.64408	13.408	0.6447	7.95044		-0.19106	1.12736	-0.381285	0.900391
0.645	13.4325	0.64562	7.96148		-0.19044	1.12816	-0.380046	0.900994
0.64623	13.4534	0.64715	7.97498		-0.189613	1.12883	-0.37799	0.90173
0.64776	13.4736	0.64776	7.98663		-0.188586	1.12948	-0.377172	0.902364
0.64776	13.4957	0.64868	8.00135		-0.188586	1.1302	-0.375939	0.903163
0.64899	13.5147	0.6496	8.01608		-0.187762	1.13081	-0.374708	0.903962
0.6496	13.535	0.65083	8.03018		-0.187354	1.13146	-0.373065	0.904725
0.65114	13.557	0.65144	8.04429		-0.186326	1.13216	-0.372251	0.905488
0.65206	13.5834	0.65267	8.05901		-0.185712	1.13301	-0.370613	0.906282
0.65328	13.6012	0.6539	8.07312		-0.184901	1.13358	-0.368977	0.907041
0.6539	13.6227	0.65482	8.08478		-0.184489	1.13426	-0.367756	0.907668
0.65482	13.6441	0.65543	8.09889		-0.183878	1.13495	-0.366947	0.908426
0.65604	13.6638	0.65666	8.11361		-0.18307	1.13557	-0.365319	0.909214
0.65635	13.6859	0.65727	8.12833		-0.182865	1.13627	-0.364512	0.910001
0.65789	13.7055	0.65881	8.14183		-0.181847	1.13689	-0.36248	0.910722
0.65942	13.7276	0.65911	8.15532		-0.180838	1.13759	-0.362084	0.911441
0.66003	13.7496	0.66095	8.16882		-0.180436	1.13829	-0.359663	0.912159
0.66126	13.7705	0.66126	8.17863		-0.179628	1.13895	-0.359255	0.912681
0.66157	13.7926	0.66279	8.19519		-0.179424	1.13965	-0.357248	0.913559
0.6631	13.8128	0.66371	8.20869		-0.178421	1.14028	-0.356043	0.914274
0.66433	13.8386	0.66463	8.2228		-0.177616	1.14109	-0.35484	0.91502
0.66494	13.8564	0.66586	8.24243		-0.177218	1.14165	-0.353234	0.916055
0.66586	13.8772	0.66647	8.25408		-0.176617	1.1423	-0.352439	0.916669
0.66739	13.9018	0.6677	8.26942		-0.17562	1.14307	-0.350837	0.917475
0.66831	13.9269	0.66893	8.28046		-0.175022	1.14386	-0.349239	0.918054
0.66862	13.9441	0.66954	8.29886		-0.174821	1.14439	-0.348447	0.919018
0.67015	13.9643	0.67046	8.30867		-0.173828	1.14502	-0.347254	0.919532
0.67107	13.9846	0.67169	8.32401		-0.173232	1.14565	-0.345662	0.920333
0.6723	14.0085	0.67261	8.33566		-0.172437	1.14639	-0.344473	0.92094
0.67322	14.0312	0.67322	8.351		-0.171843	1.14709	-0.343686	0.921738
0.67414	14.0508	0.67475	8.36695		-0.17125	1.1477	-0.341714	0.922567
0.67506	14.0741	0.67567	8.3829		-0.170658	1.14842	-0.340531	0.923394
0.67629	14.0956	0.67659	8.39946		-0.169867	1.14908	-0.339349	0.924251
0.6769	14.1195	0.67751	8.40989		-0.169475	1.14982	-0.338169	0.92479
0.67782	14.1386	0.67843	8.42706		-0.168886	1.1504	-0.33699	0.925676
0.67905	14.16	0.67966	8.43872		-0.168098	1.15106	-0.335417	0.926277
0.67997	14.1864	0.68058	8.45467		-0.16751	1.15187	-0.334242	0.927097
0.68089	14.206	0.68181	8.46816		-0.166923	1.15247	-0.332673	0.927789
0.68242	14.23	0.68242	8.48595		-0.165948	1.1532	-0.331897	0.9287
0.68242	14.2508	0.68334	8.49945		-0.165948	1.15384	-0.330726	0.929391
0.68396	14.2735	0.68457	8.51355		-0.164969	1.15453	-0.329164	0.930111
0.68518	14.2919	0.68549	8.53134		-0.164195	1.15509	-0.327998	0.931017
0.6861	14.3177	0.6861	8.54484		-0.163613	1.15587	-0.327225	0.931704
0.68672	14.3373	0.68764	8.55711		-0.16322	1.15647	-0.325278	0.932327
0.68825	14.3606	0.68856	8.57121		-0.162254	1.15717	-0.324116	0.933042
0.68886	14.3821	0.68978	8.58655		-0.161869	1.15782	-0.322579	0.933819
0.69009	14.4042	0.6907	8.59943		-0.161094	1.15849	-0.321421	0.93447
0.69101	14.4256	0.69132	8.61599		-0.160516	1.15913	-0.320642	0.935305
0.69224	14.4477	0.69254	8.63133		-0.159743	1.1598	-0.31911	0.936078
0.69254	14.4722	0.69377	8.64544		-0.159555	1.16054	-0.317569	0.936787
0.69408	14.4943	0.69469	8.662		-0.15859	1.1612	-0.316418	0.937618
0.695	14.514	0.6953	8.67427		-0.158015	1.16179	-0.315656	0.938233
0.69561	14.5379	0.69653	8.69635		-0.157634	1.1625	-0.31412	0.939337
0.69684	14.5606	0.69776	8.70985		-0.156867	1.16318	-0.312588	0.940011
0.69745	14.5802	0.69868	8.72457		-0.156487	1.16376	-0.311443	0.940744
0.69868	14.6011	0.6996	8.7399		-0.155722	1.16438	-0.3103	0.941506
0.6996	14.6256	0.70082	8.75217		-0.15515	1.16511	-0.308787	0.942116
0.70052	14.6532	0.70174	8.76996		-0.154579	1.16593	-0.307648	0.942998
0.70144	14.6741	0.70236	8.7853		-0.154009	1.16655	-0.30688	0.943757
0.70297	14.6943	0.70358	8.80124		-0.153063	1.16715	-0.305373	0.944544
0.7042	14.7195	0.70481	8.81045		-0.152304	1.16789	-0.303856	0.944998
0.70481	14.7428	0.70604	8.82701		-0.151928	1.16858	-0.302341	0.945814
0.70573	14.7636	0.70726	8.84112		-0.151361	1.16919	-0.300842	0.946507
0.70665	14.7857	0.70757	8.85768		-0.150796	1.16984	-0.300461	0.94732
0.70819	14.8084	0.70911	8.87485		-0.14985	1.17051	-0.298573	0.948161
0.70911	14.8299	0.70972	8.8908		-0.149286	1.17114	-0.297826	0.948941
0.70972	14.8538	0.71064	8.90675		-0.148913	1.17184	-0.296701	0.949719
0.71064	14.8753	0.71156	8.92209		-0.14835	1.17246	-0.295577	0.950467
0.71187	14.8992	0.71279	8.93742		-0.147599	1.17316	-0.294077	0.951212
0.71309	14.9231	0.7134	8.9503		-0.146856	1.17386	-0.293334	0.951838
0.71401	14.9464	0.71463	8.96748		-0.146296	1.17454	-0.291838	0.95267
0.71524	14.9697	0.71555	8.98404		-0.145548	1.17521	-0.29072	0.953472
0.71616	14.9918	0.71647	8.99631		-0.14499	1.17585	-0.289604	0.954064
0.71708	15.0176	0.71769	9.01164		-0.144432	1.1766	-0.288126	0.954804
0.718	15.039	0.718	9.02698		-0.143876	1.17722	-0.287751	0.955542
0.71892	15.0593	0.71923	9.04416		-0.143319	1.1778	-0.286264	0.956368
0.72015	15.0869	0.72076	9.05949		-0.142577	1.1786	-0.284419	0.957104
0.72107	15.1108	0.72168	9.07544		-0.142023	1.17929	-0.283311	0.957868
0.72199	15.1311	0.72199	9.09016		-0.141469	1.17987	-0.282938	0.958572
0.72229	15.1556	0.72352	9.10856		-0.141288	1.18057	-0.281099	0.95945
0.72383	15.1814	0.72444	9.12145		-0.140363	1.18131	-0.279995	0.960064
0.72475	15.2053	0.72567	9.13923		-0.139812	1.18199	-0.278522	0.96091
0.72597	15.2286	0.72659	9.15457		-0.139081	1.18266	-0.277421	0.961638
0.72628	15.2494	0.72751	9.16684		-0.138896	1.18325	-0.276322	0.96222
0.72812	15.2728	0.72843	9.18401		-0.137797	1.18392	-0.275224	0.963032
0.72873	15.2991	0.72996	9.19935		-0.137433	1.18467	-0.273402	0.963757
0.72965	15.3206	0.73057	9.2153		-0.136885	1.18528	-0.272676	0.964509
0.73088	15.3408	0.73119	9.23125		-0.136154	1.18585	-0.27194	0.965261
0.7318	15.3684	0.73272	9.24474		-0.135608	1.18663	-0.270124	0.965895
0.73303	15.3936	0.73333	9.26192		-0.134878	1.18734	-0.269401	0.966701
0.73364	15.4163	0.73456	9.2748		-0.134517	1.18798	-0.267945	0.967305
0.73456	15.4414	0.73579	9.29504		-0.133973	1.18869	-0.266492	0.968251
0.7361	15.466	0.7364	9.30608		-0.133063	1.18938	-0.265772	0.968767
0.73671	15.4893	0.73763	9.32694		-0.132703	1.19003	-0.264323	0.969739
0.73794	15.5114	0.73855	9.33859		-0.131979	1.19065	-0.26324	0.970281
0.73886	15.5335	0.73947	9.35577		-0.131438	1.19127	-0.262159	0.97108
0.73978	15.5592	0.7407	9.36742		-0.130897	1.19199	-0.260715	0.97162
0.741	15.5831	0.74162	9.38705		-0.130182	1.19265	-0.259637	0.972529
0.74192	15.6083	0.74284	9.39993		-0.129643	1.19336	-0.258209	0.973125
0.74284	15.6285	0.74315	9.41466		-0.129105	1.19392	-0.257847	0.973805
0.74438	15.6555	0.74438	9.43061		-0.128205	1.19467	-0.256411	0.97454
0.74499	15.6776	0.7453	9.44533		-0.12785	1.19528	-0.255338	0.975217
0.74591	15.7015	0.74683	9.45882		-0.127314	1.19594	-0.253556	0.975837
0.74714	15.7255	0.74775	9.47416		-0.126598	1.1966	-0.252487	0.976541
0.74775	15.7494	0.74898	9.49133		-0.126244	1.19726	-0.25106	0.977327
0.74928	15.7764	0.7499	9.50483		-0.125356	1.19801	-0.249993	0.977944
0.7499	15.7984	0.75051	9.522		-0.124997	1.19861	-0.249287	0.978728
0.75051	15.8254	0.75143	9.53673		-0.124644	1.19936	-0.248223	0.979399
0.75204	15.8469	0.75204	9.55145		-0.123759	1.19994	-0.247518	0.980069
0.75235	15.872	0.75388	9.57046		-0.12358	1.20063	-0.245396	0.980933
0.75388	15.8972	0.75419	9.57905		-0.122698	1.20132	-0.245038	0.981322
0.75511	15.9217	0.75572	9.59868		-0.12199	1.20199	-0.243278	0.982212
0.75572	15.9444	0.75664	9.61095		-0.121639	1.20261	-0.242221	0.982766
0.75664	15.9726	0.75756	9.62996		-0.121111	1.20338	-0.241166	0.983624
0.75756	15.996	0.75848	9.63978		-0.120583	1.20401	-0.240112	0.984067
0.75879	16.0211	0.75971	9.65634		-0.119878	1.20469	-0.238704	0.984813
0.76002	16.045	0.76033	9.67229		-0.119175	1.20534	-0.237996	0.985529
0.76094	16.0702	0.76125	9.6864		-0.11865	1.20602	-0.236945	0.986162
0.76186	16.0917	0.76278	9.70051		-0.118125	1.2066	-0.235201	0.986795
0.76278	16.1199	0.76339	9.71584		-0.117601	1.20736	-0.234507	0.98748
0.76339	16.145	0.76462	9.7324		-0.117254	1.20804	-0.233109	0.98822
0.76523	16.1689	0.76523	9.7459		-0.116208	1.20868	-0.232416	0.988822
0.76585	16.1935	0.76646	9.75694		-0.115856	1.20934	-0.231021	0.989314
0.76738	16.2192	0.76738	9.77044		-0.11499	1.21003	-0.229979	0.989914
0.76769	16.2462	0.76861	9.78332		-0.114814	1.21075	-0.228588	0.990486
0.76861	16.2671	0.76922	9.80295		-0.114294	1.21131	-0.227899	0.991357
0.76953	16.291	0.77045	9.81522		-0.113774	1.21195	-0.226511	0.9919
0.77075	16.3162	0.77137	9.83116		-0.113086	1.21262	-0.225475	0.992605
0.77198	16.3456	0.77229	9.84343		-0.112394	1.2134	-0.224439	0.993146
0.77321	16.3652	0.77382	9.85938		-0.111703	1.21392	-0.22272	0.99385
0.77382	16.3941	0.77443	9.86858		-0.11136	1.21469	-0.222036	0.994255
0.77443	16.418	0.77535	9.88453		-0.111018	1.21532	-0.221004	0.994956
0.77597	16.4431	0.77627	9.89925		-0.110155	1.21598	-0.219974	0.995602
0.77658	16.4658	0.7775	9.91397		-0.109814	1.21658	-0.218599	0.996248
0.7775	16.4916	0.77811	9.92686		-0.1093	1.21726	-0.217918	0.996812
0.77873	16.5161	0.77965	9.94526		-0.108613	1.21791	-0.216201	0.997616
0.77965	16.5413	0.78057	9.95875		-0.1081	1.21857	-0.215176	0.998205
0.78057	16.567	0.78149	9.97225		-0.107588	1.21925	-0.214153	0.998793
0.78179	16.5922	0.78241	9.98513		-0.10691	1.2199	-0.213131	0.999354
0.78302	16.6198	0.78363	9.99679		-0.106227	1.22063	-0.211778	0.999861
0.78363	16.6437	0.78455	10.0084		-0.105889	1.22125	-0.210759	1.00037
0.78455	16.667	0.78548	10.0232		-0.105379	1.22186	-0.20973	1.001
0.78548	16.6959	0.7864	10.0373		-0.104865	1.22261	-0.208713	1.00162
0.78701	16.7235	0.78762	10.0483		-0.10402	1.22333	-0.207367	1.00209
0.78732	16.7456	0.78824	10.0612		-0.103849	1.2239	-0.206683	1.00265
0.78854	16.7719	0.78977	10.0778		-0.103176	1.22458	-0.204999	1.00336
0.78977	16.7989	0.79038	10.0857		-0.102499	1.22528	-0.204328	1.00371
0.79038	16.8228	0.79192	10.1023		-0.102164	1.2259	-0.202637	1.00442
0.79192	16.848	0.79222	10.1146		-0.101319	1.22655	-0.202308	1.00495
0.79253	16.875	0.79314	10.1281		-0.100984	1.22724	-0.2013	1.00553
0.79376	16.8983	0.79437	10.1385		-0.100311	1.22784	-0.199954	1.00597
0.79468	16.9271	0.79498	10.1538		-0.0998077	1.22858	-0.199288	1.00663
0.7956	16.9504	0.79621	10.1649		-0.0993052	1.22918	-0.197945	1.0071
0.79682	16.9799	0.79774	10.1784		-0.0986398	1.22993	-0.196277	1.00768
0.79744	17.0001	0.79866	10.1925		-0.098302	1.23045	-0.195276	1.00828
0.79897	17.0265	0.79928	10.2017		-0.0974695	1.23113	-0.194602	1.00867
0.79958	17.0516	0.80081	10.2145		-0.0971381	1.23177	-0.192941	1.00922
0.8005	17.078	0.80173	10.2231		-0.0966387	1.23244	-0.191944	1.00958
0.80142	17.105	0.80204	10.2372		-0.0961398	1.23312	-0.191608	1.01018
0.80234	17.1332	0.80357	10.2501		-0.0956416	1.23384	-0.189953	1.01073
0.80388	17.1559	0.8048	10.2636		-0.0948088	1.23441	-0.188624	1.0113
0.8048	17.1866	0.80541	10.2771		-0.094312	1.23519	-0.187966	1.01187
0.80633	17.2093	0.80664	10.2863		-0.0934872	1.23576	-0.18664	1.01226
0.80633	17.2338	0.80756	10.2961		-0.0934872	1.23638	-0.18565	1.01267
0.80786	17.2596	0.80817	10.3096		-0.0926639	1.23703	-0.184995	1.01324
0.80817	17.2847	0.8094	10.3176		-0.0924973	1.23766	-0.183674	1.01358
0.81001	17.3123	0.81032	10.3323		-0.0915096	1.23836	-0.182687	1.0142
0.81062	17.3375	0.81185	10.3428		-0.0911827	1.23899	-0.181048	1.01464
0.81155	17.3626	0.81277	10.355		-0.0906847	1.23962	-0.180065	1.01515
0.81216	17.3872	0.81339	10.3654		-0.0903584	1.24023	-0.179402	1.01559
0.81369	17.4148	0.81461	10.3783		-0.089541	1.24092	-0.178101	1.01613
0.81461	17.443	0.81492	10.3857		-0.0890503	1.24162	-0.17777	1.01644
0.81553	17.4663	0.81645	10.4016		-0.0885601	1.2422	-0.176141	1.0171
0.81676	17.4933	0.81829	10.4108		-0.0879055	1.24287	-0.174186	1.01749
0.81799	17.5191	0.8186	10.4256		-0.087252	1.24351	-0.173857	1.0181
0.8186	17.5436	0.81921	10.4348		-0.0869283	1.24412	-0.17321	1.01848
0.81983	17.5694	0.82044	10.4458		-0.0862762	1.24476	-0.171906	1.01894
0.82044	17.5951	0.82136	10.4605		-0.0859532	1.24539	-0.170933	1.01955
0.82167	17.6246	0.82228	10.4679		-0.0853026	1.24612	-0.169961	1.01986
0.82259	17.6491	0.82351	10.4789		-0.0848166	1.24672	-0.168662	1.02032
0.82381	17.6773	0.82473	10.4881		-0.0841729	1.24742	-0.167376	1.0207
0.82443	17.7025	0.82535	10.501		-0.0838462	1.24803	-0.166724	1.02123
0.82565	17.7258	0.82688	10.509		-0.083204	1.24861	-0.165115	1.02156
0.82627	17.754	0.8278	10.5249		-0.082878	1.2493	-0.164149	1.02222
0.82719	17.7798	0.82841	10.5317		-0.0823947	1.24993	-0.163509	1.0225
0.82872	17.8031	0.82964	10.5464		-0.0815922	1.25049	-0.162221	1.0231
0.82933	17.8276	0.83056	10.555		-0.0812726	1.25109	-0.161258	1.02346
0.83087	17.8558	0.83148	10.5654		-0.0804669	1.25178	-0.160296	1.02389
0.83148	17.8798	0.83271	10.5808		-0.0801482	1.25236	-0.159012	1.02452
0.8324	17.9092	0.83363	10.5887		-0.0796679	1.25308	-0.158053	1.02484
0.83393	17.935	0.83424	10.601		-0.0788704	1.2537	-0.157418	1.02535
0.83485	17.9583	0.83577	10.6077		-0.0783915	1.25426	-0.155826	1.02562
0.83577	17.981	0.837	10.6212		-0.0779132	1.25481	-0.154549	1.02618
0.8367	18.0116	0.83731	10.6311		-0.0774302	1.25555	-0.154227	1.02658
0.83762	18.0392	0.83854	10.639		-0.076953	1.25622	-0.152952	1.0269
0.83884	18.0619	0.83915	10.6556		-0.0763209	1.25676	-0.152321	1.02758
0.83946	18.0902	0.84099	10.6654		-0.076	1.25744	-0.150418	1.02798
0.83946	17.9239	0.84099	10.6765		-0.076	1.25343	-0.150418	1.02843
0.84068	17.9669	0.84191	10.6863		-0.0753693	1.25447	-0.149469	1.02883
0.8413	18.0098	0.84375	10.6973		-0.0750491	1.25551	-0.147572	1.02927
0.84283	18.0527	0.84436	10.7077		-0.07426	1.25654	-0.146945	1.0297
0.84344	18.0834	0.84528	10.7175		-0.0739458	1.25728	-0.145999	1.0301
0.84498	18.1141	0.84651	10.7292		-0.0731536	1.25802	-0.144736	1.03057
0.84498	18.1386	0.84774	10.7402		-0.0731536	1.2586	-0.143475	1.03101
0.8462	18.1693	0.84866	10.7544		-0.072527	1.25934	-0.142533	1.03158
0.84743	18.2	0.84927	10.7611		-0.0718962	1.26007	-0.141908	1.03186
0.84866	18.2306	0.85019	10.7734		-0.0712663	1.2608	-0.140968	1.03235
0.84896	18.2552	0.85111	10.7813		-0.0711128	1.26139	-0.140029	1.03267
0.8505	18.292	0.85264	10.7955		-0.0703257	1.26226	-0.138469	1.03324
0.85142	18.3104	0.85326	10.8047		-0.0698562	1.2627	-0.137837	1.03361
0.85264	18.3472	0.85387	10.8181		-0.0692343	1.26357	-0.137216	1.03415
0.85356	18.3717	0.85571	10.8292		-0.0687659	1.26415	-0.135347	1.0346
0.85448	18.384	0.85632	10.8396		-0.0682981	1.26444	-0.134728	1.03501
0.8554	18.4208	0.85755	10.8525		-0.0678308	1.26531	-0.133481	1.03553
0.85694	18.4515	0.85816	10.8629		-0.0670496	1.26603	-0.132863	1.03595
0.85755	18.4637	0.85939	10.8752		-0.0667405	1.26632	-0.131619	1.03644
0.85847	18.5067	0.86	10.885		-0.0662749	1.26733	-0.131003	1.03683
0.85908	18.5312	0.86092	10.9003		-0.0659664	1.2679	-0.130074	1.03744
0.86062	18.5496	0.86215	10.9095		-0.0651886	1.26833	-0.128834	1.03781
0.86154	18.5803	0.86307	10.9224		-0.0647246	1.26905	-0.127908	1.03832
0.86215	18.6232	0.8643	10.9341		-0.0644172	1.27005	-0.126671	1.03878
0.86369	18.6355	0.86522	10.9427		-0.0636421	1.27034	-0.125747	1.03912
0.86461	18.6539	0.86614	10.9574		-0.0631797	1.27077	-0.124824	1.03971
0.86522	18.6968	0.86737	10.969		-0.0628735	1.27177	-0.123591	1.04017
0.86645	18.7152	0.86829	10.9813		-0.0622565	1.2722	-0.12267	1.04065
0.86737	18.7459	0.86921	10.993		-0.0617956	1.27291	-0.121751	1.04112
0.86859	18.7704	0.87043	11.0071		-0.0611852	1.27347	-0.120532	1.04167
0.86951	18.8134	0.87105	11.02		-0.0607254	1.27447	-0.119914	1.04218
0.87043	18.8379	0.87227	11.0316		-0.0602661	1.27503	-0.118698	1.04264
0.87105	18.8563	0.87319	11.0433		-0.0599569	1.27546	-0.117782	1.0431
0.87227	18.887	0.87473	11.0543		-0.0593491	1.27616	-0.116252	1.04353
0.8735	18.9176	0.87565	11.0696		-0.0587371	1.27687	-0.115339	1.04413
0.87442	18.9422	0.87595	11.0788		-0.0582799	1.27743	-0.115041	1.04449
0.87503	18.9545	0.87749	11.093		-0.0579771	1.27771	-0.113516	1.04505
0.87626	18.9974	0.8781	11.1065		-0.057367	1.27869	-0.112912	1.04558
0.87718	19.0342	0.87963	11.1206		-0.0569113	1.27953	-0.1114	1.04613
0.87871	19.0587	0.88025	11.1316		-0.0561544	1.28009	-0.110788	1.04656
0.87933	19.0833	0.88147	11.1408		-0.0558481	1.28065	-0.109585	1.04692
0.88025	19.1078	0.88209	11.1586		-0.055394	1.28121	-0.108974	1.04761
0.88117	19.1323	0.88362	11.1715		-0.0549403	1.28177	-0.107469	1.04811
0.8827	19.1507	0.88454	11.1856		-0.0541869	1.28219	-0.106565	1.04866
0.88362	19.1998	0.88546	11.196		-0.0537345	1.2833	-0.105662	1.04906
0.88485	19.2182	0.88577	11.2107		-0.0531303	1.28371	-0.105358	1.04963
0.88546	19.255	0.8873	11.2248		-0.0528311	1.28454	-0.103859	1.05018
0.88669	19.2673	0.88791	11.2396		-0.0522282	1.28482	-0.103262	1.05075
0.88761	19.3102	0.88945	11.253		-0.0517778	1.28579	-0.101757	1.05127
0.88822	19.3348	0.89037	11.2678		-0.0514795	1.28634	-0.100859	1.05184
0.88945	19.3532	0.89129	11.2837		-0.0508785	1.28675	-0.0999619	1.05245
0.89006	19.39	0.89252	11.2978		-0.0505807	1.28758	-0.0987641	1.053
0.8916	19.4084	0.89313	11.3113		-0.0498299	1.28799	-0.0981706	1.05351
0.89221	19.4391	0.89436	11.3211		-0.0495329	1.28868	-0.0969753	1.05389
0.89282	19.4636	0.89528	11.3371		-0.0492361	1.28922	-0.0960822	1.0545
0.89405	19.5004	0.8962	11.353		-0.0486382	1.29004	-0.0951901	1.05511
0.89528	19.5249	0.89712	11.3641		-0.0480411	1.29059	-0.0942989	1.05553
0.8962	19.5495	0.89773	11.3825		-0.0475951	1.29113	-0.0937085	1.05624
0.89712	19.5801	0.89896	11.3978		-0.0471495	1.29182	-0.0925193	1.05682
0.89834	19.6108	0.89988	11.4168		-0.0465593	1.2925	-0.0916308	1.05755
0.89957	19.6353	0.90141	11.4273		-0.045965	1.29304	-0.0901553	1.05794
0.90049	19.666	0.90172	11.4451		-0.0455211	1.29372	-0.0898566	1.05862
0.9011	19.6967	0.90325	11.4555		-0.045227	1.29439	-0.0883841	1.05901
0.90233	19.7274	0.90417	11.4788		-0.0446346	1.29507	-0.0874998	1.0599
0.90294	19.758	0.90509	11.4898		-0.0443411	1.29574	-0.0866165	1.06031
0.90417	19.7764	0.90662	11.5039		-0.0437499	1.29615	-0.0851494	1.06085
0.9054	19.8132	0.90724	11.5223		-0.0431595	1.29696	-0.0845556	1.06154
0.90632	19.8378	0.90846	11.5389		-0.0427184	1.29749	-0.0833884	1.06216
0.90693	19.8684	0.90938	11.5549		-0.0424262	1.29816	-0.0825092	1.06276
0.90785	19.8868	0.91	11.5696		-0.0419859	1.29857	-0.0819172	1.06332
0.90938	19.9175	0.91153	11.5886		-0.0412546	1.29924	-0.0804581	1.06403
0.9103	19.9482	0.91245	11.6039		-0.0408155	1.2999	-0.0795818	1.06461
0.91092	19.9789	0.91306	11.6217		-0.0405198	1.30057	-0.0790014	1.06527
0.91214	20.0095	0.91429	11.6377		-0.0399385	1.30124	-0.0778321	1.06587
0.91368	20.0402	0.91491	11.6542		-0.0392059	1.3019	-0.0772433	1.06648
0.91368	20.077	0.91613	11.6757		-0.0392059	1.3027	-0.0760858	1.06728
0.91521	20.0954	0.91767	11.6867		-0.0384792	1.3031	-0.0746269	1.06769
0.91583	20.1261	0.91797	11.7088		-0.0381851	1.30376	-0.074343	1.06851
0.91767	20.1506	0.91951	11.7217		-0.0373135	1.30429	-0.0728871	1.06899
0.91859	20.1874	0.92012	11.7401		-0.0368783	1.30508	-0.0723111	1.06967
0.9192	20.2242	0.92104	11.7585		-0.03659	1.30587	-0.071443	1.07035
0.92043	20.2426	0.92196	11.7781		-0.0360092	1.30627	-0.0705758	1.07108
0.92073	20.2794	0.92319	11.7929		-0.0358677	1.30706	-0.0694178	1.07162
0.92196	20.3101	0.9238	11.8119		-0.0352879	1.30771	-0.0688441	1.07232
0.92288	20.3346	0.92533	11.8278		-0.0348548	1.30824	-0.0674067	1.0729
0.92411	20.3714	0.92595	11.8524		-0.0342763	1.30902	-0.0668249	1.0738
0.92503	20.396	0.92748	11.8702		-0.0338442	1.30954	-0.0653909	1.07446
0.92656	20.4328	0.92809	11.8879		-0.0331265	1.31033	-0.0648198	1.07511
0.92687	20.4512	0.92932	11.907		-0.0329812	1.31072	-0.0636694	1.0758
0.92809	20.4757	0.93024	11.9223		-0.0324099	1.31124	-0.06281	1.07636
0.92901	20.5125	0.93116	11.9425		-0.0319796	1.31202	-0.0619514	1.0771
0.93024	20.5432	0.93208	11.9628		-0.031405	1.31267	-0.0610936	1.07783
0.93085	20.5739	0.93331	11.9806		-0.0311203	1.31332	-0.0599482	1.07848
0.93208	20.6045	0.93423	12.002		-0.0305468	1.31396	-0.0590924	1.07925
0.93269	20.6352	0.93515	12.0192		-0.0302627	1.31461	-0.0582374	1.07988
0.93423	20.6659	0.93576	12.0382		-0.0295462	1.31525	-0.057671	1.08056
0.93484	20.6904	0.93729	12.0597		-0.0292627	1.31577	-0.056252	1.08134
0.93637	20.7211	0.93852	12.0769		-0.0285525	1.31641	-0.0551129	1.08195
0.93699	20.7579	0.93913	12.0977		-0.028265	1.31718	-0.0545486	1.0827
0.9376	20.7886	0.94006	12.118		-0.0279824	1.31782	-0.0536889	1.08343
0.93883	20.807	0.94159	12.1388		-0.027413	1.31821	-0.0522763	1.08418
0.93975	20.8438	0.9422	12.1566		-0.0269877	1.31898	-0.0517138	1.08481
0.94067	20.8867	0.94312	12.1787		-0.0265627	1.31987	-0.0508661	1.0856
0.9422	20.9051	0.94404	12.1983		-0.0258569	1.32025	-0.0500192	1.0863
0.94282	20.948	0.94496	12.2173		-0.0255712	1.32114	-0.0491731	1.08698
0.94374	20.9726	0.94619	12.2382		-0.0251476	1.32165	-0.0480433	1.08772
0.94527	20.9971	0.94711	12.2603		-0.0244441	1.32216	-0.0471992	1.0885
0.94619	21.0278	0.94803	12.2793		-0.0240216	1.32279	-0.0463558	1.08917
0.94711	21.0585	0.94895	12.2983		-0.0235996	1.32343	-0.0455133	1.08985
0.94772	21.0953	0.95018	12.3229		-0.02332	1.32419	-0.0443882	1.09071
0.94864	21.1198	0.95079	12.3419		-0.0228986	1.32469	-0.0438308	1.09138
0.94987	21.1505	0.95232	12.367		-0.0223358	1.32532	-0.0424342	1.09226
0.9511	21.1811	0.95324	12.386		-0.0217738	1.32595	-0.0415955	1.09293
0.95171	21.2057	0.95447	12.41		-0.0214954	1.32645	-0.0404754	1.09377
0.95294	21.2425	0.95478	12.4296		-0.0209344	1.32721	-0.0401934	1.09446
0.95355	21.2732	0.956	12.4504		-0.0206565	1.32783	-0.0390842	1.09518
0.95539	21.3038	0.95723	12.4756		-0.0198193	1.32846	-0.0379674	1.09606
0.95662	21.3284	0.95815	12.4952		-0.0192605	1.32896	-0.037133	1.09674
0.95692	21.3652	0.95907	12.5198		-0.0191244	1.32971	-0.0362994	1.0976
0.95784	21.3958	0.9603	12.54		-0.018707	1.33033	-0.0351861	1.0983
0.95938	21.4326	0.96122	12.5627		-0.0180093	1.33108	-0.0343544	1.09908
0.95968	21.4572	0.96214	12.5805		-0.0178736	1.33157	-0.0335235	1.0997
0.96091	21.4879	0.96275	12.605		-0.0173173	1.33219	-0.0329729	1.10054
0.96183	21.5247	0.96428	12.6271		-0.0169017	1.33294	-0.0315937	1.1013
0.96306	21.5553	0.9649	12.6492		-0.0163467	1.33355	-0.0310354	1.10206
0.96367	21.5921	0.96613	12.6719		-0.0160717	1.3343	-0.0299289	1.10284
0.96459	21.6105	0.96705	12.6952		-0.0156572	1.33467	-0.0291021	1.10364
0.96613	21.6473	0.96827	12.7154		-0.0149644	1.3354	-0.028007	1.10433
0.96705	21.678	0.96889	12.7351		-0.0145511	1.33602	-0.0274511	1.105
0.96797	21.7087	0.97042	12.7614		-0.0141381	1.33663	-0.0260805	1.1059
0.96858	21.7394	0.97103	12.7829		-0.0138645	1.33725	-0.0255347	1.10663
0.96981	21.7639	0.97195	12.8081		-0.0133133	1.33774	-0.0247122	1.10748
0.97073	21.7884	0.97349	12.8265		-0.0129015	1.33823	-0.023337	1.10811
0.97165	21.8191	0.97441	12.8522		-0.0124901	1.33884	-0.0225165	1.10898
0.97257	21.862	0.97533	12.8743		-0.0120791	1.33969	-0.0216968	1.10972
0.9741	21.8804	0.97625	12.8982		-0.0113965	1.34006	-0.0208779	1.11053
0.97533	21.9234	0.97717	12.9197		-0.0108484	1.34091	-0.0200597	1.11125
0.97594	21.9356	0.97809	12.9418		-0.0105769	1.34115	-0.0192424	1.11199
0.97686	21.9724	0.97901	12.9645		-0.0101677	1.34188	-0.0184257	1.11276
0.97778	22.0031	0.97993	12.9884		-0.00975885	1.34248	-0.0176099	1.11356
0.97839	22.0277	0.98146	13.0111		-0.00948799	1.34297	-0.0162548	1.11431
0.98023	22.0645	0.98177	13.0332		-0.00867201	1.34369	-0.0159805	1.11505
0.98023	22.1013	0.9833	13.0571		-0.00867201	1.34442	-0.0146279	1.11585
0.98177	22.1197	0.98391	13.0804		-0.00799024	1.34478	-0.0140893	1.11662
0.98269	22.1626	0.98483	13.1043		-0.00758346	1.34562	-0.0132775	1.11741
0.98391	22.1933	0.98637	13.1289		-0.00704463	1.34622	-0.0119203	1.11823
0.98453	22.2117	0.98759	13.1522		-0.00677105	1.34658	-0.0108466	1.119
0.98545	22.2485	0.98821	13.1724		-0.00636541	1.3473	-0.0103015	1.11967
0.98667	22.273	0.98913	13.1945		-0.00582808	1.34778	-0.00949325	1.12039
0.98821	22.3098	0.99005	13.2197		-0.00515076	1.3485	-0.00868574	1.12122
0.98882	22.3344	0.99066	13.2436		-0.00488276	1.34897	-0.00815074	1.12201
0.98974	22.3589	0.9922	13.2638		-0.00447888	1.34945	-0.00680155	1.12267
--	--	0.99281	13.289
--	--	0.99373	13.3098
--	--	0.99496	13.3362
--	--	--	--
--	--	--	--
--	--	--	--

## Sheet: Sheet2
	扫速
33.47	100		0
27.55	75
21.2	50
10.77	20
5.88	10
1.59	2
