# Supplementary material for: Synthesis of flower-like MnO2 nanostructure with freshly prepared Cu particles and electrochemical performance in supercapacitors
Source: PLoS One. 2022 Jun 2;17(6):e0269086. doi: 10.1371/journal.pone.0269086 (PMC9162354; doi:10.1371/journal.pone.0269086)
Supplement: S1 Data — (ZIP) [file pone.0269086.s001.zip › Data/Fig.9-EIS.xlsx]

## Sheet: Sheet1
2.69834	0.02499	2.85134	0.03838	2.94563	0.03082	3.15459	0.03736
2.69409	0.04881	2.84172	0.04155	2.94108	0.03875	3.13562	0.06093
2.67701	0.04866	2.82405	0.04936	2.92306	0.05064	3.1261	0.05923
2.67983	0.05588	2.81756	0.06646	2.9186	0.06778	3.1357	0.06903
2.68543	0.07499	2.82405	0.08139	2.92179	0.08229	3.13341	0.07998
2.68968	0.08577	2.83306	0.09414	2.93012	0.09591	3.14631	0.08852
2.70219	0.10043	2.84262	0.09959	2.94865	0.11193	3.15359	0.10512
2.71333	0.11158	2.85564	0.12221	2.9486	0.12047	3.16879	0.10998
2.72368	0.12275	2.87113	0.13604	2.96871	0.14003	3.18377	0.12933
2.74377	0.13974	2.8874	0.15789	2.98511	0.15287	3.19545	0.1407
2.76087	0.15379	2.90445	0.17511	3.00494	0.17467	3.21424	0.15596
2.77891	0.17274	2.91725	0.19745	3.02434	0.20287	3.24238	0.17376
2.80315	0.19178	2.95005	0.22599	3.04937	0.22229	3.2613	0.18491
2.82365	0.21815	2.97101	0.25352	3.07392	0.26041	3.28985	0.20991
2.85447	0.2375	3.00843	0.28792	3.11273	0.28972	3.31912	0.23049
2.89714	0.26621	3.04879	0.31783	3.15005	0.32004	3.353	0.24847
2.92811	0.28901	3.09216	0.35291	3.19857	0.35483	3.39418	0.26868
2.97154	0.31686	3.14371	0.39208	3.25176	0.39123	3.43288	0.28752
3.02029	0.34655	3.2048	0.43349	3.31433	0.42872	3.47792	0.3081
3.06879	0.37319	3.267	0.47183	3.38003	0.46247	3.52059	0.3261
3.12478	0.40265	3.33816	0.51209	3.45329	0.49607	3.56719	0.34688
3.18759	0.43268	3.41943	0.55309	3.53578	0.5294	3.61681	0.3698
3.24709	0.46055	3.49767	0.5885	3.61427	0.55687	3.66426	0.39281
3.3154	0.48988	3.58607	0.62766	3.70342	0.58324	3.71764	0.41909
3.38776	0.52226	3.67965	0.66673	3.79798	0.60874	3.77569	0.45162
3.45702	0.55386	3.76851	0.70725	3.88724	0.63152	3.83301	0.48666
3.53023	0.58893	3.86121	0.75121	3.97926	0.65495	3.89758	0.52672
3.60657	0.62934	3.95673	0.80374	4.07709	0.67972	3.9681	0.57137
3.68828	0.67876	4.06123	0.8657	4.17754	0.70576	4.051	0.62346
3.76984	0.73368	4.16419	0.93557	4.27762	0.73486	4.13788	0.67657
3.85755	0.7987	4.27318	1.02001	4.38335	0.76639	4.23272	0.73291
3.94913	0.87042	4.38553	1.1121	4.48761	0.79636	4.33608	0.78885
4.05389	0.96	4.51649	1.23464	4.60701	0.83496	4.45172	0.8516
4.18157	1.07112	4.67163	1.38127	4.73843	0.87307	4.58862	0.91604
4.31284	1.18773	4.83539	1.5397	4.86625	0.90993	4.72563	0.97533
4.46555	1.32356	5.02569	1.71811	5.00245	0.94189	4.8746	1.03323
4.63702	1.46966	5.23893	1.92044	5.14592	0.97516	5.0269	1.09313
4.83633	1.62301	5.49126	2.15298	5.2894	1.00729	5.19037	1.14875
5.05928	1.79179	5.78211	2.40463	5.43158	1.03874	5.36066	1.20302
5.30321	1.973	6.09974	2.67331	5.57564	1.06982	5.53137	1.26293
5.58522	2.16412	6.47501	2.95969	5.71907	1.10795	5.70849	1.32203
5.88692	2.36415	6.86573	3.24553	5.86215	1.14865	5.88439	1.3917
6.20839	2.58666	7.3392	3.57852	6.00348	1.20287	6.07416	1.46442
6.57619	2.80522	7.83128	3.91424	6.14572	1.27121	6.25622	1.55199
6.95299	3.05746	8.35831	4.27498	6.29606	1.35312	6.44565	1.6607
7.3576	3.32307	8.95173	4.66304	6.44505	1.46119	6.64262	1.78406
7.79375	3.61755	9.5654	5.08677	6.59836	1.59186	6.84903	1.93764
8.25394	3.93243	10.2481	5.53727	6.75622	1.74938	7.06117	2.11263
8.74907	4.27599	10.9522	6.06528	6.92559	1.94887	7.28856	2.33188
9.25475	4.67781	11.715	6.64371	7.10092	2.18019	7.52603	2.57237
9.80093	5.15619	12.5457	7.26866	7.30652	2.47074	7.79017	2.87862
10.3882	5.69775	13.4688	8.01486	7.52523	2.82447	8.08143	3.25228
11.0542	6.32732	14.4701	8.82357	7.76217	3.25203	8.37525	3.69131
11.7376	7.06796	15.5815	9.76842	8.02849	3.76887	8.69972	4.22859
12.4835	7.95147	16.8074	10.8363	8.31852	4.40737	9.05948	4.88312
13.3001	8.99327	18.1317	12.0396	8.65234	5.18143	9.4438	5.69744
14.2064	10.2403	19.6118	13.3737	9.03487	6.12716	9.87152	6.67924
15.1734	11.7217	21.234	14.9866	9.46838	7.28118	10.3505	7.89435
16.2527	13.5098	22.9718	16.8045	9.97089	8.67929	10.8774	9.3872
17.4589	15.6635	24.9512	18.9285	10.5396	10.4019	11.4685	11.2368
18.79	18.2785	27.1608	21.4037	11.2212	12.5256	12.1322	13.5365
20.3046	21.4498			11.9936	15.1233	12.9104	16.3876
21.9617	25.3287
