# Supplementary material for: Synthesis of flower-like MnO2 nanostructure with freshly prepared Cu particles and electrochemical performance in supercapacitors
Source: PLoS One. 2022 Jun 2;17(6):e0269086. doi: 10.1371/journal.pone.0269086 (PMC9162354; doi:10.1371/journal.pone.0269086)
Supplement: S1 Data — (ZIP) [file pone.0269086.s001.zip › Data/Fig.9-cycing.xlsx]

## Sheet: Sheet1
1	100	100	100	100
100	99.7143	97.32	99.6769	98.6582
200	98.3215	92.204	97.0362	95.5075
300	97.8285	88.714	93.8438	94.3223
400	96.3313	87.3144	93.8032	92.8377
500	96.3313	85.8764	93.7967	91.2529
600	93.3318	84.6437	93.7066	89.6456
700	91.5665	83.5788	93.3743	87.4002
800	90.9422	83.5909	92.8541	86.9502
900	89.7507	81.7064	91.8821	86.6828
1000	88.8405	80.9264	89.8639	86.0749
